# Supplementary material for: Subfunctionalization influences the expansion of bacterial multidrug antibiotic resistance
Source: BMC Genomics. 2017 Oct 30;18:834. doi: 10.1186/s12864-017-4222-4 (PMC5663151; doi:10.1186/s12864-017-4222-4)
Supplement: Supplementary file 1 — Calculation of synonymous/non-synonymous substitution. (ZIP 34380 kb) [file 12864_2017_4222_MOESM1_ESM.zip › Additional_File_1/RND/rst1_RND]

	505	1004	946	0.6518	0.7585	0.1736	-6094.621	0.1142	0.6582	0.7585	0.1736	-6094.621	0.1142	0.6582	0.0000	0.8931	-4127.328	0.0000	0.0000	0.7766	0.1674	-6105.720	0.1142	0.6821	0.0153	0.0010	-4222.858	0.0000	0.0200	0.0153	0.0010	-4222.858	0.0000	0.0200	0.7541	0.1744	-6088.064	0.1139	0.6535	0.2490	0.1061	-5062.289	0.0264	0.2486	0.2490	0.1061	-5062.289	0.0264	0.2486	0.2503	0.1054	-5064.660	0.0264	0.2504	0.7460	0.1775	-6082.713	0.1140	0.6424	0.2428	0.1097	-5050.092	0.0264	0.2404	0.2428	0.1097	-5050.092	0.0264	0.2404	0.2441	0.1089	-5052.499	0.0264	0.2422	0.0068	0.1409	-4181.113	0.0009	0.0063	0.7460	0.1775	-6082.713	0.1140	0.6424	0.2428	0.1097	-5050.092	0.0264	0.2404	0.2428	0.1097	-5050.092	0.0264	0.2404	0.2441	0.1089	-5052.499	0.0264	0.2422	0.0068	0.1409	-4181.113	0.0009	0.0063	0.0000	99.0000	-4127.327	0.0000	0.0000	0.7447	0.1765	-6079.083	0.1134	0.6426	0.2393	0.1093	-5040.454	0.0259	0.2372	0.2393	0.1093	-5040.454	0.0259	0.2372	0.2406	0.1085	-5042.875	0.0259	0.2389	0.0155	0.0233	-4227.430	0.0004	0.0190	0.0106	0.0351	-4201.391	0.0004	0.0126	0.0106	0.0351	-4201.391	0.0004	0.0126	0.7193	0.1984	-6080.884	0.1181	0.5955	0.2520	0.1311	-5095.812	0.0312	0.2383	0.2520	0.1311	-5095.812	0.0312	0.2383	0.2531	0.1303	-5098.382	0.0312	0.2398	0.1383	0.1369	-4763.388	0.0177	0.1293	0.1349	0.1526	-4757.925	0.0186	0.1220	0.1349	0.1526	-4757.925	0.0186	0.1220	0.1383	0.1421	-4765.357	0.0182	0.1278	0.7385	0.1991	-6107.250	0.1216	0.6107	0.2832	0.1654	-5205.647	0.0413	0.2498	0.2832	0.1654	-5205.647	0.0413	0.2498	0.2844	0.1644	-5208.175	0.0413	0.2513	0.1717	0.2357	-4912.249	0.0313	0.1330	0.1693	0.2555	-4909.398	0.0324	0.1268	0.1693	0.2555	-4909.398	0.0324	0.1268	0.1749	0.2341	-4922.882	0.0318	0.1358	0.0615	0.4303	-4491.686	0.0153	0.0356	0.7317	0.1717	-6051.797	0.1094	0.6373	0.3818	0.1283	-5395.169	0.0466	0.3633	0.3818	0.1283	-5395.169	0.0466	0.3633	0.3865	0.1261	-5401.022	0.0466	0.3694	0.3433	0.1560	-5343.074	0.0481	0.3085	0.3391	0.1589	-5336.577	0.0481	0.3029	0.3391	0.1589	-5336.577	0.0481	0.3029	0.3463	0.1516	-5345.685	0.0476	0.3139	0.3411	0.1919	-5372.380	0.0549	0.2858	0.3450	0.2055	-5391.714	0.0579	0.2820	0.7212	0.1711	-6037.866	0.1076	0.6288	0.3836	0.1496	-5426.338	0.0522	0.3491	0.3836	0.1496	-5426.338	0.0522	0.3491	0.3968	0.1422	-5444.568	0.0521	0.3667	0.3705	0.1985	-5446.104	0.0609	0.3067	0.3665	0.2025	-5439.849	0.0610	0.3012	0.3665	0.2025	-5439.849	0.0610	0.3012	0.3736	0.1931	-5448.778	0.0603	0.3124	0.3765	0.2131	-5471.659	0.0647	0.3035	0.3750	0.2327	-5481.715	0.0679	0.2919	0.1958	0.2042	-4982.252	0.0327	0.1604	0.7275	0.1688	-6041.514	0.1075	0.6372	0.3834	0.1496	-5425.815	0.0522	0.3489	0.3834	0.1496	-5425.815	0.0522	0.3489	0.3966	0.1423	-5444.050	0.0521	0.3665	0.3646	0.2034	-5436.274	0.0609	0.2991	0.3634	0.2046	-5433.986	0.0608	0.2974	0.3634	0.2046	-5433.986	0.0608	0.2974	0.3704	0.1955	-5443.502	0.0603	0.3083	0.3721	0.2171	-5464.009	0.0647	0.2977	0.3734	0.2338	-5478.367	0.0678	0.2901	0.1967	0.2027	-4985.331	0.0328	0.1616	0.0126	0.0010	-4207.488	0.0000	0.0164	0.6986	0.1739	-6008.922	0.1054	0.6059	0.3799	0.1355	-5401.103	0.0482	0.3560	0.3799	0.1355	-5401.103	0.0482	0.3560	0.3845	0.1331	-5407.023	0.0482	0.3621	0.3689	0.1842	-5430.746	0.0578	0.3137	0.3647	0.1876	-5424.242	0.0578	0.3081	0.3647	0.1876	-5424.242	0.0578	0.3081	0.3718	0.1794	-5433.495	0.0572	0.3191	0.3656	0.2041	-5439.319	0.0611	0.2996	0.3674	0.2156	-5451.246	0.0636	0.2948	0.2011	0.1715	-4981.818	0.0300	0.1752	0.0907	0.1240	-4585.419	0.0108	0.0871	0.0907	0.1241	-4585.443	0.0108	0.0871	0.7077	0.1717	-6018.171	0.1058	0.6163	0.3814	0.1347	-5403.142	0.0482	0.3579	0.3814	0.1347	-5403.142	0.0482	0.3579	0.3860	0.1324	-5409.045	0.0482	0.3640	0.3710	0.1875	-5438.555	0.0588	0.3134	0.3668	0.1910	-5432.050	0.0588	0.3079	0.3668	0.1910	-5432.050	0.0588	0.3079	0.3739	0.1827	-5441.325	0.0582	0.3188	0.3677	0.2076	-5447.011	0.0621	0.2993	0.3695	0.2192	-5458.859	0.0646	0.2946	0.2043	0.1754	-4993.655	0.0310	0.1767	0.0938	0.1323	-4599.972	0.0117	0.0885	0.0938	0.1324	-4599.996	0.0117	0.0884	0.0087	0.0999	-4192.975	0.0009	0.0089	0.7066	0.1708	-6014.894	0.1053	0.6165	0.3760	0.1355	-5392.888	0.0478	0.3523	0.3760	0.1355	-5392.888	0.0478	0.3523	0.3806	0.1332	-5398.842	0.0477	0.3584	0.3644	0.1906	-5425.954	0.0583	0.3061	0.3602	0.1942	-5419.374	0.0584	0.3006	0.3602	0.1942	-5419.374	0.0584	0.3006	0.3672	0.1856	-5428.786	0.0578	0.3115	0.3612	0.2113	-5434.275	0.0617	0.2921	0.3630	0.2232	-5446.095	0.0641	0.2873	0.1998	0.1774	-4980.773	0.0305	0.1721	0.0896	0.1335	-4583.967	0.0113	0.0843	0.0896	0.1336	-4583.990	0.0113	0.0843	0.0087	0.0437	-4190.293	0.0004	0.0101	0.0058	0.0700	-4172.701	0.0004	0.0063	0.6966	0.1747	-6007.449	0.1054	0.6032	0.3789	0.1340	-5396.966	0.0477	0.3562	0.3789	0.1340	-5396.966	0.0477	0.3562	0.3863	0.1303	-5407.023	0.0477	0.3659	0.3657	0.1894	-5428.191	0.0583	0.3079	0.3615	0.1930	-5421.629	0.0584	0.3023	0.3615	0.1930	-5421.629	0.0584	0.3023	0.3686	0.1845	-5431.006	0.0578	0.3132	0.3679	0.2048	-5445.498	0.0616	0.3011	0.3697	0.2163	-5457.399	0.0641	0.2963	0.2009	0.1758	-4983.584	0.0305	0.1736	0.0918	0.1292	-4590.963	0.0113	0.0871	0.0917	0.1293	-4590.987	0.0113	0.0871	0.0087	0.0437	-4190.297	0.0004	0.0101	0.0097	0.0388	-4195.891	0.0004	0.0114	0.0077	0.0010	-4180.543	0.0000	0.0101	0.7024	0.1724	-6012.033	0.1053	0.6109	0.3804	0.1333	-5398.994	0.0477	0.3581	0.3804	0.1333	-5398.994	0.0477	0.3581	0.3850	0.1310	-5404.895	0.0477	0.3642	0.3700	0.1859	-5434.616	0.0583	0.3136	0.3672	0.1881	-5430.245	0.0583	0.3100	0.3672	0.1881	-5430.245	0.0583	0.3100	0.3744	0.1799	-5439.471	0.0577	0.3210	0.3682	0.2045	-5445.294	0.0616	0.3014	0.3699	0.2159	-5457.199	0.0641	0.2966	0.2058	0.1695	-4994.531	0.0305	0.1800	0.0950	0.1232	-4601.303	0.0113	0.0914	0.0949	0.1233	-4601.328	0.0113	0.0913	0.0058	0.0701	-4172.703	0.0004	0.0063	0.0087	0.0437	-4190.293	0.0004	0.0101	0.0068	0.0010	-4174.818	0.0000	0.0089	0.0088	0.0010	-4186.128	0.0000	0.0115	0.7066	0.1708	-6014.894	0.1053	0.6165	0.3760	0.1355	-5392.888	0.0478	0.3523	0.3760	0.1355	-5392.888	0.0478	0.3523	0.3806	0.1332	-5398.842	0.0477	0.3584	0.3644	0.1906	-5425.954	0.0583	0.3061	0.3602	0.1942	-5419.374	0.0584	0.3006	0.3602	0.1942	-5419.374	0.0584	0.3006	0.3672	0.1856	-5428.786	0.0578	0.3115	0.3612	0.2113	-5434.275	0.0617	0.2921	0.3630	0.2232	-5446.095	0.0641	0.2873	0.1998	0.1774	-4980.773	0.0305	0.1721	0.0896	0.1335	-4583.967	0.0113	0.0843	0.0896	0.1336	-4583.990	0.0113	0.0843	0.0087	0.0437	-4190.293	0.0004	0.0101	0.0058	0.0700	-4172.701	0.0004	0.0063	0.0000	99.0000	-4127.327	0.0000	0.0000	0.0078	0.0010	-4180.543	0.0000	0.0102	0.0068	0.0010	-4174.818	0.0000	0.0089	0.7030	0.1721	-6011.632	0.1053	0.6118	0.3807	0.1331	-5398.723	0.0477	0.3586	0.3807	0.1331	-5398.723	0.0477	0.3586	0.3853	0.1308	-5404.619	0.0477	0.3647	0.3633	0.1915	-5423.528	0.0583	0.3047	0.3605	0.1938	-5419.099	0.0583	0.3011	0.3605	0.1938	-5419.099	0.0583	0.3011	0.3676	0.1852	-5428.500	0.0578	0.3120	0.3669	0.2056	-5442.967	0.0616	0.2998	0.3687	0.2172	-5454.858	0.0641	0.2950	0.1999	0.1773	-4980.721	0.0305	0.1722	0.0928	0.1271	-4594.423	0.0113	0.0885	0.0928	0.1272	-4594.447	0.0113	0.0885	0.0097	0.0388	-4195.881	0.0004	0.0114	0.0087	0.0437	-4190.292	0.0004	0.0101	0.0087	0.0010	-4186.122	0.0000	0.0114	0.0068	0.0010	-4174.826	0.0000	0.0088	0.0097	0.0010	-4191.602	0.0000	0.0126	0.0088	0.0010	-4186.122	0.0000	0.0114	0.7005	0.1732	-6010.491	0.1054	0.6084	0.3833	0.1318	-5403.047	0.0477	0.3620	0.3833	0.1318	-5403.047	0.0477	0.3620	0.3879	0.1296	-5408.913	0.0477	0.3681	0.3686	0.1870	-5432.404	0.0583	0.3118	0.3644	0.1904	-5425.882	0.0583	0.3063	0.3644	0.1904	-5425.882	0.0583	0.3063	0.3716	0.1821	-5435.180	0.0578	0.3172	0.3708	0.2020	-5449.760	0.0616	0.3050	0.3726	0.2133	-5461.696	0.0640	0.3002	0.2046	0.1710	-4991.760	0.0305	0.1785	0.0971	0.1195	-4608.140	0.0112	0.0942	0.0971	0.1196	-4608.166	0.0113	0.0941	0.0078	0.0500	-4184.585	0.0004	0.0089	0.0087	0.0436	-4190.290	0.0004	0.0101	0.0088	0.0010	-4186.120	0.0000	0.0115	0.0068	0.0010	-4174.824	0.0000	0.0089	0.0059	0.0010	-4168.963	0.0000	0.0077	0.0088	0.0010	-4186.120	0.0000	0.0115	0.0078	0.0010	-4180.530	0.0000	0.0101	0.7046	0.1716	-6013.414	0.1053	0.6138	0.3832	0.1319	-5403.154	0.0477	0.3618	0.3832	0.1319	-5403.154	0.0477	0.3618	0.3878	0.1296	-5409.022	0.0477	0.3679	0.3671	0.1883	-5430.367	0.0583	0.3097	0.3643	0.1906	-5425.971	0.0583	0.3061	0.3643	0.1906	-5425.971	0.0583	0.3061	0.3714	0.1822	-5435.273	0.0578	0.3170	0.3707	0.2021	-5449.848	0.0616	0.3048	0.3725	0.2134	-5461.782	0.0640	0.3000	0.2045	0.1711	-4991.814	0.0305	0.1784	0.0971	0.1195	-4608.170	0.0113	0.0941	0.0971	0.1196	-4608.197	0.0113	0.0941	0.0078	0.0500	-4184.588	0.0004	0.0089	0.0126	0.0290	-4212.005	0.0004	0.0152	0.0087	0.0010	-4186.124	0.0000	0.0114	0.0088	0.0010	-4186.128	0.0000	0.0115	0.0059	0.0010	-4168.965	0.0000	0.0077	0.0088	0.0010	-4186.125	0.0000	0.0115	0.0078	0.0010	-4180.542	0.0000	0.0102	0.0059	0.0010	-4168.963	0.0000	0.0077	0.7066	0.1709	-6014.897	0.1053	0.6164	0.3761	0.1355	-5392.827	0.0478	0.3524	0.3761	0.1355	-5392.827	0.0478	0.3524	0.3807	0.1331	-5398.780	0.0477	0.3585	0.3685	0.1871	-5432.494	0.0583	0.3116	0.3643	0.1906	-5425.970	0.0583	0.3061	0.3643	0.1906	-5425.970	0.0583	0.3061	0.3688	0.1843	-5430.851	0.0578	0.3135	0.3653	0.2072	-5440.959	0.0617	0.2976	0.3671	0.2189	-5452.829	0.0641	0.2928	0.2021	0.1743	-4986.352	0.0305	0.1752	0.0928	0.1272	-4594.464	0.0113	0.0885	0.0928	0.1273	-4594.489	0.0113	0.0884	0.0058	0.0701	-4172.705	0.0004	0.0063	0.0126	0.0291	-4212.010	0.0004	0.0152	0.0087	0.0010	-4186.128	0.0000	0.0114	0.0108	0.0010	-4196.980	0.0000	0.0141	0.0078	0.0010	-4180.539	0.0000	0.0102	0.0088	0.0010	-4186.128	0.0000	0.0115	0.0117	0.0010	-4202.261	0.0000	0.0153	0.0098	0.0010	-4191.605	0.0000	0.0128	0.0098	0.0010	-4191.609	0.0000	0.0128	0.7088	0.1700	-6016.261	0.1053	0.6194	0.3763	0.1354	-5392.666	0.0477	0.3527	0.3763	0.1354	-5392.666	0.0477	0.3527	0.3809	0.1330	-5398.616	0.0477	0.3588	0.3672	0.1881	-5430.228	0.0583	0.3100	0.3631	0.1916	-5423.687	0.0583	0.3044	0.3631	0.1916	-5423.687	0.0583	0.3044	0.3675	0.1853	-5428.590	0.0578	0.3118	0.3655	0.2070	-5440.827	0.0617	0.2978	0.3672	0.2187	-5452.700	0.0641	0.2931	0.1986	0.1791	-4978.009	0.0305	0.1705	0.0886	0.1358	-4580.459	0.0113	0.0829	0.0885	0.1359	-4580.481	0.0113	0.0829	0.0078	0.0500	-4184.583	0.0004	0.0089	0.0087	0.0437	-4190.295	0.0004	0.0101	0.0048	0.0010	-4162.936	0.0000	0.0063	0.0087	0.0010	-4186.130	0.0000	0.0114	0.0097	0.0010	-4191.598	0.0000	0.0127	0.0049	0.0010	-4162.937	0.0000	0.0064	0.0078	0.0010	-4180.536	0.0000	0.0102	0.0117	0.0010	-4202.255	0.0000	0.0152	0.0116	0.0010	-4202.261	0.0000	0.0152	0.0059	0.0010	-4168.964	0.0000	0.0076	0.7066	0.1709	-6014.898	0.1053	0.6164	0.3804	0.1333	-5398.997	0.0477	0.3581	0.3804	0.1333	-5398.997	0.0477	0.3581	0.3850	0.1310	-5404.899	0.0477	0.3642	0.3700	0.1859	-5434.617	0.0583	0.3136	0.3658	0.1893	-5428.112	0.0583	0.3080	0.3658	0.1893	-5428.112	0.0583	0.3080	0.3729	0.1810	-5437.376	0.0577	0.3190	0.3667	0.2058	-5443.131	0.0616	0.2995	0.3685	0.2174	-5455.018	0.0641	0.2947	0.2033	0.1726	-4989.088	0.0305	0.1768	0.0939	0.1252	-4597.907	0.0113	0.0899	0.0938	0.1253	-4597.932	0.0113	0.0899	0.0068	0.0584	-4178.729	0.0004	0.0076	0.0136	0.0268	-4217.204	0.0004	0.0165	0.0098	0.0010	-4191.603	0.0000	0.0128	0.0098	0.0010	-4191.598	0.0000	0.0128	0.0068	0.0010	-4174.826	0.0000	0.0088	0.0098	0.0010	-4191.602	0.0000	0.0127	0.0126	0.0010	-4207.457	0.0000	0.0165	0.0108	0.0010	-4196.978	0.0000	0.0140	0.0107	0.0010	-4196.982	0.0000	0.0139	0.0029	0.0010	-4150.227	0.0000	0.0038	0.0088	0.0010	-4186.128	0.0000	0.0115	0.7413	0.1489	-6013.865	0.1006	0.6757	0.4457	0.0963	-5449.576	0.0438	0.4550	0.4457	0.0963	-5449.576	0.0438	0.4550	0.4536	0.0941	-5458.638	0.0438	0.4655	0.3630	0.1444	-5370.111	0.0482	0.3339	0.3616	0.1451	-5367.921	0.0482	0.3322	0.3616	0.1451	-5367.921	0.0482	0.3322	0.3663	0.1404	-5372.273	0.0477	0.3397	0.3677	0.1536	-5392.232	0.0510	0.3319	0.3721	0.1689	-5418.651	0.0551	0.3259	0.2419	0.1438	-5082.804	0.0320	0.2228	0.2432	0.1482	-5089.226	0.0329	0.2219	0.2379	0.1530	-5078.631	0.0329	0.2151	0.2374	0.1254	-5053.302	0.0285	0.2273	0.2381	0.1306	-5060.048	0.0294	0.2255	0.2345	0.1305	-5050.506	0.0290	0.2221	0.2346	0.1304	-5050.433	0.0290	0.2222	0.2422	0.1247	-5065.403	0.0290	0.2322	0.2345	0.1305	-5050.506	0.0290	0.2221	0.2385	0.1274	-5057.865	0.0290	0.2273	0.2410	0.1256	-5062.886	0.0290	0.2306	0.2409	0.1257	-5062.957	0.0290	0.2304	0.2422	0.1247	-5065.402	0.0290	0.2322	0.2384	0.1275	-5057.935	0.0290	0.2272	0.2435	0.1238	-5067.840	0.0290	0.2339	0.7413	0.1489	-6013.865	0.1006	0.6757	0.4457	0.0963	-5449.576	0.0438	0.4550	0.4457	0.0963	-5449.576	0.0438	0.4550	0.4536	0.0941	-5458.638	0.0438	0.4655	0.3630	0.1444	-5370.111	0.0482	0.3339	0.3616	0.1451	-5367.921	0.0482	0.3322	0.3616	0.1451	-5367.921	0.0482	0.3322	0.3663	0.1404	-5372.273	0.0477	0.3397	0.3677	0.1536	-5392.232	0.0510	0.3319	0.3721	0.1689	-5418.651	0.0551	0.3259	0.2419	0.1438	-5082.804	0.0320	0.2228	0.2432	0.1482	-5089.226	0.0329	0.2219	0.2379	0.1530	-5078.631	0.0329	0.2151	0.2374	0.1254	-5053.302	0.0285	0.2273	0.2381	0.1306	-5060.048	0.0294	0.2255	0.2345	0.1305	-5050.506	0.0290	0.2221	0.2346	0.1304	-5050.433	0.0290	0.2222	0.2422	0.1247	-5065.403	0.0290	0.2322	0.2345	0.1305	-5050.506	0.0290	0.2221	0.2385	0.1274	-5057.865	0.0290	0.2273	0.2410	0.1256	-5062.886	0.0290	0.2306	0.2409	0.1257	-5062.957	0.0290	0.2304	0.2422	0.1247	-5065.402	0.0290	0.2322	0.2384	0.1275	-5057.935	0.0290	0.2272	0.2435	0.1238	-5067.840	0.0290	0.2339	0.0000	99.0000	-4127.327	0.0000	0.0000	0.7413	0.1489	-6013.865	0.1006	0.6757	0.4457	0.0963	-5449.576	0.0438	0.4550	0.4457	0.0963	-5449.576	0.0438	0.4550	0.4536	0.0941	-5458.638	0.0438	0.4655	0.3630	0.1444	-5370.111	0.0482	0.3339	0.3616	0.1451	-5367.921	0.0482	0.3322	0.3616	0.1451	-5367.921	0.0482	0.3322	0.3663	0.1404	-5372.273	0.0477	0.3397	0.3677	0.1536	-5392.232	0.0510	0.3319	0.3721	0.1689	-5418.651	0.0551	0.3259	0.2419	0.1438	-5082.804	0.0320	0.2228	0.2432	0.1482	-5089.226	0.0329	0.2219	0.2379	0.1530	-5078.631	0.0329	0.2151	0.2374	0.1254	-5053.302	0.0285	0.2273	0.2381	0.1306	-5060.048	0.0294	0.2255	0.2345	0.1305	-5050.506	0.0290	0.2221	0.2346	0.1304	-5050.433	0.0290	0.2222	0.2422	0.1247	-5065.403	0.0290	0.2322	0.2345	0.1305	-5050.506	0.0290	0.2221	0.2385	0.1274	-5057.865	0.0290	0.2273	0.2410	0.1256	-5062.886	0.0290	0.2306	0.2409	0.1257	-5062.957	0.0290	0.2304	0.2422	0.1247	-5065.402	0.0290	0.2322	0.2384	0.1275	-5057.935	0.0290	0.2272	0.2435	0.1238	-5067.840	0.0290	0.2339	0.0000	1.0035	-4127.328	0.0000	0.0000	0.0000	99.0000	-4127.327	0.0000	0.0000	0.7413	0.1489	-6013.865	0.1006	0.6757	0.4457	0.0963	-5449.576	0.0438	0.4550	0.4457	0.0963	-5449.576	0.0438	0.4550	0.4536	0.0941	-5458.638	0.0438	0.4655	0.3630	0.1444	-5370.111	0.0482	0.3339	0.3616	0.1451	-5367.921	0.0482	0.3322	0.3616	0.1451	-5367.921	0.0482	0.3322	0.3663	0.1404	-5372.273	0.0477	0.3397	0.3677	0.1536	-5392.232	0.0510	0.3319	0.3721	0.1689	-5418.651	0.0551	0.3259	0.2419	0.1438	-5082.804	0.0320	0.2228	0.2432	0.1482	-5089.226	0.0329	0.2219	0.2379	0.1530	-5078.631	0.0329	0.2151	0.2374	0.1254	-5053.302	0.0285	0.2273	0.2381	0.1306	-5060.048	0.0294	0.2255	0.2345	0.1305	-5050.506	0.0290	0.2221	0.2346	0.1304	-5050.433	0.0290	0.2222	0.2422	0.1247	-5065.403	0.0290	0.2322	0.2345	0.1305	-5050.506	0.0290	0.2221	0.2385	0.1274	-5057.865	0.0290	0.2273	0.2410	0.1256	-5062.886	0.0290	0.2306	0.2409	0.1257	-5062.957	0.0290	0.2304	0.2422	0.1247	-5065.402	0.0290	0.2322	0.2384	0.1275	-5057.935	0.0290	0.2272	0.2435	0.1238	-5067.840	0.0290	0.2339	0.0000	99.0000	-4127.327	0.0000	0.0000	0.0000	99.0000	-4127.327	0.0000	0.0000	0.0000	99.0000	-4127.327	0.0000	0.0000	0.7265	0.1547	-6007.553	0.1012	0.6545	0.4416	0.1006	-5455.772	0.0449	0.4464	0.4416	0.1006	-5455.772	0.0449	0.4464	0.4463	0.0992	-5461.227	0.0449	0.4527	0.3714	0.1439	-5389.397	0.0492	0.3420	0.3701	0.1446	-5387.230	0.0492	0.3402	0.3701	0.1446	-5387.230	0.0492	0.3402	0.3747	0.1400	-5391.504	0.0487	0.3478	0.3731	0.1544	-5407.250	0.0519	0.3363	0.3761	0.1700	-5430.457	0.0559	0.3287	0.2593	0.1331	-5119.541	0.0325	0.2442	0.2557	0.1271	-5104.005	0.0310	0.2439	0.2504	0.1308	-5093.113	0.0310	0.2369	0.2435	0.1153	-5057.413	0.0275	0.2383	0.2520	0.1152	-5078.837	0.0284	0.2466	0.2483	0.1149	-5069.450	0.0279	0.2431	0.2446	0.1173	-5062.007	0.0279	0.2383	0.2483	0.1149	-5069.406	0.0279	0.2432	0.2483	0.1149	-5069.450	0.0279	0.2431	0.2510	0.1132	-5074.142	0.0279	0.2467	0.2458	0.1165	-5064.533	0.0279	0.2399	0.2457	0.1166	-5064.607	0.0280	0.2397	0.2457	0.1166	-5064.607	0.0280	0.2397	0.2523	0.1125	-5076.592	0.0279	0.2484	0.2470	0.1157	-5067.011	0.0279	0.2415	0.1042	0.0171	-4564.508	0.0022	0.1298	0.1042	0.0171	-4564.508	0.0022	0.1298	0.1042	0.0171	-4564.508	0.0022	0.1298	0.1042	0.0171	-4564.508	0.0022	0.1298	0.7265	0.1547	-6007.553	0.1012	0.6545	0.4416	0.1006	-5455.772	0.0449	0.4464	0.4416	0.1006	-5455.772	0.0449	0.4464	0.4463	0.0992	-5461.227	0.0449	0.4527	0.3714	0.1439	-5389.397	0.0492	0.3420	0.3701	0.1446	-5387.230	0.0492	0.3402	0.3701	0.1446	-5387.230	0.0492	0.3402	0.3747	0.1400	-5391.504	0.0487	0.3478	0.3731	0.1544	-5407.250	0.0519	0.3363	0.3761	0.1700	-5430.457	0.0559	0.3287	0.2593	0.1331	-5119.541	0.0325	0.2442	0.2557	0.1271	-5104.005	0.0310	0.2439	0.2504	0.1308	-5093.113	0.0310	0.2369	0.2435	0.1153	-5057.413	0.0275	0.2383	0.2520	0.1152	-5078.837	0.0284	0.2466	0.2483	0.1149	-5069.450	0.0279	0.2431	0.2446	0.1173	-5062.007	0.0279	0.2383	0.2483	0.1149	-5069.406	0.0279	0.2432	0.2483	0.1149	-5069.450	0.0279	0.2431	0.2510	0.1132	-5074.142	0.0279	0.2467	0.2458	0.1165	-5064.533	0.0279	0.2399	0.2457	0.1166	-5064.607	0.0280	0.2397	0.2457	0.1166	-5064.607	0.0280	0.2397	0.2523	0.1125	-5076.592	0.0279	0.2484	0.2470	0.1157	-5067.011	0.0279	0.2415	0.1042	0.0171	-4564.508	0.0022	0.1298	0.1042	0.0171	-4564.508	0.0022	0.1298	0.1042	0.0171	-4564.508	0.0022	0.1298	0.1042	0.0171	-4564.508	0.0022	0.1298	0.0000	0.7663	-4127.328	0.0000	0.0000	0.7220	0.1560	-6004.454	0.1012	0.6487	0.4433	0.1001	-5457.505	0.0449	0.4486	0.4433	0.1001	-5457.505	0.0449	0.4486	0.4481	0.0987	-5462.944	0.0449	0.4549	0.3699	0.1448	-5387.375	0.0492	0.3400	0.3685	0.1455	-5385.202	0.0492	0.3382	0.3685	0.1455	-5385.202	0.0492	0.3382	0.3732	0.1408	-5389.500	0.0487	0.3458	0.3731	0.1544	-5407.255	0.0519	0.3363	0.3761	0.1700	-5430.462	0.0559	0.3287	0.2567	0.1351	-5114.752	0.0325	0.2407	0.2557	0.1271	-5104.005	0.0310	0.2439	0.2504	0.1308	-5093.112	0.0310	0.2369	0.2435	0.1153	-5057.412	0.0275	0.2383	0.2520	0.1152	-5078.836	0.0284	0.2466	0.2483	0.1149	-5069.449	0.0279	0.2431	0.2446	0.1173	-5062.006	0.0279	0.2383	0.2483	0.1149	-5069.405	0.0279	0.2432	0.2483	0.1149	-5069.449	0.0279	0.2431	0.2510	0.1132	-5074.141	0.0279	0.2468	0.2458	0.1165	-5064.532	0.0279	0.2399	0.2457	0.1166	-5064.606	0.0279	0.2397	0.2457	0.1166	-5064.606	0.0279	0.2397	0.2523	0.1125	-5076.590	0.0279	0.2484	0.2470	0.1157	-5067.010	0.0279	0.2415	0.1030	0.0173	-4561.446	0.0022	0.1283	0.1030	0.0173	-4561.446	0.0022	0.1283	0.1030	0.0173	-4561.446	0.0022	0.1283	0.1030	0.0173	-4561.446	0.0022	0.1283	0.0078	0.0010	-4180.600	0.0000	0.0102	0.0077	0.0010	-4180.598	0.0000	0.0100	0.7228	0.1571	-6008.440	0.1018	0.6480	0.4459	0.1007	-5463.436	0.0454	0.4507	0.4459	0.1007	-5463.436	0.0454	0.4507	0.4508	0.0993	-5468.861	0.0454	0.4570	0.3739	0.1445	-5395.523	0.0497	0.3438	0.3725	0.1452	-5393.361	0.0497	0.3421	0.3725	0.1452	-5393.361	0.0497	0.3421	0.3772	0.1406	-5397.623	0.0492	0.3497	0.3741	0.1559	-5411.300	0.0524	0.3361	0.3771	0.1716	-5434.431	0.0564	0.3285	0.2556	0.1331	-5110.314	0.0320	0.2407	0.2554	0.1301	-5106.161	0.0315	0.2421	0.2501	0.1339	-5095.237	0.0315	0.2351	0.2408	0.1199	-5054.650	0.0280	0.2333	0.2492	0.1196	-5076.148	0.0289	0.2415	0.2455	0.1194	-5066.734	0.0284	0.2381	0.2419	0.1218	-5059.228	0.0284	0.2333	0.2456	0.1193	-5066.691	0.0284	0.2382	0.2455	0.1194	-5066.734	0.0284	0.2381	0.2482	0.1175	-5071.472	0.0284	0.2417	0.2430	0.1210	-5061.774	0.0284	0.2348	0.2429	0.1211	-5061.847	0.0284	0.2347	0.2429	0.1211	-5061.847	0.0284	0.2347	0.2495	0.1168	-5073.942	0.0284	0.2433	0.2443	0.1202	-5064.273	0.0284	0.2364	0.1017	0.0213	-4562.379	0.0027	0.1253	0.1017	0.0213	-4562.379	0.0027	0.1253	0.1017	0.0213	-4562.379	0.0027	0.1253	0.1017	0.0213	-4562.379	0.0027	0.1253	0.0077	0.0504	-4184.637	0.0004	0.0088	0.0077	0.0504	-4184.637	0.0004	0.0088	0.0058	0.0707	-4172.743	0.0004	0.0063	0.7235	0.1554	-6003.293	0.1011	0.6509	0.4337	0.1044	-5448.321	0.0454	0.4347	0.4337	0.1044	-5448.321	0.0454	0.4347	0.4415	0.1019	-5457.612	0.0453	0.4450	0.3728	0.1472	-5395.175	0.0502	0.3410	0.3715	0.1479	-5393.005	0.0502	0.3393	0.3715	0.1479	-5393.005	0.0502	0.3393	0.3762	0.1432	-5397.311	0.0497	0.3469	0.3746	0.1578	-5412.911	0.0529	0.3353	0.3776	0.1735	-5435.961	0.0569	0.3277	0.2497	0.1380	-5098.162	0.0321	0.2328	0.2509	0.1330	-5095.082	0.0314	0.2363	0.2455	0.1371	-5084.759	0.0314	0.2293	0.2362	0.1227	-5044.128	0.0279	0.2275	0.2446	0.1223	-5065.758	0.0288	0.2357	0.2409	0.1221	-5056.290	0.0284	0.2323	0.2373	0.1247	-5048.709	0.0284	0.2275	0.2410	0.1221	-5056.248	0.0284	0.2323	0.2409	0.1221	-5056.290	0.0284	0.2323	0.2437	0.1203	-5061.083	0.0284	0.2358	0.2385	0.1239	-5051.280	0.0284	0.2290	0.2384	0.1240	-5051.351	0.0284	0.2289	0.2384	0.1240	-5051.350	0.0284	0.2289	0.2449	0.1194	-5063.577	0.0284	0.2375	0.2397	0.1230	-5053.803	0.0284	0.2306	0.1049	0.0320	-4583.134	0.0040	0.1256	0.1049	0.0320	-4583.134	0.0040	0.1256	0.1049	0.0320	-4583.134	0.0040	0.1256	0.1049	0.0320	-4583.134	0.0040	0.1256	0.0313	0.0498	-4312.569	0.0018	0.0357	0.0313	0.0498	-4312.569	0.0018	0.0357	0.0253	0.0638	-4285.599	0.0018	0.0279	0.0253	0.0457	-4282.683	0.0013	0.0292	0.7203	0.1552	-5998.549	0.1006	0.6482	0.4343	0.1027	-5445.988	0.0449	0.4369	0.4343	0.1027	-5445.988	0.0449	0.4369	0.4421	0.1003	-5455.254	0.0449	0.4472	0.3703	0.1463	-5388.575	0.0496	0.3393	0.3690	0.1470	-5386.400	0.0496	0.3376	0.3690	0.1470	-5386.400	0.0496	0.3376	0.3736	0.1423	-5390.714	0.0491	0.3452	0.3706	0.1578	-5404.250	0.0523	0.3318	0.3736	0.1736	-5427.341	0.0563	0.3242	0.2508	0.1401	-5102.640	0.0326	0.2327	0.2498	0.1309	-5090.571	0.0309	0.2364	0.2470	0.1330	-5085.217	0.0309	0.2327	0.2352	0.1206	-5039.497	0.0274	0.2275	0.2436	0.1203	-5061.160	0.0284	0.2357	0.2399	0.1201	-5051.675	0.0279	0.2323	0.2363	0.1227	-5044.094	0.0279	0.2275	0.2400	0.1201	-5051.633	0.0279	0.2324	0.2399	0.1201	-5051.675	0.0279	0.2323	0.2426	0.1183	-5056.467	0.0279	0.2359	0.2374	0.1218	-5046.665	0.0279	0.2291	0.2374	0.1219	-5046.736	0.0279	0.2289	0.2374	0.1219	-5046.735	0.0279	0.2289	0.2439	0.1174	-5058.961	0.0279	0.2375	0.2387	0.1210	-5049.188	0.0279	0.2306	0.1028	0.0287	-4573.409	0.0036	0.1241	0.1028	0.0287	-4573.409	0.0036	0.1241	0.1028	0.0287	-4573.409	0.0036	0.1241	0.1028	0.0287	-4573.409	0.0036	0.1241	0.0313	0.0360	-4309.403	0.0013	0.0370	0.0313	0.0361	-4309.403	0.0013	0.0370	0.0253	0.0457	-4282.678	0.0013	0.0292	0.0273	0.0584	-4294.762	0.0018	0.0305	0.0116	0.0319	-4206.787	0.0004	0.0139	0.7203	0.1552	-5998.549	0.1006	0.6482	0.4343	0.1027	-5445.988	0.0449	0.4369	0.4343	0.1027	-5445.988	0.0449	0.4369	0.4421	0.1003	-5455.254	0.0449	0.4472	0.3703	0.1463	-5388.575	0.0496	0.3393	0.3690	0.1470	-5386.400	0.0496	0.3376	0.3690	0.1470	-5386.400	0.0496	0.3376	0.3736	0.1423	-5390.714	0.0491	0.3452	0.3706	0.1578	-5404.250	0.0523	0.3318	0.3736	0.1736	-5427.341	0.0563	0.3242	0.2508	0.1401	-5102.640	0.0326	0.2327	0.2498	0.1309	-5090.571	0.0309	0.2364	0.2470	0.1330	-5085.217	0.0309	0.2327	0.2352	0.1206	-5039.497	0.0274	0.2275	0.2436	0.1203	-5061.160	0.0284	0.2357	0.2399	0.1201	-5051.675	0.0279	0.2323	0.2363	0.1227	-5044.094	0.0279	0.2275	0.2400	0.1201	-5051.633	0.0279	0.2324	0.2399	0.1201	-5051.675	0.0279	0.2323	0.2426	0.1183	-5056.467	0.0279	0.2359	0.2374	0.1218	-5046.665	0.0279	0.2291	0.2374	0.1219	-5046.736	0.0279	0.2289	0.2374	0.1219	-5046.735	0.0279	0.2289	0.2439	0.1174	-5058.961	0.0279	0.2375	0.2387	0.1210	-5049.188	0.0279	0.2306	0.1028	0.0287	-4573.409	0.0036	0.1241	0.1028	0.0287	-4573.409	0.0036	0.1241	0.1028	0.0287	-4573.409	0.0036	0.1241	0.1028	0.0287	-4573.409	0.0036	0.1241	0.0313	0.0360	-4309.403	0.0013	0.0370	0.0313	0.0360	-4309.403	0.0013	0.0370	0.0253	0.0457	-4282.678	0.0013	0.0292	0.0273	0.0584	-4294.762	0.0018	0.0305	0.0116	0.0319	-4206.787	0.0004	0.0139	0.0000	99.0000	-4127.327	0.0000	0.0000	0.7273	0.1530	-6002.011	0.1006	0.6575	0.4324	0.1033	-5443.943	0.0449	0.4345	0.4324	0.1033	-5443.943	0.0449	0.4345	0.4402	0.1009	-5453.237	0.0449	0.4447	0.3729	0.1448	-5392.529	0.0496	0.3428	0.3716	0.1455	-5390.363	0.0496	0.3411	0.3716	0.1455	-5390.363	0.0496	0.3411	0.3763	0.1409	-5394.636	0.0491	0.3487	0.3734	0.1560	-5408.088	0.0523	0.3355	0.3764	0.1716	-5431.222	0.0563	0.3279	0.2559	0.1360	-5112.023	0.0326	0.2395	0.2512	0.1299	-5092.522	0.0309	0.2382	0.2459	0.1339	-5082.234	0.0309	0.2312	0.2377	0.1189	-5044.095	0.0274	0.2308	0.2461	0.1186	-5065.685	0.0284	0.2390	0.2424	0.1184	-5056.230	0.0279	0.2356	0.2388	0.1209	-5048.692	0.0279	0.2308	0.2425	0.1184	-5056.187	0.0279	0.2357	0.2424	0.1184	-5056.230	0.0279	0.2356	0.2451	0.1166	-5060.991	0.0279	0.2392	0.2399	0.1201	-5051.249	0.0279	0.2323	0.2399	0.1201	-5051.321	0.0279	0.2322	0.2399	0.1201	-5051.321	0.0279	0.2322	0.2464	0.1158	-5063.471	0.0279	0.2408	0.2412	0.1193	-5053.758	0.0279	0.2339	0.1063	0.0277	-4582.547	0.0036	0.1287	0.1063	0.0277	-4582.547	0.0036	0.1287	0.1063	0.0277	-4582.547	0.0036	0.1287	0.1063	0.0277	-4582.547	0.0036	0.1287	0.0343	0.0326	-4322.283	0.0013	0.0410	0.0343	0.0326	-4322.283	0.0013	0.0410	0.0283	0.0404	-4296.237	0.0013	0.0331	0.0303	0.0518	-4308.199	0.0018	0.0344	0.0175	0.0205	-4237.344	0.0004	0.0216	0.0157	0.0010	-4222.696	0.0000	0.0205	0.0155	0.0010	-4222.695	0.0000	0.0202	0.7273	0.1530	-6002.011	0.1006	0.6575	0.4324	0.1033	-5443.943	0.0449	0.4345	0.4324	0.1033	-5443.943	0.0449	0.4345	0.4402	0.1009	-5453.237	0.0449	0.4447	0.3729	0.1448	-5392.529	0.0496	0.3428	0.3716	0.1455	-5390.363	0.0496	0.3411	0.3716	0.1455	-5390.363	0.0496	0.3411	0.3763	0.1409	-5394.636	0.0491	0.3487	0.3734	0.1560	-5408.088	0.0523	0.3355	0.3764	0.1716	-5431.222	0.0563	0.3279	0.2559	0.1360	-5112.023	0.0326	0.2395	0.2512	0.1299	-5092.522	0.0309	0.2382	0.2459	0.1339	-5082.234	0.0309	0.2312	0.2377	0.1189	-5044.095	0.0274	0.2308	0.2461	0.1186	-5065.685	0.0284	0.2390	0.2424	0.1184	-5056.230	0.0279	0.2356	0.2388	0.1209	-5048.692	0.0279	0.2308	0.2425	0.1184	-5056.187	0.0279	0.2357	0.2424	0.1184	-5056.230	0.0279	0.2356	0.2451	0.1166	-5060.991	0.0279	0.2392	0.2399	0.1201	-5051.249	0.0279	0.2323	0.2399	0.1201	-5051.321	0.0279	0.2322	0.2399	0.1201	-5051.321	0.0279	0.2322	0.2464	0.1158	-5063.471	0.0279	0.2408	0.2412	0.1193	-5053.758	0.0279	0.2339	0.1063	0.0277	-4582.547	0.0036	0.1287	0.1063	0.0277	-4582.547	0.0036	0.1287	0.1063	0.0277	-4582.547	0.0036	0.1287	0.1063	0.0277	-4582.547	0.0036	0.1287	0.0343	0.0326	-4322.283	0.0013	0.0410	0.0343	0.0326	-4322.283	0.0013	0.0410	0.0283	0.0403	-4296.237	0.0013	0.0331	0.0303	0.0518	-4308.199	0.0018	0.0344	0.0175	0.0205	-4237.344	0.0004	0.0216	0.0155	0.0010	-4222.695	0.0000	0.0202	0.0156	0.0010	-4222.695	0.0000	0.0203	0.0000	99.0000	-4127.327	0.0000	0.0000	0.7273	0.1530	-6002.011	0.1006	0.6575	0.4324	0.1033	-5443.943	0.0449	0.4345	0.4324	0.1033	-5443.943	0.0449	0.4345	0.4402	0.1009	-5453.237	0.0449	0.4447	0.3729	0.1448	-5392.529	0.0496	0.3428	0.3716	0.1455	-5390.363	0.0496	0.3411	0.3716	0.1455	-5390.363	0.0496	0.3411	0.3763	0.1409	-5394.636	0.0491	0.3487	0.3734	0.1560	-5408.088	0.0523	0.3355	0.3764	0.1716	-5431.222	0.0563	0.3279	0.2559	0.1360	-5112.023	0.0326	0.2395	0.2512	0.1299	-5092.522	0.0309	0.2382	0.2459	0.1339	-5082.234	0.0309	0.2312	0.2377	0.1189	-5044.095	0.0274	0.2308	0.2461	0.1186	-5065.685	0.0284	0.2390	0.2424	0.1184	-5056.230	0.0279	0.2356	0.2388	0.1209	-5048.692	0.0279	0.2308	0.2425	0.1184	-5056.187	0.0279	0.2357	0.2424	0.1184	-5056.230	0.0279	0.2356	0.2451	0.1166	-5060.991	0.0279	0.2392	0.2399	0.1201	-5051.249	0.0279	0.2323	0.2399	0.1201	-5051.321	0.0279	0.2322	0.2399	0.1201	-5051.321	0.0279	0.2322	0.2464	0.1158	-5063.471	0.0279	0.2408	0.2412	0.1193	-5053.758	0.0279	0.2339	0.1063	0.0277	-4582.547	0.0036	0.1287	0.1063	0.0277	-4582.547	0.0036	0.1287	0.1063	0.0277	-4582.547	0.0036	0.1287	0.1063	0.0277	-4582.547	0.0036	0.1287	0.0343	0.0326	-4322.283	0.0013	0.0410	0.0343	0.0326	-4322.283	0.0013	0.0410	0.0283	0.0403	-4296.237	0.0013	0.0331	0.0303	0.0518	-4308.199	0.0018	0.0344	0.0175	0.0205	-4237.344	0.0004	0.0216	0.0155	0.0010	-4222.695	0.0000	0.0202	0.0157	0.0010	-4222.697	0.0000	0.0205	0.0000	99.0000	-4127.327	0.0000	0.0000	0.0000	99.0000	-4127.327	0.0000	0.0000	0.7232	0.1555	-6003.078	0.1011	0.6504	0.4348	0.1011	-5443.283	0.0444	0.4390	0.4348	0.1011	-5443.283	0.0444	0.4390	0.4426	0.0988	-5452.525	0.0444	0.4493	0.3712	0.1478	-5392.272	0.0501	0.3391	0.3699	0.1486	-5390.097	0.0501	0.3374	0.3699	0.1486	-5390.097	0.0501	0.3374	0.3746	0.1438	-5394.424	0.0496	0.3450	0.3724	0.1545	-5404.072	0.0519	0.3355	0.3769	0.1691	-5429.347	0.0558	0.3300	0.2522	0.1361	-5102.700	0.0321	0.2361	0.2513	0.1271	-5090.547	0.0305	0.2397	0.2460	0.1310	-5080.287	0.0305	0.2327	0.2341	0.1187	-5034.519	0.0270	0.2274	0.2424	0.1184	-5056.219	0.0279	0.2356	0.2388	0.1182	-5046.716	0.0274	0.2322	0.2352	0.1207	-5039.134	0.0274	0.2274	0.2388	0.1181	-5046.674	0.0274	0.2322	0.2388	0.1182	-5046.716	0.0274	0.2322	0.2415	0.1164	-5051.509	0.0274	0.2358	0.2363	0.1199	-5041.705	0.0274	0.2289	0.2362	0.1199	-5041.776	0.0274	0.2288	0.2362	0.1199	-5041.776	0.0274	0.2288	0.2427	0.1156	-5054.004	0.0274	0.2374	0.2375	0.1190	-5044.229	0.0274	0.2305	0.1061	0.0316	-4586.192	0.0040	0.1271	0.1061	0.0316	-4586.192	0.0040	0.1271	0.1061	0.0316	-4586.192	0.0040	0.1271	0.1061	0.0316	-4586.192	0.0040	0.1271	0.0323	0.0481	-4316.919	0.0018	0.0371	0.0323	0.0481	-4316.919	0.0018	0.0371	0.0283	0.0560	-4299.264	0.0018	0.0318	0.0283	0.0730	-4302.025	0.0022	0.0305	0.0175	0.0437	-4240.805	0.0009	0.0203	0.0155	0.0233	-4227.434	0.0004	0.0190	0.0155	0.0233	-4227.434	0.0004	0.0190	0.0175	0.0205	-4237.340	0.0004	0.0216	0.0175	0.0205	-4237.340	0.0004	0.0216	0.0175	0.0205	-4237.340	0.0004	0.0216	0.7272	0.1542	-6006.465	0.1011	0.6557	0.4361	0.1008	-5446.038	0.0444	0.4407	0.4361	0.1008	-5446.038	0.0444	0.4407	0.4440	0.0984	-5455.261	0.0444	0.4510	0.3740	0.1464	-5397.263	0.0502	0.3426	0.3727	0.1471	-5395.098	0.0501	0.3409	0.3727	0.1471	-5395.098	0.0501	0.3409	0.3773	0.1424	-5399.383	0.0496	0.3485	0.3721	0.1549	-5404.999	0.0519	0.3351	0.3766	0.1692	-5429.954	0.0558	0.3296	0.2534	0.1352	-5105.674	0.0321	0.2376	0.2525	0.1263	-5093.505	0.0305	0.2413	0.2471	0.1301	-5083.273	0.0305	0.2342	0.2403	0.1145	-5047.444	0.0270	0.2355	0.2487	0.1144	-5068.966	0.0279	0.2438	0.2450	0.1141	-5059.536	0.0274	0.2404	0.2413	0.1165	-5052.058	0.0274	0.2355	0.2424	0.1158	-5054.668	0.0274	0.2370	0.2450	0.1141	-5059.536	0.0274	0.2404	0.2477	0.1124	-5064.253	0.0274	0.2439	0.2425	0.1157	-5054.595	0.0274	0.2371	0.2424	0.1158	-5054.669	0.0274	0.2370	0.2424	0.1158	-5054.669	0.0274	0.2370	0.2490	0.1117	-5066.714	0.0274	0.2456	0.2411	0.1166	-5052.245	0.0274	0.2352	0.1060	0.0316	-4586.259	0.0040	0.1270	0.1060	0.0316	-4586.259	0.0040	0.1270	0.1060	0.0316	-4586.259	0.0040	0.1270	0.1060	0.0316	-4586.259	0.0040	0.1270	0.0313	0.0498	-4312.557	0.0018	0.0357	0.0313	0.0498	-4312.557	0.0018	0.0357	0.0273	0.0584	-4294.746	0.0018	0.0305	0.0273	0.0763	-4297.464	0.0022	0.0292	0.0184	0.0411	-4245.747	0.0009	0.0215	0.0165	0.0219	-4232.438	0.0004	0.0203	0.0165	0.0219	-4232.438	0.0004	0.0203	0.0204	0.0174	-4251.771	0.0004	0.0254	0.0204	0.0174	-4251.771	0.0004	0.0254	0.0204	0.0174	-4251.771	0.0004	0.0254	0.0187	0.0010	-4237.286	0.0000	0.0244	0.7493	0.1677	-6063.096	0.1103	0.6577	0.4319	0.1207	-5476.033	0.0504	0.4177	0.4319	0.1207	-5476.033	0.0504	0.4177	0.4433	0.1165	-5489.320	0.0504	0.4326	0.4257	0.1326	-5480.321	0.0532	0.4014	0.4181	0.1362	-5471.163	0.0533	0.3912	0.4181	0.1362	-5471.163	0.0533	0.3912	0.4229	0.1321	-5474.629	0.0527	0.3991	0.4227	0.1492	-5499.875	0.0574	0.3851	0.4260	0.1609	-5521.452	0.0610	0.3790	0.2908	0.1407	-5201.687	0.0379	0.2696	0.2663	0.1831	-5172.809	0.0416	0.2269	0.2686	0.1807	-5178.004	0.0416	0.2299	0.2636	0.1559	-5143.867	0.0369	0.2369	0.2657	0.1600	-5152.564	0.0379	0.2368	0.2607	0.1616	-5140.942	0.0374	0.2316	0.2621	0.1603	-5143.308	0.0374	0.2335	0.2698	0.1535	-5157.970	0.0374	0.2436	0.2607	0.1616	-5140.942	0.0374	0.2316	0.2623	0.1601	-5143.162	0.0374	0.2337	0.2686	0.1546	-5155.503	0.0374	0.2420	0.2672	0.1558	-5153.175	0.0374	0.2401	0.2645	0.1581	-5148.347	0.0374	0.2366	0.2633	0.1592	-5145.813	0.0374	0.2351	0.2658	0.1570	-5150.765	0.0374	0.2384	0.2816	0.1321	-5172.656	0.0351	0.2658	0.2816	0.1321	-5172.656	0.0351	0.2658	0.2816	0.1321	-5172.656	0.0351	0.2658	0.2816	0.1321	-5172.656	0.0351	0.2658	0.3013	0.1179	-5201.580	0.0346	0.2931	0.3013	0.1179	-5201.580	0.0346	0.2931	0.3013	0.1179	-5201.578	0.0346	0.2932	0.3023	0.1196	-5206.028	0.0350	0.2930	0.2902	0.1289	-5187.790	0.0355	0.2757	0.2959	0.1232	-5194.783	0.0351	0.2846	0.2959	0.1232	-5194.783	0.0351	0.2846	0.3002	0.1207	-5201.071	0.0350	0.2903	0.3002	0.1207	-5201.071	0.0350	0.2903	0.3002	0.1207	-5201.071	0.0350	0.2903	0.2936	0.1223	-5187.792	0.0346	0.2829	0.2945	0.1217	-5190.656	0.0346	0.2842	0.7708	0.1572	-6069.456	0.1086	0.6908	0.4037	0.1204	-5422.447	0.0470	0.3906	0.4037	0.1204	-5422.447	0.0470	0.3906	0.4160	0.1154	-5437.076	0.0470	0.4069	0.3720	0.1565	-5403.541	0.0523	0.3339	0.3677	0.1592	-5397.231	0.0523	0.3283	0.3677	0.1592	-5397.231	0.0523	0.3283	0.3691	0.1562	-5397.821	0.0518	0.3315	0.3885	0.1662	-5450.283	0.0568	0.3420	0.3896	0.1860	-5472.986	0.0614	0.3302	0.2472	0.1459	-5096.534	0.0331	0.2267	0.2267	0.1813	-5062.682	0.0352	0.1939	0.2217	0.1882	-5052.186	0.0352	0.1870	0.2162	0.1623	-5019.638	0.0311	0.1918	0.2169	0.1689	-5026.020	0.0321	0.1900	0.2147	0.1678	-5018.867	0.0316	0.1884	0.2123	0.1708	-5013.463	0.0316	0.1852	0.2208	0.1607	-5032.163	0.0316	0.1965	0.2147	0.1678	-5018.867	0.0316	0.1884	0.2160	0.1663	-5021.469	0.0316	0.1901	0.2184	0.1635	-5026.848	0.0316	0.1933	0.2208	0.1607	-5032.163	0.0316	0.1965	0.2171	0.1650	-5024.265	0.0316	0.1915	0.2159	0.1663	-5021.526	0.0316	0.1900	0.2183	0.1636	-5026.907	0.0316	0.1932	0.2114	0.1321	-4987.396	0.0263	0.1995	0.2114	0.1321	-4987.396	0.0263	0.1995	0.2114	0.1321	-4987.396	0.0263	0.1995	0.2114	0.1321	-4987.396	0.0263	0.1995	0.2271	0.1296	-5029.324	0.0279	0.2155	0.2271	0.1296	-5029.324	0.0279	0.2155	0.2271	0.1296	-5029.324	0.0279	0.2155	0.2281	0.1318	-5033.976	0.0284	0.2154	0.2174	0.1410	-5010.104	0.0284	0.2014	0.2200	0.1352	-5013.363	0.0279	0.2062	0.2200	0.1352	-5013.363	0.0279	0.2062	0.2288	0.1278	-5030.934	0.0278	0.2179	0.2288	0.1278	-5030.934	0.0278	0.2179	0.2288	0.1278	-5030.934	0.0278	0.2179	0.2216	0.1307	-5013.498	0.0274	0.2097	0.2213	0.1309	-5014.050	0.0274	0.2093	0.1707	0.1063	-4844.803	0.0181	0.1703	0.7618	0.1602	-6064.278	0.1087	0.6788	0.4036	0.1207	-5423.476	0.0471	0.3903	0.4036	0.1207	-5423.476	0.0471	0.3903	0.4159	0.1157	-5438.112	0.0470	0.4066	0.3750	0.1550	-5408.198	0.0523	0.3376	0.3706	0.1577	-5401.921	0.0523	0.3319	0.3706	0.1577	-5401.921	0.0523	0.3319	0.3750	0.1528	-5406.571	0.0518	0.3391	0.3914	0.1646	-5454.897	0.0569	0.3457	0.3940	0.1831	-5479.703	0.0615	0.3358	0.2422	0.1503	-5086.509	0.0331	0.2202	0.2220	0.1836	-5050.301	0.0347	0.1890	0.2170	0.1907	-5039.692	0.0348	0.1822	0.2113	0.1679	-5008.943	0.0311	0.1854	0.2121	0.1748	-5015.289	0.0321	0.1837	0.2099	0.1737	-5008.100	0.0316	0.1821	0.2075	0.1769	-5002.625	0.0316	0.1789	0.2159	0.1662	-5021.570	0.0316	0.1901	0.2099	0.1737	-5008.100	0.0316	0.1821	0.2112	0.1720	-5010.740	0.0316	0.1838	0.2135	0.1691	-5016.187	0.0316	0.1869	0.2159	0.1662	-5021.570	0.0316	0.1901	0.2122	0.1707	-5013.566	0.0316	0.1852	0.2111	0.1721	-5010.795	0.0316	0.1837	0.2135	0.1692	-5016.244	0.0316	0.1868	0.2125	0.1343	-4991.976	0.0268	0.1996	0.2125	0.1343	-4991.976	0.0268	0.1996	0.2125	0.1343	-4991.976	0.0268	0.1996	0.2125	0.1343	-4991.976	0.0268	0.1996	0.2246	0.1348	-5026.102	0.0284	0.2108	0.2246	0.1348	-5026.102	0.0284	0.2108	0.2246	0.1348	-5026.102	0.0284	0.2108	0.2256	0.1371	-5030.736	0.0289	0.2107	0.2174	0.1443	-5011.881	0.0289	0.2000	0.2188	0.1396	-5012.532	0.0284	0.2033	0.2188	0.1396	-5012.532	0.0284	0.2033	0.2263	0.1329	-5027.748	0.0283	0.2132	0.2263	0.1329	-5027.748	0.0283	0.2132	0.2263	0.1329	-5027.748	0.0283	0.2132	0.2191	0.1361	-5010.214	0.0279	0.2050	0.2188	0.1363	-5010.760	0.0279	0.2046	0.1704	0.1101	-4847.142	0.0186	0.1686	0.0166	0.0217	-4232.315	0.0004	0.0204	0.7618	0.1602	-6064.278	0.1087	0.6788	0.4036	0.1207	-5423.476	0.0471	0.3903	0.4036	0.1207	-5423.476	0.0471	0.3903	0.4159	0.1157	-5438.112	0.0470	0.4066	0.3750	0.1550	-5408.198	0.0523	0.3376	0.3706	0.1577	-5401.921	0.0523	0.3319	0.3706	0.1577	-5401.921	0.0523	0.3319	0.3750	0.1528	-5406.571	0.0518	0.3391	0.3914	0.1646	-5454.897	0.0569	0.3457	0.3940	0.1831	-5479.703	0.0615	0.3358	0.2422	0.1503	-5086.509	0.0331	0.2202	0.2220	0.1836	-5050.301	0.0347	0.1890	0.2170	0.1907	-5039.692	0.0348	0.1822	0.2113	0.1679	-5008.943	0.0311	0.1854	0.2121	0.1748	-5015.289	0.0321	0.1837	0.2099	0.1737	-5008.100	0.0316	0.1821	0.2075	0.1769	-5002.625	0.0316	0.1789	0.2159	0.1662	-5021.570	0.0316	0.1901	0.2099	0.1737	-5008.100	0.0316	0.1821	0.2112	0.1720	-5010.740	0.0316	0.1838	0.2135	0.1691	-5016.187	0.0316	0.1869	0.2159	0.1662	-5021.570	0.0316	0.1901	0.2122	0.1707	-5013.566	0.0316	0.1852	0.2111	0.1721	-5010.795	0.0316	0.1837	0.2135	0.1692	-5016.244	0.0316	0.1868	0.2125	0.1343	-4991.976	0.0268	0.1996	0.2125	0.1343	-4991.976	0.0268	0.1996	0.2125	0.1343	-4991.976	0.0268	0.1996	0.2125	0.1343	-4991.976	0.0268	0.1996	0.2246	0.1348	-5026.102	0.0284	0.2108	0.2246	0.1348	-5026.102	0.0284	0.2108	0.2246	0.1348	-5026.102	0.0284	0.2108	0.2256	0.1371	-5030.736	0.0289	0.2107	0.2174	0.1443	-5011.881	0.0289	0.2000	0.2188	0.1396	-5012.532	0.0284	0.2033	0.2188	0.1396	-5012.532	0.0284	0.2033	0.2263	0.1329	-5027.748	0.0283	0.2132	0.2263	0.1329	-5027.748	0.0283	0.2132	0.2263	0.1329	-5027.748	0.0283	0.2132	0.2191	0.1361	-5010.214	0.0279	0.2050	0.2188	0.1363	-5010.760	0.0279	0.2046	0.1704	0.1101	-4847.142	0.0186	0.1686	0.0166	0.0217	-4232.315	0.0004	0.0204	0.0000	0.7335	-4127.328	0.0000	0.0000	0.7577	0.1600	-6059.197	0.1081	0.6753	0.4006	0.1199	-5416.998	0.0465	0.3880	0.4006	0.1199	-5416.998	0.0465	0.3880	0.4129	0.1150	-5431.683	0.0465	0.4042	0.3766	0.1514	-5407.781	0.0517	0.3415	0.3723	0.1540	-5401.541	0.0517	0.3358	0.3723	0.1540	-5401.541	0.0517	0.3358	0.3767	0.1493	-5406.133	0.0512	0.3431	0.3871	0.1648	-5446.421	0.0563	0.3417	0.3883	0.1843	-5468.900	0.0608	0.3301	0.2359	0.1523	-5071.124	0.0325	0.2135	0.2148	0.1883	-5031.511	0.0341	0.1812	0.2098	0.1958	-5020.718	0.0342	0.1745	0.2040	0.1722	-4990.032	0.0306	0.1775	0.2048	0.1793	-4996.367	0.0315	0.1758	0.2026	0.1783	-4989.114	0.0311	0.1742	0.2026	0.1782	-4989.058	0.0311	0.1743	0.2086	0.1703	-5002.810	0.0310	0.1821	0.2026	0.1783	-4989.114	0.0311	0.1742	0.2063	0.1732	-4997.255	0.0310	0.1791	0.2086	0.1702	-5002.754	0.0310	0.1822	0.2110	0.1672	-5008.188	0.0310	0.1854	0.2073	0.1719	-5000.104	0.0310	0.1805	0.2038	0.1766	-4991.855	0.0310	0.1758	0.2086	0.1703	-5002.809	0.0310	0.1821	0.2015	0.1407	-4965.198	0.0263	0.1867	0.2015	0.1407	-4965.198	0.0263	0.1867	0.2015	0.1407	-4965.198	0.0263	0.1867	0.2015	0.1407	-4965.198	0.0263	0.1867	0.2234	0.1320	-5020.554	0.0278	0.2109	0.2234	0.1320	-5020.554	0.0278	0.2109	0.2234	0.1319	-5020.554	0.0278	0.2109	0.2244	0.1343	-5025.208	0.0283	0.2108	0.2187	0.1389	-5011.536	0.0283	0.2035	0.2176	0.1366	-5006.984	0.0278	0.2035	0.2176	0.1366	-5006.984	0.0278	0.2035	0.2252	0.1300	-5022.053	0.0278	0.2135	0.2252	0.1300	-5022.053	0.0278	0.2135	0.2252	0.1300	-5022.053	0.0278	0.2135	0.2191	0.1320	-5007.212	0.0273	0.2068	0.2177	0.1332	-5005.056	0.0273	0.2050	0.1716	0.1048	-4846.638	0.0180	0.1718	0.0265	0.0280	-4283.663	0.0009	0.0321	0.0205	0.0176	-4252.296	0.0005	0.0256	0.0205	0.0176	-4252.296	0.0005	0.0256	0.7182	0.1600	-6005.785	0.1024	0.6401	0.3574	0.1107	-5316.043	0.0391	0.3533	0.3574	0.1107	-5316.043	0.0391	0.3533	0.3660	0.1072	-5328.334	0.0391	0.3646	0.3447	0.1392	-5322.965	0.0446	0.3206	0.3434	0.1402	-5321.294	0.0447	0.3187	0.3434	0.1402	-5321.294	0.0447	0.3187	0.3507	0.1337	-5329.524	0.0441	0.3299	0.3480	0.1582	-5352.742	0.0492	0.3113	0.3522	0.1769	-5380.509	0.0537	0.3037	0.2122	0.1368	-4992.378	0.0271	0.1983	0.1923	0.1848	-4960.133	0.0302	0.1634	0.1946	0.1814	-4965.838	0.0302	0.1664	0.1760	0.1613	-4898.047	0.0252	0.1564	0.1768	0.1692	-4904.626	0.0262	0.1547	0.1746	0.1678	-4897.048	0.0257	0.1532	0.1735	0.1695	-4894.113	0.0257	0.1517	0.1804	0.1596	-4911.398	0.0257	0.1609	0.1746	0.1678	-4897.048	0.0257	0.1532	0.1770	0.1643	-4902.741	0.0257	0.1564	0.1793	0.1612	-4908.514	0.0257	0.1594	0.1816	0.1581	-4914.222	0.0257	0.1625	0.1769	0.1645	-4902.862	0.0257	0.1562	0.1758	0.1661	-4899.924	0.0257	0.1548	0.1781	0.1629	-4905.718	0.0257	0.1578	0.1853	0.1092	-4896.620	0.0201	0.1838	0.1853	0.1092	-4896.620	0.0201	0.1838	0.1853	0.1092	-4896.620	0.0201	0.1838	0.1853	0.1092	-4896.620	0.0201	0.1838	0.2055	0.0924	-4935.666	0.0196	0.2117	0.2055	0.0924	-4935.666	0.0196	0.2117	0.2055	0.0924	-4935.665	0.0196	0.2117	0.2021	0.0915	-4925.470	0.0191	0.2086	0.1936	0.0998	-4909.592	0.0196	0.1961	0.1982	0.0997	-4922.521	0.0200	0.2008	0.1982	0.0997	-4922.521	0.0200	0.2008	0.2044	0.0958	-4935.196	0.0200	0.2089	0.2044	0.0958	-4935.196	0.0200	0.2089	0.2044	0.0958	-4935.196	0.0200	0.2089	0.1960	0.0982	-4914.608	0.0196	0.1992	0.1970	0.0976	-4917.747	0.0196	0.2005	0.1837	0.1133	-4889.363	0.0205	0.1806	0.1291	0.1061	-4715.095	0.0137	0.1289	0.1256	0.1151	-4707.958	0.0142	0.1230	0.1256	0.1151	-4707.958	0.0142	0.1230	0.1234	0.1118	-4698.478	0.0136	0.1216	0.7182	0.1600	-6005.785	0.1024	0.6401	0.3574	0.1107	-5316.043	0.0391	0.3533	0.3574	0.1107	-5316.043	0.0391	0.3533	0.3660	0.1072	-5328.334	0.0391	0.3646	0.3447	0.1392	-5322.965	0.0446	0.3206	0.3434	0.1402	-5321.294	0.0447	0.3187	0.3434	0.1402	-5321.294	0.0447	0.3187	0.3507	0.1337	-5329.524	0.0441	0.3299	0.3480	0.1582	-5352.742	0.0492	0.3113	0.3522	0.1769	-5380.509	0.0537	0.3037	0.2122	0.1368	-4992.378	0.0271	0.1983	0.1923	0.1848	-4960.133	0.0302	0.1634	0.1946	0.1814	-4965.838	0.0302	0.1664	0.1760	0.1613	-4898.047	0.0252	0.1564	0.1768	0.1692	-4904.626	0.0262	0.1547	0.1746	0.1678	-4897.048	0.0257	0.1532	0.1735	0.1695	-4894.113	0.0257	0.1517	0.1804	0.1596	-4911.398	0.0257	0.1609	0.1746	0.1678	-4897.048	0.0257	0.1532	0.1770	0.1643	-4902.741	0.0257	0.1564	0.1793	0.1612	-4908.514	0.0257	0.1594	0.1816	0.1581	-4914.222	0.0257	0.1625	0.1769	0.1645	-4902.862	0.0257	0.1562	0.1758	0.1661	-4899.924	0.0257	0.1548	0.1781	0.1629	-4905.718	0.0257	0.1578	0.1853	0.1092	-4896.620	0.0201	0.1838	0.1853	0.1092	-4896.620	0.0201	0.1838	0.1853	0.1092	-4896.620	0.0201	0.1838	0.1853	0.1092	-4896.620	0.0201	0.1838	0.2055	0.0924	-4935.666	0.0196	0.2117	0.2055	0.0924	-4935.666	0.0196	0.2117	0.2055	0.0924	-4935.665	0.0196	0.2117	0.2021	0.0915	-4925.470	0.0191	0.2086	0.1936	0.0998	-4909.592	0.0196	0.1961	0.1982	0.0997	-4922.521	0.0200	0.2008	0.1982	0.0997	-4922.521	0.0200	0.2008	0.2044	0.0958	-4935.196	0.0200	0.2089	0.2044	0.0958	-4935.196	0.0200	0.2089	0.2044	0.0958	-4935.196	0.0200	0.2089	0.1960	0.0982	-4914.608	0.0196	0.1992	0.1970	0.0976	-4917.747	0.0196	0.2005	0.1837	0.1133	-4889.363	0.0205	0.1806	0.1291	0.1061	-4715.095	0.0137	0.1289	0.1256	0.1151	-4707.958	0.0142	0.1230	0.1256	0.1151	-4707.958	0.0142	0.1230	0.1234	0.1118	-4698.478	0.0136	0.1216	0.0000	99.0000	-4127.327	0.0000	0.0000	0.7182	0.1600	-6005.785	0.1024	0.6401	0.3574	0.1107	-5316.043	0.0391	0.3533	0.3574	0.1107	-5316.043	0.0391	0.3533	0.3660	0.1072	-5328.334	0.0391	0.3646	0.3447	0.1392	-5322.965	0.0446	0.3206	0.3434	0.1402	-5321.294	0.0447	0.3187	0.3434	0.1402	-5321.294	0.0447	0.3187	0.3507	0.1337	-5329.524	0.0441	0.3299	0.3480	0.1582	-5352.742	0.0492	0.3113	0.3522	0.1769	-5380.509	0.0537	0.3037	0.2122	0.1368	-4992.378	0.0271	0.1983	0.1923	0.1848	-4960.133	0.0302	0.1634	0.1946	0.1814	-4965.838	0.0302	0.1664	0.1760	0.1613	-4898.047	0.0252	0.1564	0.1768	0.1692	-4904.626	0.0262	0.1547	0.1746	0.1678	-4897.048	0.0257	0.1532	0.1735	0.1695	-4894.113	0.0257	0.1517	0.1804	0.1596	-4911.398	0.0257	0.1609	0.1746	0.1678	-4897.048	0.0257	0.1532	0.1770	0.1643	-4902.741	0.0257	0.1564	0.1793	0.1612	-4908.514	0.0257	0.1594	0.1816	0.1581	-4914.222	0.0257	0.1625	0.1769	0.1645	-4902.862	0.0257	0.1562	0.1758	0.1661	-4899.924	0.0257	0.1548	0.1781	0.1629	-4905.718	0.0257	0.1578	0.1853	0.1092	-4896.620	0.0201	0.1838	0.1853	0.1092	-4896.620	0.0201	0.1838	0.1853	0.1092	-4896.620	0.0201	0.1838	0.1853	0.1092	-4896.620	0.0201	0.1838	0.2055	0.0924	-4935.666	0.0196	0.2117	0.2055	0.0924	-4935.666	0.0196	0.2117	0.2055	0.0924	-4935.665	0.0196	0.2117	0.2021	0.0915	-4925.470	0.0191	0.2086	0.1936	0.0998	-4909.592	0.0196	0.1961	0.1982	0.0997	-4922.521	0.0200	0.2008	0.1982	0.0997	-4922.521	0.0200	0.2008	0.2044	0.0958	-4935.196	0.0200	0.2089	0.2044	0.0958	-4935.196	0.0200	0.2089	0.2044	0.0958	-4935.196	0.0200	0.2089	0.1960	0.0982	-4914.608	0.0196	0.1992	0.1970	0.0976	-4917.747	0.0196	0.2005	0.1837	0.1133	-4889.363	0.0205	0.1806	0.1291	0.1061	-4715.095	0.0137	0.1289	0.1256	0.1151	-4707.958	0.0142	0.1230	0.1256	0.1151	-4707.958	0.0142	0.1230	0.1234	0.1118	-4698.478	0.0136	0.1216	0.0000	99.0000	-4127.327	0.0000	0.0000	0.0000	99.0000	-4127.327	0.0000	0.0000	0.7171	0.1582	-6000.977	0.1015	0.6415	0.3623	0.1055	-5319.423	0.0382	0.3623	0.3623	0.1055	-5319.423	0.0382	0.3623	0.3710	0.1022	-5331.561	0.0382	0.3737	0.3492	0.1331	-5327.416	0.0438	0.3288	0.3449	0.1357	-5321.616	0.0438	0.3230	0.3449	0.1357	-5321.616	0.0438	0.3230	0.3522	0.1295	-5329.743	0.0433	0.3342	0.3512	0.1524	-5355.188	0.0484	0.3179	0.3553	0.1706	-5383.187	0.0529	0.3101	0.2064	0.1351	-4973.986	0.0261	0.1936	0.1992	0.1752	-4977.833	0.0302	0.1723	0.2015	0.1721	-4983.432	0.0302	0.1754	0.1805	0.1551	-4908.906	0.0252	0.1625	0.1813	0.1625	-4915.528	0.0261	0.1608	0.1791	0.1612	-4907.990	0.0257	0.1593	0.1780	0.1627	-4905.093	0.0257	0.1578	0.1850	0.1536	-4922.143	0.0257	0.1670	0.1791	0.1612	-4907.990	0.0257	0.1593	0.1816	0.1579	-4913.600	0.0257	0.1625	0.1839	0.1550	-4919.296	0.0257	0.1655	0.1862	0.1521	-4924.928	0.0257	0.1686	0.1814	0.1582	-4913.726	0.0257	0.1623	0.1803	0.1596	-4910.825	0.0257	0.1609	0.1826	0.1566	-4916.542	0.0257	0.1639	0.1868	0.1015	-4894.142	0.0191	0.1885	0.1868	0.1015	-4894.142	0.0191	0.1885	0.1868	0.1015	-4894.142	0.0191	0.1885	0.1868	0.1015	-4894.142	0.0191	0.1885	0.2084	0.0853	-4935.221	0.0186	0.2182	0.2084	0.0853	-4935.221	0.0186	0.2182	0.2084	0.0853	-4935.219	0.0186	0.2182	0.2050	0.0845	-4925.036	0.0182	0.2150	0.1964	0.0923	-4910.049	0.0187	0.2024	0.2011	0.0924	-4922.929	0.0191	0.2071	0.2011	0.0924	-4922.929	0.0191	0.2071	0.2073	0.0888	-4935.445	0.0191	0.2153	0.2073	0.0888	-4935.445	0.0191	0.2153	0.2073	0.0888	-4935.445	0.0191	0.2153	0.1976	0.0916	-4912.425	0.0187	0.2039	0.1998	0.0903	-4918.115	0.0187	0.2068	0.1883	0.1096	-4899.766	0.0204	0.1865	0.1344	0.1095	-4734.313	0.0146	0.1331	0.1286	0.1212	-4721.073	0.0151	0.1243	0.1286	0.1212	-4721.073	0.0151	0.1243	0.1286	0.1152	-4717.878	0.0145	0.1259	0.0205	0.0366	-4256.025	0.0009	0.0242	0.0205	0.0366	-4256.025	0.0009	0.0242	0.0205	0.0366	-4256.025	0.0009	0.0242	0.7129	0.1594	-5997.659	0.1014	0.6361	0.3533	0.1092	-5307.447	0.0383	0.3504	0.3533	0.1092	-5307.447	0.0383	0.3504	0.3619	0.1057	-5319.787	0.0382	0.3617	0.3390	0.1389	-5312.531	0.0438	0.3154	0.3362	0.1408	-5308.727	0.0439	0.3116	0.3362	0.1408	-5308.727	0.0439	0.3116	0.3434	0.1342	-5317.074	0.0433	0.3227	0.3383	0.1612	-5335.742	0.0485	0.3008	0.3425	0.1808	-5363.502	0.0530	0.2931	0.2015	0.1403	-4963.893	0.0262	0.1869	0.1933	0.1838	-4963.815	0.0302	0.1645	0.1956	0.1804	-4969.506	0.0302	0.1675	0.1724	0.1663	-4888.818	0.0252	0.1517	0.1732	0.1744	-4895.364	0.0262	0.1501	0.1710	0.1731	-4887.754	0.0257	0.1486	0.1699	0.1748	-4884.788	0.0257	0.1471	0.1768	0.1645	-4902.261	0.0257	0.1562	0.1710	0.1731	-4887.754	0.0257	0.1486	0.1734	0.1694	-4893.513	0.0257	0.1517	0.1757	0.1660	-4899.347	0.0257	0.1547	0.1780	0.1628	-4905.116	0.0257	0.1578	0.1733	0.1696	-4893.630	0.0257	0.1515	0.1722	0.1712	-4890.662	0.0257	0.1501	0.1745	0.1679	-4896.518	0.0257	0.1531	0.1808	0.1060	-4880.594	0.0191	0.1806	0.1808	0.1060	-4880.594	0.0191	0.1806	0.1808	0.1060	-4880.594	0.0191	0.1806	0.1808	0.1060	-4880.594	0.0191	0.1806	0.1997	0.0901	-4917.328	0.0186	0.2068	0.1997	0.0901	-4917.328	0.0186	0.2068	0.2022	0.0887	-4922.442	0.0186	0.2101	0.1988	0.0878	-4912.181	0.0182	0.2070	0.1903	0.0959	-4896.287	0.0186	0.1945	0.1949	0.0959	-4909.289	0.0191	0.1992	0.1949	0.0959	-4909.289	0.0191	0.1992	0.2011	0.0921	-4922.006	0.0191	0.2073	0.2011	0.0921	-4922.006	0.0191	0.2073	0.2011	0.0921	-4922.006	0.0191	0.2073	0.1927	0.0943	-4901.320	0.0186	0.1976	0.1937	0.0937	-4904.466	0.0186	0.1989	0.1823	0.1145	-4886.166	0.0205	0.1787	0.1299	0.1147	-4722.022	0.0146	0.1272	0.1265	0.1242	-4714.768	0.0151	0.1214	0.1265	0.1242	-4714.768	0.0151	0.1214	0.1242	0.1209	-4705.355	0.0145	0.1201	0.0136	0.0585	-4221.113	0.0009	0.0152	0.0136	0.0585	-4221.113	0.0009	0.0152	0.0136	0.0585	-4221.113	0.0009	0.0152	0.0126	0.0010	-4207.499	0.0000	0.0164	0.7133	0.1594	-5997.888	0.1015	0.6365	0.3596	0.1066	-5315.228	0.0382	0.3587	0.3596	0.1066	-5315.228	0.0382	0.3587	0.3683	0.1032	-5327.426	0.0382	0.3701	0.3477	0.1339	-5325.317	0.0438	0.3269	0.3434	0.1365	-5319.499	0.0438	0.3211	0.3434	0.1365	-5319.499	0.0438	0.3211	0.3507	0.1302	-5327.661	0.0433	0.3323	0.3468	0.1549	-5348.322	0.0484	0.3123	0.3484	0.1756	-5371.756	0.0529	0.3011	0.2052	0.1361	-4971.265	0.0261	0.1921	0.1958	0.1800	-4969.333	0.0302	0.1678	0.1981	0.1768	-4974.984	0.0302	0.1708	0.1725	0.1660	-4888.650	0.0252	0.1520	0.1734	0.1741	-4895.198	0.0262	0.1503	0.1712	0.1727	-4887.590	0.0257	0.1488	0.1689	0.1764	-4881.698	0.0257	0.1458	0.1770	0.1641	-4902.087	0.0257	0.1565	0.1712	0.1727	-4887.590	0.0257	0.1488	0.1724	0.1708	-4890.450	0.0257	0.1504	0.1747	0.1674	-4896.301	0.0257	0.1534	0.1770	0.1641	-4902.087	0.0257	0.1565	0.1735	0.1693	-4893.462	0.0257	0.1518	0.1724	0.1709	-4890.496	0.0257	0.1504	0.1746	0.1675	-4896.348	0.0257	0.1534	0.1821	0.1049	-4883.211	0.0191	0.1824	0.1821	0.1049	-4883.211	0.0191	0.1824	0.1821	0.1049	-4883.211	0.0191	0.1824	0.1821	0.1049	-4883.211	0.0191	0.1824	0.2011	0.0893	-4919.791	0.0186	0.2086	0.2011	0.0893	-4919.791	0.0186	0.2086	0.2011	0.0893	-4919.790	0.0186	0.2086	0.1977	0.0885	-4909.515	0.0182	0.2055	0.1892	0.0969	-4894.148	0.0187	0.1929	0.1938	0.0969	-4907.173	0.0191	0.1976	0.1938	0.0969	-4907.173	0.0191	0.1976	0.2000	0.0930	-4919.932	0.0191	0.2057	0.2000	0.0930	-4919.932	0.0191	0.2057	0.2000	0.0930	-4919.932	0.0191	0.2057	0.1916	0.0953	-4899.198	0.0187	0.1960	0.1926	0.0947	-4902.351	0.0187	0.1973	0.1825	0.1143	-4886.022	0.0205	0.1789	0.1266	0.1188	-4712.601	0.0146	0.1230	0.1210	0.1322	-4698.856	0.0151	0.1141	0.1210	0.1322	-4698.856	0.0151	0.1141	0.1198	0.1270	-4692.579	0.0145	0.1143	0.0146	0.0538	-4226.301	0.0009	0.0165	0.0146	0.0538	-4226.301	0.0009	0.0165	0.0146	0.0538	-4226.301	0.0009	0.0165	0.0097	0.0010	-4191.641	0.0000	0.0126	0.0089	0.0010	-4186.157	0.0000	0.0115	0.7192	0.1575	-6002.420	0.1015	0.6443	0.3641	0.1048	-5321.190	0.0382	0.3646	0.3641	0.1048	-5321.190	0.0382	0.3646	0.3728	0.1015	-5333.288	0.0382	0.3761	0.3521	0.1315	-5331.574	0.0438	0.3327	0.3478	0.1341	-5325.812	0.0438	0.3269	0.3478	0.1341	-5325.812	0.0438	0.3269	0.3551	0.1279	-5333.866	0.0433	0.3382	0.3511	0.1521	-5354.755	0.0484	0.3179	0.3526	0.1723	-5378.303	0.0529	0.3067	0.2089	0.1327	-4979.216	0.0261	0.1969	0.1993	0.1750	-4977.698	0.0302	0.1725	0.2016	0.1719	-4983.294	0.0302	0.1756	0.1783	0.1580	-4903.120	0.0252	0.1595	0.1791	0.1656	-4909.723	0.0261	0.1579	0.1769	0.1642	-4902.165	0.0257	0.1564	0.1746	0.1676	-4896.375	0.0257	0.1533	0.1828	0.1564	-4916.412	0.0257	0.1641	0.1769	0.1642	-4902.165	0.0257	0.1564	0.1781	0.1625	-4904.971	0.0257	0.1580	0.1804	0.1594	-4910.724	0.0257	0.1610	0.1828	0.1564	-4916.412	0.0257	0.1641	0.1792	0.1611	-4907.938	0.0257	0.1594	0.1781	0.1626	-4905.019	0.0257	0.1579	0.1804	0.1595	-4910.773	0.0257	0.1609	0.1882	0.1005	-4896.647	0.0191	0.1903	0.1882	0.1005	-4896.647	0.0191	0.1903	0.1882	0.1005	-4896.647	0.0191	0.1903	0.1882	0.1005	-4896.647	0.0191	0.1903	0.2073	0.0859	-4932.534	0.0186	0.2168	0.2073	0.0859	-4932.534	0.0186	0.2168	0.2073	0.0859	-4932.533	0.0186	0.2168	0.2039	0.0850	-4922.336	0.0182	0.2136	0.1954	0.0929	-4907.295	0.0187	0.2010	0.2000	0.0930	-4920.195	0.0191	0.2057	0.2000	0.0930	-4920.195	0.0191	0.2057	0.2062	0.0894	-4932.747	0.0191	0.2139	0.2062	0.0894	-4932.747	0.0191	0.2139	0.2062	0.0894	-4932.747	0.0191	0.2139	0.1978	0.0915	-4912.261	0.0187	0.2041	0.1987	0.0909	-4915.381	0.0187	0.2054	0.1884	0.1095	-4899.679	0.0204	0.1867	0.1299	0.1147	-4722.003	0.0146	0.1273	0.1265	0.1241	-4714.750	0.0151	0.1214	0.1265	0.1241	-4714.750	0.0151	0.1214	0.1253	0.1193	-4708.465	0.0145	0.1216	0.0215	0.0348	-4260.763	0.0009	0.0255	0.0215	0.0348	-4260.763	0.0009	0.0255	0.0215	0.0348	-4260.763	0.0009	0.0255	0.0126	0.0010	-4207.508	0.0000	0.0165	0.0137	0.0010	-4212.619	0.0000	0.0179	0.0068	0.0010	-4174.848	0.0000	0.0089	0.7147	0.1590	-5999.762	0.1015	0.6383	0.3535	0.1091	-5307.288	0.0383	0.3507	0.3535	0.1091	-5307.288	0.0383	0.3507	0.3621	0.1056	-5319.624	0.0382	0.3620	0.3448	0.1356	-5321.153	0.0438	0.3230	0.3432	0.1367	-5319.696	0.0439	0.3208	0.3432	0.1367	-5319.696	0.0439	0.3208	0.3505	0.1304	-5327.866	0.0433	0.3320	0.3466	0.1551	-5348.495	0.0484	0.3120	0.3468	0.1769	-5369.661	0.0529	0.2991	0.2039	0.1374	-4968.739	0.0261	0.1902	0.1945	0.1820	-4966.647	0.0302	0.1660	0.1968	0.1787	-4972.319	0.0302	0.1691	0.1735	0.1646	-4891.732	0.0252	0.1532	0.1743	0.1726	-4898.290	0.0262	0.1516	0.1722	0.1713	-4890.690	0.0257	0.1501	0.1699	0.1749	-4884.815	0.0257	0.1470	0.1780	0.1628	-4905.145	0.0257	0.1577	0.1722	0.1713	-4890.690	0.0257	0.1501	0.1734	0.1694	-4893.541	0.0257	0.1517	0.1756	0.1661	-4899.375	0.0257	0.1547	0.1780	0.1628	-4905.145	0.0257	0.1577	0.1744	0.1679	-4896.546	0.0257	0.1531	0.1733	0.1695	-4893.587	0.0257	0.1516	0.1756	0.1662	-4899.423	0.0257	0.1546	0.1821	0.1049	-4883.208	0.0191	0.1824	0.1821	0.1049	-4883.208	0.0191	0.1824	0.1821	0.1049	-4883.208	0.0191	0.1824	0.1821	0.1049	-4883.208	0.0191	0.1824	0.2009	0.0894	-4919.926	0.0186	0.2084	0.2009	0.0894	-4919.926	0.0186	0.2084	0.2009	0.0894	-4919.925	0.0186	0.2084	0.1975	0.0886	-4909.648	0.0182	0.2053	0.1891	0.0970	-4894.273	0.0187	0.1927	0.1936	0.0970	-4907.301	0.0191	0.1974	0.1936	0.0970	-4907.301	0.0191	0.1974	0.1998	0.0931	-4920.065	0.0191	0.2055	0.1998	0.0931	-4920.065	0.0191	0.2055	0.1998	0.0931	-4920.065	0.0191	0.2055	0.1914	0.0954	-4899.325	0.0187	0.1958	0.1924	0.0948	-4902.478	0.0187	0.1971	0.1823	0.1144	-4886.138	0.0205	0.1787	0.1254	0.1204	-4709.563	0.0146	0.1213	0.1242	0.1274	-4708.516	0.0151	0.1184	0.1242	0.1274	-4708.516	0.0151	0.1184	0.1231	0.1224	-4702.234	0.0145	0.1185	0.0165	0.0466	-4236.488	0.0009	0.0190	0.0165	0.0466	-4236.488	0.0009	0.0190	0.0165	0.0466	-4236.488	0.0009	0.0190	0.0137	0.0010	-4212.637	0.0000	0.0179	0.0108	0.0010	-4197.019	0.0000	0.0141	0.0058	0.0010	-4168.989	0.0000	0.0075	0.0108	0.0010	-4197.017	0.0000	0.0140	0.7169	0.1592	-6002.601	0.1019	0.6399	0.3551	0.1098	-5309.600	0.0386	0.3516	0.3551	0.1098	-5309.600	0.0386	0.3516	0.3637	0.1063	-5321.920	0.0386	0.3629	0.3407	0.1394	-5314.663	0.0441	0.3167	0.3394	0.1404	-5312.980	0.0442	0.3148	0.3394	0.1404	-5312.980	0.0442	0.3148	0.3466	0.1338	-5321.274	0.0436	0.3259	0.3440	0.1586	-5344.476	0.0488	0.3075	0.3456	0.1797	-5367.745	0.0533	0.2964	0.2087	0.1367	-4982.452	0.0267	0.1951	0.1866	0.1892	-4944.170	0.0297	0.1572	0.1889	0.1856	-4949.952	0.0297	0.1602	0.1727	0.1614	-4887.499	0.0248	0.1534	0.1735	0.1694	-4894.094	0.0257	0.1518	0.1713	0.1681	-4886.478	0.0253	0.1503	0.1702	0.1697	-4883.523	0.0253	0.1488	0.1771	0.1597	-4900.926	0.0252	0.1579	0.1713	0.1681	-4886.478	0.0253	0.1503	0.1737	0.1645	-4892.212	0.0252	0.1534	0.1760	0.1613	-4898.023	0.0252	0.1565	0.1783	0.1581	-4903.770	0.0252	0.1595	0.1736	0.1647	-4892.331	0.0252	0.1533	0.1725	0.1663	-4889.374	0.0252	0.1518	0.1748	0.1630	-4895.206	0.0252	0.1548	0.1820	0.1085	-4886.166	0.0196	0.1807	0.1820	0.1085	-4886.166	0.0196	0.1807	0.1820	0.1085	-4886.166	0.0196	0.1807	0.1820	0.1085	-4886.166	0.0196	0.1807	0.2021	0.0915	-4925.473	0.0191	0.2086	0.2021	0.0915	-4925.473	0.0191	0.2086	0.2021	0.0915	-4925.472	0.0191	0.2086	0.1987	0.0907	-4915.222	0.0186	0.2055	0.1902	0.0990	-4899.244	0.0191	0.1930	0.1948	0.0990	-4912.244	0.0196	0.1977	0.1948	0.0990	-4912.244	0.0196	0.1977	0.2010	0.0950	-4925.000	0.0196	0.2058	0.2010	0.0950	-4925.000	0.0196	0.2058	0.2010	0.0950	-4925.000	0.0196	0.2058	0.1926	0.0974	-4904.292	0.0191	0.1961	0.1936	0.0968	-4907.444	0.0191	0.1974	0.1815	0.1117	-4881.673	0.0200	0.1790	0.1279	0.1123	-4714.211	0.0141	0.1259	0.1244	0.1218	-4706.945	0.0146	0.1201	0.1244	0.1218	-4706.945	0.0146	0.1201	0.1222	0.1185	-4697.483	0.0141	0.1187	0.0048	0.0877	-4166.480	0.0004	0.0050	0.0048	0.0877	-4166.480	0.0004	0.0050	0.0048	0.0877	-4166.480	0.0004	0.0050	0.0175	0.0205	-4237.988	0.0004	0.0216	0.0107	0.0351	-4202.073	0.0004	0.0126	0.0097	0.0390	-4196.585	0.0004	0.0114	0.0165	0.0218	-4233.057	0.0004	0.0203	0.0116	0.0319	-4207.448	0.0004	0.0139	0.7153	0.1682	-6017.345	0.1055	0.6272	0.3765	0.1223	-5373.091	0.0444	0.3628	0.3765	0.1223	-5373.091	0.0444	0.3628	0.3884	0.1171	-5388.332	0.0443	0.3785	0.3557	0.1631	-5377.994	0.0514	0.3151	0.3515	0.1661	-5371.501	0.0514	0.3095	0.3515	0.1661	-5371.501	0.0514	0.3095	0.3531	0.1626	-5371.979	0.0509	0.3131	0.3654	0.1748	-5411.686	0.0553	0.3163	0.3726	0.1918	-5443.158	0.0599	0.3123	0.2273	0.1535	-5048.434	0.0315	0.2052	0.2123	0.1663	-5011.297	0.0311	0.1868	0.2072	0.1727	-5000.640	0.0311	0.1802	0.1896	0.1683	-4942.067	0.0280	0.1663	0.1928	0.1724	-4954.098	0.0289	0.1677	0.1930	0.1679	-4952.281	0.0284	0.1694	0.1883	0.1745	-4941.044	0.0285	0.1631	0.1941	0.1665	-4955.131	0.0284	0.1708	0.1930	0.1679	-4952.281	0.0284	0.1694	0.1896	0.1726	-4943.750	0.0284	0.1648	0.1918	0.1696	-4949.526	0.0284	0.1677	0.1941	0.1665	-4955.131	0.0284	0.1708	0.1930	0.1679	-4952.249	0.0284	0.1694	0.1919	0.1693	-4949.390	0.0284	0.1679	0.1966	0.1634	-4960.645	0.0284	0.1740	0.2019	0.1267	-4957.988	0.0244	0.1928	0.2019	0.1267	-4957.988	0.0244	0.1928	0.2019	0.1267	-4957.988	0.0244	0.1928	0.2019	0.1267	-4957.988	0.0244	0.1928	0.2078	0.1123	-4961.267	0.0230	0.2047	0.2078	0.1123	-4961.267	0.0230	0.2047	0.2078	0.1123	-4961.266	0.0230	0.2047	0.2064	0.1164	-4960.807	0.0235	0.2015	0.2020	0.1196	-4949.759	0.0234	0.1957	0.2045	0.1144	-4952.909	0.0229	0.2005	0.2045	0.1144	-4952.909	0.0229	0.2005	0.2082	0.1116	-4960.339	0.0229	0.2054	0.2082	0.1116	-4960.339	0.0229	0.2054	0.2082	0.1116	-4960.339	0.0229	0.2054	0.2011	0.1139	-4942.396	0.0225	0.1974	0.2033	0.1122	-4948.272	0.0225	0.2003	0.1816	0.1075	-4878.988	0.0194	0.1808	0.0742	0.1314	-4521.305	0.0092	0.0701	0.0711	0.1502	-4512.002	0.0097	0.0646	0.0711	0.1502	-4512.002	0.0097	0.0646	0.0700	0.1406	-4505.247	0.0091	0.0649	0.1150	0.0907	-4658.382	0.0108	0.1189	0.1150	0.0907	-4658.382	0.0108	0.1189	0.1150	0.0907	-4658.382	0.0108	0.1189	0.1182	0.0875	-4667.214	0.0108	0.1231	0.1115	0.0943	-4648.254	0.0108	0.1144	0.1083	0.0979	-4638.510	0.0108	0.1102	0.1160	0.0896	-4660.872	0.0108	0.1203	0.1093	0.0968	-4641.876	0.0108	0.1114	0.1095	0.0914	-4640.036	0.0103	0.1131	0.7351	0.1644	-6039.938	0.1068	0.6495	0.3810	0.1154	-5370.969	0.0430	0.3727	0.3810	0.1154	-5370.969	0.0430	0.3727	0.3931	0.1105	-5385.984	0.0430	0.3887	0.3474	0.1586	-5354.012	0.0492	0.3105	0.3432	0.1619	-5348.014	0.0493	0.3048	0.3432	0.1619	-5348.014	0.0493	0.3048	0.3477	0.1561	-5352.193	0.0488	0.3123	0.3484	0.1706	-5367.956	0.0519	0.3041	0.3586	0.1933	-5411.779	0.0579	0.2997	0.2468	0.1551	-5101.593	0.0345	0.2221	0.2272	0.1680	-5056.310	0.0335	0.1994	0.2246	0.1711	-5051.200	0.0335	0.1958	0.2194	0.1577	-5026.968	0.0310	0.1964	0.2201	0.1641	-5033.387	0.0319	0.1946	0.2191	0.1616	-5028.889	0.0315	0.1947	0.2155	0.1658	-5020.901	0.0315	0.1898	0.2240	0.1563	-5039.427	0.0314	0.2011	0.2191	0.1616	-5028.889	0.0315	0.1947	0.2192	0.1615	-5028.829	0.0315	0.1948	0.2216	0.1589	-5034.160	0.0314	0.1979	0.2240	0.1563	-5039.426	0.0314	0.2011	0.2240	0.1563	-5039.426	0.0314	0.2011	0.2203	0.1602	-5031.513	0.0314	0.1963	0.2252	0.1550	-5042.016	0.0314	0.2028	0.1994	0.1356	-4955.531	0.0253	0.1868	0.1994	0.1356	-4955.531	0.0253	0.1868	0.1994	0.1356	-4955.531	0.0253	0.1868	0.1994	0.1356	-4955.531	0.0253	0.1868	0.2161	0.1287	-4999.014	0.0264	0.2054	0.2161	0.1287	-4999.014	0.0264	0.2054	0.2136	0.1309	-4993.853	0.0265	0.2021	0.2146	0.1333	-4998.556	0.0269	0.2020	0.2137	0.1337	-4995.510	0.0269	0.2010	0.2114	0.1324	-4988.238	0.0264	0.1994	0.2114	0.1324	-4988.238	0.0264	0.1994	0.2127	0.1313	-4990.423	0.0264	0.2010	0.2127	0.1313	-4990.423	0.0264	0.2010	0.2127	0.1313	-4990.423	0.0264	0.2010	0.2092	0.1311	-4980.473	0.0259	0.1979	0.2103	0.1301	-4983.611	0.0259	0.1993	0.2044	0.0980	-4935.117	0.0204	0.2079	0.1073	0.0936	-4632.083	0.0103	0.1103	0.1051	0.1016	-4627.853	0.0108	0.1060	0.1051	0.1016	-4627.853	0.0108	0.1060	0.1093	0.1018	-4643.252	0.0112	0.1102	0.1340	0.0757	-4712.280	0.0109	0.1436	0.1340	0.0757	-4712.280	0.0109	0.1436	0.1340	0.0757	-4712.280	0.0109	0.1436	0.1409	0.0711	-4729.260	0.0109	0.1526	0.1328	0.0765	-4708.703	0.0109	0.1420	0.1295	0.0789	-4699.612	0.0109	0.1377	0.1352	0.0749	-4714.579	0.0109	0.1451	0.1305	0.0782	-4702.784	0.0109	0.1389	0.1308	0.0740	-4700.695	0.0104	0.1407	0.1051	0.0922	-4625.774	0.0100	0.1083	0.7394	0.1634	-6042.981	0.1070	0.6545	0.3810	0.1154	-5370.976	0.0430	0.3727	0.3810	0.1154	-5370.976	0.0430	0.3727	0.3931	0.1105	-5385.992	0.0430	0.3887	0.3504	0.1566	-5358.263	0.0492	0.3144	0.3461	0.1598	-5352.305	0.0493	0.3086	0.3461	0.1598	-5352.305	0.0493	0.3086	0.3506	0.1541	-5356.431	0.0487	0.3162	0.3512	0.1684	-5372.253	0.0518	0.3079	0.3615	0.1908	-5416.109	0.0579	0.3035	0.2455	0.1564	-5099.105	0.0345	0.2204	0.2235	0.1724	-5048.465	0.0335	0.1944	0.2209	0.1757	-5043.297	0.0335	0.1909	0.2156	0.1619	-5019.074	0.0310	0.1915	0.2164	0.1684	-5025.464	0.0319	0.1897	0.2154	0.1659	-5020.966	0.0315	0.1898	0.2118	0.1703	-5012.898	0.0315	0.1849	0.2202	0.1603	-5031.609	0.0315	0.1962	0.2154	0.1659	-5020.966	0.0315	0.1898	0.2154	0.1658	-5020.909	0.0315	0.1898	0.2178	0.1630	-5026.291	0.0315	0.1930	0.2202	0.1603	-5031.609	0.0315	0.1962	0.2202	0.1603	-5031.609	0.0315	0.1962	0.2166	0.1644	-5023.618	0.0315	0.1914	0.2215	0.1589	-5034.225	0.0314	0.1978	0.1994	0.1356	-4955.534	0.0253	0.1868	0.1994	0.1356	-4955.534	0.0253	0.1868	0.1994	0.1356	-4955.534	0.0253	0.1868	0.1994	0.1356	-4955.534	0.0253	0.1868	0.2149	0.1298	-4996.441	0.0264	0.2038	0.2149	0.1298	-4996.441	0.0264	0.2038	0.2123	0.1320	-4991.263	0.0265	0.2004	0.2133	0.1344	-4995.966	0.0269	0.2003	0.2124	0.1348	-4992.914	0.0269	0.1993	0.2102	0.1336	-4985.634	0.0264	0.1977	0.2102	0.1336	-4985.634	0.0264	0.1977	0.2114	0.1324	-4987.827	0.0264	0.1994	0.2114	0.1324	-4987.827	0.0264	0.1994	0.2114	0.1324	-4987.827	0.0264	0.1994	0.2080	0.1322	-4977.861	0.0259	0.1962	0.2091	0.1312	-4981.007	0.0259	0.1977	0.2057	0.0972	-4937.673	0.0204	0.2096	0.1096	0.0912	-4638.505	0.0103	0.1132	0.1062	0.1002	-4631.111	0.0108	0.1075	0.1062	0.1002	-4631.111	0.0108	0.1075	0.1105	0.1005	-4646.470	0.0112	0.1117	0.1329	0.0765	-4709.327	0.0109	0.1421	0.1329	0.0765	-4709.327	0.0109	0.1421	0.1329	0.0765	-4709.327	0.0109	0.1421	0.1397	0.0719	-4726.370	0.0109	0.1510	0.1317	0.0773	-4705.739	0.0109	0.1405	0.1284	0.0798	-4696.615	0.0109	0.1362	0.1340	0.0757	-4711.637	0.0109	0.1436	0.1293	0.0791	-4699.797	0.0109	0.1374	0.1296	0.0748	-4697.720	0.0104	0.1392	0.1062	0.0909	-4629.011	0.0100	0.1097	0.0049	0.0010	-4162.948	0.0000	0.0064	0.7415	0.1627	-6044.375	0.1070	0.6573	0.3840	0.1142	-5374.976	0.0430	0.3766	0.3840	0.1142	-5374.976	0.0430	0.3766	0.3961	0.1094	-5389.906	0.0429	0.3926	0.3532	0.1547	-5362.519	0.0492	0.3182	0.3490	0.1578	-5356.600	0.0493	0.3124	0.3490	0.1578	-5356.600	0.0493	0.3124	0.3535	0.1522	-5360.675	0.0487	0.3200	0.3541	0.1663	-5376.552	0.0518	0.3117	0.3643	0.1884	-5420.437	0.0579	0.3073	0.2467	0.1552	-5101.628	0.0345	0.2220	0.2259	0.1695	-5053.777	0.0335	0.1976	0.2233	0.1727	-5048.646	0.0335	0.1941	0.2204	0.1566	-5029.787	0.0310	0.1977	0.2212	0.1629	-5036.213	0.0319	0.1960	0.2201	0.1605	-5031.714	0.0315	0.1960	0.2165	0.1646	-5023.748	0.0315	0.1912	0.2250	0.1552	-5042.225	0.0314	0.2025	0.2201	0.1605	-5031.714	0.0315	0.1960	0.2202	0.1604	-5031.655	0.0315	0.1961	0.2226	0.1578	-5036.972	0.0314	0.1993	0.2250	0.1552	-5042.224	0.0314	0.2025	0.2250	0.1552	-5042.224	0.0314	0.2025	0.2214	0.1591	-5034.332	0.0314	0.1977	0.2263	0.1540	-5044.807	0.0314	0.2041	0.2029	0.1323	-4963.664	0.0253	0.1914	0.2029	0.1323	-4963.664	0.0253	0.1914	0.2029	0.1323	-4963.664	0.0253	0.1914	0.2029	0.1323	-4963.664	0.0253	0.1914	0.2184	0.1268	-5004.310	0.0264	0.2085	0.2184	0.1268	-5004.310	0.0264	0.2085	0.2159	0.1289	-4999.181	0.0264	0.2052	0.2169	0.1313	-5003.885	0.0269	0.2051	0.2160	0.1316	-5000.848	0.0269	0.2041	0.2137	0.1304	-4993.593	0.0264	0.2024	0.2137	0.1304	-4993.593	0.0264	0.2024	0.2150	0.1293	-4995.761	0.0264	0.2041	0.2150	0.1293	-4995.761	0.0264	0.2041	0.2150	0.1293	-4995.761	0.0264	0.2041	0.2115	0.1291	-4985.843	0.0259	0.2009	0.2126	0.1281	-4988.966	0.0259	0.2024	0.2093	0.0950	-4945.461	0.0204	0.2143	0.1117	0.0890	-4644.968	0.0103	0.1160	0.1084	0.0977	-4637.675	0.0108	0.1103	0.1084	0.0977	-4637.675	0.0108	0.1103	0.1126	0.0980	-4652.959	0.0112	0.1145	0.1340	0.0757	-4712.304	0.0109	0.1436	0.1340	0.0757	-4712.304	0.0109	0.1436	0.1340	0.0757	-4712.304	0.0109	0.1436	0.1408	0.0711	-4729.285	0.0109	0.1525	0.1328	0.0765	-4708.727	0.0109	0.1420	0.1295	0.0789	-4699.634	0.0109	0.1377	0.1351	0.0749	-4714.603	0.0109	0.1450	0.1305	0.0782	-4702.807	0.0109	0.1389	0.1308	0.0740	-4700.718	0.0104	0.1407	0.1105	0.0864	-4641.945	0.0100	0.1154	0.0088	0.0010	-4186.148	0.0000	0.0115	0.0059	0.0010	-4168.982	0.0000	0.0076	0.7351	0.1649	-6040.159	0.1070	0.6488	0.3795	0.1160	-5369.020	0.0430	0.3707	0.3795	0.1160	-5369.020	0.0430	0.3707	0.3915	0.1111	-5384.080	0.0430	0.3866	0.3490	0.1575	-5356.036	0.0492	0.3127	0.3448	0.1607	-5350.059	0.0493	0.3069	0.3448	0.1607	-5350.059	0.0493	0.3069	0.3493	0.1550	-5354.209	0.0487	0.3145	0.3499	0.1694	-5370.004	0.0519	0.3062	0.3601	0.1919	-5413.846	0.0579	0.3018	0.2430	0.1588	-5094.018	0.0345	0.2171	0.2223	0.1739	-5045.804	0.0335	0.1928	0.2197	0.1772	-5040.618	0.0335	0.1893	0.2168	0.1606	-5021.816	0.0310	0.1930	0.2175	0.1671	-5028.214	0.0319	0.1912	0.2165	0.1646	-5023.716	0.0315	0.1912	0.2129	0.1689	-5015.672	0.0315	0.1864	0.2214	0.1591	-5034.327	0.0314	0.1977	0.2165	0.1646	-5023.716	0.0315	0.1912	0.2166	0.1645	-5023.658	0.0315	0.1913	0.2190	0.1618	-5029.025	0.0315	0.1945	0.2214	0.1591	-5034.327	0.0314	0.1977	0.2214	0.1591	-5034.327	0.0314	0.1977	0.2177	0.1631	-5026.360	0.0315	0.1929	0.2226	0.1578	-5036.935	0.0314	0.1993	0.1993	0.1357	-4955.591	0.0253	0.1867	0.1993	0.1357	-4955.591	0.0253	0.1867	0.1993	0.1357	-4955.591	0.0253	0.1867	0.1993	0.1357	-4955.591	0.0253	0.1867	0.2148	0.1299	-4996.503	0.0265	0.2037	0.2148	0.1299	-4996.503	0.0265	0.2037	0.2123	0.1321	-4991.324	0.0265	0.2003	0.2133	0.1345	-4996.027	0.0269	0.2002	0.2124	0.1349	-4992.975	0.0269	0.1992	0.2101	0.1336	-4985.694	0.0264	0.1976	0.2101	0.1336	-4985.694	0.0264	0.1976	0.2113	0.1325	-4987.888	0.0264	0.1993	0.2113	0.1325	-4987.888	0.0264	0.1993	0.2113	0.1325	-4987.888	0.0264	0.1993	0.2079	0.1323	-4977.921	0.0259	0.1961	0.2090	0.1313	-4981.067	0.0259	0.1976	0.2056	0.0973	-4937.739	0.0204	0.2094	0.1084	0.0924	-4635.338	0.0103	0.1117	0.1051	0.1017	-4627.888	0.0108	0.1060	0.1051	0.1017	-4627.888	0.0108	0.1060	0.1093	0.1019	-4643.289	0.0112	0.1102	0.1306	0.0781	-4703.336	0.0109	0.1391	0.1306	0.0781	-4703.336	0.0109	0.1391	0.1306	0.0781	-4703.336	0.0109	0.1391	0.1374	0.0733	-4720.505	0.0109	0.1480	0.1294	0.0790	-4699.724	0.0109	0.1375	0.1261	0.0816	-4690.536	0.0109	0.1332	0.1317	0.0773	-4705.668	0.0109	0.1406	0.1271	0.0809	-4693.737	0.0109	0.1345	0.1274	0.0765	-4691.687	0.0104	0.1362	0.1072	0.0898	-4632.300	0.0100	0.1111	0.0058	0.0010	-4168.978	0.0000	0.0075	0.0029	0.0010	-4150.233	0.0000	0.0038	0.0029	0.0010	-4150.234	0.0000	0.0038	0.7268	0.1648	-6025.120	0.1057	0.6416	0.4006	0.1184	-5413.907	0.0461	0.3894	0.4006	0.1184	-5413.907	0.0461	0.3894	0.4114	0.1141	-5426.718	0.0460	0.4036	0.3820	0.1386	-5403.502	0.0493	0.3556	0.3776	0.1410	-5397.387	0.0493	0.3498	0.3776	0.1410	-5397.387	0.0493	0.3498	0.3793	0.1381	-5397.582	0.0488	0.3534	0.3884	0.1544	-5437.125	0.0541	0.3500	0.3953	0.1693	-5468.634	0.0586	0.3459	0.2512	0.1298	-5090.964	0.0309	0.2382	0.2246	0.1564	-5040.631	0.0315	0.2016	0.2196	0.1619	-5030.181	0.0316	0.1949	0.2089	0.1294	-4974.660	0.0257	0.1983	0.2096	0.1354	-4981.464	0.0266	0.1965	0.2074	0.1341	-4974.155	0.0261	0.1949	0.2062	0.1352	-4971.461	0.0261	0.1933	0.2135	0.1286	-4987.280	0.0261	0.2030	0.2074	0.1341	-4974.155	0.0261	0.1949	0.2076	0.1339	-4973.968	0.0261	0.1952	0.2123	0.1296	-4984.629	0.0261	0.2014	0.2148	0.1276	-4989.860	0.0261	0.2047	0.2098	0.1319	-4979.487	0.0261	0.1980	0.2086	0.1329	-4976.778	0.0261	0.1965	0.2110	0.1308	-4982.093	0.0261	0.1997	0.1968	0.1239	-4938.928	0.0234	0.1890	0.1968	0.1239	-4938.928	0.0234	0.1890	0.1968	0.1239	-4938.928	0.0234	0.1890	0.1968	0.1239	-4938.928	0.0234	0.1890	0.2122	0.1090	-4967.977	0.0229	0.2105	0.2122	0.1090	-4967.977	0.0229	0.2105	0.2122	0.1090	-4967.976	0.0229	0.2105	0.2132	0.1112	-4972.824	0.0234	0.2104	0.2083	0.1178	-4964.771	0.0239	0.2027	0.2086	0.1146	-4962.560	0.0234	0.2044	0.2086	0.1146	-4962.560	0.0234	0.2044	0.2074	0.1155	-4959.522	0.0234	0.2028	0.2074	0.1155	-4959.522	0.0234	0.2028	0.2074	0.1155	-4959.522	0.0234	0.2028	0.2064	0.1132	-4954.699	0.0230	0.2029	0.2073	0.1124	-4957.948	0.0230	0.2041	0.1541	0.0970	-4786.163	0.0152	0.1571	0.1055	0.0914	-4625.160	0.0100	0.1090	0.1054	0.0970	-4627.598	0.0104	0.1074	0.1054	0.0970	-4627.598	0.0104	0.1074	0.1054	0.0907	-4624.113	0.0099	0.1090	0.1241	0.0827	-4683.240	0.0108	0.1307	0.1241	0.0827	-4683.240	0.0108	0.1307	0.1241	0.0827	-4683.240	0.0108	0.1307	0.1228	0.0837	-4679.647	0.0108	0.1291	0.1240	0.0827	-4682.614	0.0108	0.1307	0.1185	0.0876	-4667.083	0.0108	0.1234	0.1252	0.0817	-4685.634	0.0108	0.1322	0.1184	0.0877	-4667.164	0.0108	0.1233	0.1209	0.0810	-4671.459	0.0104	0.1279	0.1036	0.0725	-4608.124	0.0081	0.1119	0.1399	0.0791	-4731.347	0.0118	0.1487	0.1411	0.0783	-4734.255	0.0118	0.1502	0.1445	0.0760	-4743.039	0.0118	0.1547	0.1411	0.0783	-4734.303	0.0118	0.1502	0.7571	0.1552	-6045.106	0.1057	0.6814	0.4068	0.1189	-5426.808	0.0470	0.3949	0.4068	0.1189	-5426.808	0.0470	0.3949	0.4176	0.1147	-5439.518	0.0469	0.4092	0.3833	0.1360	-5403.762	0.0488	0.3588	0.3788	0.1385	-5398.235	0.0489	0.3527	0.3788	0.1385	-5398.235	0.0489	0.3527	0.3833	0.1340	-5402.016	0.0483	0.3603	0.3860	0.1510	-5427.539	0.0529	0.3503	0.3892	0.1639	-5449.519	0.0564	0.3442	0.2591	0.1321	-5113.870	0.0323	0.2446	0.2238	0.1720	-5047.986	0.0335	0.1948	0.2212	0.1753	-5042.820	0.0335	0.1913	0.2169	0.1485	-5011.376	0.0294	0.1979	0.2202	0.1520	-5023.132	0.0303	0.1994	0.2154	0.1535	-5010.730	0.0299	0.1945	0.2155	0.1534	-5010.668	0.0299	0.1946	0.2241	0.1449	-5029.020	0.0298	0.2059	0.2154	0.1535	-5010.730	0.0299	0.1945	0.2144	0.1546	-5007.912	0.0299	0.1931	0.2216	0.1472	-5023.802	0.0298	0.2027	0.2167	0.1522	-5013.321	0.0299	0.1962	0.2178	0.1511	-5016.064	0.0299	0.1976	0.2166	0.1522	-5013.355	0.0299	0.1961	0.2190	0.1498	-5018.673	0.0298	0.1993	0.2333	0.1196	-5035.583	0.0270	0.2261	0.2333	0.1196	-5035.583	0.0270	0.2261	0.2333	0.1196	-5035.583	0.0270	0.2261	0.2333	0.1196	-5035.583	0.0270	0.2261	0.2480	0.1076	-5060.306	0.0266	0.2468	0.2480	0.1076	-5060.306	0.0266	0.2468	0.2480	0.1076	-5060.305	0.0266	0.2468	0.2490	0.1095	-5065.011	0.0270	0.2467	0.2390	0.1184	-5046.907	0.0275	0.2322	0.2417	0.1139	-5049.703	0.0270	0.2372	0.2417	0.1139	-5049.703	0.0270	0.2372	0.2457	0.1114	-5056.583	0.0270	0.2425	0.2457	0.1114	-5056.583	0.0270	0.2425	0.2457	0.1114	-5056.583	0.0270	0.2425	0.2394	0.1128	-5042.263	0.0266	0.2356	0.2404	0.1121	-5045.267	0.0266	0.2369	0.1270	0.1011	-4702.713	0.0130	0.1283	0.1253	0.0861	-4688.661	0.0113	0.1309	0.1228	0.0928	-4684.983	0.0117	0.1264	0.1228	0.0928	-4684.983	0.0117	0.1264	0.1251	0.0856	-4687.636	0.0112	0.1309	0.1416	0.0886	-4743.047	0.0130	0.1472	0.1416	0.0886	-4743.047	0.0130	0.1472	0.1416	0.0886	-4743.047	0.0130	0.1472	0.1496	0.0827	-4762.841	0.0130	0.1576	0.1415	0.0887	-4742.527	0.0130	0.1470	0.1393	0.0904	-4736.490	0.0130	0.1442	0.1450	0.0860	-4751.229	0.0130	0.1516	0.1380	0.0915	-4733.633	0.0130	0.1425	0.1384	0.0873	-4731.699	0.0126	0.1442	0.1264	0.0806	-4688.710	0.0108	0.1338	0.1659	0.0826	-4811.368	0.0145	0.1749	0.1672	0.0819	-4814.107	0.0144	0.1764	0.1706	0.0798	-4822.411	0.0144	0.1810	0.1671	0.0819	-4814.163	0.0144	0.1764	0.1027	0.0723	-4602.395	0.0080	0.1109	0.7320	0.1633	-6030.074	0.1059	0.6481	0.4063	0.1192	-5427.217	0.0470	0.3942	0.4063	0.1192	-5427.217	0.0470	0.3942	0.4171	0.1149	-5439.940	0.0469	0.4084	0.3894	0.1328	-5411.029	0.0487	0.3669	0.3849	0.1353	-5405.574	0.0488	0.3608	0.3849	0.1353	-5405.574	0.0488	0.3608	0.3894	0.1309	-5409.264	0.0482	0.3684	0.3844	0.1521	-5425.463	0.0529	0.3480	0.3906	0.1632	-5451.449	0.0565	0.3459	0.2509	0.1384	-5099.695	0.0323	0.2337	0.2187	0.1784	-5037.479	0.0335	0.1880	0.2138	0.1850	-5026.727	0.0336	0.1815	0.2093	0.1566	-4995.628	0.0294	0.1879	0.2126	0.1603	-5007.434	0.0304	0.1894	0.2103	0.1591	-5000.221	0.0299	0.1878	0.2092	0.1605	-4997.490	0.0299	0.1862	0.2164	0.1525	-5013.535	0.0299	0.1958	0.2103	0.1591	-5000.221	0.0299	0.1878	0.2081	0.1617	-4994.693	0.0299	0.1848	0.2153	0.1537	-5010.848	0.0299	0.1943	0.2152	0.1538	-5010.907	0.0299	0.1942	0.2102	0.1593	-5000.309	0.0299	0.1876	0.2091	0.1606	-4997.550	0.0299	0.1862	0.2115	0.1579	-5002.972	0.0299	0.1893	0.2206	0.1293	-5010.385	0.0271	0.2094	0.2206	0.1293	-5010.385	0.0271	0.2094	0.2206	0.1293	-5010.385	0.0271	0.2094	0.2206	0.1293	-5010.385	0.0271	0.2094	0.2414	0.1116	-5047.668	0.0266	0.2381	0.2414	0.1116	-5047.668	0.0266	0.2381	0.2414	0.1116	-5047.667	0.0266	0.2381	0.2424	0.1136	-5052.372	0.0270	0.2381	0.2311	0.1240	-5032.163	0.0275	0.2219	0.2338	0.1192	-5035.097	0.0270	0.2268	0.2338	0.1192	-5035.097	0.0270	0.2268	0.2353	0.1182	-5037.071	0.0270	0.2288	0.2353	0.1182	-5037.071	0.0270	0.2288	0.2353	0.1182	-5037.071	0.0270	0.2288	0.2328	0.1172	-5030.084	0.0266	0.2269	0.2325	0.1174	-5030.653	0.0266	0.2265	0.1247	0.1036	-4696.585	0.0130	0.1252	0.1207	0.0903	-4676.413	0.0113	0.1249	0.1183	0.0975	-4672.585	0.0117	0.1204	0.1183	0.0975	-4672.585	0.0117	0.1204	0.1160	0.0942	-4662.828	0.0112	0.1190	0.1289	0.1001	-4710.246	0.0131	0.1305	0.1289	0.1001	-4710.246	0.0131	0.1305	0.1289	0.1001	-4710.246	0.0131	0.1305	0.1355	0.0937	-4727.891	0.0130	0.1392	0.1287	0.1002	-4709.708	0.0131	0.1303	0.1266	0.1023	-4703.437	0.0130	0.1275	0.1322	0.0968	-4718.785	0.0130	0.1348	0.1277	0.1013	-4706.588	0.0131	0.1289	0.1257	0.0988	-4698.654	0.0126	0.1276	0.1161	0.0897	-4661.091	0.0108	0.1203	0.1621	0.0852	-4803.310	0.0145	0.1698	0.1633	0.0844	-4806.080	0.0145	0.1714	0.1668	0.0822	-4814.471	0.0145	0.1759	0.1632	0.0844	-4806.135	0.0145	0.1713	0.0906	0.0844	-4566.065	0.0080	0.0951	0.0327	0.0010	-4299.508	0.0000	0.0427	0.7479	0.1581	-6039.915	0.1058	0.6691	0.4037	0.1202	-5423.004	0.0470	0.3908	0.4037	0.1202	-5423.004	0.0470	0.3908	0.4144	0.1159	-5435.789	0.0469	0.4050	0.3819	0.1366	-5401.014	0.0488	0.3570	0.3774	0.1392	-5395.470	0.0488	0.3510	0.3774	0.1392	-5395.470	0.0488	0.3510	0.3819	0.1346	-5399.271	0.0483	0.3585	0.3800	0.1544	-5418.736	0.0529	0.3425	0.3863	0.1657	-5444.715	0.0564	0.3404	0.2565	0.1340	-5109.045	0.0323	0.2411	0.2287	0.1663	-5058.527	0.0335	0.2013	0.2237	0.1721	-5048.066	0.0335	0.1946	0.2194	0.1459	-5016.550	0.0294	0.2012	0.2202	0.1520	-5023.100	0.0303	0.1994	0.2154	0.1535	-5010.700	0.0299	0.1945	0.2155	0.1534	-5010.637	0.0299	0.1946	0.2241	0.1448	-5028.987	0.0298	0.2060	0.2154	0.1535	-5010.700	0.0299	0.1945	0.2169	0.1519	-5013.137	0.0298	0.1965	0.2217	0.1472	-5023.770	0.0298	0.2027	0.2216	0.1472	-5023.832	0.0298	0.2026	0.2203	0.1485	-5021.241	0.0298	0.2010	0.2192	0.1496	-5018.548	0.0298	0.1995	0.2216	0.1472	-5023.831	0.0298	0.2026	0.2295	0.1223	-5028.030	0.0271	0.2212	0.2295	0.1223	-5028.030	0.0271	0.2212	0.2295	0.1223	-5028.030	0.0271	0.2212	0.2295	0.1223	-5028.030	0.0271	0.2212	0.2455	0.1091	-5054.784	0.0266	0.2435	0.2455	0.1091	-5054.784	0.0266	0.2435	0.2455	0.1090	-5054.783	0.0266	0.2435	0.2464	0.1110	-5059.490	0.0270	0.2434	0.2364	0.1202	-5041.973	0.0275	0.2289	0.2391	0.1156	-5044.813	0.0270	0.2338	0.2391	0.1156	-5044.813	0.0270	0.2338	0.2431	0.1130	-5051.739	0.0270	0.2391	0.2431	0.1130	-5051.739	0.0270	0.2391	0.2431	0.1130	-5051.739	0.0270	0.2391	0.2369	0.1144	-5037.358	0.0266	0.2322	0.2378	0.1138	-5040.374	0.0266	0.2335	0.1248	0.1035	-4696.535	0.0130	0.1253	0.1253	0.0861	-4688.639	0.0113	0.1310	0.1229	0.0928	-4684.962	0.0117	0.1264	0.1229	0.0928	-4684.962	0.0117	0.1264	0.1251	0.0855	-4687.615	0.0112	0.1309	0.1417	0.0886	-4743.023	0.0130	0.1472	0.1417	0.0886	-4743.023	0.0130	0.1472	0.1417	0.0886	-4743.023	0.0130	0.1472	0.1496	0.0827	-4762.815	0.0130	0.1576	0.1415	0.0887	-4742.502	0.0130	0.1470	0.1393	0.0904	-4736.466	0.0130	0.1442	0.1450	0.0859	-4751.204	0.0130	0.1516	0.1381	0.0915	-4733.610	0.0130	0.1425	0.1384	0.0872	-4731.675	0.0126	0.1443	0.1241	0.0824	-4682.621	0.0108	0.1309	0.1636	0.0842	-4805.836	0.0145	0.1717	0.1648	0.0834	-4808.594	0.0145	0.1733	0.1682	0.0812	-4816.951	0.0144	0.1779	0.1647	0.0834	-4808.650	0.0145	0.1732	0.1005	0.0743	-4595.914	0.0080	0.1080	0.0078	0.0010	-4180.502	0.0000	0.0101	0.0327	0.0010	-4299.501	0.0000	0.0427	0.7472	0.1585	-6040.635	0.1059	0.6680	0.4049	0.1199	-5425.513	0.0470	0.3923	0.4049	0.1199	-5425.513	0.0470	0.3923	0.4157	0.1155	-5438.271	0.0470	0.4065	0.3835	0.1360	-5403.287	0.0488	0.3590	0.3790	0.1385	-5397.761	0.0489	0.3529	0.3790	0.1385	-5397.761	0.0489	0.3529	0.3866	0.1325	-5405.466	0.0483	0.3646	0.3797	0.1553	-5420.508	0.0531	0.3416	0.3816	0.1697	-5440.191	0.0566	0.3337	0.2460	0.1423	-5089.584	0.0324	0.2273	0.2188	0.1782	-5037.386	0.0335	0.1882	0.2187	0.1784	-5037.496	0.0335	0.1880	0.2107	0.1550	-4998.197	0.0294	0.1896	0.2139	0.1587	-5009.995	0.0303	0.1912	0.2117	0.1576	-5002.791	0.0299	0.1896	0.2105	0.1589	-5000.070	0.0299	0.1880	0.2178	0.1511	-5016.057	0.0299	0.1976	0.2117	0.1576	-5002.791	0.0299	0.1896	0.2094	0.1601	-4997.282	0.0299	0.1866	0.2166	0.1523	-5013.379	0.0299	0.1961	0.2165	0.1524	-5013.439	0.0299	0.1960	0.2116	0.1577	-5002.880	0.0299	0.1894	0.2104	0.1590	-5000.130	0.0299	0.1879	0.2128	0.1564	-5005.534	0.0299	0.1911	0.2145	0.1350	-4998.384	0.0272	0.2012	0.2145	0.1350	-4998.384	0.0272	0.2012	0.2145	0.1350	-4998.384	0.0272	0.2012	0.2145	0.1350	-4998.384	0.0272	0.2012	0.2405	0.1123	-5045.924	0.0266	0.2369	0.2405	0.1123	-5045.924	0.0266	0.2369	0.2405	0.1123	-5045.923	0.0266	0.2369	0.2415	0.1144	-5050.626	0.0271	0.2368	0.2340	0.1222	-5037.905	0.0276	0.2255	0.2367	0.1175	-5040.792	0.0271	0.2305	0.2367	0.1175	-5040.792	0.0271	0.2305	0.2407	0.1148	-5047.764	0.0271	0.2357	0.2407	0.1148	-5047.764	0.0271	0.2357	0.2407	0.1148	-5047.764	0.0271	0.2357	0.2331	0.1172	-5030.862	0.0266	0.2272	0.2354	0.1157	-5036.352	0.0266	0.2302	0.1259	0.1023	-4699.635	0.0130	0.1268	0.1174	0.0936	-4666.959	0.0113	0.1206	0.1173	0.0985	-4669.253	0.0117	0.1192	0.1173	0.0985	-4669.253	0.0117	0.1192	0.1184	0.0917	-4668.976	0.0112	0.1222	0.1280	0.1010	-4706.980	0.0131	0.1293	0.1280	0.1010	-4706.980	0.0131	0.1293	0.1280	0.1010	-4706.980	0.0131	0.1293	0.1346	0.0945	-4724.679	0.0130	0.1380	0.1256	0.1035	-4700.297	0.0131	0.1261	0.1268	0.1021	-4703.229	0.0130	0.1278	0.1324	0.0965	-4718.565	0.0130	0.1351	0.1268	0.1022	-4703.313	0.0130	0.1277	0.1248	0.0997	-4695.369	0.0126	0.1264	0.1163	0.0895	-4660.896	0.0108	0.1206	0.1552	0.0900	-4786.233	0.0145	0.1607	0.1576	0.0883	-4791.875	0.0145	0.1639	0.1610	0.0859	-4800.399	0.0145	0.1684	0.1575	0.0883	-4791.927	0.0145	0.1638	0.0972	0.0774	-4586.095	0.0080	0.1037	0.0524	0.0010	-4374.414	0.0001	0.0683	0.0429	0.0010	-4340.092	0.0001	0.0560	0.0503	0.0010	-4366.906	0.0001	0.0656	0.7472	0.1585	-6040.635	0.1059	0.6680	0.4049	0.1199	-5425.513	0.0470	0.3923	0.4049	0.1199	-5425.513	0.0470	0.3923	0.4157	0.1155	-5438.271	0.0470	0.4065	0.3835	0.1360	-5403.287	0.0488	0.3590	0.3790	0.1385	-5397.761	0.0489	0.3529	0.3790	0.1385	-5397.761	0.0489	0.3529	0.3866	0.1325	-5405.466	0.0483	0.3646	0.3797	0.1553	-5420.508	0.0531	0.3416	0.3816	0.1697	-5440.191	0.0566	0.3337	0.2460	0.1423	-5089.584	0.0324	0.2273	0.2188	0.1782	-5037.386	0.0335	0.1882	0.2187	0.1784	-5037.496	0.0335	0.1880	0.2107	0.1550	-4998.197	0.0294	0.1896	0.2139	0.1587	-5009.995	0.0303	0.1912	0.2117	0.1576	-5002.791	0.0299	0.1896	0.2105	0.1589	-5000.070	0.0299	0.1880	0.2178	0.1511	-5016.057	0.0299	0.1976	0.2117	0.1576	-5002.791	0.0299	0.1896	0.2094	0.1601	-4997.282	0.0299	0.1866	0.2166	0.1523	-5013.379	0.0299	0.1961	0.2165	0.1524	-5013.439	0.0299	0.1960	0.2116	0.1577	-5002.880	0.0299	0.1894	0.2104	0.1590	-5000.130	0.0299	0.1879	0.2128	0.1564	-5005.534	0.0299	0.1911	0.2145	0.1350	-4998.384	0.0272	0.2012	0.2145	0.1350	-4998.384	0.0272	0.2012	0.2145	0.1350	-4998.384	0.0272	0.2012	0.2145	0.1350	-4998.384	0.0272	0.2012	0.2405	0.1123	-5045.924	0.0266	0.2369	0.2405	0.1123	-5045.924	0.0266	0.2369	0.2405	0.1123	-5045.923	0.0266	0.2369	0.2415	0.1144	-5050.626	0.0271	0.2368	0.2340	0.1222	-5037.905	0.0276	0.2255	0.2367	0.1175	-5040.792	0.0271	0.2305	0.2367	0.1175	-5040.792	0.0271	0.2305	0.2407	0.1148	-5047.764	0.0271	0.2357	0.2407	0.1148	-5047.764	0.0271	0.2357	0.2407	0.1148	-5047.764	0.0271	0.2357	0.2331	0.1172	-5030.862	0.0266	0.2272	0.2354	0.1157	-5036.352	0.0266	0.2302	0.1259	0.1023	-4699.635	0.0130	0.1268	0.1174	0.0936	-4666.959	0.0113	0.1206	0.1173	0.0985	-4669.253	0.0117	0.1192	0.1173	0.0985	-4669.253	0.0117	0.1192	0.1184	0.0917	-4668.976	0.0112	0.1222	0.1280	0.1010	-4706.980	0.0131	0.1293	0.1280	0.1010	-4706.980	0.0131	0.1293	0.1280	0.1010	-4706.980	0.0131	0.1293	0.1346	0.0945	-4724.679	0.0130	0.1380	0.1256	0.1035	-4700.297	0.0131	0.1261	0.1268	0.1021	-4703.229	0.0130	0.1278	0.1324	0.0965	-4718.565	0.0130	0.1351	0.1268	0.1022	-4703.313	0.0130	0.1277	0.1248	0.0997	-4695.369	0.0126	0.1264	0.1163	0.0895	-4660.896	0.0108	0.1206	0.1552	0.0900	-4786.233	0.0145	0.1607	0.1576	0.0883	-4791.875	0.0145	0.1639	0.1610	0.0859	-4800.399	0.0145	0.1684	0.1575	0.0883	-4791.927	0.0145	0.1638	0.0972	0.0774	-4586.095	0.0080	0.1037	0.0524	0.0010	-4374.414	0.0001	0.0683	0.0429	0.0010	-4340.092	0.0001	0.0560	0.0503	0.0010	-4366.906	0.0001	0.0656	0.0000	99.0000	-4127.327	0.0000	0.0000	0.7472	0.1585	-6040.635	0.1059	0.6680	0.4049	0.1199	-5425.513	0.0470	0.3923	0.4049	0.1199	-5425.513	0.0470	0.3923	0.4157	0.1155	-5438.271	0.0470	0.4065	0.3835	0.1360	-5403.287	0.0488	0.3590	0.3790	0.1385	-5397.761	0.0489	0.3529	0.3790	0.1385	-5397.761	0.0489	0.3529	0.3866	0.1325	-5405.466	0.0483	0.3646	0.3797	0.1553	-5420.508	0.0531	0.3416	0.3816	0.1697	-5440.191	0.0566	0.3337	0.2460	0.1423	-5089.584	0.0324	0.2273	0.2188	0.1782	-5037.386	0.0335	0.1882	0.2187	0.1784	-5037.496	0.0335	0.1880	0.2107	0.1550	-4998.197	0.0294	0.1896	0.2139	0.1587	-5009.995	0.0303	0.1912	0.2117	0.1576	-5002.791	0.0299	0.1896	0.2105	0.1589	-5000.070	0.0299	0.1880	0.2178	0.1511	-5016.057	0.0299	0.1976	0.2117	0.1576	-5002.791	0.0299	0.1896	0.2094	0.1601	-4997.282	0.0299	0.1866	0.2166	0.1523	-5013.379	0.0299	0.1961	0.2165	0.1524	-5013.439	0.0299	0.1960	0.2116	0.1577	-5002.880	0.0299	0.1894	0.2104	0.1590	-5000.130	0.0299	0.1879	0.2128	0.1564	-5005.534	0.0299	0.1911	0.2145	0.1350	-4998.384	0.0272	0.2012	0.2145	0.1350	-4998.384	0.0272	0.2012	0.2145	0.1350	-4998.384	0.0272	0.2012	0.2145	0.1350	-4998.384	0.0272	0.2012	0.2405	0.1123	-5045.924	0.0266	0.2369	0.2405	0.1123	-5045.924	0.0266	0.2369	0.2405	0.1123	-5045.923	0.0266	0.2369	0.2415	0.1144	-5050.626	0.0271	0.2368	0.2340	0.1222	-5037.905	0.0276	0.2255	0.2367	0.1175	-5040.792	0.0271	0.2305	0.2367	0.1175	-5040.792	0.0271	0.2305	0.2407	0.1148	-5047.764	0.0271	0.2357	0.2407	0.1148	-5047.764	0.0271	0.2357	0.2407	0.1148	-5047.764	0.0271	0.2357	0.2331	0.1172	-5030.862	0.0266	0.2272	0.2354	0.1157	-5036.352	0.0266	0.2302	0.1259	0.1023	-4699.635	0.0130	0.1268	0.1174	0.0936	-4666.959	0.0113	0.1206	0.1173	0.0985	-4669.253	0.0117	0.1192	0.1173	0.0985	-4669.253	0.0117	0.1192	0.1184	0.0917	-4668.976	0.0112	0.1222	0.1280	0.1010	-4706.980	0.0131	0.1293	0.1280	0.1010	-4706.980	0.0131	0.1293	0.1280	0.1010	-4706.980	0.0131	0.1293	0.1346	0.0945	-4724.679	0.0130	0.1380	0.1256	0.1035	-4700.297	0.0131	0.1261	0.1268	0.1021	-4703.229	0.0130	0.1278	0.1324	0.0965	-4718.565	0.0130	0.1351	0.1268	0.1022	-4703.313	0.0130	0.1277	0.1248	0.0997	-4695.369	0.0126	0.1264	0.1163	0.0895	-4660.896	0.0108	0.1206	0.1552	0.0900	-4786.233	0.0145	0.1607	0.1576	0.0883	-4791.875	0.0145	0.1639	0.1610	0.0859	-4800.399	0.0145	0.1684	0.1575	0.0883	-4791.927	0.0145	0.1638	0.0972	0.0774	-4586.095	0.0080	0.1037	0.0524	0.0010	-4374.414	0.0001	0.0683	0.0429	0.0010	-4340.092	0.0001	0.0560	0.0503	0.0010	-4366.906	0.0001	0.0656	0.0000	99.0000	-4127.327	0.0000	0.0000	0.0000	0.6778	-4127.328	0.0000	0.0000	0.7503	0.1584	-6042.018	0.1062	0.6709	0.4115	0.1125	-5424.891	0.0456	0.4051	0.4115	0.1125	-5424.891	0.0456	0.4051	0.4224	0.1085	-5437.416	0.0455	0.4195	0.4025	0.1266	-5425.833	0.0486	0.3844	0.3979	0.1288	-5420.530	0.0487	0.3782	0.3979	0.1288	-5420.530	0.0487	0.3782	0.4026	0.1248	-5424.030	0.0481	0.3859	0.3999	0.1433	-5445.600	0.0528	0.3687	0.4033	0.1556	-5468.010	0.0564	0.3627	0.2542	0.1330	-5102.147	0.0318	0.2394	0.2241	0.1643	-5044.419	0.0325	0.1980	0.2265	0.1617	-5049.741	0.0325	0.2011	0.2128	0.1389	-4992.933	0.0275	0.1980	0.2161	0.1425	-5004.819	0.0284	0.1995	0.2138	0.1413	-4997.595	0.0280	0.1979	0.2126	0.1425	-4994.916	0.0280	0.1964	0.2200	0.1357	-5010.640	0.0280	0.2061	0.2138	0.1413	-4997.595	0.0280	0.1979	0.2115	0.1435	-4992.168	0.0280	0.1949	0.2188	0.1367	-5008.004	0.0280	0.2045	0.2187	0.1368	-5008.067	0.0280	0.2044	0.2137	0.1415	-4997.688	0.0280	0.1978	0.2126	0.1425	-4994.979	0.0280	0.1963	0.2149	0.1403	-5000.296	0.0280	0.1994	0.2204	0.1177	-5000.213	0.0252	0.2145	0.2204	0.1177	-5000.213	0.0252	0.2145	0.2204	0.1177	-5000.213	0.0252	0.2145	0.2204	0.1177	-5000.213	0.0252	0.2145	0.2286	0.1092	-5012.419	0.0248	0.2267	0.2286	0.1092	-5012.419	0.0248	0.2267	0.2286	0.1092	-5012.418	0.0248	0.2267	0.2296	0.1113	-5017.192	0.0252	0.2266	0.2234	0.1184	-5006.796	0.0257	0.2171	0.2261	0.1136	-5009.727	0.0252	0.2220	0.2261	0.1136	-5009.727	0.0252	0.2220	0.2300	0.1110	-5016.821	0.0252	0.2272	0.2300	0.1110	-5016.821	0.0252	0.2272	0.2300	0.1110	-5016.821	0.0252	0.2272	0.2251	0.1115	-5004.643	0.0248	0.2221	0.2224	0.1133	-5000.067	0.0248	0.2185	0.1148	0.1157	-4668.010	0.0130	0.1122	0.1057	0.0806	-4619.677	0.0090	0.1119	0.1044	0.0871	-4619.012	0.0095	0.1089	0.1044	0.0871	-4619.012	0.0095	0.1089	0.1100	0.0760	-4631.342	0.0089	0.1177	0.1283	0.0875	-4699.883	0.0117	0.1337	0.1283	0.0875	-4699.883	0.0117	0.1337	0.1283	0.0875	-4699.883	0.0117	0.1337	0.1316	0.0847	-4708.370	0.0117	0.1380	0.1259	0.0895	-4693.186	0.0117	0.1306	0.1249	0.0904	-4689.982	0.0117	0.1293	0.1328	0.0836	-4711.240	0.0117	0.1397	0.1249	0.0905	-4690.068	0.0117	0.1292	0.1251	0.0859	-4688.227	0.0112	0.1308	0.1122	0.0745	-4638.317	0.0090	0.1205	0.1456	0.0751	-4745.395	0.0117	0.1562	0.1468	0.0744	-4748.252	0.0117	0.1577	0.1502	0.0723	-4756.892	0.0117	0.1622	0.1467	0.0744	-4748.303	0.0117	0.1576	0.0771	0.0627	-4505.513	0.0053	0.0853	0.0709	0.0430	-4472.022	0.0035	0.0824	0.0561	0.0562	-4420.813	0.0035	0.0630	0.0709	0.0430	-4472.008	0.0035	0.0825	0.0634	0.0488	-4446.911	0.0035	0.0727	0.0634	0.0488	-4446.911	0.0035	0.0727	0.0634	0.0488	-4446.911	0.0035	0.0727	0.7479	0.1569	-6036.802	0.1052	0.6708	0.4066	0.1135	-5414.928	0.0453	0.3994	0.4066	0.1135	-5414.928	0.0453	0.3994	0.4157	0.1101	-5426.465	0.0453	0.4115	0.3860	0.1341	-5404.885	0.0486	0.3628	0.3787	0.1380	-5395.204	0.0487	0.3530	0.3787	0.1380	-5395.204	0.0487	0.3530	0.3832	0.1335	-5398.979	0.0482	0.3606	0.3805	0.1474	-5411.412	0.0513	0.3478	0.3741	0.1713	-5424.749	0.0559	0.3261	0.2349	0.1595	-5070.574	0.0334	0.2095	0.2079	0.1782	-5002.558	0.0319	0.1788	0.2099	0.1756	-5008.319	0.0319	0.1815	0.2073	0.1374	-4975.363	0.0266	0.1935	0.2081	0.1436	-4982.070	0.0275	0.1917	0.2058	0.1423	-4974.770	0.0271	0.1901	0.2034	0.1448	-4969.385	0.0271	0.1870	0.2120	0.1364	-4988.021	0.0270	0.1982	0.2058	0.1423	-4974.770	0.0271	0.1901	0.2071	0.1410	-4977.361	0.0271	0.1919	0.2095	0.1387	-4982.723	0.0270	0.1950	0.2120	0.1364	-4988.020	0.0270	0.1982	0.2082	0.1400	-4980.151	0.0271	0.1933	0.2071	0.1411	-4977.420	0.0271	0.1918	0.2095	0.1388	-4982.783	0.0271	0.1949	0.2064	0.1164	-4961.453	0.0234	0.2015	0.2064	0.1164	-4961.453	0.0234	0.2015	0.2064	0.1164	-4961.453	0.0234	0.2015	0.2064	0.1164	-4961.453	0.0234	0.2015	0.2105	0.1133	-4968.499	0.0234	0.2069	0.2105	0.1133	-4968.499	0.0234	0.2069	0.2105	0.1132	-4968.499	0.0234	0.2069	0.2115	0.1156	-4973.325	0.0239	0.2068	0.2089	0.1271	-4974.514	0.0253	0.1992	0.2115	0.1217	-4977.690	0.0248	0.2040	0.2115	0.1217	-4977.690	0.0248	0.2040	0.2127	0.1207	-4979.849	0.0248	0.2057	0.2127	0.1207	-4979.849	0.0248	0.2057	0.2127	0.1207	-4979.849	0.0248	0.2057	0.2080	0.1214	-4967.294	0.0244	0.2008	0.2102	0.1196	-4973.138	0.0244	0.2038	0.1822	0.0913	-4863.322	0.0172	0.1882	0.1217	0.1048	-4688.160	0.0128	0.1218	0.1204	0.1114	-4687.255	0.0132	0.1189	0.1204	0.1114	-4687.255	0.0132	0.1189	0.1227	0.1027	-4690.187	0.0127	0.1235	0.1203	0.0725	-4662.267	0.0094	0.1299	0.1203	0.0725	-4662.267	0.0094	0.1299	0.1203	0.0725	-4662.267	0.0094	0.1299	0.1202	0.0726	-4661.726	0.0094	0.1297	0.1180	0.0742	-4655.507	0.0094	0.1268	0.1125	0.0788	-4639.821	0.0094	0.1196	0.1169	0.0751	-4652.403	0.0094	0.1254	0.1101	0.0809	-4633.594	0.0094	0.1165	0.1148	0.0723	-4644.153	0.0090	0.1240	0.1098	0.0910	-4639.309	0.0103	0.1135	0.1297	0.0517	-4675.955	0.0076	0.1474	0.1309	0.0512	-4678.871	0.0076	0.1490	0.1320	0.0506	-4681.800	0.0076	0.1505	0.1286	0.0522	-4672.978	0.0076	0.1460	0.1020	0.0586	-4590.897	0.0067	0.1139	0.1349	0.0703	-4705.662	0.0103	0.1464	0.1301	0.0734	-4693.940	0.0103	0.1401	0.1349	0.0703	-4705.638	0.0103	0.1464	0.1223	0.0793	-4672.626	0.0103	0.1299	0.1223	0.0793	-4672.626	0.0103	0.1299	0.1223	0.0793	-4672.626	0.0103	0.1299	0.1171	0.0662	-4646.695	0.0085	0.1284	0.7654	0.1547	-6056.274	0.1067	0.6895	0.3926	0.1229	-5404.423	0.0464	0.3778	0.3926	0.1229	-5404.423	0.0464	0.3778	0.4018	0.1190	-5416.063	0.0464	0.3900	0.3784	0.1368	-5393.827	0.0484	0.3536	0.3740	0.1391	-5387.694	0.0484	0.3478	0.3740	0.1391	-5387.694	0.0484	0.3478	0.3756	0.1362	-5387.886	0.0479	0.3514	0.3707	0.1556	-5401.352	0.0519	0.3333	0.3765	0.1720	-5430.858	0.0564	0.3277	0.2343	0.1637	-5072.742	0.0339	0.2073	0.2108	0.1793	-5013.456	0.0324	0.1809	0.2081	0.1830	-5008.244	0.0325	0.1773	0.1948	0.1549	-4950.957	0.0272	0.1754	0.1933	0.1649	-4951.884	0.0281	0.1707	0.1911	0.1636	-4944.484	0.0277	0.1691	0.1946	0.1593	-4952.943	0.0277	0.1737	0.1971	0.1562	-4958.331	0.0276	0.1770	0.1911	0.1636	-4944.484	0.0277	0.1691	0.1959	0.1576	-4955.576	0.0276	0.1754	0.1959	0.1576	-4955.543	0.0276	0.1755	0.1983	0.1547	-4961.055	0.0276	0.1786	0.1934	0.1607	-4950.099	0.0277	0.1722	0.1923	0.1621	-4947.256	0.0277	0.1707	0.1970	0.1564	-4958.447	0.0276	0.1768	0.2004	0.1349	-4959.197	0.0254	0.1880	0.2004	0.1349	-4959.197	0.0254	0.1880	0.2004	0.1349	-4959.197	0.0254	0.1880	0.2004	0.1349	-4959.197	0.0254	0.1880	0.2107	0.1257	-4980.269	0.0253	0.2016	0.2107	0.1257	-4980.269	0.0253	0.2016	0.2107	0.1257	-4980.269	0.0253	0.2016	0.2117	0.1280	-4985.016	0.0258	0.2015	0.2067	0.1429	-4980.419	0.0272	0.1907	0.2092	0.1369	-4983.801	0.0268	0.1955	0.2092	0.1369	-4983.801	0.0268	0.1955	0.2154	0.1313	-4996.655	0.0267	0.2036	0.2154	0.1313	-4996.655	0.0267	0.2036	0.2154	0.1313	-4996.655	0.0267	0.2036	0.2070	0.1356	-4976.152	0.0263	0.1940	0.2080	0.1347	-4979.315	0.0263	0.1952	0.1652	0.0933	-4818.488	0.0158	0.1698	0.1126	0.1116	-4661.333	0.0124	0.1110	0.1103	0.1207	-4657.013	0.0129	0.1066	0.1103	0.1207	-4657.013	0.0129	0.1066	0.1092	0.1152	-4650.472	0.0123	0.1069	0.1162	0.0895	-4660.942	0.0108	0.1205	0.1162	0.0895	-4660.942	0.0108	0.1205	0.1162	0.0895	-4660.942	0.0108	0.1205	0.1150	0.0907	-4657.172	0.0108	0.1190	0.1117	0.0941	-4647.602	0.0108	0.1147	0.1107	0.0952	-4644.358	0.0108	0.1133	0.1140	0.0917	-4653.924	0.0108	0.1176	0.1084	0.0978	-4637.938	0.0108	0.1103	0.1130	0.0879	-4648.992	0.0103	0.1176	0.1053	0.0913	-4624.765	0.0099	0.1088	0.1325	0.0613	-4694.276	0.0090	0.1471	0.1337	0.0606	-4697.195	0.0090	0.1486	0.1371	0.0588	-4706.013	0.0090	0.1530	0.1337	0.0607	-4697.243	0.0090	0.1485	0.0906	0.0730	-4561.123	0.0071	0.0977	0.1165	0.0798	-4654.899	0.0099	0.1235	0.1095	0.0861	-4636.180	0.0099	0.1145	0.1164	0.0798	-4654.962	0.0099	0.1235	0.1042	0.0918	-4619.913	0.0099	0.1074	0.1042	0.0918	-4619.913	0.0099	0.1074	0.1042	0.0918	-4619.913	0.0099	0.1074	0.0979	0.0771	-4590.321	0.0081	0.1046	0.0625	0.0293	-4433.509	0.0022	0.0754	0.7657	0.1546	-6056.066	0.1066	0.6900	0.3928	0.1228	-5404.222	0.0464	0.3782	0.3928	0.1228	-5404.222	0.0464	0.3782	0.4021	0.1188	-5415.855	0.0464	0.3904	0.3771	0.1374	-5391.001	0.0484	0.3519	0.3727	0.1397	-5384.853	0.0484	0.3461	0.3727	0.1397	-5384.853	0.0484	0.3461	0.3743	0.1369	-5385.053	0.0479	0.3498	0.3709	0.1553	-5400.529	0.0518	0.3337	0.3737	0.1739	-5425.894	0.0564	0.3241	0.2356	0.1623	-5075.249	0.0339	0.2090	0.2120	0.1776	-5016.176	0.0324	0.1825	0.2070	0.1846	-5005.416	0.0325	0.1759	0.1937	0.1563	-4948.153	0.0272	0.1739	0.1945	0.1634	-4954.699	0.0281	0.1722	0.1923	0.1622	-4947.308	0.0277	0.1706	0.1934	0.1607	-4950.128	0.0277	0.1721	0.1983	0.1548	-4961.111	0.0276	0.1785	0.1923	0.1622	-4947.308	0.0277	0.1706	0.1947	0.1590	-4952.772	0.0277	0.1739	0.1971	0.1562	-4958.331	0.0276	0.1770	0.1995	0.1534	-4963.826	0.0276	0.1802	0.1923	0.1621	-4947.277	0.0277	0.1707	0.1912	0.1635	-4944.425	0.0277	0.1692	0.1958	0.1577	-4955.651	0.0277	0.1753	0.2005	0.1348	-4959.132	0.0254	0.1881	0.2005	0.1348	-4959.132	0.0254	0.1881	0.2005	0.1348	-4959.132	0.0254	0.1881	0.2005	0.1348	-4959.132	0.0254	0.1881	0.2084	0.1276	-4974.295	0.0253	0.1985	0.2084	0.1276	-4974.295	0.0253	0.1985	0.2084	0.1276	-4974.295	0.0253	0.1985	0.2093	0.1300	-4979.062	0.0258	0.1984	0.2043	0.1454	-4975.054	0.0273	0.1875	0.2068	0.1392	-4978.468	0.0268	0.1923	0.2068	0.1392	-4978.468	0.0268	0.1923	0.2129	0.1335	-4991.405	0.0267	0.2004	0.2129	0.1335	-4991.405	0.0267	0.2004	0.2129	0.1335	-4991.405	0.0267	0.2004	0.2059	0.1367	-4973.449	0.0263	0.1924	0.2056	0.1370	-4973.979	0.0263	0.1921	0.1665	0.0924	-4821.196	0.0158	0.1715	0.1115	0.1131	-4658.071	0.0124	0.1096	0.1092	0.1224	-4653.711	0.0129	0.1052	0.1092	0.1224	-4653.711	0.0129	0.1052	0.1093	0.1151	-4650.434	0.0123	0.1070	0.1151	0.0906	-4657.775	0.0108	0.1191	0.1151	0.0906	-4657.775	0.0108	0.1191	0.1151	0.0906	-4657.775	0.0108	0.1191	0.1151	0.0906	-4657.143	0.0108	0.1190	0.1107	0.0953	-4644.385	0.0108	0.1132	0.1096	0.0965	-4641.128	0.0108	0.1118	0.1129	0.0928	-4650.733	0.0108	0.1162	0.1074	0.0991	-4634.681	0.0108	0.1089	0.1119	0.0890	-4645.801	0.0103	0.1162	0.1054	0.0912	-4624.727	0.0099	0.1088	0.1303	0.0626	-4688.356	0.0090	0.1441	0.1314	0.0619	-4691.297	0.0090	0.1456	0.1348	0.0600	-4700.175	0.0090	0.1500	0.1314	0.0619	-4691.344	0.0090	0.1455	0.0896	0.0740	-4557.700	0.0071	0.0963	0.1198	0.0770	-4664.202	0.0099	0.1280	0.1107	0.0850	-4639.318	0.0099	0.1160	0.1198	0.0770	-4664.181	0.0099	0.1280	0.1053	0.0906	-4623.118	0.0099	0.1089	0.1053	0.0906	-4623.118	0.0099	0.1089	0.1053	0.0906	-4623.118	0.0099	0.1089	0.0991	0.0760	-4593.556	0.0081	0.1061	0.0594	0.0310	-4422.525	0.0022	0.0712	0.0087	0.0010	-4186.102	0.0000	0.0114	0.7654	0.1547	-6056.274	0.1067	0.6895	0.3926	0.1229	-5404.423	0.0464	0.3778	0.3926	0.1229	-5404.423	0.0464	0.3778	0.4018	0.1190	-5416.063	0.0464	0.3900	0.3784	0.1368	-5393.827	0.0484	0.3536	0.3740	0.1391	-5387.694	0.0484	0.3478	0.3740	0.1391	-5387.694	0.0484	0.3478	0.3756	0.1362	-5387.886	0.0479	0.3514	0.3707	0.1556	-5401.352	0.0519	0.3333	0.3765	0.1720	-5430.858	0.0564	0.3277	0.2343	0.1637	-5072.742	0.0339	0.2073	0.2108	0.1793	-5013.456	0.0324	0.1809	0.2081	0.1830	-5008.244	0.0325	0.1773	0.1948	0.1549	-4950.957	0.0272	0.1754	0.1933	0.1649	-4951.884	0.0281	0.1707	0.1911	0.1636	-4944.484	0.0277	0.1691	0.1946	0.1593	-4952.943	0.0277	0.1737	0.1971	0.1562	-4958.331	0.0276	0.1770	0.1911	0.1636	-4944.484	0.0277	0.1691	0.1959	0.1576	-4955.576	0.0276	0.1754	0.1959	0.1576	-4955.543	0.0276	0.1755	0.1983	0.1547	-4961.055	0.0276	0.1786	0.1934	0.1607	-4950.099	0.0277	0.1722	0.1923	0.1621	-4947.256	0.0277	0.1707	0.1970	0.1564	-4958.447	0.0276	0.1768	0.2004	0.1349	-4959.197	0.0254	0.1880	0.2004	0.1349	-4959.197	0.0254	0.1880	0.2004	0.1349	-4959.197	0.0254	0.1880	0.2004	0.1349	-4959.197	0.0254	0.1880	0.2107	0.1257	-4980.269	0.0253	0.2016	0.2107	0.1257	-4980.269	0.0253	0.2016	0.2107	0.1257	-4980.269	0.0253	0.2016	0.2117	0.1280	-4985.016	0.0258	0.2015	0.2067	0.1429	-4980.419	0.0272	0.1907	0.2092	0.1369	-4983.801	0.0268	0.1955	0.2092	0.1369	-4983.801	0.0268	0.1955	0.2154	0.1313	-4996.655	0.0267	0.2036	0.2154	0.1313	-4996.655	0.0267	0.2036	0.2154	0.1313	-4996.655	0.0267	0.2036	0.2070	0.1356	-4976.152	0.0263	0.1940	0.2080	0.1347	-4979.315	0.0263	0.1952	0.1652	0.0933	-4818.488	0.0158	0.1698	0.1126	0.1116	-4661.333	0.0124	0.1110	0.1103	0.1207	-4657.013	0.0129	0.1066	0.1103	0.1207	-4657.013	0.0129	0.1066	0.1092	0.1152	-4650.472	0.0123	0.1069	0.1162	0.0895	-4660.942	0.0108	0.1205	0.1162	0.0895	-4660.942	0.0108	0.1205	0.1162	0.0895	-4660.942	0.0108	0.1205	0.1150	0.0907	-4657.172	0.0108	0.1190	0.1117	0.0941	-4647.602	0.0108	0.1147	0.1107	0.0952	-4644.358	0.0108	0.1133	0.1140	0.0917	-4653.924	0.0108	0.1176	0.1084	0.0978	-4637.938	0.0108	0.1103	0.1130	0.0879	-4648.992	0.0103	0.1176	0.1053	0.0913	-4624.765	0.0099	0.1088	0.1325	0.0613	-4694.276	0.0090	0.1471	0.1337	0.0606	-4697.195	0.0090	0.1486	0.1371	0.0588	-4706.013	0.0090	0.1530	0.1337	0.0607	-4697.243	0.0090	0.1485	0.0906	0.0730	-4561.123	0.0071	0.0977	0.1165	0.0798	-4654.899	0.0099	0.1235	0.1095	0.0861	-4636.180	0.0099	0.1145	0.1164	0.0798	-4654.962	0.0099	0.1235	0.1042	0.0918	-4619.913	0.0099	0.1074	0.1042	0.0918	-4619.913	0.0099	0.1074	0.1042	0.0918	-4619.913	0.0099	0.1074	0.0979	0.0771	-4590.321	0.0081	0.1046	0.0625	0.0293	-4433.509	0.0022	0.0754	0.0000	0.8137	-4127.328	0.0000	0.0000	0.0088	0.0010	-4186.102	0.0000	0.0115	0.7613	0.1559	-6053.370	0.1067	0.6840	0.3927	0.1229	-5404.341	0.0464	0.3780	0.3927	0.1229	-5404.341	0.0464	0.3780	0.4019	0.1189	-5415.978	0.0464	0.3901	0.3769	0.1375	-5391.112	0.0484	0.3517	0.3725	0.1398	-5384.962	0.0484	0.3459	0.3725	0.1398	-5384.962	0.0484	0.3459	0.3742	0.1369	-5385.164	0.0479	0.3496	0.3708	0.1554	-5400.635	0.0518	0.3335	0.3736	0.1740	-5425.996	0.0564	0.3239	0.2330	0.1651	-5070.171	0.0339	0.2056	0.2072	0.1843	-5005.256	0.0325	0.1761	0.2022	0.1917	-4994.339	0.0325	0.1695	0.1889	0.1624	-4937.029	0.0272	0.1676	0.1897	0.1698	-4943.533	0.0282	0.1659	0.1875	0.1685	-4936.103	0.0277	0.1643	0.1886	0.1670	-4938.961	0.0277	0.1658	0.1934	0.1607	-4950.097	0.0277	0.1722	0.1875	0.1685	-4936.103	0.0277	0.1643	0.1900	0.1651	-4941.647	0.0277	0.1676	0.1923	0.1621	-4947.281	0.0277	0.1707	0.1947	0.1591	-4952.850	0.0277	0.1738	0.1875	0.1685	-4936.073	0.0277	0.1644	0.1864	0.1700	-4933.184	0.0277	0.1629	0.1910	0.1638	-4944.560	0.0277	0.1690	0.1957	0.1397	-4948.339	0.0254	0.1818	0.1957	0.1397	-4948.339	0.0254	0.1818	0.1957	0.1397	-4948.339	0.0254	0.1818	0.1957	0.1397	-4948.339	0.0254	0.1818	0.2034	0.1320	-4963.730	0.0253	0.1920	0.2034	0.1320	-4963.730	0.0253	0.1920	0.2034	0.1320	-4963.729	0.0253	0.1921	0.2044	0.1345	-4968.474	0.0258	0.1920	0.1994	0.1506	-4964.228	0.0273	0.1811	0.2019	0.1442	-4967.768	0.0268	0.1859	0.2019	0.1442	-4967.768	0.0268	0.1859	0.2080	0.1381	-4980.879	0.0268	0.1939	0.2080	0.1381	-4980.879	0.0268	0.1939	0.2080	0.1381	-4980.879	0.0268	0.1939	0.2010	0.1416	-4962.751	0.0263	0.1860	0.2007	0.1418	-4963.274	0.0263	0.1856	0.1629	0.0950	-4812.809	0.0158	0.1668	0.1071	0.1197	-4645.004	0.0124	0.1038	0.1048	0.1298	-4640.471	0.0129	0.0994	0.1048	0.1298	-4640.471	0.0129	0.0994	0.1049	0.1219	-4637.264	0.0123	0.1012	0.1107	0.0953	-4645.044	0.0108	0.1132	0.1107	0.0953	-4645.044	0.0108	0.1132	0.1107	0.0953	-4645.044	0.0108	0.1132	0.1106	0.0953	-4644.410	0.0108	0.1132	0.1062	0.1005	-4631.443	0.0108	0.1074	0.1052	0.1018	-4628.135	0.0108	0.1061	0.1085	0.0977	-4637.899	0.0108	0.1104	0.1030	0.1047	-4621.577	0.0108	0.1032	0.1075	0.0937	-4632.968	0.0103	0.1104	0.1010	0.0964	-4611.630	0.0099	0.1031	0.1257	0.0653	-4676.439	0.0090	0.1381	0.1268	0.0646	-4679.424	0.0090	0.1396	0.1302	0.0626	-4688.429	0.0090	0.1440	0.1268	0.0646	-4679.470	0.0090	0.1395	0.0863	0.0774	-4547.509	0.0071	0.0921	0.1153	0.0807	-4651.786	0.0099	0.1221	0.1063	0.0895	-4626.490	0.0099	0.1102	0.1153	0.0807	-4651.766	0.0099	0.1221	0.1009	0.0956	-4610.026	0.0099	0.1032	0.1009	0.0956	-4610.026	0.0099	0.1032	0.1009	0.0956	-4610.026	0.0099	0.1032	0.0947	0.0804	-4580.351	0.0081	0.1003	0.0552	0.0336	-4407.647	0.0022	0.0658	0.0068	0.0010	-4174.810	0.0000	0.0089	0.0039	0.0010	-4156.699	0.0000	0.0051	0.0068	0.0010	-4174.810	0.0000	0.0088	0.7613	0.1559	-6053.370	0.1067	0.6840	0.3927	0.1229	-5404.341	0.0464	0.3780	0.3927	0.1229	-5404.341	0.0464	0.3780	0.4019	0.1189	-5415.978	0.0464	0.3901	0.3769	0.1375	-5391.112	0.0484	0.3517	0.3725	0.1398	-5384.962	0.0484	0.3459	0.3725	0.1398	-5384.962	0.0484	0.3459	0.3742	0.1369	-5385.164	0.0479	0.3496	0.3708	0.1554	-5400.635	0.0518	0.3335	0.3736	0.1740	-5425.996	0.0564	0.3239	0.2330	0.1651	-5070.171	0.0339	0.2056	0.2072	0.1843	-5005.256	0.0325	0.1761	0.2022	0.1917	-4994.339	0.0325	0.1695	0.1889	0.1624	-4937.029	0.0272	0.1676	0.1897	0.1698	-4943.533	0.0282	0.1659	0.1875	0.1685	-4936.103	0.0277	0.1643	0.1886	0.1670	-4938.961	0.0277	0.1658	0.1934	0.1607	-4950.097	0.0277	0.1722	0.1875	0.1685	-4936.103	0.0277	0.1643	0.1900	0.1651	-4941.647	0.0277	0.1676	0.1923	0.1621	-4947.281	0.0277	0.1707	0.1947	0.1591	-4952.850	0.0277	0.1738	0.1875	0.1685	-4936.073	0.0277	0.1644	0.1864	0.1700	-4933.184	0.0277	0.1629	0.1910	0.1638	-4944.560	0.0277	0.1690	0.1957	0.1397	-4948.339	0.0254	0.1818	0.1957	0.1397	-4948.339	0.0254	0.1818	0.1957	0.1397	-4948.339	0.0254	0.1818	0.1957	0.1397	-4948.339	0.0254	0.1818	0.2034	0.1320	-4963.730	0.0253	0.1920	0.2034	0.1320	-4963.730	0.0253	0.1920	0.2034	0.1320	-4963.729	0.0253	0.1921	0.2044	0.1345	-4968.474	0.0258	0.1920	0.1994	0.1506	-4964.228	0.0273	0.1811	0.2019	0.1442	-4967.768	0.0268	0.1859	0.2019	0.1442	-4967.768	0.0268	0.1859	0.2080	0.1381	-4980.879	0.0268	0.1939	0.2080	0.1381	-4980.879	0.0268	0.1939	0.2080	0.1381	-4980.879	0.0268	0.1939	0.2010	0.1416	-4962.751	0.0263	0.1860	0.2007	0.1418	-4963.274	0.0263	0.1856	0.1629	0.0950	-4812.809	0.0158	0.1668	0.1071	0.1197	-4645.004	0.0124	0.1038	0.1048	0.1298	-4640.471	0.0129	0.0994	0.1048	0.1298	-4640.471	0.0129	0.0994	0.1049	0.1219	-4637.264	0.0123	0.1012	0.1107	0.0953	-4645.044	0.0108	0.1132	0.1107	0.0953	-4645.044	0.0108	0.1132	0.1107	0.0953	-4645.044	0.0108	0.1132	0.1106	0.0953	-4644.410	0.0108	0.1132	0.1062	0.1005	-4631.443	0.0108	0.1074	0.1052	0.1018	-4628.135	0.0108	0.1061	0.1085	0.0977	-4637.899	0.0108	0.1104	0.1030	0.1047	-4621.577	0.0108	0.1032	0.1075	0.0937	-4632.968	0.0103	0.1104	0.1010	0.0964	-4611.630	0.0099	0.1031	0.1257	0.0653	-4676.439	0.0090	0.1381	0.1268	0.0646	-4679.424	0.0090	0.1396	0.1302	0.0626	-4688.429	0.0090	0.1440	0.1268	0.0646	-4679.470	0.0090	0.1395	0.0863	0.0774	-4547.509	0.0071	0.0921	0.1153	0.0807	-4651.786	0.0099	0.1221	0.1063	0.0895	-4626.490	0.0099	0.1102	0.1153	0.0807	-4651.766	0.0099	0.1221	0.1009	0.0956	-4610.026	0.0099	0.1032	0.1009	0.0956	-4610.026	0.0099	0.1032	0.1009	0.0956	-4610.026	0.0099	0.1032	0.0947	0.0804	-4580.351	0.0081	0.1003	0.0552	0.0336	-4407.647	0.0022	0.0658	0.0069	0.0010	-4174.811	0.0000	0.0089	0.0039	0.0010	-4156.699	0.0000	0.0051	0.0068	0.0010	-4174.811	0.0000	0.0089	0.0000	1.0242	-4127.328	0.0000	0.0000	0.7654	0.1547	-6056.274	0.1067	0.6895	0.3926	0.1229	-5404.423	0.0464	0.3778	0.3926	0.1229	-5404.423	0.0464	0.3778	0.4018	0.1190	-5416.063	0.0464	0.3900	0.3784	0.1368	-5393.827	0.0484	0.3536	0.3740	0.1391	-5387.694	0.0484	0.3478	0.3740	0.1391	-5387.694	0.0484	0.3478	0.3756	0.1362	-5387.886	0.0479	0.3514	0.3707	0.1556	-5401.352	0.0519	0.3333	0.3765	0.1720	-5430.858	0.0564	0.3277	0.2343	0.1637	-5072.742	0.0339	0.2073	0.2108	0.1793	-5013.456	0.0324	0.1809	0.2081	0.1830	-5008.244	0.0325	0.1773	0.1948	0.1549	-4950.957	0.0272	0.1754	0.1933	0.1649	-4951.884	0.0281	0.1707	0.1911	0.1636	-4944.484	0.0277	0.1691	0.1946	0.1593	-4952.943	0.0277	0.1737	0.1971	0.1562	-4958.331	0.0276	0.1770	0.1911	0.1636	-4944.484	0.0277	0.1691	0.1959	0.1576	-4955.576	0.0276	0.1754	0.1959	0.1576	-4955.543	0.0276	0.1755	0.1983	0.1547	-4961.055	0.0276	0.1786	0.1934	0.1607	-4950.099	0.0277	0.1722	0.1923	0.1621	-4947.256	0.0277	0.1707	0.1970	0.1564	-4958.447	0.0276	0.1768	0.2004	0.1349	-4959.197	0.0254	0.1880	0.2004	0.1349	-4959.197	0.0254	0.1880	0.2004	0.1349	-4959.197	0.0254	0.1880	0.2004	0.1349	-4959.197	0.0254	0.1880	0.2107	0.1257	-4980.269	0.0253	0.2016	0.2107	0.1257	-4980.269	0.0253	0.2016	0.2107	0.1257	-4980.269	0.0253	0.2016	0.2117	0.1280	-4985.016	0.0258	0.2015	0.2067	0.1429	-4980.419	0.0272	0.1907	0.2092	0.1369	-4983.801	0.0268	0.1955	0.2092	0.1369	-4983.801	0.0268	0.1955	0.2154	0.1313	-4996.655	0.0267	0.2036	0.2154	0.1313	-4996.655	0.0267	0.2036	0.2154	0.1313	-4996.655	0.0267	0.2036	0.2070	0.1356	-4976.152	0.0263	0.1940	0.2080	0.1347	-4979.315	0.0263	0.1952	0.1652	0.0933	-4818.488	0.0158	0.1698	0.1126	0.1116	-4661.333	0.0124	0.1110	0.1103	0.1207	-4657.013	0.0129	0.1066	0.1103	0.1207	-4657.013	0.0129	0.1066	0.1092	0.1152	-4650.472	0.0123	0.1069	0.1162	0.0895	-4660.942	0.0108	0.1205	0.1162	0.0895	-4660.942	0.0108	0.1205	0.1162	0.0895	-4660.942	0.0108	0.1205	0.1150	0.0907	-4657.172	0.0108	0.1190	0.1117	0.0941	-4647.602	0.0108	0.1147	0.1107	0.0952	-4644.358	0.0108	0.1133	0.1140	0.0917	-4653.924	0.0108	0.1176	0.1084	0.0978	-4637.938	0.0108	0.1103	0.1130	0.0879	-4648.992	0.0103	0.1176	0.1053	0.0913	-4624.765	0.0099	0.1088	0.1325	0.0613	-4694.276	0.0090	0.1471	0.1337	0.0606	-4697.195	0.0090	0.1486	0.1371	0.0588	-4706.013	0.0090	0.1530	0.1337	0.0607	-4697.243	0.0090	0.1485	0.0906	0.0730	-4561.123	0.0071	0.0977	0.1165	0.0798	-4654.899	0.0099	0.1235	0.1095	0.0861	-4636.180	0.0099	0.1145	0.1164	0.0798	-4654.962	0.0099	0.1235	0.1042	0.0918	-4619.913	0.0099	0.1074	0.1042	0.0918	-4619.913	0.0099	0.1074	0.1042	0.0918	-4619.913	0.0099	0.1074	0.0979	0.0771	-4590.321	0.0081	0.1046	0.0625	0.0293	-4433.509	0.0022	0.0754	0.0000	99.0000	-4127.327	0.0000	0.0000	0.0088	0.0010	-4186.102	0.0000	0.0115	0.0000	99.0000	-4127.327	0.0000	0.0000	0.0068	0.0010	-4174.810	0.0000	0.0089	0.0069	0.0010	-4174.811	0.0000	0.0090	0.7654	0.1547	-6056.274	0.1067	0.6895	0.3926	0.1229	-5404.423	0.0464	0.3778	0.3926	0.1229	-5404.423	0.0464	0.3778	0.4018	0.1190	-5416.063	0.0464	0.3900	0.3784	0.1368	-5393.827	0.0484	0.3536	0.3740	0.1391	-5387.694	0.0484	0.3478	0.3740	0.1391	-5387.694	0.0484	0.3478	0.3756	0.1362	-5387.886	0.0479	0.3514	0.3707	0.1556	-5401.352	0.0519	0.3333	0.3765	0.1720	-5430.858	0.0564	0.3277	0.2343	0.1637	-5072.742	0.0339	0.2073	0.2108	0.1793	-5013.456	0.0324	0.1809	0.2081	0.1830	-5008.244	0.0325	0.1773	0.1948	0.1549	-4950.957	0.0272	0.1754	0.1933	0.1649	-4951.884	0.0281	0.1707	0.1911	0.1636	-4944.484	0.0277	0.1691	0.1946	0.1593	-4952.943	0.0277	0.1737	0.1971	0.1562	-4958.331	0.0276	0.1770	0.1911	0.1636	-4944.484	0.0277	0.1691	0.1959	0.1576	-4955.576	0.0276	0.1754	0.1959	0.1576	-4955.543	0.0276	0.1755	0.1983	0.1547	-4961.055	0.0276	0.1786	0.1934	0.1607	-4950.099	0.0277	0.1722	0.1923	0.1621	-4947.256	0.0277	0.1707	0.1970	0.1564	-4958.447	0.0276	0.1768	0.2004	0.1349	-4959.197	0.0254	0.1880	0.2004	0.1349	-4959.197	0.0254	0.1880	0.2004	0.1349	-4959.197	0.0254	0.1880	0.2004	0.1349	-4959.197	0.0254	0.1880	0.2107	0.1257	-4980.269	0.0253	0.2016	0.2107	0.1257	-4980.269	0.0253	0.2016	0.2107	0.1257	-4980.269	0.0253	0.2016	0.2117	0.1280	-4985.016	0.0258	0.2015	0.2067	0.1429	-4980.419	0.0272	0.1907	0.2092	0.1369	-4983.801	0.0268	0.1955	0.2092	0.1369	-4983.801	0.0268	0.1955	0.2154	0.1313	-4996.655	0.0267	0.2036	0.2154	0.1313	-4996.655	0.0267	0.2036	0.2154	0.1313	-4996.655	0.0267	0.2036	0.2070	0.1356	-4976.152	0.0263	0.1940	0.2080	0.1347	-4979.315	0.0263	0.1952	0.1652	0.0933	-4818.488	0.0158	0.1698	0.1126	0.1116	-4661.333	0.0124	0.1110	0.1103	0.1207	-4657.013	0.0129	0.1066	0.1103	0.1207	-4657.013	0.0129	0.1066	0.1092	0.1152	-4650.472	0.0123	0.1069	0.1162	0.0895	-4660.942	0.0108	0.1205	0.1162	0.0895	-4660.942	0.0108	0.1205	0.1162	0.0895	-4660.942	0.0108	0.1205	0.1150	0.0907	-4657.172	0.0108	0.1190	0.1117	0.0941	-4647.602	0.0108	0.1147	0.1107	0.0952	-4644.358	0.0108	0.1133	0.1140	0.0917	-4653.924	0.0108	0.1176	0.1084	0.0978	-4637.938	0.0108	0.1103	0.1130	0.0879	-4648.992	0.0103	0.1176	0.1053	0.0913	-4624.765	0.0099	0.1088	0.1325	0.0613	-4694.276	0.0090	0.1471	0.1337	0.0606	-4697.195	0.0090	0.1486	0.1371	0.0588	-4706.013	0.0090	0.1530	0.1337	0.0607	-4697.243	0.0090	0.1485	0.0906	0.0730	-4561.123	0.0071	0.0977	0.1165	0.0798	-4654.899	0.0099	0.1235	0.1095	0.0861	-4636.180	0.0099	0.1145	0.1164	0.0798	-4654.962	0.0099	0.1235	0.1042	0.0918	-4619.913	0.0099	0.1074	0.1042	0.0918	-4619.913	0.0099	0.1074	0.1042	0.0918	-4619.913	0.0099	0.1074	0.0979	0.0771	-4590.321	0.0081	0.1046	0.0625	0.0293	-4433.509	0.0022	0.0754	0.0000	1.0081	-4127.328	0.0000	0.0000	0.0088	0.0010	-4186.102	0.0000	0.0115	0.0000	99.0000	-4127.327	0.0000	0.0000	0.0069	0.0010	-4174.811	0.0000	0.0089	0.0068	0.0010	-4174.810	0.0000	0.0089	0.0000	99.0000	-4127.327	0.0000	0.0000	0.7656	0.1535	-6052.233	0.1061	0.6913	0.4078	0.1182	-5425.679	0.0469	0.3965	0.4078	0.1182	-5425.679	0.0469	0.3965	0.4202	0.1134	-5440.915	0.0468	0.4128	0.3920	0.1317	-5412.799	0.0488	0.3703	0.3875	0.1339	-5406.810	0.0488	0.3643	0.3875	0.1339	-5406.810	0.0488	0.3643	0.3921	0.1298	-5411.027	0.0483	0.3718	0.3807	0.1515	-5416.979	0.0523	0.3452	0.3865	0.1672	-5446.510	0.0568	0.3395	0.2453	0.1559	-5097.603	0.0344	0.2204	0.2167	0.1754	-5028.689	0.0329	0.1874	0.2117	0.1821	-5018.045	0.0329	0.1807	0.2008	0.1518	-4966.415	0.0276	0.1820	0.2016	0.1586	-4972.979	0.0286	0.1802	0.1994	0.1574	-4965.651	0.0281	0.1786	0.1982	0.1587	-4962.869	0.0281	0.1771	0.2054	0.1505	-4979.219	0.0281	0.1866	0.1994	0.1574	-4965.651	0.0281	0.1786	0.2019	0.1544	-4971.016	0.0281	0.1820	0.2043	0.1518	-4976.484	0.0281	0.1851	0.2067	0.1492	-4981.887	0.0281	0.1883	0.2017	0.1546	-4971.156	0.0281	0.1817	0.2006	0.1559	-4968.365	0.0281	0.1803	0.2030	0.1532	-4973.853	0.0281	0.1834	0.2065	0.1330	-4974.655	0.0259	0.1945	0.2065	0.1330	-4974.655	0.0259	0.1945	0.2065	0.1330	-4974.655	0.0259	0.1945	0.2065	0.1330	-4974.655	0.0259	0.1945	0.2095	0.1302	-4979.045	0.0259	0.1985	0.2095	0.1302	-4979.045	0.0259	0.1985	0.2095	0.1302	-4979.045	0.0259	0.1985	0.2105	0.1327	-4983.771	0.0263	0.1984	0.2104	0.1431	-4990.427	0.0278	0.1940	0.2130	0.1372	-4993.775	0.0273	0.1989	0.2130	0.1372	-4993.775	0.0273	0.1989	0.2166	0.1339	-5001.273	0.0273	0.2037	0.2166	0.1339	-5001.273	0.0273	0.2037	0.2166	0.1339	-5001.273	0.0273	0.2037	0.2095	0.1371	-4983.421	0.0268	0.1957	0.2142	0.1327	-4994.510	0.0268	0.2019	0.1773	0.0883	-4848.052	0.0163	0.1844	0.1147	0.1142	-4669.927	0.0129	0.1125	0.1147	0.1200	-4672.074	0.0133	0.1110	0.1147	0.1200	-4672.074	0.0133	0.1110	0.1148	0.1130	-4668.737	0.0128	0.1129	0.1230	0.0877	-4681.874	0.0112	0.1281	0.1230	0.0877	-4681.874	0.0112	0.1281	0.1230	0.0877	-4681.874	0.0112	0.1281	0.1297	0.0820	-4699.624	0.0112	0.1368	0.1252	0.0858	-4687.447	0.0112	0.1309	0.1219	0.0887	-4678.110	0.0112	0.1266	0.1263	0.0848	-4690.465	0.0112	0.1325	0.1195	0.0909	-4672.008	0.0112	0.1235	0.1198	0.0861	-4670.090	0.0108	0.1252	0.1118	0.0895	-4646.503	0.0104	0.1160	0.1406	0.0605	-4717.363	0.0095	0.1563	0.1430	0.0593	-4723.063	0.0095	0.1594	0.1464	0.0577	-4731.672	0.0095	0.1639	0.1429	0.0593	-4723.115	0.0095	0.1593	0.1005	0.0693	-4593.372	0.0076	0.1093	0.1289	0.0743	-4690.999	0.0103	0.1385	0.1174	0.0835	-4660.578	0.0103	0.1235	0.1266	0.0760	-4684.981	0.0103	0.1355	0.1131	0.0875	-4647.861	0.0103	0.1178	0.1131	0.0875	-4647.861	0.0103	0.1178	0.1131	0.0875	-4647.861	0.0103	0.1178	0.1068	0.0741	-4618.737	0.0085	0.1148	0.0593	0.0380	-4425.918	0.0027	0.0699	0.0367	0.0095	-4321.720	0.0004	0.0467	0.0357	0.0097	-4317.570	0.0004	0.0454	0.0367	0.0095	-4321.720	0.0004	0.0467	0.0316	0.0110	-4300.777	0.0004	0.0401	0.0316	0.0110	-4300.777	0.0004	0.0401	0.0367	0.0095	-4321.720	0.0004	0.0467	0.0367	0.0095	-4321.720	0.0004	0.0467	0.7564	0.1562	-6046.524	0.1061	0.6793	0.4045	0.1196	-5422.005	0.0469	0.3921	0.4045	0.1196	-5422.005	0.0469	0.3921	0.4168	0.1147	-5437.333	0.0468	0.4084	0.3828	0.1363	-5400.957	0.0488	0.3581	0.3814	0.1370	-5398.832	0.0488	0.3563	0.3814	0.1370	-5398.832	0.0488	0.3563	0.3860	0.1328	-5403.137	0.0483	0.3637	0.3778	0.1532	-5412.831	0.0523	0.3414	0.3836	0.1692	-5442.328	0.0568	0.3357	0.2416	0.1594	-5089.901	0.0344	0.2156	0.2131	0.1802	-5020.613	0.0329	0.1826	0.2081	0.1873	-5009.853	0.0329	0.1759	0.2032	0.1492	-4971.887	0.0276	0.1851	0.2040	0.1558	-4978.470	0.0286	0.1833	0.2017	0.1546	-4971.160	0.0281	0.1817	0.2006	0.1560	-4968.396	0.0281	0.1802	0.2078	0.1480	-4984.640	0.0281	0.1898	0.2017	0.1546	-4971.160	0.0281	0.1817	0.2043	0.1518	-4976.488	0.0281	0.1851	0.2066	0.1492	-4981.922	0.0281	0.1882	0.2090	0.1467	-4987.291	0.0281	0.1914	0.2041	0.1520	-4976.631	0.0281	0.1849	0.2030	0.1532	-4973.856	0.0281	0.1834	0.2053	0.1506	-4979.310	0.0281	0.1865	0.2004	0.1385	-4960.784	0.0258	0.1866	0.2004	0.1385	-4960.784	0.0258	0.1866	0.2004	0.1385	-4960.784	0.0258	0.1866	0.2004	0.1385	-4960.784	0.0258	0.1866	0.2071	0.1320	-4973.191	0.0258	0.1955	0.2071	0.1320	-4973.191	0.0258	0.1955	0.2071	0.1320	-4973.191	0.0258	0.1955	0.2081	0.1345	-4977.919	0.0263	0.1954	0.2055	0.1477	-4979.222	0.0277	0.1878	0.2080	0.1415	-4982.669	0.0272	0.1925	0.2080	0.1415	-4982.669	0.0272	0.1925	0.2116	0.1380	-4990.265	0.0272	0.1973	0.2116	0.1380	-4990.265	0.0272	0.1973	0.2116	0.1380	-4990.265	0.0272	0.1973	0.2046	0.1414	-4972.246	0.0268	0.1894	0.2093	0.1368	-4983.464	0.0268	0.1956	0.1701	0.0931	-4831.681	0.0163	0.1749	0.1193	0.1083	-4682.571	0.0128	0.1185	0.1170	0.1167	-4678.422	0.0133	0.1141	0.1170	0.1167	-4678.422	0.0133	0.1141	0.1148	0.1129	-4668.680	0.0128	0.1129	0.1174	0.0931	-4666.319	0.0112	0.1207	0.1174	0.0931	-4666.319	0.0112	0.1207	0.1174	0.0931	-4666.319	0.0112	0.1207	0.1240	0.0868	-4684.416	0.0112	0.1294	0.1195	0.0909	-4672.006	0.0112	0.1235	0.1163	0.0942	-4662.495	0.0112	0.1193	0.1218	0.0887	-4678.173	0.0112	0.1265	0.1162	0.0943	-4662.573	0.0112	0.1192	0.1142	0.0915	-4654.415	0.0108	0.1179	0.1130	0.0883	-4649.608	0.0104	0.1175	0.1419	0.0599	-4720.138	0.0095	0.1580	0.1431	0.0593	-4722.983	0.0095	0.1595	0.1465	0.0576	-4731.589	0.0095	0.1640	0.1430	0.0593	-4723.035	0.0095	0.1594	0.1038	0.0666	-4603.028	0.0076	0.1137	0.1290	0.0743	-4690.929	0.0103	0.1386	0.1175	0.0834	-4660.516	0.0103	0.1236	0.1267	0.0759	-4684.913	0.0103	0.1356	0.1109	0.0897	-4641.467	0.0103	0.1150	0.1109	0.0897	-4641.467	0.0103	0.1150	0.1109	0.0897	-4641.467	0.0103	0.1150	0.1057	0.0750	-4615.491	0.0085	0.1134	0.0636	0.0352	-4440.520	0.0027	0.0754	0.0346	0.0100	-4313.461	0.0004	0.0440	0.0336	0.0103	-4309.251	0.0004	0.0427	0.0346	0.0100	-4313.461	0.0004	0.0440	0.0296	0.0118	-4292.197	0.0004	0.0374	0.0296	0.0118	-4292.197	0.0004	0.0374	0.0346	0.0100	-4313.461	0.0004	0.0440	0.0346	0.0100	-4313.461	0.0004	0.0440	0.0206	0.0010	-4246.526	0.0000	0.0269	0.7656	0.1535	-6052.233	0.1061	0.6913	0.4078	0.1182	-5425.679	0.0469	0.3965	0.4078	0.1182	-5425.679	0.0469	0.3965	0.4202	0.1134	-5440.915	0.0468	0.4128	0.3920	0.1317	-5412.799	0.0488	0.3703	0.3875	0.1339	-5406.810	0.0488	0.3643	0.3875	0.1339	-5406.810	0.0488	0.3643	0.3921	0.1298	-5411.027	0.0483	0.3718	0.3807	0.1515	-5416.979	0.0523	0.3452	0.3865	0.1672	-5446.510	0.0568	0.3395	0.2453	0.1559	-5097.603	0.0344	0.2204	0.2167	0.1754	-5028.689	0.0329	0.1874	0.2117	0.1821	-5018.045	0.0329	0.1807	0.2008	0.1518	-4966.415	0.0276	0.1820	0.2016	0.1586	-4972.979	0.0286	0.1802	0.1994	0.1574	-4965.651	0.0281	0.1786	0.1982	0.1587	-4962.869	0.0281	0.1771	0.2054	0.1505	-4979.219	0.0281	0.1866	0.1994	0.1574	-4965.651	0.0281	0.1786	0.2019	0.1544	-4971.016	0.0281	0.1820	0.2043	0.1518	-4976.484	0.0281	0.1851	0.2067	0.1492	-4981.887	0.0281	0.1883	0.2017	0.1546	-4971.156	0.0281	0.1817	0.2006	0.1559	-4968.365	0.0281	0.1803	0.2030	0.1532	-4973.853	0.0281	0.1834	0.2065	0.1330	-4974.655	0.0259	0.1945	0.2065	0.1330	-4974.655	0.0259	0.1945	0.2065	0.1330	-4974.655	0.0259	0.1945	0.2065	0.1330	-4974.655	0.0259	0.1945	0.2095	0.1302	-4979.045	0.0259	0.1985	0.2095	0.1302	-4979.045	0.0259	0.1985	0.2095	0.1302	-4979.045	0.0259	0.1985	0.2105	0.1327	-4983.771	0.0263	0.1984	0.2104	0.1431	-4990.427	0.0278	0.1940	0.2130	0.1372	-4993.775	0.0273	0.1989	0.2130	0.1372	-4993.775	0.0273	0.1989	0.2166	0.1339	-5001.273	0.0273	0.2037	0.2166	0.1339	-5001.273	0.0273	0.2037	0.2166	0.1339	-5001.273	0.0273	0.2037	0.2095	0.1371	-4983.421	0.0268	0.1957	0.2142	0.1327	-4994.510	0.0268	0.2019	0.1773	0.0883	-4848.052	0.0163	0.1844	0.1147	0.1142	-4669.927	0.0129	0.1125	0.1147	0.1200	-4672.074	0.0133	0.1110	0.1147	0.1200	-4672.074	0.0133	0.1110	0.1148	0.1130	-4668.737	0.0128	0.1129	0.1230	0.0877	-4681.874	0.0112	0.1281	0.1230	0.0877	-4681.874	0.0112	0.1281	0.1230	0.0877	-4681.874	0.0112	0.1281	0.1297	0.0820	-4699.624	0.0112	0.1368	0.1252	0.0858	-4687.447	0.0112	0.1309	0.1219	0.0887	-4678.110	0.0112	0.1266	0.1263	0.0848	-4690.465	0.0112	0.1325	0.1195	0.0909	-4672.008	0.0112	0.1235	0.1198	0.0861	-4670.090	0.0108	0.1252	0.1118	0.0895	-4646.503	0.0104	0.1160	0.1406	0.0605	-4717.363	0.0095	0.1563	0.1430	0.0593	-4723.063	0.0095	0.1594	0.1464	0.0577	-4731.672	0.0095	0.1639	0.1429	0.0593	-4723.115	0.0095	0.1593	0.1005	0.0693	-4593.372	0.0076	0.1093	0.1289	0.0743	-4690.999	0.0103	0.1385	0.1174	0.0835	-4660.578	0.0103	0.1235	0.1266	0.0760	-4684.981	0.0103	0.1355	0.1131	0.0875	-4647.861	0.0103	0.1178	0.1131	0.0875	-4647.861	0.0103	0.1178	0.1131	0.0875	-4647.861	0.0103	0.1178	0.1068	0.0741	-4618.737	0.0085	0.1148	0.0593	0.0380	-4425.918	0.0027	0.0699	0.0367	0.0095	-4321.720	0.0004	0.0467	0.0357	0.0097	-4317.570	0.0004	0.0454	0.0367	0.0095	-4321.720	0.0004	0.0467	0.0316	0.0110	-4300.777	0.0004	0.0401	0.0316	0.0110	-4300.777	0.0004	0.0401	0.0367	0.0095	-4321.720	0.0004	0.0467	0.0367	0.0095	-4321.720	0.0004	0.0467	0.0000	1.0142	-4127.328	0.0000	0.0000	0.0206	0.0010	-4246.526	0.0000	0.0269	0.7435	0.1614	-6042.431	0.1066	0.6608	0.4027	0.1120	-5405.612	0.0444	0.3969	0.4027	0.1120	-5405.612	0.0444	0.3969	0.4151	0.1075	-5420.840	0.0444	0.4132	0.3851	0.1257	-5390.877	0.0463	0.3684	0.3806	0.1278	-5384.871	0.0463	0.3625	0.3806	0.1278	-5384.871	0.0463	0.3625	0.3808	0.1259	-5382.987	0.0458	0.3641	0.3751	0.1466	-5399.530	0.0503	0.3435	0.3733	0.1674	-5419.120	0.0549	0.3278	0.2270	0.1508	-5043.190	0.0311	0.2061	0.2067	0.1992	-5010.998	0.0340	0.1709	0.2041	0.2036	-5005.651	0.0341	0.1674	0.2007	0.1483	-4964.773	0.0272	0.1832	0.2015	0.1549	-4971.377	0.0281	0.1814	0.1992	0.1537	-4964.040	0.0276	0.1798	0.1981	0.1550	-4961.266	0.0276	0.1783	0.2028	0.1497	-4972.223	0.0276	0.1846	0.1992	0.1537	-4964.040	0.0276	0.1798	0.1994	0.1534	-4963.868	0.0276	0.1801	0.2041	0.1482	-4974.846	0.0276	0.1863	0.2065	0.1457	-4980.236	0.0276	0.1895	0.1993	0.1536	-4964.007	0.0276	0.1799	0.1981	0.1549	-4961.207	0.0276	0.1784	0.2004	0.1524	-4966.833	0.0276	0.1813	0.2030	0.1129	-4949.353	0.0225	0.1997	0.2030	0.1129	-4949.353	0.0225	0.1997	0.2030	0.1129	-4949.353	0.0225	0.1997	0.2030	0.1129	-4949.353	0.0225	0.1997	0.2229	0.1049	-4994.057	0.0234	0.2232	0.2229	0.1049	-4994.057	0.0234	0.2232	0.2229	0.1049	-4994.056	0.0234	0.2232	0.2239	0.1070	-4998.885	0.0239	0.2231	0.2237	0.1157	-5006.150	0.0253	0.2187	0.2264	0.1110	-5009.043	0.0248	0.2236	0.2264	0.1110	-5009.043	0.0248	0.2236	0.2278	0.1101	-5011.057	0.0248	0.2254	0.2278	0.1101	-5011.057	0.0248	0.2254	0.2278	0.1101	-5011.057	0.0248	0.2254	0.2216	0.1114	-4996.335	0.0244	0.2187	0.2226	0.1108	-4999.523	0.0244	0.2199	0.1828	0.0941	-4868.828	0.0176	0.1876	0.1295	0.0925	-4708.182	0.0123	0.1334	0.1282	0.0982	-4707.497	0.0128	0.1304	0.1282	0.0982	-4707.497	0.0128	0.1304	0.1271	0.0940	-4701.009	0.0123	0.1304	0.1281	0.0711	-4686.179	0.0099	0.1388	0.1281	0.0711	-4686.179	0.0099	0.1388	0.1281	0.0711	-4686.179	0.0099	0.1388	0.1225	0.0669	-4665.245	0.0090	0.1340	0.1226	0.0668	-4665.156	0.0090	0.1341	0.1193	0.0691	-4655.891	0.0090	0.1298	0.1237	0.0661	-4668.148	0.0090	0.1357	0.1180	0.0699	-4652.917	0.0090	0.1282	0.1226	0.0709	-4668.389	0.0094	0.1329	0.1177	0.0793	-4659.614	0.0099	0.1250	0.1484	0.0665	-4745.636	0.0108	0.1625	0.1496	0.0659	-4748.451	0.0108	0.1641	0.1507	0.0653	-4751.281	0.0108	0.1656	0.1472	0.0671	-4742.757	0.0108	0.1610	0.0987	0.0561	-4578.390	0.0062	0.1109	0.1336	0.0674	-4700.218	0.0098	0.1461	0.1266	0.0720	-4682.512	0.0098	0.1368	0.1313	0.0688	-4694.310	0.0098	0.1430	0.1199	0.0769	-4664.097	0.0099	0.1281	0.1199	0.0769	-4664.097	0.0099	0.1281	0.1199	0.0769	-4664.097	0.0099	0.1281	0.1191	0.0691	-4655.735	0.0089	0.1296	0.0624	0.0569	-4446.123	0.0040	0.0700	0.0601	0.0518	-4435.987	0.0035	0.0683	0.0602	0.0518	-4435.940	0.0035	0.0684	0.0601	0.0518	-4435.987	0.0035	0.0683	0.0560	0.0563	-4420.890	0.0035	0.0629	0.0560	0.0563	-4420.890	0.0035	0.0629	0.0601	0.0518	-4435.987	0.0035	0.0683	0.0601	0.0518	-4435.987	0.0035	0.0683	0.0654	0.0539	-4457.326	0.0040	0.0739	0.0675	0.0520	-4464.547	0.0040	0.0767	0.0654	0.0539	-4457.326	0.0040	0.0739	0.7435	0.1614	-6042.431	0.1066	0.6608	0.4027	0.1120	-5405.612	0.0444	0.3969	0.4027	0.1120	-5405.612	0.0444	0.3969	0.4151	0.1075	-5420.840	0.0444	0.4132	0.3851	0.1257	-5390.877	0.0463	0.3684	0.3806	0.1278	-5384.871	0.0463	0.3625	0.3806	0.1278	-5384.871	0.0463	0.3625	0.3808	0.1259	-5382.987	0.0458	0.3641	0.3751	0.1466	-5399.530	0.0503	0.3435	0.3733	0.1674	-5419.120	0.0549	0.3278	0.2270	0.1508	-5043.190	0.0311	0.2061	0.2067	0.1992	-5010.998	0.0340	0.1709	0.2041	0.2036	-5005.651	0.0341	0.1674	0.2007	0.1483	-4964.773	0.0272	0.1832	0.2015	0.1549	-4971.377	0.0281	0.1814	0.1992	0.1537	-4964.040	0.0276	0.1798	0.1981	0.1550	-4961.266	0.0276	0.1783	0.2028	0.1497	-4972.223	0.0276	0.1846	0.1992	0.1537	-4964.040	0.0276	0.1798	0.1994	0.1534	-4963.868	0.0276	0.1801	0.2041	0.1482	-4974.846	0.0276	0.1863	0.2065	0.1457	-4980.236	0.0276	0.1895	0.1993	0.1536	-4964.007	0.0276	0.1799	0.1981	0.1549	-4961.207	0.0276	0.1784	0.2004	0.1524	-4966.833	0.0276	0.1813	0.2030	0.1129	-4949.353	0.0225	0.1997	0.2030	0.1129	-4949.353	0.0225	0.1997	0.2030	0.1129	-4949.353	0.0225	0.1997	0.2030	0.1129	-4949.353	0.0225	0.1997	0.2229	0.1049	-4994.057	0.0234	0.2232	0.2229	0.1049	-4994.057	0.0234	0.2232	0.2229	0.1049	-4994.056	0.0234	0.2232	0.2239	0.1070	-4998.885	0.0239	0.2231	0.2237	0.1157	-5006.150	0.0253	0.2187	0.2264	0.1110	-5009.043	0.0248	0.2236	0.2264	0.1110	-5009.043	0.0248	0.2236	0.2278	0.1101	-5011.057	0.0248	0.2254	0.2278	0.1101	-5011.057	0.0248	0.2254	0.2278	0.1101	-5011.057	0.0248	0.2254	0.2216	0.1114	-4996.335	0.0244	0.2187	0.2226	0.1108	-4999.523	0.0244	0.2199	0.1828	0.0941	-4868.828	0.0176	0.1876	0.1295	0.0925	-4708.182	0.0123	0.1334	0.1282	0.0982	-4707.497	0.0128	0.1304	0.1282	0.0982	-4707.497	0.0128	0.1304	0.1271	0.0940	-4701.009	0.0123	0.1304	0.1281	0.0711	-4686.179	0.0099	0.1388	0.1281	0.0711	-4686.179	0.0099	0.1388	0.1281	0.0711	-4686.179	0.0099	0.1388	0.1225	0.0669	-4665.245	0.0090	0.1340	0.1226	0.0668	-4665.156	0.0090	0.1341	0.1193	0.0691	-4655.891	0.0090	0.1298	0.1237	0.0661	-4668.148	0.0090	0.1357	0.1180	0.0699	-4652.917	0.0090	0.1282	0.1226	0.0709	-4668.389	0.0094	0.1329	0.1177	0.0793	-4659.614	0.0099	0.1250	0.1484	0.0665	-4745.636	0.0108	0.1625	0.1496	0.0659	-4748.451	0.0108	0.1641	0.1507	0.0653	-4751.281	0.0108	0.1656	0.1472	0.0671	-4742.757	0.0108	0.1610	0.0987	0.0561	-4578.390	0.0062	0.1109	0.1336	0.0674	-4700.218	0.0098	0.1461	0.1266	0.0720	-4682.512	0.0098	0.1368	0.1313	0.0688	-4694.310	0.0098	0.1430	0.1199	0.0769	-4664.097	0.0099	0.1281	0.1199	0.0769	-4664.097	0.0099	0.1281	0.1199	0.0769	-4664.097	0.0099	0.1281	0.1191	0.0691	-4655.735	0.0089	0.1296	0.0624	0.0569	-4446.123	0.0040	0.0700	0.0601	0.0518	-4435.987	0.0035	0.0683	0.0602	0.0518	-4435.940	0.0035	0.0684	0.0601	0.0518	-4435.987	0.0035	0.0683	0.0560	0.0563	-4420.890	0.0035	0.0629	0.0560	0.0563	-4420.890	0.0035	0.0629	0.0601	0.0518	-4435.987	0.0035	0.0683	0.0601	0.0518	-4435.987	0.0035	0.0683	0.0654	0.0539	-4457.326	0.0040	0.0739	0.0675	0.0520	-4464.547	0.0040	0.0767	0.0654	0.0539	-4457.326	0.0040	0.0739	0.0000	99.0000	-4127.327	0.0000	0.0000	0.7414	0.1599	-6036.131	0.1057	0.6609	0.4017	0.1157	-5409.385	0.0454	0.3927	0.4017	0.1157	-5409.385	0.0454	0.3927	0.4140	0.1110	-5424.701	0.0454	0.4089	0.3812	0.1353	-5397.288	0.0483	0.3574	0.3740	0.1391	-5386.970	0.0484	0.3479	0.3740	0.1391	-5386.970	0.0484	0.3479	0.3785	0.1347	-5391.358	0.0479	0.3552	0.3749	0.1551	-5408.711	0.0523	0.3374	0.3732	0.1768	-5427.806	0.0569	0.3218	0.2301	0.1546	-5054.998	0.0320	0.2073	0.2035	0.1986	-5000.082	0.0334	0.1684	0.2009	0.2030	-4994.702	0.0335	0.1649	0.2008	0.1482	-4964.667	0.0272	0.1833	0.2016	0.1548	-4971.272	0.0281	0.1816	0.1994	0.1536	-4963.936	0.0276	0.1800	0.1982	0.1549	-4961.162	0.0276	0.1784	0.2054	0.1469	-4977.466	0.0276	0.1880	0.1994	0.1536	-4963.936	0.0276	0.1800	0.2019	0.1507	-4969.285	0.0276	0.1833	0.2042	0.1482	-4974.738	0.0276	0.1864	0.2066	0.1457	-4980.127	0.0276	0.1896	0.2017	0.1510	-4969.426	0.0276	0.1831	0.2006	0.1522	-4966.643	0.0276	0.1816	0.2029	0.1496	-4972.116	0.0276	0.1847	0.2063	0.1165	-4960.861	0.0235	0.2013	0.2063	0.1165	-4960.861	0.0235	0.2013	0.2063	0.1165	-4960.861	0.0235	0.2013	0.2063	0.1165	-4960.861	0.0235	0.2013	0.2162	0.1152	-4985.162	0.0244	0.2116	0.2162	0.1152	-4985.162	0.0244	0.2116	0.2162	0.1151	-4985.161	0.0244	0.2116	0.2172	0.1174	-4989.949	0.0248	0.2115	0.2147	0.1288	-4991.676	0.0263	0.2040	0.2197	0.1216	-5000.047	0.0258	0.2120	0.2197	0.1216	-5000.047	0.0258	0.2120	0.2210	0.1206	-5002.165	0.0258	0.2137	0.2210	0.1206	-5002.165	0.0258	0.2137	0.2210	0.1206	-5002.165	0.0258	0.2137	0.2149	0.1223	-4987.210	0.0253	0.2071	0.2184	0.1196	-4995.540	0.0253	0.2117	0.1780	0.0974	-4857.943	0.0177	0.1813	0.1270	0.1042	-4706.703	0.0133	0.1274	0.1247	0.1119	-4702.746	0.0137	0.1229	0.1247	0.1119	-4702.746	0.0137	0.1229	0.1224	0.1086	-4693.230	0.0132	0.1215	0.1278	0.0794	-4691.428	0.0108	0.1357	0.1278	0.0794	-4691.428	0.0108	0.1357	0.1278	0.0794	-4691.428	0.0108	0.1357	0.1245	0.0737	-4676.670	0.0099	0.1340	0.1223	0.0753	-4670.517	0.0099	0.1311	0.1190	0.0779	-4661.184	0.0099	0.1268	0.1234	0.0744	-4673.534	0.0099	0.1326	0.1178	0.0789	-4658.183	0.0099	0.1252	0.1223	0.0796	-4673.636	0.0103	0.1298	0.1151	0.0911	-4658.451	0.0108	0.1189	0.1414	0.0706	-4728.421	0.0108	0.1533	0.1426	0.0699	-4731.297	0.0108	0.1549	0.1437	0.0692	-4734.186	0.0108	0.1564	0.1403	0.0713	-4725.484	0.0108	0.1519	0.1029	0.0627	-4597.019	0.0071	0.1137	0.1353	0.0815	-4716.668	0.0117	0.1430	0.1295	0.0862	-4701.838	0.0117	0.1353	0.1330	0.0833	-4710.716	0.0117	0.1400	0.1240	0.0911	-4686.427	0.0117	0.1281	0.1240	0.0911	-4686.427	0.0117	0.1281	0.1240	0.0911	-4686.427	0.0117	0.1281	0.1188	0.0779	-4661.028	0.0099	0.1266	0.0551	0.0659	-4419.721	0.0040	0.0604	0.0540	0.0422	-4407.282	0.0027	0.0628	0.0530	0.0432	-4403.426	0.0027	0.0615	0.0540	0.0422	-4407.282	0.0027	0.0628	0.0488	0.0473	-4387.929	0.0027	0.0561	0.0488	0.0473	-4387.929	0.0027	0.0561	0.0540	0.0422	-4407.282	0.0027	0.0628	0.0540	0.0422	-4407.282	0.0027	0.0628	0.0541	0.0344	-4403.953	0.0022	0.0643	0.0551	0.0337	-4407.709	0.0022	0.0657	0.0541	0.0344	-4403.953	0.0022	0.0643	0.0295	0.0528	-4302.820	0.0018	0.0335	0.0295	0.0528	-4302.820	0.0018	0.0335	0.7503	0.1621	-6050.926	0.1080	0.6659	0.3840	0.1122	-5369.894	0.0424	0.3783	0.3840	0.1122	-5369.894	0.0424	0.3783	0.3962	0.1074	-5384.785	0.0424	0.3944	0.3719	0.1351	-5375.941	0.0471	0.3487	0.3675	0.1374	-5369.764	0.0471	0.3430	0.3675	0.1374	-5369.764	0.0471	0.3430	0.3704	0.1339	-5372.181	0.0466	0.3482	0.3747	0.1459	-5397.289	0.0501	0.3436	0.3811	0.1651	-5432.455	0.0555	0.3362	0.2418	0.1372	-5074.025	0.0310	0.2258	0.2226	0.1522	-5032.091	0.0307	0.2015	0.2174	0.1577	-5021.767	0.0307	0.1947	0.2038	0.1341	-4964.200	0.0257	0.1915	0.2046	0.1403	-4970.962	0.0266	0.1898	0.2023	0.1391	-4963.618	0.0262	0.1882	0.2012	0.1402	-4960.889	0.0262	0.1866	0.2084	0.1333	-4976.922	0.0261	0.1962	0.2023	0.1391	-4963.618	0.0262	0.1882	0.2049	0.1366	-4968.871	0.0262	0.1915	0.2073	0.1343	-4974.237	0.0262	0.1947	0.2097	0.1321	-4979.537	0.0261	0.1979	0.2047	0.1368	-4969.020	0.0262	0.1913	0.2036	0.1378	-4966.278	0.0262	0.1898	0.2059	0.1356	-4971.663	0.0262	0.1929	0.2177	0.1076	-4983.000	0.0233	0.2166	0.2177	0.1076	-4983.000	0.0233	0.2166	0.2177	0.1076	-4983.000	0.0233	0.2166	0.2177	0.1076	-4983.000	0.0233	0.2166	0.2256	0.1007	-4997.056	0.0230	0.2281	0.2256	0.1007	-4997.056	0.0230	0.2281	0.2257	0.1007	-4997.055	0.0230	0.2281	0.2242	0.1043	-4996.817	0.0234	0.2248	0.2196	0.1069	-4986.073	0.0234	0.2189	0.2223	0.1024	-4988.883	0.0229	0.2238	0.2223	0.1024	-4988.883	0.0229	0.2238	0.2287	0.0986	-5000.999	0.0229	0.2322	0.2287	0.0986	-5000.999	0.0229	0.2322	0.2287	0.0986	-5000.999	0.0229	0.2322	0.2201	0.1011	-4981.217	0.0225	0.2222	0.2210	0.1005	-4984.269	0.0225	0.2235	0.1684	0.1039	-4835.356	0.0176	0.1690	0.0895	0.0809	-4561.530	0.0077	0.0947	0.0873	0.0896	-4557.125	0.0081	0.0905	0.0873	0.0896	-4557.125	0.0081	0.0905	0.0884	0.0812	-4556.926	0.0076	0.0934	0.1246	0.0695	-4674.724	0.0094	0.1354	0.1246	0.0695	-4674.724	0.0094	0.1354	0.1246	0.0695	-4674.724	0.0094	0.1354	0.1301	0.0660	-4689.198	0.0094	0.1427	0.1256	0.0689	-4677.195	0.0094	0.1367	0.1223	0.0711	-4667.989	0.0094	0.1325	0.1279	0.0673	-4683.150	0.0094	0.1398	0.1255	0.0689	-4677.219	0.0094	0.1367	0.1214	0.0677	-4662.873	0.0090	0.1325	0.0779	0.0564	-4508.221	0.0049	0.0875	0.1228	0.0549	-4656.616	0.0076	0.1385	0.1217	0.0555	-4653.624	0.0076	0.1369	0.1250	0.0538	-4662.686	0.0076	0.1413	0.1216	0.0556	-4653.669	0.0076	0.1369	0.1088	0.0464	-4605.192	0.0058	0.1254	0.1281	0.0670	-4682.569	0.0094	0.1402	0.1165	0.0753	-4652.402	0.0094	0.1249	0.1258	0.0685	-4676.575	0.0094	0.1372	0.1167	0.0751	-4652.199	0.0094	0.1252	0.1167	0.0751	-4652.199	0.0094	0.1252	0.1167	0.0751	-4652.199	0.0094	0.1252	0.1106	0.0536	-4617.030	0.0067	0.1251	0.1232	0.0509	-4653.274	0.0071	0.1403	0.1084	0.0551	-4611.405	0.0067	0.1221	0.1084	0.0550	-4611.363	0.0067	0.1222	0.1084	0.0551	-4611.405	0.0067	0.1221	0.1040	0.0579	-4598.752	0.0067	0.1163	0.1040	0.0579	-4598.752	0.0067	0.1163	0.1084	0.0551	-4611.405	0.0067	0.1221	0.1084	0.0551	-4611.405	0.0067	0.1221	0.1083	0.0594	-4614.221	0.0072	0.1207	0.1106	0.0580	-4620.475	0.0072	0.1237	0.1083	0.0594	-4614.221	0.0072	0.1207	0.1198	0.0490	-4641.971	0.0067	0.1371	0.1198	0.0490	-4641.971	0.0067	0.1371	0.1172	0.0582	-4641.865	0.0076	0.1311	0.7354	0.1614	-6030.407	0.1055	0.6535	0.4085	0.1148	-5422.186	0.0459	0.4001	0.4085	0.1148	-5422.186	0.0459	0.4001	0.4161	0.1119	-5431.154	0.0459	0.4102	0.3959	0.1318	-5421.146	0.0493	0.3739	0.3885	0.1356	-5411.623	0.0494	0.3640	0.3885	0.1356	-5411.623	0.0494	0.3640	0.3932	0.1313	-5415.290	0.0488	0.3717	0.3849	0.1534	-5427.195	0.0533	0.3476	0.3822	0.1706	-5440.826	0.0569	0.3335	0.2615	0.1310	-5119.934	0.0324	0.2474	0.2212	0.1528	-5028.551	0.0306	0.2000	0.2234	0.1506	-5033.986	0.0306	0.2029	0.1989	0.1390	-4953.469	0.0257	0.1851	0.2070	0.1380	-4976.306	0.0266	0.1929	0.2072	0.1344	-4974.257	0.0262	0.1946	0.2012	0.1402	-4960.815	0.0262	0.1867	0.2035	0.1379	-4966.294	0.0262	0.1897	0.2072	0.1344	-4974.257	0.0262	0.1946	0.2049	0.1365	-4968.796	0.0262	0.1916	0.2024	0.1391	-4963.575	0.0262	0.1882	0.2048	0.1367	-4968.945	0.0262	0.1914	0.2023	0.1392	-4963.635	0.0262	0.1881	0.2085	0.1333	-4976.882	0.0262	0.1963	0.2035	0.1380	-4966.295	0.0262	0.1897	0.2124	0.1087	-4971.571	0.0229	0.2108	0.2124	0.1087	-4971.571	0.0229	0.2108	0.2124	0.1087	-4971.571	0.0229	0.2108	0.2124	0.1087	-4971.571	0.0229	0.2108	0.2223	0.0974	-4984.885	0.0220	0.2264	0.2223	0.0974	-4984.885	0.0220	0.2264	0.2223	0.0974	-4984.884	0.0220	0.2264	0.2233	0.0995	-4989.774	0.0225	0.2263	0.2181	0.1112	-4986.422	0.0239	0.2153	0.2207	0.1065	-4989.306	0.0235	0.2202	0.2207	0.1065	-4989.306	0.0235	0.2202	0.2245	0.1041	-4996.574	0.0234	0.2251	0.2245	0.1041	-4996.574	0.0234	0.2251	0.2245	0.1041	-4996.574	0.0234	0.2251	0.2211	0.1035	-4986.641	0.0230	0.2220	0.2195	0.1046	-4984.711	0.0230	0.2199	0.1498	0.1179	-4787.774	0.0172	0.1458	0.1199	0.0827	-4669.503	0.0104	0.1263	0.1231	0.0843	-4681.289	0.0109	0.1292	0.1231	0.0843	-4681.289	0.0109	0.1292	0.1242	0.0784	-4680.701	0.0104	0.1322	0.1242	0.0827	-4683.161	0.0108	0.1308	0.1242	0.0827	-4683.161	0.0108	0.1308	0.1242	0.0827	-4683.161	0.0108	0.1308	0.1229	0.0838	-4679.568	0.0108	0.1291	0.1218	0.0847	-4676.417	0.0108	0.1278	0.1186	0.0876	-4667.006	0.0108	0.1235	0.1264	0.0808	-4688.583	0.0108	0.1338	0.1185	0.0877	-4667.088	0.0108	0.1234	0.1210	0.0810	-4671.381	0.0104	0.1279	0.1017	0.0550	-4590.746	0.0063	0.1146	0.1481	0.0699	-4747.975	0.0112	0.1609	0.1493	0.0692	-4750.800	0.0112	0.1625	0.1527	0.0674	-4759.352	0.0112	0.1670	0.1493	0.0693	-4750.853	0.0112	0.1624	0.0772	0.0509	-4500.450	0.0045	0.0879	0.1081	0.0687	-4619.793	0.0081	0.1177	0.0969	0.0786	-4587.623	0.0081	0.1030	0.1058	0.0705	-4613.436	0.0081	0.1148	0.0926	0.0832	-4574.236	0.0081	0.0974	0.0926	0.0832	-4574.236	0.0081	0.0974	0.0926	0.0832	-4574.236	0.0081	0.0974	0.0855	0.0561	-4534.480	0.0054	0.0961	0.1047	0.0438	-4587.400	0.0053	0.1215	0.0976	0.0520	-4571.686	0.0058	0.1109	0.0977	0.0520	-4571.610	0.0058	0.1110	0.0976	0.0520	-4571.686	0.0058	0.1109	0.0933	0.0548	-4558.595	0.0058	0.1052	0.0933	0.0548	-4558.595	0.0058	0.1052	0.0976	0.0520	-4571.686	0.0058	0.1109	0.0976	0.0520	-4571.686	0.0058	0.1109	0.1065	0.0512	-4600.017	0.0062	0.1212	0.1088	0.0500	-4606.263	0.0062	0.1242	0.1065	0.0512	-4600.017	0.0062	0.1212	0.1123	0.0443	-4612.434	0.0058	0.1301	0.1123	0.0443	-4612.434	0.0058	0.1301	0.1098	0.0536	-4612.338	0.0067	0.1242	0.1115	0.0300	-4598.262	0.0040	0.1341	0.7354	0.1614	-6030.407	0.1055	0.6535	0.4085	0.1148	-5422.186	0.0459	0.4001	0.4085	0.1148	-5422.186	0.0459	0.4001	0.4161	0.1119	-5431.154	0.0459	0.4102	0.3959	0.1318	-5421.146	0.0493	0.3739	0.3885	0.1356	-5411.623	0.0494	0.3640	0.3885	0.1356	-5411.623	0.0494	0.3640	0.3932	0.1313	-5415.290	0.0488	0.3717	0.3849	0.1534	-5427.195	0.0533	0.3476	0.3822	0.1706	-5440.826	0.0569	0.3335	0.2615	0.1310	-5119.934	0.0324	0.2474	0.2212	0.1528	-5028.551	0.0306	0.2000	0.2234	0.1506	-5033.986	0.0306	0.2029	0.1989	0.1390	-4953.469	0.0257	0.1851	0.2070	0.1380	-4976.306	0.0266	0.1929	0.2072	0.1344	-4974.257	0.0262	0.1946	0.2012	0.1402	-4960.815	0.0262	0.1867	0.2035	0.1379	-4966.294	0.0262	0.1897	0.2072	0.1344	-4974.257	0.0262	0.1946	0.2049	0.1365	-4968.796	0.0262	0.1916	0.2024	0.1391	-4963.575	0.0262	0.1882	0.2048	0.1367	-4968.945	0.0262	0.1914	0.2023	0.1392	-4963.635	0.0262	0.1881	0.2085	0.1333	-4976.882	0.0262	0.1963	0.2035	0.1380	-4966.295	0.0262	0.1897	0.2124	0.1087	-4971.571	0.0229	0.2108	0.2124	0.1087	-4971.571	0.0229	0.2108	0.2124	0.1087	-4971.571	0.0229	0.2108	0.2124	0.1087	-4971.571	0.0229	0.2108	0.2223	0.0974	-4984.885	0.0220	0.2264	0.2223	0.0974	-4984.885	0.0220	0.2264	0.2223	0.0974	-4984.884	0.0220	0.2264	0.2233	0.0995	-4989.774	0.0225	0.2263	0.2181	0.1112	-4986.422	0.0239	0.2153	0.2207	0.1065	-4989.306	0.0235	0.2202	0.2207	0.1065	-4989.306	0.0235	0.2202	0.2245	0.1041	-4996.574	0.0234	0.2251	0.2245	0.1041	-4996.574	0.0234	0.2251	0.2245	0.1041	-4996.574	0.0234	0.2251	0.2211	0.1035	-4986.641	0.0230	0.2220	0.2195	0.1046	-4984.711	0.0230	0.2199	0.1498	0.1179	-4787.774	0.0172	0.1458	0.1199	0.0827	-4669.503	0.0104	0.1263	0.1231	0.0843	-4681.289	0.0109	0.1292	0.1231	0.0843	-4681.289	0.0109	0.1292	0.1242	0.0784	-4680.701	0.0104	0.1322	0.1242	0.0827	-4683.161	0.0108	0.1308	0.1242	0.0827	-4683.161	0.0108	0.1308	0.1242	0.0827	-4683.161	0.0108	0.1308	0.1229	0.0838	-4679.568	0.0108	0.1291	0.1218	0.0847	-4676.417	0.0108	0.1278	0.1186	0.0876	-4667.006	0.0108	0.1235	0.1264	0.0808	-4688.583	0.0108	0.1338	0.1185	0.0877	-4667.088	0.0108	0.1234	0.1210	0.0810	-4671.381	0.0104	0.1279	0.1017	0.0550	-4590.746	0.0063	0.1146	0.1481	0.0699	-4747.975	0.0112	0.1609	0.1493	0.0692	-4750.800	0.0112	0.1625	0.1527	0.0674	-4759.352	0.0112	0.1670	0.1493	0.0693	-4750.853	0.0112	0.1624	0.0772	0.0509	-4500.450	0.0045	0.0879	0.1081	0.0687	-4619.793	0.0081	0.1177	0.0969	0.0786	-4587.623	0.0081	0.1030	0.1058	0.0705	-4613.436	0.0081	0.1148	0.0926	0.0832	-4574.236	0.0081	0.0974	0.0926	0.0832	-4574.236	0.0081	0.0974	0.0926	0.0832	-4574.236	0.0081	0.0974	0.0855	0.0561	-4534.480	0.0054	0.0961	0.1047	0.0438	-4587.400	0.0053	0.1215	0.0976	0.0520	-4571.686	0.0058	0.1109	0.0977	0.0520	-4571.610	0.0058	0.1110	0.0976	0.0520	-4571.686	0.0058	0.1109	0.0933	0.0548	-4558.595	0.0058	0.1052	0.0933	0.0548	-4558.595	0.0058	0.1052	0.0976	0.0520	-4571.686	0.0058	0.1109	0.0976	0.0520	-4571.686	0.0058	0.1109	0.1065	0.0512	-4600.017	0.0062	0.1212	0.1088	0.0500	-4606.263	0.0062	0.1242	0.1065	0.0512	-4600.017	0.0062	0.1212	0.1123	0.0443	-4612.434	0.0058	0.1301	0.1123	0.0443	-4612.434	0.0058	0.1301	0.1098	0.0536	-4612.338	0.0067	0.1242	0.1115	0.0300	-4598.262	0.0040	0.1341	0.0000	99.0000	-4127.327	0.0000	0.0000	0.7241	0.1648	-6020.516	0.1053	0.6392	0.3933	0.1210	-5406.510	0.0460	0.3801	0.3933	0.1210	-5406.510	0.0460	0.3801	0.4055	0.1159	-5421.365	0.0459	0.3962	0.3690	0.1419	-5381.644	0.0484	0.3412	0.3673	0.1430	-5380.245	0.0485	0.3389	0.3673	0.1430	-5380.245	0.0485	0.3389	0.3718	0.1383	-5384.177	0.0479	0.3464	0.3685	0.1594	-5401.461	0.0524	0.3289	0.3729	0.1772	-5428.678	0.0569	0.3213	0.2360	0.1522	-5070.484	0.0325	0.2137	0.2131	0.1743	-5019.326	0.0322	0.1846	0.2153	0.1716	-5024.910	0.0322	0.1875	0.2006	0.1487	-4965.564	0.0272	0.1829	0.2086	0.1474	-4988.351	0.0281	0.1907	0.2063	0.1462	-4981.067	0.0276	0.1891	0.2028	0.1499	-4972.868	0.0277	0.1845	0.2051	0.1475	-4978.370	0.0277	0.1875	0.2063	0.1462	-4981.067	0.0276	0.1891	0.2089	0.1436	-4986.309	0.0276	0.1925	0.2040	0.1487	-4975.639	0.0277	0.1860	0.2064	0.1462	-4981.033	0.0276	0.1892	0.2015	0.1515	-4970.322	0.0277	0.1826	0.2076	0.1449	-4983.722	0.0276	0.1907	0.2027	0.1501	-4973.014	0.0277	0.1843	0.2095	0.1201	-4973.256	0.0244	0.2028	0.2095	0.1201	-4973.256	0.0244	0.2028	0.2095	0.1201	-4973.256	0.0244	0.2028	0.2095	0.1201	-4973.256	0.0244	0.2028	0.2213	0.1088	-4993.938	0.0239	0.2196	0.2213	0.1088	-4993.938	0.0239	0.2196	0.2238	0.1071	-4998.925	0.0239	0.2230	0.2248	0.1093	-5003.735	0.0244	0.2229	0.2221	0.1199	-5005.910	0.0258	0.2151	0.2247	0.1150	-5008.872	0.0253	0.2200	0.2247	0.1150	-5008.872	0.0253	0.2200	0.2287	0.1123	-5015.868	0.0253	0.2252	0.2287	0.1123	-5015.868	0.0253	0.2252	0.2287	0.1123	-5015.868	0.0253	0.2252	0.2251	0.1120	-5006.159	0.0248	0.2219	0.2261	0.1113	-5009.338	0.0248	0.2231	0.1633	0.1120	-4826.485	0.0180	0.1610	0.1130	0.0847	-4649.102	0.0100	0.1185	0.1130	0.0895	-4651.415	0.0105	0.1172	0.1130	0.0895	-4651.415	0.0105	0.1172	0.1175	0.0798	-4660.383	0.0099	0.1246	0.1179	0.0659	-4651.133	0.0085	0.1293	0.1179	0.0659	-4651.133	0.0085	0.1293	0.1179	0.0659	-4651.133	0.0085	0.1293	0.1209	0.0721	-4665.178	0.0094	0.1306	0.1176	0.0747	-4655.895	0.0094	0.1263	0.1166	0.0754	-4652.662	0.0094	0.1250	0.1233	0.0704	-4671.139	0.0094	0.1338	0.1142	0.0773	-4646.531	0.0094	0.1219	0.1167	0.0710	-4650.722	0.0090	0.1264	0.1025	0.0637	-4599.670	0.0072	0.1131	0.1390	0.0724	-4723.309	0.0109	0.1501	0.1401	0.0716	-4726.208	0.0109	0.1516	0.1435	0.0695	-4734.965	0.0109	0.1561	0.1401	0.0717	-4726.257	0.0109	0.1515	0.0812	0.0590	-4519.618	0.0053	0.0906	0.1211	0.0677	-4662.076	0.0090	0.1322	0.1109	0.0754	-4634.259	0.0090	0.1189	0.1188	0.0693	-4655.961	0.0090	0.1293	0.1110	0.0753	-4634.145	0.0090	0.1190	0.1110	0.0753	-4634.145	0.0090	0.1190	0.1110	0.0753	-4634.145	0.0090	0.1190	0.0992	0.0658	-4588.330	0.0072	0.1088	0.0965	0.0527	-4568.453	0.0058	0.1094	0.0875	0.0538	-4539.495	0.0053	0.0989	0.0876	0.0537	-4539.426	0.0053	0.0990	0.0875	0.0538	-4539.495	0.0053	0.0989	0.0832	0.0570	-4525.933	0.0053	0.0933	0.0832	0.0570	-4525.933	0.0053	0.0933	0.0875	0.0538	-4539.495	0.0053	0.0989	0.0875	0.0538	-4539.495	0.0053	0.0989	0.0908	0.0566	-4552.281	0.0058	0.1019	0.0931	0.0550	-4558.809	0.0058	0.1049	0.0908	0.0566	-4552.281	0.0058	0.1019	0.0889	0.0528	-4542.501	0.0053	0.1008	0.0889	0.0528	-4542.501	0.0053	0.1008	0.0942	0.0592	-4564.871	0.0062	0.1050	0.1098	0.0460	-4608.417	0.0058	0.1267	0.0846	0.0456	-4523.905	0.0045	0.0976	0.0846	0.0456	-4523.905	0.0045	0.0976	0.7662	0.1596	-6066.802	0.1091	0.6834	0.4060	0.1174	-5422.823	0.0464	0.3954	0.4060	0.1174	-5422.823	0.0464	0.3954	0.4184	0.1125	-5437.349	0.0463	0.4119	0.3762	0.1400	-5393.580	0.0489	0.3492	0.3689	0.1440	-5383.214	0.0489	0.3396	0.3689	0.1440	-5383.214	0.0489	0.3396	0.3734	0.1395	-5387.634	0.0484	0.3470	0.3738	0.1521	-5404.183	0.0515	0.3385	0.3831	0.1702	-5443.702	0.0570	0.3346	0.2489	0.1523	-5105.438	0.0343	0.2253	0.2186	0.1823	-5039.144	0.0340	0.1866	0.2196	0.1811	-5042.044	0.0340	0.1878	0.2074	0.1559	-4989.178	0.0291	0.1864	0.2082	0.1625	-4995.667	0.0300	0.1846	0.2059	0.1614	-4988.415	0.0295	0.1830	0.2047	0.1628	-4985.658	0.0295	0.1815	0.2095	0.1572	-4996.543	0.0295	0.1878	0.2059	0.1614	-4988.415	0.0295	0.1830	0.2084	0.1584	-4993.728	0.0295	0.1864	0.2108	0.1557	-4999.148	0.0295	0.1895	0.2132	0.1531	-5004.503	0.0295	0.1927	0.2083	0.1586	-4993.871	0.0295	0.1861	0.2071	0.1599	-4991.104	0.0295	0.1846	0.2070	0.1601	-4991.190	0.0295	0.1845	0.2151	0.1224	-4991.026	0.0254	0.2073	0.2151	0.1224	-4991.026	0.0254	0.2073	0.2151	0.1224	-4991.026	0.0254	0.2073	0.2151	0.1224	-4991.026	0.0254	0.2073	0.2206	0.1178	-4999.878	0.0253	0.2147	0.2206	0.1178	-4999.878	0.0253	0.2147	0.2206	0.1178	-4999.877	0.0253	0.2147	0.2216	0.1200	-5004.628	0.0258	0.2146	0.2215	0.1292	-5010.888	0.0272	0.2103	0.2241	0.1240	-5013.972	0.0267	0.2152	0.2241	0.1240	-5013.972	0.0267	0.2152	0.2279	0.1212	-5021.185	0.0267	0.2201	0.2279	0.1212	-5021.185	0.0267	0.2201	0.2279	0.1212	-5021.185	0.0267	0.2201	0.2206	0.1237	-5003.759	0.0262	0.2120	0.2203	0.1240	-5004.435	0.0262	0.2115	0.1755	0.1055	-4856.921	0.0185	0.1754	0.0985	0.1211	-4614.061	0.0115	0.0952	0.0962	0.1323	-4609.330	0.0120	0.0908	0.0962	0.1323	-4609.330	0.0120	0.0908	0.1006	0.1162	-4619.699	0.0114	0.0982	0.1141	0.0921	-4655.128	0.0108	0.1176	0.1141	0.0921	-4655.128	0.0108	0.1176	0.1141	0.0921	-4655.128	0.0108	0.1176	0.1184	0.0878	-4667.188	0.0108	0.1232	0.1162	0.0899	-4660.866	0.0108	0.1204	0.1118	0.0944	-4648.100	0.0108	0.1147	0.1162	0.0899	-4660.847	0.0108	0.1204	0.1095	0.0970	-4641.781	0.0108	0.1116	0.1109	0.0904	-4643.132	0.0104	0.1147	0.0979	0.0778	-4592.054	0.0081	0.1043	0.1256	0.0654	-4676.524	0.0090	0.1379	0.1267	0.0647	-4679.510	0.0090	0.1395	0.1301	0.0627	-4688.517	0.0090	0.1438	0.1267	0.0647	-4679.556	0.0090	0.1394	0.0949	0.0693	-4575.076	0.0072	0.1033	0.1273	0.0883	-4696.216	0.0117	0.1324	0.1182	0.0972	-4671.588	0.0117	0.1204	0.1262	0.0893	-4693.155	0.0117	0.1309	0.1139	0.1020	-4658.769	0.0117	0.1148	0.1139	0.1020	-4658.769	0.0117	0.1148	0.1139	0.1020	-4658.769	0.0117	0.1148	0.1022	0.0838	-4609.032	0.0090	0.1074	0.0653	0.0847	-4468.615	0.0058	0.0684	0.0693	0.0713	-4480.936	0.0054	0.0751	0.0673	0.0740	-4473.609	0.0054	0.0724	0.0693	0.0713	-4480.936	0.0054	0.0751	0.0631	0.0801	-4458.796	0.0054	0.0669	0.0631	0.0801	-4458.796	0.0054	0.0669	0.0693	0.0713	-4480.936	0.0054	0.0751	0.0693	0.0713	-4480.936	0.0054	0.0751	0.0620	0.0905	-4457.498	0.0058	0.0641	0.0662	0.0832	-4472.415	0.0058	0.0697	0.0620	0.0905	-4457.498	0.0058	0.0641	0.0800	0.0600	-4516.248	0.0053	0.0891	0.0800	0.0600	-4516.248	0.0053	0.0891	0.0736	0.0801	-4500.452	0.0062	0.0780	0.1018	0.0502	-4586.634	0.0058	0.1162	0.0977	0.0522	-4572.251	0.0058	0.1109	0.0977	0.0522	-4572.251	0.0058	0.1109	0.0810	0.0592	-4519.842	0.0053	0.0903	0.7650	0.1584	-6061.980	0.1084	0.6839	0.4039	0.1044	-5390.235	0.0423	0.4048	0.4039	0.1044	-5390.235	0.0423	0.4048	0.4147	0.1008	-5403.505	0.0423	0.4191	0.3751	0.1417	-5391.196	0.0492	0.3469	0.3737	0.1424	-5389.042	0.0492	0.3452	0.3737	0.1424	-5389.042	0.0492	0.3452	0.3769	0.1387	-5391.264	0.0487	0.3508	0.3756	0.1538	-5407.363	0.0521	0.3389	0.3875	0.1700	-5450.526	0.0576	0.3386	0.2451	0.1443	-5089.235	0.0325	0.2255	0.2278	0.1667	-5055.114	0.0334	0.2004	0.2277	0.1669	-5055.232	0.0334	0.2002	0.2144	0.1549	-5008.053	0.0299	0.1931	0.2152	0.1613	-5014.523	0.0309	0.1913	0.2154	0.1574	-5012.633	0.0304	0.1930	0.2105	0.1630	-5001.947	0.0304	0.1865	0.2191	0.1535	-5020.598	0.0304	0.1978	0.2154	0.1574	-5012.633	0.0304	0.1930	0.2142	0.1587	-5009.931	0.0304	0.1915	0.2166	0.1561	-5015.297	0.0304	0.1946	0.2191	0.1535	-5020.597	0.0304	0.1978	0.2178	0.1548	-5017.982	0.0304	0.1962	0.2167	0.1560	-5015.266	0.0304	0.1947	0.2191	0.1535	-5020.599	0.0304	0.1978	0.2082	0.1244	-4972.982	0.0248	0.1998	0.2082	0.1244	-4972.982	0.0248	0.1998	0.2082	0.1244	-4972.982	0.0248	0.1998	0.2082	0.1244	-4972.982	0.0248	0.1998	0.2171	0.1217	-4995.367	0.0255	0.2095	0.2171	0.1217	-4995.367	0.0255	0.2095	0.2145	0.1237	-4990.248	0.0255	0.2061	0.2155	0.1261	-4994.989	0.0260	0.2060	0.2122	0.1285	-4986.651	0.0259	0.2019	0.2147	0.1232	-4989.947	0.0254	0.2065	0.2147	0.1232	-4989.947	0.0254	0.2065	0.2136	0.1241	-4986.827	0.0254	0.2051	0.2136	0.1241	-4986.827	0.0254	0.2051	0.2136	0.1241	-4986.827	0.0254	0.2051	0.2125	0.1218	-4982.180	0.0250	0.2050	0.2136	0.1209	-4985.285	0.0250	0.2065	0.2169	0.0838	-4951.856	0.0191	0.2279	0.1101	0.0766	-4631.992	0.0090	0.1177	0.1079	0.0835	-4628.093	0.0095	0.1134	0.1079	0.0835	-4628.093	0.0095	0.1134	0.1144	0.0822	-4649.706	0.0099	0.1206	0.1302	0.0705	-4695.746	0.0100	0.1413	0.1302	0.0705	-4695.746	0.0100	0.1413	0.1302	0.0705	-4695.746	0.0100	0.1413	0.1371	0.0662	-4712.822	0.0099	0.1502	0.1313	0.0697	-4698.083	0.0100	0.1427	0.1302	0.0704	-4695.053	0.0100	0.1413	0.1383	0.0655	-4715.695	0.0099	0.1518	0.1312	0.0698	-4698.204	0.0100	0.1425	0.1292	0.0672	-4690.085	0.0095	0.1413	0.1006	0.0556	-4587.649	0.0063	0.1132	0.1114	0.0337	-4601.658	0.0045	0.1327	0.1126	0.0333	-4604.683	0.0045	0.1342	0.1148	0.0326	-4610.760	0.0045	0.1371	0.1114	0.0337	-4601.650	0.0045	0.1327	0.1365	0.0593	-4704.266	0.0090	0.1523	0.1645	0.0711	-4797.698	0.0127	0.1781	0.1571	0.0753	-4781.288	0.0127	0.1684	0.1645	0.0711	-4797.668	0.0127	0.1782	0.1562	0.0757	-4777.517	0.0127	0.1673	0.1562	0.0757	-4777.517	0.0127	0.1673	0.1562	0.0757	-4777.517	0.0127	0.1673	0.1431	0.0629	-4727.312	0.0099	0.1582	0.1237	0.0476	-4653.972	0.0068	0.1421	0.1289	0.0491	-4672.834	0.0072	0.1475	0.1266	0.0501	-4666.920	0.0072	0.1445	0.1289	0.0491	-4672.834	0.0072	0.1475	0.1220	0.0524	-4655.015	0.0073	0.1385	0.1220	0.0524	-4655.015	0.0073	0.1385	0.1289	0.0491	-4672.834	0.0072	0.1475	0.1289	0.0491	-4672.834	0.0072	0.1475	0.1311	0.0516	-4681.700	0.0077	0.1490	0.1265	0.0539	-4669.899	0.0077	0.1430	0.1311	0.0516	-4681.700	0.0077	0.1490	0.1401	0.0575	-4712.849	0.0090	0.1570	0.1401	0.0575	-4712.849	0.0090	0.1570	0.1286	0.0641	-4684.202	0.0091	0.1417	0.1112	0.0376	-4606.362	0.0049	0.1311	0.1446	0.0557	-4725.316	0.0091	0.1626	0.1446	0.0557	-4725.316	0.0091	0.1626	0.1366	0.0526	-4699.291	0.0081	0.1549	0.1241	0.0513	-4661.150	0.0072	0.1412	0.7716	0.1564	-6066.076	0.1083	0.6927	0.4118	0.1018	-5399.598	0.0423	0.4152	0.4118	0.1018	-5399.598	0.0423	0.4152	0.4228	0.0983	-5412.687	0.0422	0.4296	0.3733	0.1428	-5389.383	0.0492	0.3445	0.3747	0.1420	-5391.470	0.0492	0.3464	0.3747	0.1420	-5391.470	0.0492	0.3464	0.3779	0.1383	-5393.682	0.0487	0.3521	0.3842	0.1488	-5419.867	0.0521	0.3502	0.3901	0.1682	-5454.885	0.0576	0.3421	0.2489	0.1411	-5096.752	0.0325	0.2305	0.2302	0.1641	-5060.412	0.0334	0.2035	0.2301	0.1643	-5060.532	0.0334	0.2033	0.2181	0.1511	-5016.043	0.0299	0.1979	0.2188	0.1573	-5022.541	0.0308	0.1961	0.2178	0.1549	-5018.007	0.0304	0.1961	0.2141	0.1589	-5010.042	0.0304	0.1913	0.2227	0.1498	-5028.515	0.0304	0.2026	0.2178	0.1549	-5018.007	0.0304	0.1961	0.2179	0.1548	-5017.947	0.0304	0.1962	0.2203	0.1523	-5023.263	0.0304	0.1994	0.2227	0.1498	-5028.514	0.0304	0.2026	0.2202	0.1524	-5023.324	0.0304	0.1993	0.2190	0.1535	-5020.623	0.0304	0.1978	0.2215	0.1511	-5025.924	0.0304	0.2009	0.2106	0.1224	-4978.291	0.0248	0.2029	0.2106	0.1224	-4978.291	0.0248	0.2029	0.2106	0.1224	-4978.291	0.0248	0.2029	0.2106	0.1224	-4978.291	0.0248	0.2029	0.2145	0.1238	-4990.306	0.0255	0.2060	0.2145	0.1238	-4990.306	0.0255	0.2060	0.2145	0.1238	-4990.306	0.0255	0.2060	0.2155	0.1262	-4995.047	0.0260	0.2059	0.2122	0.1285	-4986.708	0.0259	0.2018	0.2146	0.1233	-4990.005	0.0254	0.2064	0.2146	0.1233	-4990.005	0.0254	0.2064	0.2135	0.1242	-4986.884	0.0254	0.2050	0.2135	0.1242	-4986.884	0.0254	0.2050	0.2135	0.1242	-4986.884	0.0254	0.2050	0.2124	0.1219	-4982.237	0.0250	0.2049	0.2135	0.1210	-4985.343	0.0250	0.2064	0.2194	0.0826	-4956.905	0.0191	0.2311	0.1123	0.0748	-4638.355	0.0090	0.1206	0.1100	0.0815	-4634.529	0.0095	0.1163	0.1100	0.0815	-4634.529	0.0095	0.1163	0.1143	0.0823	-4649.742	0.0099	0.1206	0.1325	0.0690	-4701.748	0.0100	0.1442	0.1325	0.0690	-4701.748	0.0100	0.1442	0.1325	0.0690	-4701.748	0.0100	0.1442	0.1393	0.0649	-4718.702	0.0099	0.1532	0.1335	0.0683	-4704.065	0.0100	0.1456	0.1325	0.0690	-4701.055	0.0100	0.1442	0.1405	0.0642	-4721.554	0.0099	0.1548	0.1312	0.0698	-4698.200	0.0100	0.1425	0.1314	0.0659	-4696.087	0.0095	0.1442	0.1039	0.0536	-4597.255	0.0063	0.1175	0.1125	0.0334	-4604.772	0.0045	0.1341	0.1136	0.0330	-4607.787	0.0045	0.1356	0.1159	0.0323	-4613.843	0.0045	0.1385	0.1125	0.0334	-4604.764	0.0045	0.1341	0.1388	0.0582	-4710.120	0.0090	0.1552	0.1668	0.0699	-4803.238	0.0127	0.1812	0.1594	0.0739	-4786.940	0.0127	0.1714	0.1656	0.0705	-4800.499	0.0127	0.1796	0.1585	0.0744	-4783.183	0.0127	0.1703	0.1585	0.0744	-4783.183	0.0127	0.1703	0.1585	0.0744	-4783.183	0.0127	0.1703	0.1454	0.0617	-4733.089	0.0099	0.1611	0.1260	0.0466	-4659.963	0.0068	0.1450	0.1312	0.0481	-4678.751	0.0072	0.1504	0.1289	0.0491	-4672.879	0.0072	0.1474	0.1312	0.0481	-4678.751	0.0072	0.1504	0.1242	0.0513	-4661.057	0.0072	0.1414	0.1242	0.0513	-4661.057	0.0072	0.1414	0.1312	0.0481	-4678.751	0.0072	0.1504	0.1312	0.0481	-4678.751	0.0072	0.1504	0.1310	0.0517	-4681.746	0.0077	0.1489	0.1264	0.0539	-4669.943	0.0077	0.1429	0.1310	0.0517	-4681.746	0.0077	0.1489	0.1412	0.0570	-4715.802	0.0090	0.1584	0.1412	0.0570	-4715.802	0.0090	0.1584	0.1308	0.0627	-4690.198	0.0091	0.1446	0.1134	0.0368	-4612.514	0.0049	0.1340	0.1480	0.0541	-4733.834	0.0091	0.1672	0.1480	0.0541	-4733.834	0.0091	0.1672	0.1366	0.0526	-4699.287	0.0081	0.1550	0.1264	0.0503	-4667.153	0.0072	0.1441	0.0088	0.0010	-4186.082	0.0000	0.0114	0.7392	0.1632	-6038.781	0.1068	0.6546	0.4006	0.1110	-5401.707	0.0439	0.3956	0.4006	0.1110	-5401.707	0.0439	0.3956	0.4130	0.1065	-5416.228	0.0439	0.4120	0.3663	0.1493	-5384.307	0.0498	0.3336	0.3620	0.1519	-5377.993	0.0498	0.3279	0.3620	0.1519	-5377.993	0.0498	0.3279	0.3679	0.1462	-5384.682	0.0493	0.3371	0.3666	0.1621	-5399.760	0.0527	0.3254	0.3802	0.1775	-5444.885	0.0581	0.3274	0.2209	0.1491	-5025.732	0.0300	0.2012	0.2046	0.1647	-4987.776	0.0298	0.1807	0.2021	0.1680	-4982.447	0.0298	0.1773	0.1865	0.1689	-4932.719	0.0276	0.1633	0.1873	0.1766	-4939.167	0.0285	0.1616	0.1851	0.1754	-4931.725	0.0281	0.1601	0.1828	0.1789	-4925.983	0.0281	0.1570	0.1910	0.1671	-4945.851	0.0280	0.1679	0.1851	0.1754	-4931.725	0.0281	0.1601	0.1864	0.1735	-4934.506	0.0281	0.1617	0.1887	0.1703	-4940.210	0.0281	0.1648	0.1910	0.1671	-4945.851	0.0280	0.1679	0.1874	0.1720	-4937.450	0.0281	0.1631	0.1863	0.1736	-4934.554	0.0281	0.1617	0.1886	0.1704	-4940.260	0.0281	0.1647	0.2012	0.1235	-4951.899	0.0239	0.1934	0.2012	0.1235	-4951.899	0.0239	0.1934	0.2012	0.1235	-4951.899	0.0239	0.1934	0.2012	0.1235	-4951.899	0.0239	0.1934	0.2022	0.1131	-4944.704	0.0225	0.1988	0.2022	0.1131	-4944.704	0.0225	0.1988	0.2022	0.1131	-4944.703	0.0225	0.1988	0.2008	0.1173	-4944.207	0.0229	0.1956	0.1975	0.1196	-4935.715	0.0229	0.1915	0.2001	0.1143	-4938.909	0.0224	0.1962	0.2001	0.1143	-4938.909	0.0224	0.1962	0.2014	0.1132	-4941.067	0.0224	0.1980	0.2014	0.1132	-4941.067	0.0224	0.1980	0.2014	0.1132	-4941.067	0.0224	0.1980	0.1967	0.1138	-4928.328	0.0220	0.1931	0.1989	0.1121	-4934.245	0.0220	0.1960	0.1706	0.1050	-4842.066	0.0179	0.1708	0.0766	0.0993	-4520.780	0.0077	0.0776	0.0734	0.1134	-4512.106	0.0082	0.0721	0.0734	0.1134	-4512.106	0.0082	0.0721	0.0734	0.1042	-4509.301	0.0077	0.0736	0.1024	0.0779	-4606.198	0.0085	0.1092	0.1024	0.0779	-4606.198	0.0085	0.1092	0.1024	0.0779	-4606.198	0.0085	0.1092	0.1079	0.0731	-4621.641	0.0085	0.1163	0.1013	0.0790	-4602.320	0.0085	0.1077	0.1002	0.0800	-4599.012	0.0085	0.1063	0.1057	0.0749	-4615.262	0.0085	0.1134	0.1034	0.0770	-4608.883	0.0085	0.1104	0.1014	0.0738	-4600.370	0.0081	0.1092	0.0653	0.0546	-4459.081	0.0040	0.0737	0.1068	0.0652	-4615.381	0.0077	0.1174	0.1079	0.0644	-4618.534	0.0077	0.1188	0.1112	0.0621	-4628.017	0.0077	0.1231	0.1079	0.0645	-4618.573	0.0077	0.1188	0.0997	0.0605	-4585.175	0.0067	0.1108	0.1255	0.0765	-4681.289	0.0103	0.1342	0.1153	0.0851	-4653.615	0.0103	0.1208	0.1256	0.0765	-4681.266	0.0103	0.1342	0.1120	0.0882	-4644.061	0.0103	0.1165	0.1120	0.0882	-4644.061	0.0103	0.1165	0.1120	0.0882	-4644.061	0.0103	0.1165	0.1080	0.0728	-4621.186	0.0085	0.1165	0.0941	0.0697	-4570.908	0.0071	0.1023	0.0862	0.0842	-4550.678	0.0076	0.0905	0.0841	0.0869	-4543.760	0.0076	0.0877	0.0862	0.0842	-4550.678	0.0076	0.0905	0.0798	0.0929	-4529.758	0.0076	0.0821	0.0798	0.0929	-4529.758	0.0076	0.0821	0.0862	0.0842	-4550.678	0.0076	0.0905	0.0862	0.0842	-4550.678	0.0076	0.0905	0.0916	0.0838	-4570.161	0.0081	0.0962	0.0960	0.0791	-4583.514	0.0081	0.1020	0.0916	0.0838	-4570.161	0.0081	0.0962	0.1048	0.0662	-4606.916	0.0076	0.1149	0.1048	0.0662	-4606.916	0.0076	0.1149	0.0991	0.0812	-4595.988	0.0085	0.1048	0.0688	0.0325	-4459.124	0.0027	0.0823	0.1078	0.0468	-4601.393	0.0058	0.1240	0.1078	0.0468	-4601.393	0.0058	0.1240	0.1041	0.0487	-4592.282	0.0058	0.1192	0.0757	0.0711	-4505.643	0.0058	0.0820	0.1000	0.0427	-4576.928	0.0050	0.1163	0.1022	0.0416	-4583.317	0.0050	0.1192	0.7429	0.1621	-6044.642	0.1069	0.6594	0.3869	0.1162	-5382.514	0.0439	0.3778	0.3869	0.1162	-5382.514	0.0439	0.3778	0.3961	0.1125	-5394.151	0.0439	0.3899	0.3715	0.1428	-5388.148	0.0490	0.3429	0.3671	0.1455	-5382.473	0.0490	0.3369	0.3671	0.1455	-5382.473	0.0490	0.3369	0.3716	0.1407	-5386.441	0.0485	0.3444	0.3755	0.1570	-5413.582	0.0529	0.3366	0.3757	0.1819	-5439.995	0.0584	0.3209	0.2291	0.1491	-5049.678	0.0311	0.2087	0.2107	0.1808	-5014.139	0.0326	0.1803	0.2082	0.1845	-5008.804	0.0326	0.1769	0.1998	0.1731	-4975.617	0.0300	0.1736	0.2007	0.1804	-4981.961	0.0310	0.1719	0.1984	0.1793	-4974.667	0.0305	0.1703	0.1961	0.1827	-4969.054	0.0305	0.1672	0.2044	0.1712	-4988.478	0.0305	0.1782	0.1984	0.1793	-4974.667	0.0305	0.1703	0.1997	0.1775	-4977.381	0.0305	0.1720	0.2020	0.1743	-4982.961	0.0305	0.1751	0.2044	0.1712	-4988.478	0.0305	0.1782	0.2008	0.1761	-4980.268	0.0305	0.1734	0.1996	0.1776	-4977.432	0.0305	0.1719	0.2020	0.1744	-4983.014	0.0305	0.1750	0.2013	0.1212	-4952.027	0.0236	0.1945	0.2013	0.1212	-4952.027	0.0236	0.1945	0.2013	0.1212	-4952.027	0.0236	0.1945	0.2013	0.1212	-4952.027	0.0236	0.1945	0.2092	0.1145	-4966.330	0.0235	0.2051	0.2092	0.1145	-4966.330	0.0235	0.2051	0.2105	0.1135	-4968.899	0.0235	0.2067	0.2102	0.1168	-4971.153	0.0239	0.2050	0.2113	0.1254	-4980.772	0.0254	0.2023	0.2139	0.1201	-4983.904	0.0249	0.2071	0.2139	0.1201	-4983.904	0.0249	0.2071	0.2129	0.1210	-4980.741	0.0249	0.2057	0.2129	0.1210	-4980.741	0.0249	0.2057	0.2129	0.1210	-4980.741	0.0249	0.2057	0.2105	0.1198	-4973.541	0.0244	0.2039	0.2127	0.1181	-4979.356	0.0244	0.2068	0.1714	0.1100	-4850.624	0.0187	0.1697	0.0976	0.1044	-4605.332	0.0102	0.0978	0.0942	0.1164	-4597.402	0.0107	0.0920	0.0942	0.1164	-4597.402	0.0107	0.0920	0.0943	0.1082	-4594.054	0.0101	0.0937	0.1068	0.0748	-4621.462	0.0086	0.1146	0.1068	0.0748	-4621.462	0.0086	0.1146	0.1068	0.0748	-4621.462	0.0086	0.1146	0.1111	0.0712	-4633.538	0.0086	0.1204	0.1045	0.0769	-4614.432	0.0086	0.1116	0.1034	0.0778	-4611.160	0.0086	0.1102	0.1089	0.0730	-4627.229	0.0086	0.1174	0.1034	0.0779	-4611.234	0.0086	0.1101	0.1058	0.0709	-4615.643	0.0081	0.1146	0.0821	0.0645	-4526.615	0.0058	0.0903	0.1179	0.0624	-4650.416	0.0081	0.1304	0.1190	0.0617	-4653.460	0.0081	0.1319	0.1234	0.0591	-4665.670	0.0081	0.1377	0.1201	0.0611	-4656.573	0.0081	0.1333	0.0949	0.0752	-4579.350	0.0077	0.1018	0.1216	0.0897	-4680.292	0.0113	0.1260	0.1193	0.0920	-4674.084	0.0113	0.1231	0.1216	0.0897	-4680.271	0.0113	0.1261	0.1206	0.0907	-4677.070	0.0113	0.1247	0.1206	0.0907	-4677.070	0.0113	0.1247	0.1206	0.0907	-4677.070	0.0113	0.1247	0.1143	0.0779	-4648.399	0.0095	0.1218	0.0879	0.0594	-4544.298	0.0058	0.0979	0.0865	0.0663	-4543.918	0.0063	0.0948	0.0833	0.0694	-4533.644	0.0063	0.0906	0.0865	0.0663	-4543.918	0.0063	0.0948	0.0790	0.0741	-4519.776	0.0063	0.0849	0.0790	0.0741	-4519.776	0.0063	0.0849	0.0865	0.0663	-4543.918	0.0063	0.0948	0.0865	0.0663	-4543.918	0.0063	0.0948	0.0886	0.0699	-4553.346	0.0067	0.0962	0.0897	0.0688	-4556.652	0.0067	0.0977	0.0886	0.0699	-4553.346	0.0067	0.0962	0.1009	0.0551	-4586.553	0.0063	0.1137	0.1009	0.0551	-4586.553	0.0063	0.1137	0.0974	0.0674	-4582.458	0.0072	0.1065	0.1061	0.0526	-4604.689	0.0063	0.1203	0.1032	0.0493	-4590.044	0.0058	0.1180	0.1032	0.0493	-4590.044	0.0058	0.1180	0.0910	0.0471	-4548.686	0.0049	0.1046	0.0846	0.0459	-4525.572	0.0045	0.0976	0.1035	0.0411	-4585.614	0.0050	0.1209	0.1057	0.0401	-4591.925	0.0050	0.1238	0.0782	0.0505	-4505.724	0.0045	0.0891	0.7392	0.1633	-6040.801	0.1069	0.6546	0.3939	0.1133	-5389.565	0.0439	0.3871	0.3939	0.1133	-5389.565	0.0439	0.3871	0.4062	0.1087	-5404.999	0.0438	0.4032	0.3734	0.1434	-5391.015	0.0494	0.3442	0.3690	0.1462	-5385.351	0.0494	0.3382	0.3690	0.1462	-5385.351	0.0494	0.3382	0.3735	0.1414	-5389.314	0.0489	0.3457	0.3707	0.1579	-5402.794	0.0524	0.3318	0.3754	0.1800	-5436.023	0.0579	0.3217	0.2252	0.1600	-5045.486	0.0321	0.2007	0.2135	0.1725	-5017.114	0.0320	0.1857	0.2109	0.1759	-5011.844	0.0321	0.1822	0.1978	0.1676	-4966.447	0.0291	0.1737	0.1986	0.1748	-4972.855	0.0301	0.1720	0.1964	0.1737	-4965.531	0.0296	0.1704	0.1953	0.1753	-4962.702	0.0296	0.1689	0.2024	0.1658	-4979.339	0.0296	0.1783	0.1964	0.1737	-4965.531	0.0296	0.1704	0.1989	0.1703	-4970.997	0.0296	0.1737	0.2012	0.1672	-4976.558	0.0296	0.1768	0.2036	0.1643	-4982.055	0.0296	0.1800	0.2012	0.1673	-4976.611	0.0296	0.1767	0.1976	0.1720	-4968.295	0.0296	0.1720	0.2024	0.1658	-4979.338	0.0296	0.1783	0.1966	0.1254	-4941.273	0.0236	0.1882	0.1966	0.1254	-4941.273	0.0236	0.1882	0.1966	0.1254	-4941.273	0.0236	0.1882	0.1966	0.1254	-4941.273	0.0236	0.1882	0.2157	0.1098	-4979.090	0.0235	0.2136	0.2157	0.1098	-4979.090	0.0235	0.2136	0.2170	0.1089	-4981.615	0.0235	0.2153	0.2167	0.1121	-4983.914	0.0239	0.2135	0.2166	0.1212	-4990.874	0.0254	0.2092	0.2192	0.1161	-4993.903	0.0249	0.2141	0.2192	0.1161	-4993.903	0.0249	0.2141	0.2242	0.1126	-5003.812	0.0249	0.2207	0.2242	0.1126	-5003.812	0.0249	0.2207	0.2242	0.1126	-5003.812	0.0249	0.2207	0.2157	0.1159	-4983.789	0.0244	0.2108	0.2180	0.1141	-4989.361	0.0244	0.2138	0.1646	0.1087	-4830.013	0.0178	0.1634	0.0987	0.1027	-4608.584	0.0102	0.0994	0.0954	0.1144	-4600.722	0.0107	0.0935	0.0954	0.1144	-4600.722	0.0107	0.0935	0.0943	0.1082	-4594.035	0.0101	0.0937	0.1047	0.0767	-4614.895	0.0086	0.1119	0.1047	0.0767	-4614.895	0.0086	0.1119	0.1047	0.0767	-4614.895	0.0086	0.1119	0.1091	0.0729	-4627.065	0.0086	0.1176	0.1024	0.0788	-4607.814	0.0086	0.1089	0.1036	0.0777	-4610.989	0.0086	0.1105	0.1069	0.0748	-4620.708	0.0086	0.1147	0.1035	0.0778	-4611.063	0.0086	0.1104	0.1037	0.0726	-4609.076	0.0081	0.1119	0.0800	0.0665	-4519.647	0.0058	0.0876	0.1168	0.0631	-4647.248	0.0081	0.1291	0.1180	0.0624	-4650.303	0.0081	0.1306	0.1224	0.0597	-4662.554	0.0081	0.1364	0.1190	0.0617	-4653.426	0.0081	0.1319	0.0963	0.0635	-4577.135	0.0067	0.1063	0.1220	0.0804	-4675.172	0.0104	0.1292	0.1196	0.0825	-4669.104	0.0104	0.1261	0.1220	0.0804	-4675.151	0.0104	0.1293	0.1210	0.0813	-4671.974	0.0104	0.1279	0.1210	0.0813	-4671.974	0.0104	0.1279	0.1210	0.0813	-4671.974	0.0104	0.1279	0.1136	0.0695	-4639.886	0.0086	0.1235	0.0925	0.0461	-4551.522	0.0049	0.1067	0.0857	0.0558	-4534.807	0.0054	0.0964	0.0846	0.0566	-4531.370	0.0054	0.0950	0.0857	0.0558	-4534.807	0.0054	0.0964	0.0803	0.0603	-4517.703	0.0054	0.0893	0.0803	0.0603	-4517.703	0.0054	0.0893	0.0857	0.0558	-4534.807	0.0054	0.0964	0.0857	0.0558	-4534.807	0.0054	0.0964	0.0856	0.0614	-4537.641	0.0058	0.0949	0.0900	0.0578	-4550.980	0.0058	0.1008	0.0856	0.0614	-4537.641	0.0058	0.0949	0.0990	0.0471	-4574.050	0.0054	0.1139	0.0990	0.0471	-4574.050	0.0054	0.1139	0.0954	0.0589	-4570.324	0.0063	0.1065	0.0987	0.0480	-4577.016	0.0054	0.1132	0.0968	0.0439	-4564.663	0.0049	0.1122	0.0968	0.0439	-4564.663	0.0049	0.1122	0.0902	0.0379	-4539.643	0.0040	0.1062	0.0827	0.0366	-4512.344	0.0036	0.0978	0.1104	0.0382	-4604.131	0.0050	0.1299	0.1126	0.0373	-4610.301	0.0050	0.1328	0.0839	0.0362	-4516.284	0.0036	0.0992	0.0266	0.0274	-4282.931	0.0009	0.0322	0.7392	0.1633	-6040.801	0.1069	0.6546	0.3939	0.1133	-5389.565	0.0439	0.3871	0.3939	0.1133	-5389.565	0.0439	0.3871	0.4062	0.1087	-5404.999	0.0438	0.4032	0.3734	0.1434	-5391.015	0.0494	0.3442	0.3690	0.1462	-5385.351	0.0494	0.3382	0.3690	0.1462	-5385.351	0.0494	0.3382	0.3735	0.1414	-5389.314	0.0489	0.3457	0.3707	0.1579	-5402.794	0.0524	0.3318	0.3754	0.1800	-5436.023	0.0579	0.3217	0.2252	0.1600	-5045.486	0.0321	0.2007	0.2135	0.1725	-5017.114	0.0320	0.1857	0.2109	0.1759	-5011.844	0.0321	0.1822	0.1978	0.1676	-4966.447	0.0291	0.1737	0.1986	0.1748	-4972.855	0.0301	0.1720	0.1964	0.1737	-4965.531	0.0296	0.1704	0.1953	0.1753	-4962.702	0.0296	0.1689	0.2024	0.1658	-4979.339	0.0296	0.1783	0.1964	0.1737	-4965.531	0.0296	0.1704	0.1989	0.1703	-4970.997	0.0296	0.1737	0.2012	0.1672	-4976.558	0.0296	0.1768	0.2036	0.1643	-4982.055	0.0296	0.1800	0.2012	0.1673	-4976.611	0.0296	0.1767	0.1976	0.1720	-4968.295	0.0296	0.1720	0.2024	0.1658	-4979.338	0.0296	0.1783	0.1966	0.1254	-4941.273	0.0236	0.1882	0.1966	0.1254	-4941.273	0.0236	0.1882	0.1966	0.1254	-4941.273	0.0236	0.1882	0.1966	0.1254	-4941.273	0.0236	0.1882	0.2157	0.1098	-4979.090	0.0235	0.2136	0.2157	0.1098	-4979.090	0.0235	0.2136	0.2170	0.1089	-4981.615	0.0235	0.2153	0.2167	0.1121	-4983.914	0.0239	0.2135	0.2166	0.1212	-4990.874	0.0254	0.2092	0.2192	0.1161	-4993.903	0.0249	0.2141	0.2192	0.1161	-4993.903	0.0249	0.2141	0.2242	0.1126	-5003.812	0.0249	0.2207	0.2242	0.1126	-5003.812	0.0249	0.2207	0.2242	0.1126	-5003.812	0.0249	0.2207	0.2157	0.1159	-4983.789	0.0244	0.2108	0.2180	0.1141	-4989.361	0.0244	0.2138	0.1646	0.1087	-4830.013	0.0178	0.1634	0.0987	0.1027	-4608.584	0.0102	0.0994	0.0954	0.1144	-4600.722	0.0107	0.0935	0.0954	0.1144	-4600.722	0.0107	0.0935	0.0943	0.1082	-4594.035	0.0101	0.0937	0.1047	0.0767	-4614.895	0.0086	0.1119	0.1047	0.0767	-4614.895	0.0086	0.1119	0.1047	0.0767	-4614.895	0.0086	0.1119	0.1091	0.0729	-4627.065	0.0086	0.1176	0.1024	0.0788	-4607.814	0.0086	0.1089	0.1036	0.0777	-4610.989	0.0086	0.1105	0.1069	0.0748	-4620.708	0.0086	0.1147	0.1035	0.0778	-4611.063	0.0086	0.1104	0.1037	0.0726	-4609.076	0.0081	0.1119	0.0800	0.0665	-4519.647	0.0058	0.0876	0.1168	0.0631	-4647.248	0.0081	0.1291	0.1180	0.0624	-4650.303	0.0081	0.1306	0.1224	0.0597	-4662.554	0.0081	0.1364	0.1190	0.0617	-4653.426	0.0081	0.1319	0.0963	0.0635	-4577.135	0.0067	0.1063	0.1220	0.0804	-4675.172	0.0104	0.1292	0.1196	0.0825	-4669.104	0.0104	0.1261	0.1220	0.0804	-4675.151	0.0104	0.1293	0.1210	0.0813	-4671.974	0.0104	0.1279	0.1210	0.0813	-4671.974	0.0104	0.1279	0.1210	0.0813	-4671.974	0.0104	0.1279	0.1136	0.0695	-4639.886	0.0086	0.1235	0.0925	0.0461	-4551.522	0.0049	0.1067	0.0857	0.0558	-4534.807	0.0054	0.0964	0.0846	0.0566	-4531.370	0.0054	0.0950	0.0857	0.0558	-4534.807	0.0054	0.0964	0.0803	0.0603	-4517.703	0.0054	0.0893	0.0803	0.0603	-4517.703	0.0054	0.0893	0.0857	0.0558	-4534.807	0.0054	0.0964	0.0857	0.0558	-4534.807	0.0054	0.0964	0.0856	0.0614	-4537.641	0.0058	0.0949	0.0900	0.0578	-4550.980	0.0058	0.1008	0.0856	0.0614	-4537.641	0.0058	0.0949	0.0990	0.0471	-4574.050	0.0054	0.1139	0.0990	0.0471	-4574.050	0.0054	0.1139	0.0954	0.0589	-4570.324	0.0063	0.1065	0.0987	0.0480	-4577.016	0.0054	0.1132	0.0968	0.0439	-4564.663	0.0049	0.1122	0.0968	0.0439	-4564.663	0.0049	0.1122	0.0902	0.0379	-4539.643	0.0040	0.1062	0.0827	0.0366	-4512.344	0.0036	0.0978	0.1104	0.0382	-4604.131	0.0050	0.1299	0.1126	0.0373	-4610.301	0.0050	0.1328	0.0839	0.0362	-4516.284	0.0036	0.0992	0.0266	0.0274	-4282.931	0.0009	0.0322	0.0000	0.8656	-4127.328	0.0000	0.0000	0.7301	0.1665	-6035.531	0.1070	0.6424	0.3876	0.1159	-5381.961	0.0439	0.3787	0.3876	0.1159	-5381.961	0.0439	0.3787	0.3997	0.1111	-5397.574	0.0439	0.3947	0.3688	0.1461	-5384.935	0.0494	0.3381	0.3645	0.1489	-5379.213	0.0495	0.3322	0.3645	0.1490	-5379.213	0.0495	0.3322	0.3689	0.1440	-5383.248	0.0489	0.3396	0.3663	0.1609	-5396.593	0.0524	0.3259	0.3709	0.1835	-5429.721	0.0580	0.3158	0.2240	0.1614	-5042.885	0.0321	0.1991	0.2123	0.1741	-5014.429	0.0320	0.1840	0.2097	0.1775	-5009.140	0.0321	0.1806	0.1918	0.1759	-4952.576	0.0291	0.1657	0.1926	0.1835	-4958.931	0.0301	0.1640	0.1928	0.1788	-4957.177	0.0296	0.1656	0.1892	0.1842	-4948.681	0.0296	0.1609	0.1963	0.1738	-4965.609	0.0296	0.1703	0.1928	0.1788	-4957.177	0.0296	0.1656	0.1928	0.1787	-4957.126	0.0296	0.1657	0.1952	0.1754	-4962.782	0.0296	0.1688	0.1975	0.1722	-4968.373	0.0296	0.1719	0.1975	0.1722	-4968.374	0.0296	0.1719	0.1940	0.1771	-4959.972	0.0296	0.1672	0.1987	0.1705	-4971.130	0.0296	0.1735	0.1978	0.1243	-4943.932	0.0236	0.1898	0.1978	0.1243	-4943.932	0.0236	0.1898	0.1978	0.1243	-4943.932	0.0236	0.1898	0.1978	0.1243	-4943.932	0.0236	0.1898	0.2132	0.1115	-4973.830	0.0235	0.2103	0.2132	0.1115	-4973.830	0.0235	0.2103	0.2145	0.1106	-4976.372	0.0235	0.2120	0.2142	0.1138	-4978.655	0.0239	0.2102	0.2153	0.1222	-4988.317	0.0254	0.2075	0.2179	0.1171	-4991.370	0.0249	0.2124	0.2179	0.1171	-4991.370	0.0249	0.2124	0.2217	0.1144	-4998.623	0.0249	0.2174	0.2217	0.1144	-4998.623	0.0249	0.2174	0.2217	0.1144	-4998.623	0.0249	0.2174	0.2132	0.1177	-4978.503	0.0244	0.2075	0.2167	0.1151	-4986.827	0.0244	0.2121	0.1670	0.1067	-4835.618	0.0178	0.1666	0.1021	0.0982	-4618.510	0.0102	0.1037	0.0987	0.1091	-4610.830	0.0107	0.0979	0.0987	0.1091	-4610.830	0.0107	0.0979	0.0976	0.1032	-4604.138	0.0101	0.0981	0.1070	0.0747	-4621.283	0.0086	0.1149	0.1070	0.0747	-4621.283	0.0086	0.1149	0.1070	0.0747	-4621.283	0.0086	0.1149	0.1113	0.0711	-4633.351	0.0086	0.1206	0.1047	0.0767	-4614.258	0.0086	0.1119	0.1059	0.0756	-4617.404	0.0086	0.1134	0.1091	0.0729	-4627.045	0.0086	0.1177	0.1058	0.0757	-4617.480	0.0086	0.1133	0.1060	0.0707	-4615.465	0.0081	0.1149	0.0800	0.0665	-4519.645	0.0058	0.0876	0.1180	0.0624	-4650.301	0.0081	0.1306	0.1191	0.0617	-4653.344	0.0081	0.1321	0.1236	0.0590	-4665.549	0.0081	0.1379	0.1202	0.0610	-4656.456	0.0081	0.1335	0.0975	0.0626	-4580.389	0.0067	0.1078	0.1266	0.0768	-4687.311	0.0104	0.1352	0.1219	0.0805	-4675.246	0.0104	0.1291	0.1266	0.0768	-4687.289	0.0104	0.1353	0.1244	0.0785	-4681.127	0.0104	0.1324	0.1244	0.0785	-4681.127	0.0104	0.1324	0.1244	0.0785	-4681.127	0.0104	0.1324	0.1170	0.0670	-4649.147	0.0086	0.1280	0.0948	0.0448	-4558.009	0.0049	0.1096	0.0890	0.0534	-4544.827	0.0054	0.1007	0.0879	0.0541	-4541.433	0.0054	0.0993	0.0890	0.0534	-4544.827	0.0054	0.1007	0.0836	0.0575	-4527.953	0.0054	0.0936	0.0836	0.0575	-4527.953	0.0054	0.0936	0.0890	0.0534	-4544.827	0.0054	0.1007	0.0890	0.0534	-4544.827	0.0054	0.1007	0.0900	0.0578	-4551.031	0.0058	0.1007	0.0945	0.0546	-4564.129	0.0058	0.1066	0.0900	0.0578	-4551.031	0.0058	0.1007	0.1013	0.0459	-4580.403	0.0054	0.1168	0.1013	0.0459	-4580.403	0.0054	0.1168	0.0977	0.0573	-4576.814	0.0063	0.1095	0.1020	0.0462	-4586.544	0.0054	0.1176	0.0957	0.0444	-4561.450	0.0049	0.1108	0.0957	0.0444	-4561.450	0.0049	0.1108	0.0913	0.0374	-4542.899	0.0040	0.1077	0.0849	0.0355	-4519.010	0.0036	0.1007	0.1104	0.0382	-4604.130	0.0050	0.1299	0.1138	0.0369	-4613.324	0.0050	0.1343	0.0861	0.0352	-4522.919	0.0036	0.1021	0.0286	0.0254	-4291.812	0.0009	0.0348	0.0059	0.0010	-4168.947	0.0000	0.0077	0.0059	0.0010	-4168.947	0.0000	0.0077	0.7434	0.1619	-6043.664	0.1069	0.6601	0.3937	0.1135	-5389.740	0.0439	0.3868	0.3937	0.1135	-5389.740	0.0439	0.3868	0.4059	0.1088	-5405.180	0.0438	0.4029	0.3735	0.1434	-5390.953	0.0494	0.3443	0.3691	0.1462	-5385.290	0.0494	0.3383	0.3691	0.1462	-5385.290	0.0494	0.3383	0.3735	0.1413	-5389.251	0.0489	0.3458	0.3708	0.1578	-5402.733	0.0524	0.3319	0.3725	0.1823	-5431.771	0.0579	0.3179	0.2251	0.1602	-5045.579	0.0321	0.2006	0.2134	0.1726	-5017.177	0.0320	0.1856	0.2109	0.1760	-5011.906	0.0321	0.1821	0.1978	0.1677	-4966.507	0.0291	0.1736	0.1986	0.1749	-4972.914	0.0301	0.1719	0.1963	0.1738	-4965.589	0.0296	0.1703	0.1952	0.1754	-4962.760	0.0296	0.1688	0.2023	0.1659	-4979.400	0.0296	0.1782	0.1963	0.1738	-4965.589	0.0296	0.1703	0.1988	0.1704	-4971.057	0.0296	0.1736	0.2012	0.1674	-4976.619	0.0296	0.1767	0.2036	0.1644	-4982.117	0.0296	0.1798	0.2011	0.1675	-4976.672	0.0296	0.1766	0.1975	0.1721	-4968.354	0.0296	0.1719	0.2023	0.1659	-4979.399	0.0296	0.1782	0.1989	0.1233	-4946.674	0.0236	0.1913	0.1989	0.1233	-4946.674	0.0236	0.1913	0.1989	0.1233	-4946.674	0.0236	0.1913	0.1989	0.1233	-4946.674	0.0236	0.1913	0.2156	0.1099	-4979.191	0.0235	0.2135	0.2156	0.1099	-4979.191	0.0235	0.2135	0.2169	0.1090	-4981.717	0.0235	0.2151	0.2166	0.1122	-4984.016	0.0239	0.2134	0.2165	0.1213	-4990.973	0.0254	0.2091	0.2191	0.1162	-4994.004	0.0249	0.2139	0.2191	0.1162	-4994.004	0.0249	0.2139	0.2241	0.1127	-5003.917	0.0249	0.2205	0.2241	0.1127	-5003.917	0.0249	0.2205	0.2241	0.1127	-5003.917	0.0249	0.2205	0.2156	0.1160	-4983.888	0.0244	0.2106	0.2178	0.1142	-4989.462	0.0244	0.2137	0.1659	0.1075	-4832.085	0.0178	0.1651	0.1010	0.0996	-4615.198	0.0102	0.1023	0.0997	0.1075	-4614.220	0.0107	0.0993	0.0997	0.1075	-4614.220	0.0107	0.0993	0.0986	0.1018	-4607.525	0.0101	0.0994	0.1069	0.0748	-4621.341	0.0086	0.1148	0.1069	0.0748	-4621.341	0.0086	0.1148	0.1069	0.0748	-4621.341	0.0086	0.1148	0.1113	0.0711	-4633.411	0.0086	0.1205	0.1046	0.0768	-4614.314	0.0086	0.1118	0.1058	0.0757	-4617.461	0.0086	0.1133	0.1090	0.0729	-4627.105	0.0086	0.1176	0.1057	0.0758	-4617.537	0.0086	0.1132	0.1059	0.0708	-4615.523	0.0081	0.1148	0.0843	0.0625	-4533.407	0.0058	0.0932	0.1214	0.0603	-4659.460	0.0081	0.1350	0.1225	0.0596	-4662.469	0.0081	0.1365	0.1270	0.0571	-4674.544	0.0081	0.1423	0.1236	0.0590	-4665.549	0.0081	0.1379	0.0986	0.0617	-4583.610	0.0067	0.1093	0.1243	0.0786	-4681.242	0.0104	0.1323	0.1219	0.0805	-4675.224	0.0104	0.1291	0.1243	0.0785	-4681.220	0.0104	0.1323	0.1232	0.0795	-4678.153	0.0104	0.1308	0.1232	0.0795	-4678.153	0.0104	0.1308	0.1232	0.0795	-4678.153	0.0104	0.1308	0.1159	0.0678	-4646.050	0.0086	0.1265	0.0947	0.0449	-4558.064	0.0049	0.1096	0.0878	0.0542	-4541.552	0.0054	0.0992	0.0868	0.0550	-4538.143	0.0054	0.0978	0.0878	0.0542	-4541.552	0.0054	0.0992	0.0824	0.0584	-4524.599	0.0054	0.0921	0.0824	0.0584	-4524.599	0.0054	0.0921	0.0878	0.0542	-4541.552	0.0054	0.0992	0.0878	0.0542	-4541.552	0.0054	0.0992	0.0877	0.0596	-4544.416	0.0058	0.0978	0.0922	0.0562	-4557.636	0.0058	0.1036	0.0877	0.0596	-4544.416	0.0058	0.0978	0.1012	0.0460	-4580.462	0.0054	0.1168	0.1012	0.0460	-4580.462	0.0054	0.1168	0.0976	0.0573	-4576.869	0.0063	0.1094	0.1031	0.0456	-4589.044	0.0054	0.1191	0.0990	0.0427	-4571.027	0.0049	0.1152	0.0990	0.0427	-4571.027	0.0049	0.1152	0.0946	0.0359	-4551.927	0.0040	0.1120	0.0871	0.0346	-4525.669	0.0036	0.1035	0.1126	0.0373	-4610.280	0.0050	0.1329	0.1148	0.0365	-4616.406	0.0050	0.1358	0.0882	0.0342	-4529.548	0.0036	0.1050	0.0286	0.0254	-4291.830	0.0009	0.0348	0.0058	0.0010	-4168.951	0.0000	0.0076	0.0058	0.0010	-4168.951	0.0000	0.0076	0.0098	0.0010	-4191.572	0.0000	0.0128	0.7323	0.1658	-6036.917	0.1070	0.6453	0.3907	0.1147	-5385.823	0.0439	0.3828	0.3907	0.1147	-5385.823	0.0439	0.3828	0.4029	0.1100	-5401.349	0.0439	0.3988	0.3688	0.1462	-5384.974	0.0494	0.3380	0.3644	0.1490	-5379.252	0.0495	0.3321	0.3644	0.1490	-5379.252	0.0495	0.3321	0.3688	0.1440	-5383.288	0.0489	0.3396	0.3662	0.1609	-5396.630	0.0524	0.3258	0.3709	0.1836	-5429.755	0.0580	0.3157	0.2227	0.1629	-5040.298	0.0321	0.1974	0.2110	0.1758	-5011.757	0.0321	0.1824	0.2085	0.1792	-5006.447	0.0321	0.1789	0.1954	0.1709	-4960.948	0.0291	0.1704	0.1962	0.1783	-4967.334	0.0301	0.1687	0.1940	0.1771	-4959.990	0.0296	0.1672	0.1928	0.1788	-4957.143	0.0296	0.1657	0.1999	0.1690	-4973.896	0.0296	0.1751	0.1940	0.1771	-4959.990	0.0296	0.1672	0.1964	0.1736	-4965.498	0.0296	0.1705	0.1988	0.1705	-4971.097	0.0296	0.1735	0.2012	0.1674	-4976.632	0.0296	0.1767	0.1987	0.1706	-4971.149	0.0296	0.1735	0.1952	0.1754	-4962.775	0.0296	0.1688	0.1999	0.1690	-4973.895	0.0296	0.1751	0.1978	0.1243	-4943.957	0.0236	0.1898	0.1978	0.1243	-4943.957	0.0236	0.1898	0.1978	0.1243	-4943.957	0.0236	0.1898	0.1978	0.1243	-4943.957	0.0236	0.1898	0.2132	0.1116	-4973.858	0.0235	0.2103	0.2132	0.1116	-4973.858	0.0235	0.2103	0.2144	0.1107	-4976.400	0.0235	0.2120	0.2141	0.1139	-4978.683	0.0239	0.2102	0.2153	0.1222	-4988.344	0.0254	0.2075	0.2179	0.1171	-4991.398	0.0249	0.2124	0.2179	0.1171	-4991.398	0.0249	0.2124	0.2217	0.1144	-4998.652	0.0249	0.2173	0.2217	0.1144	-4998.652	0.0249	0.2173	0.2217	0.1144	-4998.652	0.0249	0.2173	0.2132	0.1177	-4978.530	0.0244	0.2075	0.2167	0.1151	-4986.855	0.0244	0.2121	0.1646	0.1087	-4829.329	0.0178	0.1635	0.0998	0.1012	-4611.922	0.0102	0.1008	0.0965	0.1126	-4604.120	0.0107	0.0950	0.0965	0.1126	-4604.120	0.0107	0.0949	0.0954	0.1065	-4597.431	0.0101	0.0951	0.1058	0.0757	-4618.112	0.0086	0.1134	0.1058	0.0757	-4618.112	0.0086	0.1134	0.1058	0.0757	-4618.112	0.0086	0.1134	0.1102	0.0720	-4630.232	0.0086	0.1191	0.1035	0.0778	-4611.059	0.0086	0.1104	0.1047	0.0767	-4614.220	0.0086	0.1119	0.1080	0.0738	-4623.900	0.0086	0.1162	0.1046	0.0768	-4614.295	0.0086	0.1118	0.1048	0.0717	-4612.294	0.0081	0.1134	0.0800	0.0665	-4519.660	0.0058	0.0876	0.1168	0.0631	-4647.267	0.0081	0.1290	0.1180	0.0624	-4650.323	0.0081	0.1305	0.1224	0.0597	-4662.574	0.0081	0.1363	0.1190	0.0617	-4653.446	0.0081	0.1319	0.0963	0.0635	-4577.151	0.0067	0.1063	0.1231	0.0795	-4678.244	0.0104	0.1307	0.1208	0.0815	-4672.200	0.0104	0.1276	0.1231	0.0795	-4678.222	0.0104	0.1307	0.1221	0.0804	-4675.056	0.0104	0.1294	0.1221	0.0804	-4675.056	0.0104	0.1294	0.1221	0.0804	-4675.056	0.0104	0.1294	0.1147	0.0687	-4643.004	0.0086	0.1249	0.0925	0.0461	-4551.538	0.0049	0.1067	0.0867	0.0550	-4538.177	0.0054	0.0978	0.0857	0.0558	-4534.755	0.0054	0.0964	0.0867	0.0550	-4538.177	0.0054	0.0978	0.0814	0.0593	-4521.150	0.0054	0.0907	0.0814	0.0593	-4521.150	0.0054	0.0907	0.0867	0.0550	-4538.177	0.0054	0.0978	0.0867	0.0550	-4538.177	0.0054	0.0978	0.0856	0.0614	-4537.655	0.0058	0.0949	0.0900	0.0578	-4550.995	0.0058	0.1008	0.0856	0.0614	-4537.655	0.0058	0.0949	0.0990	0.0471	-4574.067	0.0054	0.1139	0.0990	0.0471	-4574.067	0.0054	0.1139	0.0954	0.0589	-4570.340	0.0063	0.1065	0.0998	0.0474	-4579.513	0.0054	0.1147	0.0979	0.0433	-4567.879	0.0049	0.1137	0.0979	0.0433	-4567.879	0.0049	0.1137	0.0902	0.0379	-4538.951	0.0040	0.1062	0.0827	0.0366	-4512.360	0.0036	0.0978	0.1104	0.0382	-4604.152	0.0050	0.1299	0.1126	0.0373	-4610.322	0.0050	0.1328	0.0839	0.0362	-4516.299	0.0036	0.0992	0.0266	0.0275	-4282.936	0.0009	0.0322	0.0039	0.0010	-4156.698	0.0000	0.0051	0.0039	0.0010	-4156.699	0.0000	0.0051	0.0059	0.0010	-4168.948	0.0000	0.0077	0.0059	0.0010	-4168.952	0.0000	0.0077	0.7364	0.1643	-6039.846	0.1069	0.6507	0.3936	0.1135	-5389.797	0.0439	0.3867	0.3936	0.1135	-5389.797	0.0439	0.3867	0.4029	0.1099	-5401.290	0.0439	0.3990	0.3719	0.1443	-5388.988	0.0494	0.3421	0.3675	0.1471	-5383.304	0.0495	0.3362	0.3675	0.1471	-5383.304	0.0495	0.3362	0.3719	0.1422	-5387.291	0.0489	0.3437	0.3720	0.1571	-5405.048	0.0524	0.3335	0.3766	0.1792	-5438.303	0.0579	0.3233	0.2276	0.1575	-5050.789	0.0321	0.2039	0.2135	0.1725	-5017.109	0.0320	0.1857	0.2109	0.1759	-5011.840	0.0321	0.1822	0.1977	0.1678	-4966.555	0.0291	0.1735	0.1985	0.1750	-4972.961	0.0301	0.1718	0.1987	0.1706	-4971.158	0.0296	0.1734	0.1951	0.1755	-4962.807	0.0296	0.1687	0.2023	0.1660	-4979.449	0.0296	0.1782	0.1987	0.1706	-4971.158	0.0296	0.1734	0.1988	0.1705	-4971.105	0.0296	0.1735	0.2011	0.1674	-4976.668	0.0296	0.1766	0.2035	0.1645	-4982.166	0.0296	0.1798	0.2035	0.1645	-4982.167	0.0296	0.1798	0.1999	0.1690	-4973.904	0.0296	0.1751	0.2047	0.1630	-4984.876	0.0296	0.1814	0.1977	0.1244	-4944.055	0.0236	0.1896	0.1977	0.1244	-4944.055	0.0236	0.1896	0.1977	0.1244	-4944.055	0.0236	0.1896	0.1977	0.1244	-4944.055	0.0236	0.1896	0.2156	0.1099	-4979.044	0.0235	0.2135	0.2156	0.1099	-4979.044	0.0235	0.2135	0.2169	0.1090	-4981.570	0.0234	0.2152	0.2166	0.1121	-4983.870	0.0239	0.2134	0.2177	0.1203	-4993.557	0.0253	0.2107	0.2204	0.1153	-4996.564	0.0249	0.2156	0.2204	0.1153	-4996.564	0.0249	0.2156	0.2241	0.1127	-5003.771	0.0249	0.2205	0.2241	0.1127	-5003.771	0.0249	0.2205	0.2241	0.1127	-5003.771	0.0249	0.2205	0.2156	0.1159	-4983.743	0.0244	0.2107	0.2191	0.1133	-4992.024	0.0244	0.2153	0.1647	0.1086	-4829.306	0.0178	0.1635	0.1020	0.0983	-4618.580	0.0102	0.1036	0.0986	0.1092	-4610.896	0.0107	0.0978	0.0986	0.1092	-4610.896	0.0107	0.0978	0.0975	0.1033	-4604.204	0.0101	0.0980	0.1058	0.0757	-4618.095	0.0086	0.1134	0.1058	0.0757	-4618.095	0.0086	0.1134	0.1058	0.0757	-4618.095	0.0086	0.1134	0.1124	0.0703	-4636.558	0.0086	0.1220	0.1057	0.0758	-4617.536	0.0086	0.1132	0.1069	0.0747	-4620.670	0.0086	0.1148	0.1101	0.0720	-4630.276	0.0086	0.1190	0.1068	0.0748	-4620.746	0.0086	0.1147	0.1048	0.0717	-4612.277	0.0081	0.1134	0.0799	0.0666	-4519.705	0.0058	0.0875	0.1179	0.0624	-4650.389	0.0081	0.1304	0.1190	0.0617	-4653.433	0.0081	0.1319	0.1235	0.0591	-4665.643	0.0081	0.1378	0.1201	0.0611	-4656.546	0.0081	0.1333	0.0985	0.0618	-4583.703	0.0067	0.1091	0.1243	0.0786	-4681.265	0.0104	0.1322	0.1196	0.0825	-4669.102	0.0104	0.1261	0.1243	0.0786	-4681.243	0.0104	0.1323	0.1210	0.0813	-4671.973	0.0104	0.1279	0.1210	0.0813	-4671.973	0.0104	0.1279	0.1210	0.0813	-4671.973	0.0104	0.1279	0.1169	0.0671	-4649.234	0.0086	0.1278	0.0947	0.0449	-4558.083	0.0049	0.1095	0.0889	0.0534	-4544.895	0.0054	0.1006	0.0879	0.0542	-4541.501	0.0054	0.0992	0.0889	0.0534	-4544.895	0.0054	0.1006	0.0835	0.0575	-4528.016	0.0054	0.0935	0.0835	0.0575	-4528.016	0.0054	0.0935	0.0889	0.0534	-4544.895	0.0054	0.1006	0.0889	0.0534	-4544.895	0.0054	0.1006	0.0878	0.0596	-4544.366	0.0058	0.0978	0.0923	0.0562	-4557.583	0.0058	0.1037	0.0878	0.0596	-4544.366	0.0058	0.0978	0.1012	0.0460	-4580.483	0.0054	0.1167	0.1012	0.0460	-4580.483	0.0054	0.1167	0.0976	0.0574	-4576.888	0.0063	0.1094	0.0998	0.0473	-4579.495	0.0054	0.1147	0.0967	0.0439	-4564.738	0.0049	0.1121	0.0967	0.0439	-4564.738	0.0049	0.1121	0.0923	0.0369	-4545.504	0.0040	0.1090	0.0827	0.0366	-4512.344	0.0036	0.0978	0.1103	0.0382	-4604.218	0.0050	0.1298	0.1137	0.0369	-4613.415	0.0050	0.1342	0.0860	0.0352	-4522.988	0.0036	0.1020	0.0286	0.0254	-4291.836	0.0009	0.0348	0.0078	0.0010	-4180.518	0.0000	0.0102	0.0078	0.0010	-4180.518	0.0000	0.0101	0.0078	0.0010	-4180.518	0.0000	0.0101	0.0117	0.0010	-4202.229	0.0000	0.0153	0.0078	0.0010	-4180.520	0.0000	0.0102	0.7320	0.1659	-6037.100	0.1070	0.6448	0.3845	0.1172	-5378.054	0.0439	0.3747	0.3845	0.1172	-5378.054	0.0439	0.3747	0.3966	0.1123	-5393.756	0.0439	0.3906	0.3687	0.1462	-5385.081	0.0494	0.3378	0.3643	0.1491	-5379.357	0.0495	0.3319	0.3643	0.1491	-5379.357	0.0495	0.3319	0.3687	0.1441	-5383.395	0.0489	0.3394	0.3661	0.1610	-5396.733	0.0524	0.3256	0.3708	0.1837	-5429.854	0.0580	0.3155	0.2226	0.1630	-5040.363	0.0322	0.1973	0.2110	0.1759	-5011.817	0.0321	0.1823	0.2084	0.1794	-5006.506	0.0321	0.1788	0.1929	0.1743	-4955.444	0.0291	0.1672	0.1937	0.1819	-4961.808	0.0301	0.1654	0.1939	0.1772	-4960.046	0.0296	0.1671	0.1904	0.1825	-4951.577	0.0296	0.1624	0.1974	0.1723	-4968.450	0.0296	0.1718	0.1939	0.1772	-4960.046	0.0296	0.1671	0.1940	0.1771	-4959.994	0.0296	0.1672	0.1963	0.1739	-4965.632	0.0296	0.1702	0.1987	0.1707	-4971.206	0.0296	0.1734	0.1987	0.1707	-4971.207	0.0296	0.1734	0.1951	0.1755	-4962.831	0.0296	0.1687	0.1999	0.1691	-4973.953	0.0296	0.1750	0.1965	0.1255	-4941.359	0.0236	0.1880	0.1965	0.1255	-4941.359	0.0236	0.1880	0.1965	0.1255	-4941.359	0.0236	0.1880	0.1965	0.1255	-4941.359	0.0236	0.1880	0.2118	0.1126	-4971.376	0.0235	0.2085	0.2118	0.1126	-4971.376	0.0235	0.2085	0.2131	0.1116	-4973.927	0.0235	0.2102	0.2128	0.1149	-4976.200	0.0239	0.2084	0.2139	0.1233	-4985.846	0.0254	0.2057	0.2166	0.1182	-4988.927	0.0249	0.2106	0.2166	0.1182	-4988.927	0.0249	0.2106	0.2203	0.1154	-4996.206	0.0249	0.2155	0.2203	0.1154	-4996.206	0.0249	0.2155	0.2203	0.1154	-4996.206	0.0249	0.2155	0.2118	0.1188	-4976.032	0.0244	0.2057	0.2153	0.1161	-4984.383	0.0244	0.2103	0.1646	0.1087	-4829.384	0.0178	0.1634	0.0998	0.1013	-4611.956	0.0102	0.1007	0.0964	0.1127	-4604.152	0.0107	0.0949	0.0964	0.1127	-4604.152	0.0107	0.0949	0.0953	0.1066	-4597.464	0.0101	0.0951	0.1058	0.0758	-4618.151	0.0086	0.1133	0.1058	0.0758	-4618.151	0.0086	0.1133	0.1058	0.0758	-4618.151	0.0086	0.1133	0.1101	0.0720	-4630.273	0.0086	0.1190	0.1035	0.0778	-4611.097	0.0086	0.1103	0.1047	0.0767	-4614.258	0.0086	0.1119	0.1079	0.0739	-4623.940	0.0086	0.1161	0.1046	0.0768	-4614.333	0.0086	0.1118	0.1048	0.0717	-4612.333	0.0081	0.1133	0.0778	0.0688	-4512.732	0.0058	0.0847	0.1156	0.0639	-4644.244	0.0081	0.1275	0.1168	0.0632	-4647.312	0.0081	0.1290	0.1212	0.0604	-4659.611	0.0081	0.1348	0.1178	0.0625	-4650.447	0.0081	0.1304	0.0963	0.0635	-4577.188	0.0067	0.1062	0.1254	0.0777	-4684.360	0.0104	0.1336	0.1207	0.0816	-4672.243	0.0104	0.1275	0.1254	0.0777	-4684.337	0.0104	0.1337	0.1221	0.0804	-4675.100	0.0104	0.1293	0.1221	0.0804	-4675.100	0.0104	0.1293	0.1221	0.0804	-4675.100	0.0104	0.1293	0.1146	0.0687	-4643.046	0.0086	0.1249	0.0925	0.0461	-4551.575	0.0049	0.1066	0.0867	0.0550	-4538.210	0.0054	0.0977	0.0857	0.0558	-4534.788	0.0054	0.0964	0.0867	0.0550	-4538.210	0.0054	0.0977	0.0813	0.0594	-4521.181	0.0054	0.0907	0.0813	0.0594	-4521.181	0.0054	0.0907	0.0867	0.0550	-4538.210	0.0054	0.0977	0.0867	0.0550	-4538.210	0.0054	0.0977	0.0877	0.0596	-4544.415	0.0058	0.0978	0.0922	0.0562	-4557.635	0.0058	0.1036	0.0877	0.0596	-4544.415	0.0058	0.0978	0.0990	0.0472	-4574.107	0.0054	0.1138	0.0990	0.0472	-4574.107	0.0054	0.1138	0.0932	0.0606	-4563.758	0.0063	0.1036	0.0998	0.0474	-4579.553	0.0054	0.1146	0.0956	0.0445	-4561.506	0.0049	0.1107	0.0956	0.0445	-4561.506	0.0049	0.1107	0.0901	0.0379	-4538.987	0.0040	0.1062	0.0827	0.0366	-4512.394	0.0036	0.0977	0.1080	0.0391	-4598.063	0.0050	0.1268	0.1114	0.0378	-4607.330	0.0050	0.1312	0.0838	0.0363	-4516.333	0.0036	0.0992	0.0266	0.0275	-4282.947	0.0009	0.0322	0.0059	0.0010	-4168.951	0.0000	0.0077	0.0059	0.0010	-4168.951	0.0000	0.0077	0.0039	0.0010	-4156.700	0.0000	0.0051	0.0078	0.0010	-4180.522	0.0000	0.0102	0.0039	0.0010	-4156.701	0.0000	0.0051	0.0058	0.0010	-4168.956	0.0000	0.0076	0.7320	0.1659	-6037.100	0.1070	0.6448	0.3845	0.1172	-5378.054	0.0439	0.3747	0.3845	0.1172	-5378.054	0.0439	0.3747	0.3966	0.1123	-5393.756	0.0439	0.3906	0.3687	0.1462	-5385.081	0.0494	0.3378	0.3643	0.1491	-5379.357	0.0495	0.3319	0.3643	0.1491	-5379.357	0.0495	0.3319	0.3687	0.1441	-5383.395	0.0489	0.3394	0.3661	0.1610	-5396.733	0.0524	0.3256	0.3708	0.1837	-5429.854	0.0580	0.3155	0.2226	0.1630	-5040.363	0.0322	0.1973	0.2110	0.1759	-5011.817	0.0321	0.1823	0.2084	0.1794	-5006.506	0.0321	0.1788	0.1929	0.1743	-4955.444	0.0291	0.1672	0.1937	0.1819	-4961.808	0.0301	0.1654	0.1939	0.1772	-4960.046	0.0296	0.1671	0.1904	0.1825	-4951.577	0.0296	0.1624	0.1974	0.1723	-4968.450	0.0296	0.1718	0.1939	0.1772	-4960.046	0.0296	0.1671	0.1940	0.1771	-4959.994	0.0296	0.1672	0.1963	0.1739	-4965.632	0.0296	0.1702	0.1987	0.1707	-4971.206	0.0296	0.1734	0.1987	0.1707	-4971.207	0.0296	0.1734	0.1951	0.1755	-4962.831	0.0296	0.1687	0.1999	0.1691	-4973.953	0.0296	0.1750	0.1965	0.1255	-4941.359	0.0236	0.1880	0.1965	0.1255	-4941.359	0.0236	0.1880	0.1965	0.1255	-4941.359	0.0236	0.1880	0.1965	0.1255	-4941.359	0.0236	0.1880	0.2118	0.1126	-4971.376	0.0235	0.2085	0.2118	0.1126	-4971.376	0.0235	0.2085	0.2131	0.1116	-4973.927	0.0235	0.2102	0.2128	0.1149	-4976.200	0.0239	0.2084	0.2139	0.1233	-4985.846	0.0254	0.2057	0.2166	0.1182	-4988.927	0.0249	0.2106	0.2166	0.1182	-4988.927	0.0249	0.2106	0.2203	0.1154	-4996.206	0.0249	0.2155	0.2203	0.1154	-4996.206	0.0249	0.2155	0.2203	0.1154	-4996.206	0.0249	0.2155	0.2118	0.1188	-4976.032	0.0244	0.2057	0.2153	0.1161	-4984.383	0.0244	0.2103	0.1646	0.1087	-4829.384	0.0178	0.1634	0.0998	0.1013	-4611.956	0.0102	0.1007	0.0964	0.1127	-4604.152	0.0107	0.0949	0.0964	0.1127	-4604.152	0.0107	0.0949	0.0953	0.1066	-4597.464	0.0101	0.0951	0.1058	0.0758	-4618.151	0.0086	0.1133	0.1058	0.0758	-4618.151	0.0086	0.1133	0.1058	0.0758	-4618.151	0.0086	0.1133	0.1101	0.0720	-4630.273	0.0086	0.1190	0.1035	0.0778	-4611.097	0.0086	0.1103	0.1047	0.0767	-4614.258	0.0086	0.1119	0.1079	0.0739	-4623.940	0.0086	0.1161	0.1046	0.0768	-4614.333	0.0086	0.1118	0.1048	0.0717	-4612.333	0.0081	0.1133	0.0778	0.0688	-4512.732	0.0058	0.0847	0.1156	0.0639	-4644.244	0.0081	0.1275	0.1168	0.0632	-4647.312	0.0081	0.1290	0.1212	0.0604	-4659.611	0.0081	0.1348	0.1178	0.0625	-4650.447	0.0081	0.1304	0.0963	0.0635	-4577.188	0.0067	0.1062	0.1254	0.0777	-4684.360	0.0104	0.1336	0.1207	0.0816	-4672.243	0.0104	0.1275	0.1254	0.0777	-4684.337	0.0104	0.1337	0.1221	0.0804	-4675.100	0.0104	0.1293	0.1221	0.0804	-4675.100	0.0104	0.1293	0.1221	0.0804	-4675.100	0.0104	0.1293	0.1146	0.0687	-4643.046	0.0086	0.1249	0.0925	0.0461	-4551.575	0.0049	0.1066	0.0867	0.0550	-4538.210	0.0054	0.0977	0.0857	0.0558	-4534.788	0.0054	0.0964	0.0867	0.0550	-4538.210	0.0054	0.0977	0.0813	0.0594	-4521.181	0.0054	0.0907	0.0813	0.0594	-4521.181	0.0054	0.0907	0.0867	0.0550	-4538.210	0.0054	0.0977	0.0867	0.0550	-4538.210	0.0054	0.0977	0.0877	0.0596	-4544.415	0.0058	0.0978	0.0922	0.0562	-4557.635	0.0058	0.1036	0.0877	0.0596	-4544.415	0.0058	0.0978	0.0990	0.0472	-4574.107	0.0054	0.1138	0.0990	0.0472	-4574.107	0.0054	0.1138	0.0932	0.0606	-4563.758	0.0063	0.1036	0.0998	0.0474	-4579.553	0.0054	0.1146	0.0956	0.0445	-4561.506	0.0049	0.1107	0.0956	0.0445	-4561.506	0.0049	0.1107	0.0901	0.0379	-4538.987	0.0040	0.1062	0.0827	0.0366	-4512.394	0.0036	0.0977	0.1080	0.0391	-4598.063	0.0050	0.1268	0.1114	0.0378	-4607.330	0.0050	0.1312	0.0838	0.0363	-4516.333	0.0036	0.0992	0.0266	0.0275	-4282.947	0.0009	0.0322	0.0058	0.0010	-4168.951	0.0000	0.0076	0.0059	0.0010	-4168.951	0.0000	0.0076	0.0039	0.0010	-4156.700	0.0000	0.0051	0.0078	0.0010	-4180.522	0.0000	0.0102	0.0039	0.0010	-4156.701	0.0000	0.0051	0.0058	0.0010	-4168.956	0.0000	0.0076	0.0000	0.8503	-4127.328	0.0000	0.0000	0.7320	0.1659	-6037.100	0.1070	0.6448	0.3845	0.1172	-5378.054	0.0439	0.3747	0.3845	0.1172	-5378.054	0.0439	0.3747	0.3966	0.1123	-5393.756	0.0439	0.3906	0.3687	0.1462	-5385.081	0.0494	0.3378	0.3643	0.1491	-5379.357	0.0495	0.3319	0.3643	0.1491	-5379.357	0.0495	0.3319	0.3687	0.1441	-5383.395	0.0489	0.3394	0.3661	0.1610	-5396.733	0.0524	0.3256	0.3708	0.1837	-5429.854	0.0580	0.3155	0.2226	0.1630	-5040.363	0.0322	0.1973	0.2110	0.1759	-5011.817	0.0321	0.1823	0.2084	0.1794	-5006.506	0.0321	0.1788	0.1929	0.1743	-4955.444	0.0291	0.1672	0.1937	0.1819	-4961.808	0.0301	0.1654	0.1939	0.1772	-4960.046	0.0296	0.1671	0.1904	0.1825	-4951.577	0.0296	0.1624	0.1974	0.1723	-4968.450	0.0296	0.1718	0.1939	0.1772	-4960.046	0.0296	0.1671	0.1940	0.1771	-4959.994	0.0296	0.1672	0.1963	0.1739	-4965.632	0.0296	0.1702	0.1987	0.1707	-4971.206	0.0296	0.1734	0.1987	0.1707	-4971.207	0.0296	0.1734	0.1951	0.1755	-4962.831	0.0296	0.1687	0.1999	0.1691	-4973.953	0.0296	0.1750	0.1965	0.1255	-4941.359	0.0236	0.1880	0.1965	0.1255	-4941.359	0.0236	0.1880	0.1965	0.1255	-4941.359	0.0236	0.1880	0.1965	0.1255	-4941.359	0.0236	0.1880	0.2118	0.1126	-4971.376	0.0235	0.2085	0.2118	0.1126	-4971.376	0.0235	0.2085	0.2131	0.1116	-4973.927	0.0235	0.2102	0.2128	0.1149	-4976.200	0.0239	0.2084	0.2139	0.1233	-4985.846	0.0254	0.2057	0.2166	0.1182	-4988.927	0.0249	0.2106	0.2166	0.1182	-4988.927	0.0249	0.2106	0.2203	0.1154	-4996.206	0.0249	0.2155	0.2203	0.1154	-4996.206	0.0249	0.2155	0.2203	0.1154	-4996.206	0.0249	0.2155	0.2118	0.1188	-4976.032	0.0244	0.2057	0.2153	0.1161	-4984.383	0.0244	0.2103	0.1646	0.1087	-4829.384	0.0178	0.1634	0.0998	0.1013	-4611.956	0.0102	0.1007	0.0964	0.1127	-4604.152	0.0107	0.0949	0.0964	0.1127	-4604.152	0.0107	0.0949	0.0953	0.1066	-4597.464	0.0101	0.0951	0.1058	0.0758	-4618.151	0.0086	0.1133	0.1058	0.0758	-4618.151	0.0086	0.1133	0.1058	0.0758	-4618.151	0.0086	0.1133	0.1101	0.0720	-4630.273	0.0086	0.1190	0.1035	0.0778	-4611.097	0.0086	0.1103	0.1047	0.0767	-4614.258	0.0086	0.1119	0.1079	0.0739	-4623.940	0.0086	0.1161	0.1046	0.0768	-4614.333	0.0086	0.1118	0.1048	0.0717	-4612.333	0.0081	0.1133	0.0778	0.0688	-4512.732	0.0058	0.0847	0.1156	0.0639	-4644.244	0.0081	0.1275	0.1168	0.0632	-4647.312	0.0081	0.1290	0.1212	0.0604	-4659.611	0.0081	0.1348	0.1178	0.0625	-4650.447	0.0081	0.1304	0.0963	0.0635	-4577.188	0.0067	0.1062	0.1254	0.0777	-4684.360	0.0104	0.1336	0.1207	0.0816	-4672.243	0.0104	0.1275	0.1254	0.0777	-4684.337	0.0104	0.1337	0.1221	0.0804	-4675.100	0.0104	0.1293	0.1221	0.0804	-4675.100	0.0104	0.1293	0.1221	0.0804	-4675.100	0.0104	0.1293	0.1146	0.0687	-4643.046	0.0086	0.1249	0.0925	0.0461	-4551.575	0.0049	0.1066	0.0867	0.0550	-4538.210	0.0054	0.0977	0.0857	0.0558	-4534.788	0.0054	0.0964	0.0867	0.0550	-4538.210	0.0054	0.0977	0.0813	0.0594	-4521.181	0.0054	0.0907	0.0813	0.0594	-4521.181	0.0054	0.0907	0.0867	0.0550	-4538.210	0.0054	0.0977	0.0867	0.0550	-4538.210	0.0054	0.0977	0.0877	0.0596	-4544.415	0.0058	0.0978	0.0922	0.0562	-4557.635	0.0058	0.1036	0.0877	0.0596	-4544.415	0.0058	0.0978	0.0990	0.0472	-4574.107	0.0054	0.1138	0.0990	0.0472	-4574.107	0.0054	0.1138	0.0932	0.0606	-4563.758	0.0063	0.1036	0.0998	0.0474	-4579.553	0.0054	0.1146	0.0956	0.0445	-4561.506	0.0049	0.1107	0.0956	0.0445	-4561.506	0.0049	0.1107	0.0901	0.0379	-4538.987	0.0040	0.1062	0.0827	0.0366	-4512.394	0.0036	0.0977	0.1080	0.0391	-4598.063	0.0050	0.1268	0.1114	0.0378	-4607.330	0.0050	0.1312	0.0838	0.0362	-4516.333	0.0036	0.0992	0.0266	0.0275	-4282.947	0.0009	0.0322	0.0058	0.0010	-4168.951	0.0000	0.0076	0.0059	0.0010	-4168.951	0.0000	0.0077	0.0039	0.0010	-4156.700	0.0000	0.0050	0.0078	0.0010	-4180.522	0.0000	0.0102	0.0039	0.0010	-4156.701	0.0000	0.0051	0.0059	0.0010	-4168.956	0.0000	0.0077	0.0000	99.0000	-4127.327	0.0000	0.0000	0.0000	99.0000	-4127.327	0.0000	0.0000	0.7320	0.1659	-6037.100	0.1070	0.6448	0.3845	0.1172	-5378.054	0.0439	0.3747	0.3845	0.1172	-5378.054	0.0439	0.3747	0.3966	0.1123	-5393.756	0.0439	0.3906	0.3687	0.1462	-5385.081	0.0494	0.3378	0.3643	0.1491	-5379.357	0.0495	0.3319	0.3643	0.1491	-5379.357	0.0495	0.3319	0.3687	0.1441	-5383.395	0.0489	0.3394	0.3661	0.1610	-5396.733	0.0524	0.3256	0.3708	0.1837	-5429.854	0.0580	0.3155	0.2226	0.1630	-5040.363	0.0322	0.1973	0.2110	0.1759	-5011.817	0.0321	0.1823	0.2084	0.1794	-5006.506	0.0321	0.1788	0.1929	0.1743	-4955.444	0.0291	0.1672	0.1937	0.1819	-4961.808	0.0301	0.1654	0.1939	0.1772	-4960.046	0.0296	0.1671	0.1904	0.1825	-4951.577	0.0296	0.1624	0.1974	0.1723	-4968.450	0.0296	0.1718	0.1939	0.1772	-4960.046	0.0296	0.1671	0.1940	0.1771	-4959.994	0.0296	0.1672	0.1963	0.1739	-4965.632	0.0296	0.1702	0.1987	0.1707	-4971.206	0.0296	0.1734	0.1987	0.1707	-4971.207	0.0296	0.1734	0.1951	0.1755	-4962.831	0.0296	0.1687	0.1999	0.1691	-4973.953	0.0296	0.1750	0.1965	0.1255	-4941.359	0.0236	0.1880	0.1965	0.1255	-4941.359	0.0236	0.1880	0.1965	0.1255	-4941.359	0.0236	0.1880	0.1965	0.1255	-4941.359	0.0236	0.1880	0.2118	0.1126	-4971.376	0.0235	0.2085	0.2118	0.1126	-4971.376	0.0235	0.2085	0.2131	0.1116	-4973.927	0.0235	0.2102	0.2128	0.1149	-4976.200	0.0239	0.2084	0.2139	0.1233	-4985.846	0.0254	0.2057	0.2166	0.1182	-4988.927	0.0249	0.2106	0.2166	0.1182	-4988.927	0.0249	0.2106	0.2203	0.1154	-4996.206	0.0249	0.2155	0.2203	0.1154	-4996.206	0.0249	0.2155	0.2203	0.1154	-4996.206	0.0249	0.2155	0.2118	0.1188	-4976.032	0.0244	0.2057	0.2153	0.1161	-4984.383	0.0244	0.2103	0.1646	0.1087	-4829.384	0.0178	0.1634	0.0998	0.1013	-4611.956	0.0102	0.1007	0.0964	0.1127	-4604.152	0.0107	0.0949	0.0964	0.1127	-4604.152	0.0107	0.0949	0.0953	0.1066	-4597.464	0.0101	0.0951	0.1058	0.0758	-4618.151	0.0086	0.1133	0.1058	0.0758	-4618.151	0.0086	0.1133	0.1058	0.0758	-4618.151	0.0086	0.1133	0.1101	0.0720	-4630.273	0.0086	0.1190	0.1035	0.0778	-4611.097	0.0086	0.1103	0.1047	0.0767	-4614.258	0.0086	0.1119	0.1079	0.0739	-4623.940	0.0086	0.1161	0.1046	0.0768	-4614.333	0.0086	0.1118	0.1048	0.0717	-4612.333	0.0081	0.1133	0.0778	0.0688	-4512.732	0.0058	0.0847	0.1156	0.0639	-4644.244	0.0081	0.1275	0.1168	0.0632	-4647.312	0.0081	0.1290	0.1212	0.0604	-4659.611	0.0081	0.1348	0.1178	0.0625	-4650.447	0.0081	0.1304	0.0963	0.0635	-4577.188	0.0067	0.1062	0.1254	0.0777	-4684.360	0.0104	0.1336	0.1207	0.0816	-4672.243	0.0104	0.1275	0.1254	0.0777	-4684.337	0.0104	0.1337	0.1221	0.0804	-4675.100	0.0104	0.1293	0.1221	0.0804	-4675.100	0.0104	0.1293	0.1221	0.0804	-4675.100	0.0104	0.1293	0.1146	0.0687	-4643.046	0.0086	0.1249	0.0925	0.0461	-4551.575	0.0049	0.1066	0.0867	0.0550	-4538.210	0.0054	0.0977	0.0857	0.0558	-4534.788	0.0054	0.0964	0.0867	0.0550	-4538.210	0.0054	0.0977	0.0813	0.0594	-4521.181	0.0054	0.0907	0.0813	0.0594	-4521.181	0.0054	0.0907	0.0867	0.0550	-4538.210	0.0054	0.0977	0.0867	0.0550	-4538.210	0.0054	0.0977	0.0877	0.0596	-4544.415	0.0058	0.0978	0.0922	0.0562	-4557.635	0.0058	0.1036	0.0877	0.0596	-4544.415	0.0058	0.0978	0.0990	0.0472	-4574.107	0.0054	0.1138	0.0990	0.0472	-4574.107	0.0054	0.1138	0.0932	0.0606	-4563.758	0.0063	0.1036	0.0998	0.0474	-4579.553	0.0054	0.1146	0.0956	0.0445	-4561.506	0.0049	0.1107	0.0956	0.0445	-4561.506	0.0049	0.1107	0.0901	0.0379	-4538.987	0.0040	0.1062	0.0827	0.0366	-4512.394	0.0036	0.0977	0.1080	0.0391	-4598.063	0.0050	0.1268	0.1114	0.0378	-4607.330	0.0050	0.1312	0.0838	0.0362	-4516.333	0.0036	0.0992	0.0266	0.0275	-4282.947	0.0009	0.0322	0.0058	0.0010	-4168.951	0.0000	0.0076	0.0059	0.0010	-4168.951	0.0000	0.0076	0.0039	0.0010	-4156.700	0.0000	0.0051	0.0078	0.0010	-4180.522	0.0000	0.0102	0.0039	0.0010	-4156.701	0.0000	0.0051	0.0059	0.0010	-4168.956	0.0000	0.0077	0.0000	99.0000	-4127.327	0.0000	0.0000	0.0000	99.0000	-4127.327	0.0000	0.0000	0.0000	0.9737	-4127.328	0.0000	0.0000	0.7323	0.1657	-6036.926	0.1069	0.6453	0.3907	0.1146	-5385.820	0.0439	0.3828	0.3907	0.1146	-5385.820	0.0439	0.3828	0.4029	0.1099	-5401.345	0.0438	0.3989	0.3749	0.1426	-5393.070	0.0494	0.3461	0.3705	0.1453	-5387.424	0.0494	0.3401	0.3705	0.1453	-5387.424	0.0494	0.3401	0.3749	0.1405	-5391.364	0.0489	0.3476	0.3692	0.1589	-5400.775	0.0524	0.3298	0.3738	0.1812	-5433.970	0.0579	0.3197	0.2289	0.1561	-5053.302	0.0321	0.2057	0.2172	0.1680	-5025.170	0.0320	0.1905	0.2146	0.1713	-5019.959	0.0320	0.1870	0.2014	0.1630	-4974.709	0.0291	0.1785	0.2022	0.1700	-4981.148	0.0300	0.1767	0.2000	0.1689	-4973.851	0.0296	0.1751	0.1965	0.1735	-4965.421	0.0296	0.1706	0.2060	0.1614	-4987.520	0.0296	0.1831	0.2000	0.1689	-4973.851	0.0296	0.1751	0.2025	0.1656	-4979.259	0.0296	0.1785	0.2048	0.1628	-4984.766	0.0296	0.1816	0.2072	0.1599	-4990.208	0.0295	0.1847	0.2048	0.1629	-4984.820	0.0296	0.1815	0.2012	0.1673	-4976.587	0.0296	0.1768	0.2037	0.1642	-4981.996	0.0296	0.1800	0.2026	0.1201	-4954.613	0.0236	0.1962	0.2026	0.1201	-4954.613	0.0236	0.1962	0.2026	0.1201	-4954.613	0.0236	0.1962	0.2026	0.1201	-4954.613	0.0236	0.1962	0.2207	0.1064	-4989.105	0.0234	0.2202	0.2207	0.1064	-4989.105	0.0234	0.2202	0.2220	0.1056	-4991.598	0.0234	0.2219	0.2217	0.1086	-4993.932	0.0239	0.2201	0.2228	0.1165	-5003.673	0.0253	0.2175	0.2231	0.1134	-5001.449	0.0249	0.2192	0.2231	0.1134	-5001.449	0.0249	0.2192	0.2293	0.1092	-5013.695	0.0248	0.2274	0.2293	0.1092	-5013.695	0.0248	0.2274	0.2293	0.1092	-5013.695	0.0248	0.2274	0.2207	0.1122	-4993.860	0.0244	0.2174	0.2242	0.1098	-5002.049	0.0244	0.2221	0.1705	0.1036	-4843.361	0.0177	0.1712	0.1042	0.0955	-4625.128	0.0102	0.1066	0.0997	0.1075	-4614.205	0.0107	0.0993	0.0997	0.1075	-4614.205	0.0107	0.0993	0.0986	0.1017	-4607.510	0.0101	0.0995	0.1103	0.0719	-4630.849	0.0086	0.1192	0.1103	0.0719	-4630.849	0.0086	0.1192	0.1103	0.0719	-4630.849	0.0086	0.1192	0.1147	0.0686	-4642.771	0.0086	0.1250	0.1080	0.0738	-4623.903	0.0086	0.1162	0.1091	0.0728	-4627.008	0.0086	0.1177	0.1124	0.0702	-4636.539	0.0086	0.1220	0.1091	0.0729	-4627.087	0.0086	0.1176	0.1092	0.0681	-4625.031	0.0081	0.1192	0.0842	0.0625	-4533.424	0.0058	0.0932	0.1213	0.0603	-4659.485	0.0081	0.1349	0.1225	0.0596	-4662.493	0.0081	0.1365	0.1269	0.0572	-4674.570	0.0081	0.1423	0.1235	0.0590	-4665.574	0.0081	0.1378	0.1007	0.0602	-4590.145	0.0067	0.1121	0.1299	0.0743	-4696.388	0.0104	0.1397	0.1230	0.0797	-4678.389	0.0104	0.1305	0.1300	0.0743	-4696.365	0.0104	0.1397	0.1266	0.0768	-4687.263	0.0104	0.1353	0.1266	0.0768	-4687.263	0.0104	0.1353	0.1266	0.0768	-4687.263	0.0104	0.1353	0.1192	0.0655	-4655.350	0.0086	0.1308	0.0969	0.0437	-4564.517	0.0049	0.1125	0.0911	0.0519	-4551.503	0.0054	0.1035	0.0901	0.0526	-4548.136	0.0054	0.1021	0.0911	0.0519	-4551.503	0.0054	0.1035	0.0857	0.0558	-4534.773	0.0054	0.0964	0.0857	0.0558	-4534.773	0.0054	0.0964	0.0911	0.0519	-4551.503	0.0054	0.1035	0.0911	0.0519	-4551.503	0.0054	0.1035	0.0921	0.0563	-4557.707	0.0058	0.1035	0.0966	0.0532	-4570.693	0.0058	0.1094	0.0921	0.0563	-4557.707	0.0058	0.1035	0.1012	0.0460	-4580.483	0.0054	0.1167	0.1012	0.0460	-4580.483	0.0054	0.1167	0.0976	0.0574	-4576.889	0.0063	0.1094	0.1042	0.0450	-4592.203	0.0054	0.1205	0.1023	0.0412	-4580.605	0.0049	0.1195	0.1023	0.0412	-4580.605	0.0049	0.1195	0.0946	0.0359	-4551.947	0.0040	0.1120	0.0871	0.0346	-4525.687	0.0036	0.1035	0.1137	0.0369	-4613.328	0.0050	0.1343	0.1160	0.0361	-4619.432	0.0050	0.1372	0.0882	0.0342	-4529.567	0.0036	0.1049	0.0306	0.0236	-4300.565	0.0009	0.0374	0.0098	0.0010	-4191.574	0.0000	0.0128	0.0097	0.0010	-4191.574	0.0000	0.0127	0.0117	0.0010	-4202.221	0.0000	0.0152	0.0137	0.0010	-4212.538	0.0000	0.0178	0.0098	0.0010	-4191.576	0.0000	0.0128	0.0117	0.0010	-4202.232	0.0000	0.0152	0.0098	0.0010	-4191.581	0.0000	0.0128	0.0098	0.0010	-4191.580	0.0000	0.0128	0.0098	0.0010	-4191.581	0.0000	0.0128	0.0098	0.0010	-4191.580	0.0000	0.0128	0.7436	0.1618	-6043.562	0.1069	0.6603	0.3982	0.1133	-5397.505	0.0443	0.3913	0.3982	0.1133	-5397.505	0.0443	0.3913	0.4105	0.1087	-5412.851	0.0443	0.4075	0.3775	0.1431	-5399.092	0.0498	0.3481	0.3731	0.1459	-5393.465	0.0499	0.3421	0.3731	0.1459	-5393.465	0.0499	0.3421	0.3775	0.1411	-5397.391	0.0493	0.3497	0.3748	0.1574	-5410.890	0.0529	0.3357	0.3794	0.1793	-5444.085	0.0584	0.3256	0.2287	0.1599	-5055.840	0.0326	0.2039	0.2170	0.1720	-5026.939	0.0325	0.1889	0.2144	0.1753	-5021.708	0.0325	0.1854	0.2013	0.1671	-4976.508	0.0296	0.1769	0.2021	0.1742	-4982.905	0.0305	0.1752	0.1999	0.1731	-4975.615	0.0301	0.1736	0.1987	0.1747	-4972.805	0.0301	0.1721	0.2059	0.1654	-4989.329	0.0300	0.1815	0.1999	0.1731	-4975.615	0.0301	0.1736	0.2023	0.1698	-4981.042	0.0300	0.1769	0.2047	0.1668	-4986.566	0.0300	0.1800	0.2071	0.1639	-4992.026	0.0300	0.1832	0.2046	0.1669	-4986.620	0.0300	0.1799	0.2011	0.1715	-4978.360	0.0300	0.1752	0.2059	0.1654	-4989.328	0.0300	0.1815	0.2000	0.1258	-4952.080	0.0241	0.1913	0.2000	0.1258	-4952.080	0.0241	0.1913	0.2000	0.1258	-4952.080	0.0241	0.1913	0.2000	0.1258	-4952.080	0.0241	0.1913	0.2192	0.1104	-4989.642	0.0239	0.2169	0.2192	0.1104	-4989.642	0.0239	0.2169	0.2205	0.1095	-4992.151	0.0239	0.2186	0.2202	0.1126	-4994.448	0.0244	0.2168	0.2201	0.1216	-5001.390	0.0258	0.2124	0.2228	0.1166	-5004.391	0.0253	0.2174	0.2228	0.1166	-5004.391	0.0253	0.2174	0.2278	0.1131	-5014.239	0.0253	0.2240	0.2278	0.1131	-5014.239	0.0253	0.2240	0.2278	0.1131	-5014.239	0.0253	0.2240	0.2192	0.1163	-4994.328	0.0249	0.2140	0.2215	0.1146	-4999.872	0.0249	0.2171	0.1680	0.1094	-4840.692	0.0182	0.1665	0.1019	0.1043	-4620.836	0.0107	0.1022	0.0986	0.1157	-4613.050	0.0112	0.0964	0.0986	0.1157	-4613.050	0.0112	0.0964	0.0975	0.1097	-4606.412	0.0106	0.0966	0.1080	0.0787	-4627.072	0.0090	0.1148	0.1080	0.0787	-4627.072	0.0090	0.1148	0.1080	0.0787	-4627.072	0.0090	0.1148	0.1123	0.0748	-4639.141	0.0090	0.1206	0.1057	0.0808	-4620.046	0.0090	0.1118	0.1068	0.0797	-4623.193	0.0090	0.1134	0.1101	0.0767	-4632.835	0.0090	0.1177	0.1068	0.0797	-4623.269	0.0090	0.1133	0.1069	0.0747	-4621.307	0.0086	0.1148	0.0831	0.0694	-4532.700	0.0063	0.0904	0.1201	0.0651	-4659.183	0.0086	0.1320	0.1213	0.0644	-4662.215	0.0086	0.1335	0.1257	0.0616	-4674.376	0.0086	0.1394	0.1223	0.0637	-4665.316	0.0086	0.1349	0.0996	0.0659	-4589.652	0.0072	0.1092	0.1253	0.0820	-4686.867	0.0108	0.1322	0.1229	0.0841	-4680.848	0.0109	0.1291	0.1253	0.0820	-4686.845	0.0108	0.1322	0.1243	0.0829	-4683.689	0.0108	0.1309	0.1243	0.0829	-4683.689	0.0108	0.1309	0.1243	0.0829	-4683.689	0.0108	0.1309	0.1168	0.0714	-4651.861	0.0090	0.1264	0.0958	0.0489	-4564.336	0.0054	0.1096	0.0889	0.0587	-4547.743	0.0058	0.0992	0.0878	0.0595	-4544.335	0.0058	0.0979	0.0889	0.0587	-4547.743	0.0058	0.0992	0.0835	0.0633	-4530.792	0.0058	0.0922	0.0835	0.0633	-4530.792	0.0058	0.0922	0.0889	0.0587	-4547.743	0.0058	0.0992	0.0889	0.0587	-4547.743	0.0058	0.0992	0.0888	0.0642	-4550.530	0.0063	0.0978	0.0933	0.0605	-4563.748	0.0063	0.1037	0.0888	0.0642	-4550.530	0.0063	0.0978	0.1023	0.0498	-4586.646	0.0058	0.1168	0.1023	0.0498	-4586.646	0.0058	0.1168	0.0987	0.0614	-4582.907	0.0067	0.1094	0.1019	0.0507	-4589.612	0.0059	0.1161	0.1000	0.0466	-4577.373	0.0054	0.1152	0.1000	0.0466	-4577.373	0.0054	0.1152	0.0934	0.0410	-4552.657	0.0045	0.1091	0.0859	0.0400	-4525.639	0.0040	0.1006	0.1137	0.0407	-4616.532	0.0054	0.1329	0.1159	0.0398	-4622.656	0.0054	0.1358	0.0871	0.0396	-4529.543	0.0040	0.1021	0.0296	0.0381	-4299.683	0.0013	0.0348	0.0029	0.1748	-4153.171	0.0004	0.0025	0.0029	0.1747	-4153.171	0.0004	0.0025	0.0088	0.0435	-4190.269	0.0004	0.0102	0.0088	0.0435	-4190.274	0.0004	0.0102	0.0068	0.0581	-4178.711	0.0004	0.0076	0.0107	0.0347	-4201.326	0.0004	0.0127	0.0088	0.0435	-4190.274	0.0004	0.0102	0.0088	0.0435	-4190.274	0.0004	0.0102	0.0088	0.0435	-4190.274	0.0004	0.0102	0.0088	0.0435	-4190.274	0.0004	0.0102	0.0127	0.0289	-4211.967	0.0004	0.0153	0.7436	0.1654	-6048.229	0.1084	0.6558	0.4100	0.1393	-5467.006	0.0531	0.3811	0.4100	0.1393	-5467.006	0.0531	0.3811	0.4236	0.1330	-5484.401	0.0531	0.3990	0.3818	0.1575	-5429.030	0.0539	0.3419	0.3774	0.1606	-5423.336	0.0540	0.3360	0.3774	0.1606	-5423.336	0.0540	0.3360	0.3818	0.1554	-5427.420	0.0534	0.3435	0.3804	0.1804	-5451.775	0.0588	0.3258	0.3769	0.2008	-5461.589	0.0624	0.3106	0.2456	0.1825	-5118.485	0.0382	0.2095	0.2196	0.2063	-5055.635	0.0370	0.1792	0.2218	0.2030	-5061.271	0.0370	0.1821	0.2182	0.1859	-5040.326	0.0344	0.1849	0.2190	0.1930	-5046.470	0.0353	0.1831	0.2192	0.1886	-5044.765	0.0349	0.1848	0.2156	0.1938	-5036.613	0.0349	0.1800	0.2228	0.1838	-5052.861	0.0348	0.1896	0.2192	0.1886	-5044.765	0.0349	0.1848	0.2192	0.1885	-5044.708	0.0349	0.1849	0.2216	0.1853	-5050.142	0.0348	0.1880	0.2240	0.1822	-5055.512	0.0348	0.1912	0.2215	0.1854	-5050.200	0.0348	0.1879	0.2204	0.1869	-5047.444	0.0348	0.1864	0.2228	0.1838	-5052.862	0.0348	0.1896	0.2199	0.1572	-5030.517	0.0310	0.1971	0.2199	0.1572	-5030.517	0.0310	0.1971	0.2199	0.1572	-5030.517	0.0310	0.1971	0.2199	0.1572	-5030.517	0.0310	0.1971	0.2336	0.1468	-5060.290	0.0314	0.2138	0.2336	0.1468	-5060.290	0.0314	0.2138	0.2361	0.1445	-5065.334	0.0314	0.2171	0.2371	0.1467	-5069.869	0.0318	0.2171	0.2345	0.1589	-5070.427	0.0333	0.2095	0.2371	0.1530	-5073.730	0.0328	0.2143	0.2371	0.1530	-5073.730	0.0328	0.2143	0.2385	0.1517	-5075.793	0.0328	0.2161	0.2385	0.1517	-5075.793	0.0328	0.2161	0.2385	0.1517	-5075.793	0.0328	0.2161	0.2362	0.1507	-5068.788	0.0323	0.2145	0.2360	0.1509	-5069.328	0.0323	0.2143	0.1838	0.1223	-4894.254	0.0217	0.1771	0.1547	0.1359	-4815.074	0.0197	0.1449	0.1558	0.1390	-4819.969	0.0202	0.1449	0.1558	0.1390	-4819.969	0.0202	0.1449	0.1489	0.1424	-4799.140	0.0196	0.1375	0.1301	0.1498	-4738.407	0.0177	0.1183	0.1301	0.1498	-4738.407	0.0177	0.1183	0.1301	0.1498	-4738.407	0.0177	0.1183	0.1355	0.1410	-4753.545	0.0177	0.1255	0.1255	0.1577	-4725.153	0.0177	0.1123	0.1267	0.1554	-4728.223	0.0177	0.1140	0.1345	0.1425	-4750.350	0.0177	0.1242	0.1289	0.1516	-4734.650	0.0177	0.1168	0.1246	0.1535	-4720.552	0.0173	0.1126	0.1456	0.1381	-4786.843	0.0187	0.1357	0.1715	0.1292	-4864.853	0.0210	0.1628	0.1727	0.1279	-4867.668	0.0210	0.1644	0.1738	0.1267	-4870.494	0.0210	0.1659	0.1726	0.1280	-4867.719	0.0210	0.1643	0.1385	0.1263	-4754.954	0.0167	0.1323	0.1713	0.1162	-4853.096	0.0194	0.1673	0.1594	0.1284	-4824.788	0.0195	0.1516	0.1714	0.1161	-4853.070	0.0194	0.1674	0.1620	0.1255	-4830.306	0.0195	0.1550	0.1620	0.1255	-4830.306	0.0195	0.1550	0.1620	0.1255	-4830.306	0.0195	0.1550	0.1551	0.1247	-4808.153	0.0185	0.1487	0.1454	0.1235	-4776.095	0.0173	0.1397	0.1440	0.1208	-4771.345	0.0168	0.1392	0.1418	0.1235	-4765.282	0.0168	0.1363	0.1440	0.1208	-4771.345	0.0168	0.1392	0.1383	0.1278	-4756.218	0.0168	0.1317	0.1383	0.1278	-4756.218	0.0168	0.1317	0.1440	0.1208	-4771.345	0.0168	0.1392	0.1440	0.1208	-4771.345	0.0168	0.1392	0.1487	0.1199	-4785.183	0.0173	0.1440	0.1441	0.1252	-4773.240	0.0173	0.1380	0.1487	0.1199	-4785.183	0.0173	0.1440	0.1482	0.1077	-4775.388	0.0159	0.1475	0.1482	0.1077	-4775.388	0.0159	0.1475	0.1463	0.1271	-4781.266	0.0177	0.1396	0.1465	0.1223	-4779.117	0.0173	0.1412	0.1463	0.1222	-4778.760	0.0172	0.1410	0.1463	0.1222	-4778.760	0.0172	0.1410	0.1318	0.1361	-4736.870	0.0168	0.1234	0.1428	0.1274	-4770.943	0.0173	0.1361	0.1770	0.1131	-4870.986	0.0197	0.1740	0.1805	0.1102	-4879.296	0.0197	0.1786	0.1416	0.1272	-4766.237	0.0172	0.1351	0.1427	0.1285	-4772.625	0.0174	0.1357	0.1419	0.1245	-4767.463	0.0169	0.1361	0.1419	0.1245	-4767.463	0.0169	0.1361	0.1407	0.1259	-4764.449	0.0169	0.1345	0.1441	0.1216	-4772.818	0.0169	0.1391	0.1419	0.1243	-4766.783	0.0169	0.1361	0.1396	0.1272	-4760.730	0.0169	0.1331	0.1395	0.1273	-4760.793	0.0169	0.1330	0.1395	0.1273	-4760.793	0.0169	0.1330	0.1395	0.1273	-4760.793	0.0169	0.1330	0.1395	0.1273	-4760.793	0.0169	0.1330	0.1464	0.1190	-4778.786	0.0169	0.1421	0.1451	0.1252	-4779.268	0.0174	0.1390	0.7647	0.1587	-6061.287	0.1084	0.6833	0.4289	0.1124	-5456.378	0.0475	0.4223	0.4289	0.1124	-5456.378	0.0475	0.4223	0.4432	0.1076	-5472.847	0.0475	0.4410	0.3982	0.1367	-5434.998	0.0509	0.3722	0.3937	0.1392	-5429.586	0.0510	0.3660	0.3937	0.1392	-5429.586	0.0510	0.3660	0.4014	0.1333	-5437.113	0.0504	0.3779	0.3885	0.1570	-5442.265	0.0547	0.3484	0.3976	0.1750	-5481.363	0.0602	0.3441	0.2506	0.1605	-5116.757	0.0358	0.2231	0.2367	0.1835	-5093.313	0.0370	0.2015	0.2342	0.1867	-5088.098	0.0370	0.1982	0.2210	0.1786	-5043.553	0.0339	0.1900	0.2243	0.1822	-5055.064	0.0349	0.1915	0.2220	0.1812	-5048.004	0.0344	0.1899	0.2209	0.1827	-5045.285	0.0344	0.1883	0.2282	0.1736	-5061.259	0.0344	0.1980	0.2220	0.1812	-5048.004	0.0344	0.1899	0.2221	0.1811	-5047.948	0.0344	0.1900	0.2270	0.1750	-5058.584	0.0344	0.1964	0.2269	0.1751	-5058.643	0.0344	0.1963	0.2219	0.1814	-5048.092	0.0344	0.1897	0.2208	0.1828	-5045.345	0.0344	0.1882	0.2232	0.1798	-5050.744	0.0344	0.1914	0.2227	0.1481	-5032.665	0.0301	0.2033	0.2227	0.1481	-5032.665	0.0301	0.2033	0.2227	0.1481	-5032.665	0.0301	0.2033	0.2227	0.1481	-5032.665	0.0301	0.2033	0.2368	0.1324	-5058.291	0.0296	0.2233	0.2368	0.1324	-5058.291	0.0296	0.2233	0.2394	0.1304	-5063.243	0.0296	0.2267	0.2379	0.1344	-5062.741	0.0300	0.2234	0.2390	0.1427	-5071.812	0.0315	0.2206	0.2416	0.1374	-5074.901	0.0310	0.2255	0.2416	0.1374	-5074.901	0.0310	0.2255	0.2456	0.1342	-5081.943	0.0310	0.2308	0.2456	0.1342	-5081.943	0.0310	0.2308	0.2456	0.1342	-5081.943	0.0310	0.2308	0.2420	0.1342	-5072.490	0.0305	0.2274	0.2404	0.1355	-5070.592	0.0305	0.2252	0.1644	0.0932	-4815.313	0.0158	0.1690	0.1333	0.1123	-4733.190	0.0147	0.1312	0.1320	0.1187	-4732.296	0.0152	0.1282	0.1320	0.1187	-4732.296	0.0152	0.1282	0.1309	0.1142	-4726.019	0.0147	0.1284	0.1265	0.1086	-4708.116	0.0136	0.1256	0.1265	0.1086	-4708.116	0.0136	0.1256	0.1265	0.1086	-4708.116	0.0136	0.1256	0.1275	0.1074	-4710.657	0.0136	0.1270	0.1197	0.1170	-4688.731	0.0137	0.1167	0.1232	0.1126	-4698.111	0.0136	0.1212	0.1287	0.1061	-4713.709	0.0136	0.1285	0.1231	0.1127	-4698.190	0.0136	0.1211	0.1232	0.1076	-4696.575	0.0132	0.1227	0.1290	0.0975	-4710.889	0.0128	0.1313	0.1548	0.0922	-4790.198	0.0147	0.1595	0.1571	0.0904	-4795.858	0.0147	0.1626	0.1606	0.0879	-4804.405	0.0147	0.1671	0.1571	0.0904	-4795.910	0.0147	0.1625	0.1130	0.0932	-4651.501	0.0108	0.1162	0.1462	0.0895	-4757.844	0.0136	0.1516	0.1345	0.0998	-4728.439	0.0136	0.1362	0.1486	0.0877	-4763.581	0.0136	0.1547	0.1369	0.0975	-4734.307	0.0136	0.1394	0.1369	0.0975	-4734.307	0.0136	0.1394	0.1369	0.0975	-4734.307	0.0136	0.1394	0.1280	0.0973	-4705.492	0.0127	0.1303	0.1273	0.0934	-4699.767	0.0122	0.1308	0.1081	0.1105	-4644.062	0.0118	0.1069	0.1049	0.1151	-4634.160	0.0118	0.1026	0.1081	0.1105	-4644.062	0.0118	0.1069	0.1005	0.1221	-4620.818	0.0118	0.0969	0.1005	0.1221	-4620.818	0.0118	0.0969	0.1081	0.1105	-4644.062	0.0118	0.1069	0.1081	0.1105	-4644.062	0.0118	0.1069	0.1170	0.1045	-4671.947	0.0122	0.1172	0.1203	0.1006	-4681.390	0.0122	0.1216	0.1170	0.1045	-4671.947	0.0122	0.1172	0.1240	0.0921	-4688.180	0.0118	0.1278	0.1240	0.0921	-4688.180	0.0118	0.1278	0.1203	0.1056	-4683.570	0.0127	0.1203	0.1288	0.0845	-4699.616	0.0114	0.1351	0.1239	0.0926	-4688.833	0.0118	0.1276	0.1239	0.0926	-4688.833	0.0118	0.1276	0.1109	0.0860	-4640.959	0.0100	0.1159	0.1118	0.0855	-4644.948	0.0100	0.1170	0.1500	0.0808	-4766.123	0.0128	0.1587	0.1522	0.0793	-4771.893	0.0128	0.1617	0.1064	0.0965	-4631.086	0.0105	0.1085	0.1088	0.0837	-4633.769	0.0096	0.1143	0.1057	0.0767	-4619.680	0.0087	0.1130	0.1057	0.0767	-4619.680	0.0087	0.1130	0.1091	0.0737	-4629.214	0.0087	0.1174	0.1102	0.0727	-4631.719	0.0086	0.1189	0.1069	0.0756	-4622.183	0.0087	0.1145	0.1090	0.0737	-4628.587	0.0086	0.1174	0.1068	0.0756	-4622.222	0.0087	0.1144	0.1068	0.0756	-4622.222	0.0087	0.1144	0.1068	0.0756	-4622.222	0.0087	0.1144	0.1068	0.0756	-4622.222	0.0087	0.1144	0.1113	0.0718	-4634.880	0.0086	0.1203	0.1090	0.0786	-4631.829	0.0091	0.1159	0.0976	0.1174	-4605.769	0.0112	0.0951	0.7653	0.1608	-6066.309	0.1095	0.6809	0.4287	0.1153	-5459.652	0.0484	0.4194	0.4287	0.1153	-5459.652	0.0484	0.4194	0.4430	0.1104	-5476.181	0.0484	0.4381	0.3981	0.1404	-5438.450	0.0518	0.3692	0.3935	0.1430	-5433.010	0.0519	0.3631	0.3935	0.1430	-5433.010	0.0519	0.3631	0.3981	0.1384	-5436.743	0.0513	0.3708	0.3946	0.1572	-5453.476	0.0556	0.3536	0.4023	0.1760	-5490.316	0.0611	0.3475	0.2594	0.1579	-5137.071	0.0367	0.2322	0.2379	0.1887	-5098.527	0.0378	0.2006	0.2378	0.1889	-5098.643	0.0378	0.2004	0.2227	0.1758	-5045.356	0.0338	0.1924	0.2259	0.1793	-5056.861	0.0348	0.1939	0.2237	0.1783	-5049.811	0.0343	0.1923	0.2225	0.1798	-5047.104	0.0343	0.1908	0.2298	0.1709	-5063.000	0.0343	0.2005	0.2237	0.1783	-5049.811	0.0343	0.1923	0.2237	0.1782	-5049.754	0.0343	0.1924	0.2286	0.1723	-5060.337	0.0343	0.1989	0.2286	0.1724	-5060.397	0.0343	0.1988	0.2236	0.1785	-5049.900	0.0343	0.1922	0.2199	0.1831	-5041.845	0.0343	0.1874	0.2248	0.1769	-5052.538	0.0343	0.1938	0.2278	0.1496	-5046.417	0.0310	0.2073	0.2278	0.1496	-5046.417	0.0310	0.2073	0.2278	0.1496	-5046.417	0.0310	0.2073	0.2278	0.1496	-5046.417	0.0310	0.2073	0.2471	0.1301	-5081.757	0.0305	0.2342	0.2471	0.1301	-5081.757	0.0305	0.2342	0.2497	0.1281	-5086.608	0.0304	0.2376	0.2482	0.1320	-5086.172	0.0309	0.2343	0.2467	0.1418	-5089.673	0.0324	0.2281	0.2494	0.1367	-5092.688	0.0319	0.2331	0.2494	0.1367	-5092.688	0.0319	0.2331	0.2534	0.1336	-5099.625	0.0318	0.2384	0.2534	0.1336	-5099.625	0.0318	0.2384	0.2534	0.1336	-5099.625	0.0318	0.2384	0.2497	0.1336	-5090.270	0.0314	0.2349	0.2481	0.1349	-5088.415	0.0314	0.2327	0.1558	0.0852	-4782.353	0.0139	0.1631	0.1287	0.1270	-4723.827	0.0156	0.1228	0.1275	0.1341	-4722.740	0.0161	0.1198	0.1275	0.1341	-4722.740	0.0161	0.1198	0.1286	0.1259	-4722.783	0.0155	0.1230	0.1342	0.1187	-4738.273	0.0155	0.1303	0.1342	0.1187	-4738.273	0.0155	0.1303	0.1342	0.1187	-4738.273	0.0155	0.1303	0.1329	0.1202	-4734.680	0.0155	0.1286	0.1273	0.1276	-4719.127	0.0155	0.1213	0.1297	0.1243	-4725.251	0.0155	0.1244	0.1352	0.1173	-4740.720	0.0155	0.1317	0.1296	0.1244	-4725.333	0.0155	0.1243	0.1298	0.1193	-4723.815	0.0150	0.1259	0.1279	0.1075	-4711.635	0.0137	0.1273	0.1539	0.0922	-4785.870	0.0146	0.1586	0.1563	0.0903	-4791.541	0.0146	0.1618	0.1573	0.0896	-4794.494	0.0146	0.1631	0.1562	0.0904	-4791.593	0.0146	0.1617	0.1090	0.0870	-4633.094	0.0099	0.1136	0.1418	0.0927	-4745.344	0.0135	0.1460	0.1325	0.1013	-4721.593	0.0135	0.1337	0.1442	0.0907	-4751.162	0.0135	0.1491	0.1349	0.0989	-4727.503	0.0135	0.1369	0.1349	0.0989	-4727.503	0.0135	0.1369	0.1349	0.0989	-4727.503	0.0135	0.1369	0.1217	0.0940	-4681.477	0.0117	0.1248	0.1255	0.0857	-4687.948	0.0113	0.1313	0.1139	0.1024	-4659.384	0.0117	0.1147	0.1117	0.1050	-4652.913	0.0117	0.1118	0.1139	0.1024	-4659.384	0.0117	0.1147	0.1073	0.1109	-4639.930	0.0118	0.1060	0.1073	0.1109	-4639.930	0.0118	0.1060	0.1139	0.1024	-4659.384	0.0117	0.1147	0.1139	0.1024	-4659.384	0.0117	0.1147	0.1240	0.0962	-4689.868	0.0122	0.1266	0.1274	0.0929	-4699.076	0.0122	0.1311	0.1240	0.0962	-4689.868	0.0122	0.1266	0.1242	0.0914	-4687.362	0.0117	0.1283	0.1242	0.0914	-4687.362	0.0117	0.1283	0.1251	0.0997	-4695.196	0.0126	0.1267	0.1256	0.0865	-4689.075	0.0113	0.1312	0.1176	0.0890	-4664.577	0.0109	0.1221	0.1176	0.0890	-4664.577	0.0109	0.1221	0.1109	0.0956	-4645.031	0.0108	0.1133	0.1142	0.0827	-4650.432	0.0100	0.1204	0.1514	0.0795	-4768.142	0.0128	0.1607	0.1537	0.0780	-4773.887	0.0128	0.1637	0.1086	0.1037	-4640.881	0.0113	0.1090	0.1109	0.0911	-4644.321	0.0104	0.1146	0.1079	0.0842	-4630.417	0.0095	0.1133	0.1079	0.0842	-4630.417	0.0095	0.1133	0.1113	0.0810	-4639.942	0.0095	0.1177	0.1124	0.0799	-4642.446	0.0095	0.1192	0.1090	0.0830	-4632.918	0.0095	0.1148	0.1112	0.0810	-4639.317	0.0095	0.1177	0.1090	0.0831	-4632.957	0.0095	0.1147	0.1090	0.0831	-4632.957	0.0095	0.1147	0.1090	0.0831	-4632.957	0.0095	0.1147	0.1090	0.0831	-4632.957	0.0095	0.1147	0.1135	0.0789	-4645.605	0.0095	0.1206	0.1111	0.0860	-4642.466	0.0100	0.1162	0.0956	0.1206	-4598.827	0.0111	0.0924	0.0226	0.0723	-4270.545	0.0018	0.0245	0.7629	0.1616	-6065.044	0.1095	0.6778	0.4270	0.1160	-5457.850	0.0484	0.4172	0.4270	0.1160	-5457.850	0.0484	0.4172	0.4413	0.1110	-5474.427	0.0484	0.4359	0.3981	0.1404	-5438.450	0.0518	0.3692	0.3935	0.1430	-5433.010	0.0519	0.3631	0.3935	0.1430	-5433.010	0.0519	0.3631	0.3981	0.1384	-5436.743	0.0513	0.3708	0.3930	0.1582	-5451.486	0.0556	0.3516	0.4007	0.1771	-5488.307	0.0612	0.3454	0.2581	0.1591	-5134.625	0.0367	0.2304	0.2366	0.1903	-5095.925	0.0378	0.1989	0.2365	0.1905	-5096.040	0.0379	0.1987	0.2239	0.1742	-5047.993	0.0338	0.1941	0.2272	0.1777	-5059.489	0.0348	0.1956	0.2249	0.1767	-5052.448	0.0343	0.1940	0.2237	0.1782	-5049.750	0.0343	0.1924	0.2311	0.1695	-5065.593	0.0343	0.2022	0.2249	0.1767	-5052.448	0.0343	0.1940	0.2250	0.1766	-5052.390	0.0343	0.1941	0.2299	0.1708	-5062.939	0.0343	0.2006	0.2298	0.1709	-5062.999	0.0343	0.2005	0.2248	0.1769	-5052.538	0.0343	0.1938	0.2212	0.1815	-5044.510	0.0343	0.1890	0.2261	0.1754	-5055.167	0.0343	0.1955	0.2265	0.1508	-5043.851	0.0310	0.2057	0.2265	0.1508	-5043.851	0.0310	0.2057	0.2265	0.1508	-5043.851	0.0310	0.2057	0.2265	0.1508	-5043.851	0.0310	0.2057	0.2458	0.1311	-5079.321	0.0305	0.2324	0.2458	0.1311	-5079.321	0.0305	0.2324	0.2484	0.1291	-5084.187	0.0305	0.2359	0.2469	0.1330	-5083.736	0.0309	0.2326	0.2454	0.1429	-5087.209	0.0324	0.2264	0.2481	0.1378	-5090.247	0.0319	0.2313	0.2481	0.1378	-5090.247	0.0319	0.2313	0.2521	0.1346	-5097.208	0.0319	0.2366	0.2521	0.1346	-5097.208	0.0319	0.2366	0.2521	0.1346	-5097.208	0.0319	0.2366	0.2484	0.1346	-5087.837	0.0314	0.2332	0.2468	0.1359	-5085.973	0.0314	0.2310	0.1546	0.0860	-4779.533	0.0139	0.1616	0.1276	0.1286	-4720.709	0.0156	0.1213	0.1263	0.1359	-4719.596	0.0161	0.1183	0.1263	0.1359	-4719.596	0.0161	0.1183	0.1275	0.1275	-4719.666	0.0155	0.1215	0.1330	0.1201	-4735.217	0.0155	0.1288	0.1330	0.1201	-4735.217	0.0155	0.1288	0.1330	0.1201	-4735.217	0.0155	0.1288	0.1317	0.1216	-4731.610	0.0155	0.1271	0.1262	0.1292	-4715.996	0.0155	0.1198	0.1285	0.1258	-4722.147	0.0155	0.1229	0.1341	0.1187	-4737.675	0.0155	0.1302	0.1285	0.1260	-4722.227	0.0155	0.1228	0.1286	0.1208	-4720.723	0.0150	0.1244	0.1267	0.1088	-4708.554	0.0137	0.1258	0.1527	0.0931	-4783.020	0.0146	0.1571	0.1551	0.0912	-4788.712	0.0146	0.1602	0.1561	0.0905	-4791.674	0.0146	0.1616	0.1550	0.0913	-4788.763	0.0146	0.1601	0.1078	0.0881	-4629.895	0.0099	0.1122	0.1406	0.0937	-4742.407	0.0135	0.1444	0.1313	0.1025	-4718.563	0.0135	0.1322	0.1430	0.0917	-4748.247	0.0135	0.1475	0.1337	0.1001	-4724.498	0.0135	0.1354	0.1337	0.1001	-4724.498	0.0135	0.1354	0.1337	0.1001	-4724.498	0.0135	0.1354	0.1205	0.0951	-4678.376	0.0117	0.1234	0.1244	0.0867	-4684.900	0.0113	0.1298	0.1128	0.1038	-4656.194	0.0117	0.1132	0.1106	0.1065	-4649.697	0.0117	0.1104	0.1128	0.1038	-4656.194	0.0117	0.1132	0.1062	0.1125	-4636.659	0.0118	0.1046	0.1062	0.1125	-4636.659	0.0118	0.1046	0.1128	0.1038	-4656.194	0.0117	0.1132	0.1128	0.1038	-4656.194	0.0117	0.1132	0.1228	0.0974	-4686.782	0.0122	0.1251	0.1262	0.0940	-4696.026	0.0122	0.1296	0.1228	0.0974	-4686.782	0.0122	0.1251	0.1231	0.0925	-4684.290	0.0117	0.1268	0.1231	0.0925	-4684.290	0.0117	0.1268	0.1240	0.1009	-4692.111	0.0126	0.1252	0.1245	0.0875	-4686.026	0.0113	0.1297	0.1165	0.0901	-4661.453	0.0109	0.1206	0.1165	0.0901	-4661.453	0.0109	0.1206	0.1097	0.0969	-4641.829	0.0108	0.1119	0.1131	0.0838	-4647.293	0.0100	0.1189	0.1502	0.0803	-4765.306	0.0128	0.1591	0.1525	0.0788	-4771.070	0.0128	0.1621	0.1074	0.1051	-4637.639	0.0113	0.1075	0.1098	0.0923	-4641.130	0.0104	0.1131	0.1068	0.0853	-4627.214	0.0095	0.1118	0.1068	0.0853	-4627.214	0.0095	0.1118	0.1101	0.0820	-4636.780	0.0095	0.1162	0.1112	0.0809	-4639.297	0.0095	0.1177	0.1079	0.0841	-4629.729	0.0095	0.1133	0.1101	0.0820	-4636.154	0.0095	0.1162	0.1079	0.0842	-4629.768	0.0095	0.1132	0.1079	0.0842	-4629.768	0.0095	0.1132	0.1079	0.0842	-4629.768	0.0095	0.1132	0.1079	0.0842	-4629.768	0.0095	0.1132	0.1123	0.0799	-4642.468	0.0095	0.1191	0.1100	0.0871	-4639.290	0.0100	0.1147	0.0945	0.1225	-4595.414	0.0112	0.0910	0.0236	0.0686	-4275.277	0.0018	0.0258	0.0010	0.0010	-4136.046	0.0000	0.0013	0.7708	0.1629	-6079.920	0.1113	0.6830	0.4361	0.1124	-5469.367	0.0483	0.4294	0.4361	0.1124	-5469.367	0.0483	0.4294	0.4505	0.1077	-5485.683	0.0483	0.4483	0.3913	0.1439	-5431.154	0.0519	0.3603	0.3868	0.1466	-5425.634	0.0519	0.3542	0.3868	0.1466	-5425.634	0.0519	0.3542	0.3914	0.1419	-5429.467	0.0514	0.3619	0.3881	0.1602	-5444.842	0.0554	0.3457	0.3914	0.1827	-5475.428	0.0610	0.3338	0.2715	0.1512	-5165.180	0.0372	0.2463	0.2518	0.1875	-5137.918	0.0399	0.2128	0.2517	0.1877	-5138.041	0.0399	0.2126	0.2405	0.1640	-5089.819	0.0349	0.2127	0.2438	0.1672	-5101.160	0.0358	0.2142	0.2415	0.1663	-5094.246	0.0353	0.2126	0.2403	0.1676	-5091.640	0.0354	0.2110	0.2478	0.1599	-5106.923	0.0353	0.2209	0.2415	0.1663	-5094.246	0.0353	0.2126	0.2416	0.1662	-5094.183	0.0353	0.2127	0.2466	0.1611	-5104.357	0.0353	0.2193	0.2465	0.1612	-5104.423	0.0353	0.2192	0.2414	0.1665	-5094.345	0.0354	0.2124	0.2377	0.1705	-5086.602	0.0354	0.2075	0.2426	0.1651	-5096.877	0.0353	0.2141	0.2262	0.1474	-5042.246	0.0305	0.2068	0.2262	0.1474	-5042.246	0.0305	0.2068	0.2262	0.1474	-5042.246	0.0305	0.2068	0.2262	0.1474	-5042.246	0.0305	0.2068	0.2378	0.1341	-5062.739	0.0300	0.2235	0.2378	0.1341	-5062.739	0.0300	0.2235	0.2404	0.1320	-5067.689	0.0300	0.2269	0.2369	0.1319	-5058.080	0.0295	0.2237	0.2354	0.1421	-5061.544	0.0309	0.2176	0.2401	0.1411	-5073.689	0.0314	0.2224	0.2401	0.1411	-5073.689	0.0314	0.2224	0.2416	0.1398	-5075.690	0.0314	0.2244	0.2416	0.1398	-5075.690	0.0314	0.2244	0.2416	0.1398	-5075.690	0.0314	0.2244	0.2405	0.1378	-5071.307	0.0309	0.2242	0.2414	0.1370	-5074.351	0.0309	0.2255	0.1668	0.0950	-4823.790	0.0162	0.1708	0.1384	0.1297	-4759.160	0.0170	0.1313	0.1405	0.1318	-4767.357	0.0175	0.1327	0.1405	0.1318	-4767.357	0.0175	0.1327	0.1394	0.1274	-4761.250	0.0169	0.1329	0.1301	0.0995	-4714.730	0.0131	0.1319	0.1301	0.0995	-4714.730	0.0131	0.1319	0.1301	0.0995	-4714.730	0.0131	0.1319	0.1333	0.0964	-4723.350	0.0131	0.1361	0.1254	0.1044	-4701.940	0.0131	0.1257	0.1244	0.1055	-4698.704	0.0131	0.1244	0.1311	0.0985	-4717.207	0.0131	0.1332	0.1266	0.1031	-4704.960	0.0131	0.1273	0.1246	0.1006	-4697.019	0.0127	0.1260	0.1267	0.1038	-4706.551	0.0132	0.1271	0.1621	0.0826	-4803.449	0.0141	0.1708	0.1645	0.0811	-4808.966	0.0141	0.1740	0.1680	0.0790	-4817.312	0.0141	0.1785	0.1644	0.0811	-4809.022	0.0141	0.1739	0.1127	0.1093	-4659.125	0.0122	0.1117	0.1526	0.1035	-4787.631	0.0159	0.1532	0.1431	0.1128	-4764.318	0.0159	0.1408	0.1550	0.1014	-4793.347	0.0159	0.1564	0.1456	0.1102	-4770.100	0.0159	0.1440	0.1456	0.1102	-4770.100	0.0159	0.1440	0.1456	0.1102	-4770.100	0.0159	0.1440	0.1257	0.1045	-4702.245	0.0132	0.1260	0.1310	0.0851	-4705.113	0.0117	0.1372	0.1208	0.0809	-4671.183	0.0103	0.1278	0.1163	0.0849	-4658.722	0.0103	0.1219	0.1208	0.0809	-4671.183	0.0103	0.1278	0.1130	0.0881	-4649.263	0.0104	0.1176	0.1130	0.0881	-4649.263	0.0104	0.1176	0.1208	0.0809	-4671.183	0.0103	0.1278	0.1208	0.0809	-4671.183	0.0103	0.1278	0.1208	0.0853	-4672.874	0.0108	0.1265	0.1220	0.0843	-4676.590	0.0108	0.1280	0.1208	0.0853	-4672.874	0.0108	0.1265	0.1323	0.0801	-4705.568	0.0112	0.1402	0.1323	0.0801	-4705.568	0.0112	0.1402	0.1285	0.0916	-4701.546	0.0121	0.1326	0.1302	0.0783	-4698.868	0.0109	0.1386	0.1230	0.0883	-4682.770	0.0113	0.1279	0.1230	0.0883	-4682.770	0.0113	0.1279	0.1131	0.0879	-4648.508	0.0103	0.1177	0.1132	0.0787	-4644.211	0.0095	0.1204	0.1597	0.0709	-4785.416	0.0123	0.1730	0.1620	0.0697	-4791.016	0.0123	0.1760	0.1174	0.0886	-4664.283	0.0108	0.1220	0.1176	0.0797	-4660.948	0.0099	0.1248	0.1157	0.0723	-4650.126	0.0090	0.1250	0.1157	0.0723	-4650.126	0.0090	0.1250	0.1180	0.0706	-4656.287	0.0090	0.1280	0.1180	0.0705	-4655.557	0.0090	0.1280	0.1169	0.0714	-4652.524	0.0090	0.1265	0.1169	0.0714	-4652.504	0.0090	0.1265	0.1168	0.0715	-4652.567	0.0090	0.1264	0.1168	0.0715	-4652.567	0.0090	0.1264	0.1168	0.0715	-4652.567	0.0090	0.1264	0.1168	0.0715	-4652.567	0.0090	0.1264	0.1214	0.0682	-4664.822	0.0090	0.1324	0.1190	0.0742	-4662.026	0.0095	0.1279	0.0932	0.1325	-4595.036	0.0116	0.0879	0.0572	0.0637	-4428.693	0.0040	0.0630	0.0510	0.0731	-4405.387	0.0040	0.0550	0.0500	0.0750	-4401.436	0.0040	0.0536	0.8181	0.1487	-6111.345	0.1109	0.7459	0.3946	0.1148	-5396.532	0.0444	0.3865	0.3946	0.1148	-5396.532	0.0444	0.3865	0.4026	0.1118	-5406.445	0.0444	0.3969	0.3481	0.1471	-5342.321	0.0468	0.3185	0.3495	0.1462	-5344.489	0.0468	0.3204	0.3495	0.1462	-5344.489	0.0468	0.3204	0.3511	0.1430	-5344.806	0.0463	0.3239	0.3707	0.1661	-5414.115	0.0542	0.3265	0.3777	0.1943	-5456.469	0.0612	0.3151	0.2262	0.1480	-5041.628	0.0306	0.2065	0.2388	0.2032	-5112.397	0.0398	0.1960	0.2326	0.2127	-5099.246	0.0399	0.1876	0.2483	0.1764	-5122.053	0.0378	0.2143	0.2493	0.1788	-5127.088	0.0383	0.2141	0.2470	0.1780	-5120.240	0.0378	0.2125	0.2506	0.1740	-5128.020	0.0378	0.2173	0.2519	0.1725	-5130.461	0.0378	0.2191	0.2470	0.1780	-5120.240	0.0378	0.2125	0.2520	0.1724	-5130.392	0.0378	0.2192	0.2532	0.1711	-5132.992	0.0378	0.2207	0.2557	0.1685	-5138.033	0.0378	0.2241	0.2507	0.1738	-5127.909	0.0378	0.2175	0.2483	0.1765	-5122.772	0.0378	0.2142	0.2519	0.1725	-5130.460	0.0378	0.2191	0.2783	0.1283	-5163.737	0.0340	0.2648	0.2783	0.1283	-5163.737	0.0340	0.2648	0.2783	0.1283	-5163.737	0.0340	0.2648	0.2783	0.1283	-5163.737	0.0340	0.2648	0.2754	0.1356	-5162.933	0.0350	0.2580	0.2754	0.1356	-5162.933	0.0350	0.2580	0.2754	0.1356	-5162.936	0.0350	0.2580	0.2763	0.1375	-5167.368	0.0355	0.2578	0.2739	0.1423	-5165.173	0.0360	0.2531	0.2702	0.1421	-5155.591	0.0355	0.2497	0.2702	0.1421	-5155.591	0.0355	0.2497	0.2702	0.1421	-5155.205	0.0355	0.2497	0.2702	0.1421	-5155.205	0.0355	0.2497	0.2702	0.1421	-5155.205	0.0355	0.2497	0.2705	0.1392	-5153.161	0.0350	0.2515	0.2727	0.1375	-5158.635	0.0350	0.2545	0.3060	0.1244	-5219.026	0.0365	0.2936	0.2608	0.1256	-5109.316	0.0313	0.2496	0.2583	0.1272	-5104.488	0.0313	0.2463	0.2583	0.1272	-5104.488	0.0313	0.2463	0.2543	0.1268	-5094.368	0.0308	0.2427	0.2207	0.1196	-5000.348	0.0256	0.2139	0.2207	0.1196	-5000.348	0.0256	0.2139	0.2207	0.1196	-5000.348	0.0256	0.2139	0.2171	0.1163	-4987.894	0.0247	0.2120	0.2122	0.1201	-4977.608	0.0247	0.2054	0.2147	0.1181	-4982.708	0.0247	0.2088	0.2185	0.1153	-4990.379	0.0247	0.2137	0.2109	0.1210	-4975.003	0.0247	0.2038	0.2159	0.1202	-4987.971	0.0251	0.2090	0.2481	0.1272	-5077.158	0.0301	0.2366	0.2599	0.1258	-5109.365	0.0313	0.2486	0.2613	0.1249	-5111.732	0.0313	0.2504	0.2638	0.1232	-5116.529	0.0313	0.2538	0.2600	0.1258	-5109.336	0.0313	0.2487	0.2608	0.1149	-5097.690	0.0294	0.2554	0.2750	0.1180	-5135.954	0.0316	0.2675	0.2706	0.1207	-5129.280	0.0316	0.2617	0.2751	0.1180	-5135.911	0.0316	0.2676	0.2685	0.1220	-5124.153	0.0316	0.2589	0.2685	0.1220	-5124.153	0.0316	0.2589	0.2685	0.1220	-5124.153	0.0316	0.2589	0.2715	0.1155	-5124.544	0.0307	0.2656	0.2576	0.1197	-5094.814	0.0299	0.2496	0.2459	0.1224	-5069.215	0.0290	0.2369	0.2460	0.1224	-5069.134	0.0290	0.2370	0.2459	0.1224	-5069.215	0.0290	0.2369	0.2408	0.1260	-5059.318	0.0290	0.2302	0.2408	0.1260	-5059.318	0.0290	0.2302	0.2459	0.1224	-5069.215	0.0290	0.2369	0.2459	0.1224	-5069.215	0.0290	0.2369	0.2450	0.1203	-5064.465	0.0285	0.2371	0.2437	0.1212	-5062.004	0.0285	0.2355	0.2450	0.1203	-5064.465	0.0285	0.2371	0.2356	0.1158	-5036.254	0.0267	0.2302	0.2356	0.1158	-5036.254	0.0267	0.2302	0.2333	0.1174	-5031.069	0.0267	0.2272	0.2512	0.1128	-5070.809	0.0279	0.2471	0.2667	0.1135	-5110.905	0.0297	0.2620	0.2667	0.1135	-5110.905	0.0297	0.2620	0.2472	0.1231	-5072.405	0.0293	0.2378	0.2611	0.1197	-5104.258	0.0303	0.2530	0.2649	0.1205	-5114.295	0.0309	0.2563	0.2674	0.1190	-5119.104	0.0309	0.2596	0.2477	0.1198	-5069.557	0.0287	0.2400	0.2398	0.1241	-5054.592	0.0286	0.2302	0.2360	0.1296	-5048.473	0.0290	0.2239	0.2360	0.1296	-5048.473	0.0290	0.2239	0.2373	0.1286	-5050.948	0.0290	0.2256	0.2346	0.1306	-5046.020	0.0290	0.2221	0.2333	0.1317	-5043.523	0.0290	0.2204	0.2386	0.1276	-5053.413	0.0290	0.2273	0.2334	0.1316	-5043.452	0.0290	0.2205	0.2334	0.1316	-5043.452	0.0290	0.2205	0.2334	0.1316	-5043.452	0.0290	0.2205	0.2334	0.1316	-5043.452	0.0290	0.2205	0.2411	0.1257	-5058.404	0.0290	0.2306	0.2395	0.1298	-5058.711	0.0295	0.2272	0.2439	0.1468	-5085.753	0.0328	0.2232	0.2620	0.1244	-5111.281	0.0313	0.2514	0.2629	0.1293	-5118.304	0.0323	0.2496	0.2616	0.1302	-5115.936	0.0323	0.2479	0.2678	0.1282	-5129.887	0.0327	0.2549	0.8192	0.1495	-6114.598	0.1115	0.7458	0.3956	0.1160	-5400.698	0.0448	0.3865	0.3956	0.1160	-5400.698	0.0448	0.3865	0.4036	0.1130	-5410.610	0.0449	0.3969	0.3492	0.1486	-5346.433	0.0473	0.3185	0.3506	0.1477	-5348.601	0.0473	0.3203	0.3506	0.1477	-5348.601	0.0473	0.3203	0.3522	0.1445	-5348.928	0.0468	0.3239	0.3718	0.1676	-5418.082	0.0547	0.3264	0.3788	0.1958	-5460.315	0.0617	0.3151	0.2272	0.1503	-5046.163	0.0310	0.2065	0.2399	0.2057	-5116.670	0.0403	0.1959	0.2336	0.2154	-5103.517	0.0404	0.1875	0.2493	0.1787	-5126.378	0.0383	0.2142	0.2503	0.1811	-5131.400	0.0388	0.2141	0.2480	0.1803	-5124.565	0.0383	0.2125	0.2516	0.1762	-5132.346	0.0383	0.2172	0.2529	0.1747	-5134.786	0.0383	0.2190	0.2480	0.1803	-5124.565	0.0383	0.2125	0.2530	0.1746	-5134.717	0.0383	0.2192	0.2542	0.1733	-5137.317	0.0383	0.2207	0.2567	0.1707	-5142.359	0.0382	0.2240	0.2517	0.1761	-5132.234	0.0383	0.2174	0.2493	0.1788	-5127.096	0.0383	0.2142	0.2530	0.1747	-5134.785	0.0383	0.2190	0.2793	0.1301	-5168.169	0.0344	0.2647	0.2793	0.1301	-5168.169	0.0344	0.2647	0.2793	0.1301	-5168.169	0.0344	0.2647	0.2793	0.1301	-5168.169	0.0344	0.2647	0.2764	0.1375	-5167.335	0.0355	0.2579	0.2764	0.1375	-5167.335	0.0355	0.2579	0.2764	0.1375	-5167.338	0.0355	0.2579	0.2774	0.1394	-5171.757	0.0359	0.2578	0.2750	0.1442	-5169.546	0.0365	0.2530	0.2712	0.1440	-5159.979	0.0360	0.2496	0.2712	0.1440	-5159.979	0.0360	0.2496	0.2712	0.1441	-5159.593	0.0360	0.2496	0.2712	0.1441	-5159.593	0.0360	0.2496	0.2712	0.1441	-5159.593	0.0360	0.2496	0.2715	0.1411	-5157.562	0.0355	0.2514	0.2737	0.1394	-5163.037	0.0355	0.2544	0.3070	0.1260	-5223.409	0.0370	0.2935	0.2618	0.1275	-5113.847	0.0318	0.2495	0.2593	0.1292	-5109.020	0.0318	0.2462	0.2593	0.1292	-5109.020	0.0318	0.2462	0.2553	0.1288	-5098.918	0.0312	0.2426	0.2217	0.1218	-5005.060	0.0261	0.2139	0.2217	0.1218	-5005.060	0.0261	0.2139	0.2217	0.1218	-5005.060	0.0261	0.2139	0.2181	0.1185	-4992.643	0.0251	0.2119	0.2132	0.1224	-4982.357	0.0251	0.2054	0.2157	0.1203	-4987.457	0.0251	0.2088	0.2195	0.1175	-4995.129	0.0251	0.2137	0.2119	0.1233	-4979.752	0.0251	0.2038	0.2169	0.1225	-4992.701	0.0256	0.2090	0.2491	0.1292	-5081.729	0.0306	0.2366	0.2609	0.1278	-5113.898	0.0318	0.2485	0.2623	0.1268	-5116.266	0.0317	0.2503	0.2648	0.1251	-5121.063	0.0317	0.2537	0.2610	0.1277	-5113.869	0.0318	0.2486	0.2618	0.1168	-5102.287	0.0298	0.2553	0.2760	0.1198	-5140.480	0.0320	0.2674	0.2716	0.1225	-5133.805	0.0321	0.2616	0.2761	0.1198	-5140.437	0.0320	0.2675	0.2695	0.1239	-5128.678	0.0321	0.2588	0.2695	0.1239	-5128.678	0.0321	0.2588	0.2695	0.1239	-5128.678	0.0321	0.2588	0.2725	0.1173	-5129.099	0.0311	0.2655	0.2585	0.1216	-5099.394	0.0303	0.2495	0.2469	0.1244	-5073.823	0.0295	0.2368	0.2470	0.1244	-5073.741	0.0295	0.2369	0.2469	0.1244	-5073.823	0.0295	0.2368	0.2418	0.1281	-5063.925	0.0295	0.2301	0.2418	0.1281	-5063.925	0.0295	0.2301	0.2469	0.1244	-5073.823	0.0295	0.2368	0.2469	0.1244	-5073.823	0.0295	0.2368	0.2460	0.1223	-5069.089	0.0290	0.2371	0.2447	0.1232	-5066.628	0.0290	0.2354	0.2460	0.1223	-5069.089	0.0290	0.2371	0.2366	0.1179	-5040.945	0.0271	0.2302	0.2366	0.1179	-5040.945	0.0271	0.2302	0.2343	0.1195	-5035.759	0.0271	0.2271	0.2522	0.1148	-5075.457	0.0284	0.2470	0.2677	0.1154	-5115.490	0.0302	0.2619	0.2677	0.1153	-5115.490	0.0302	0.2619	0.2482	0.1251	-5077.004	0.0297	0.2378	0.2621	0.1216	-5108.824	0.0307	0.2529	0.2659	0.1224	-5118.841	0.0314	0.2562	0.2684	0.1208	-5123.652	0.0314	0.2595	0.2486	0.1218	-5074.174	0.0292	0.2399	0.2408	0.1262	-5059.214	0.0290	0.2301	0.2370	0.1317	-5053.079	0.0295	0.2238	0.2370	0.1317	-5053.079	0.0295	0.2238	0.2382	0.1307	-5055.555	0.0295	0.2255	0.2356	0.1328	-5050.626	0.0295	0.2221	0.2343	0.1338	-5048.128	0.0295	0.2203	0.2396	0.1297	-5058.020	0.0295	0.2272	0.2344	0.1338	-5048.057	0.0295	0.2205	0.2344	0.1338	-5048.057	0.0295	0.2205	0.2344	0.1338	-5048.057	0.0295	0.2205	0.2344	0.1338	-5048.057	0.0295	0.2205	0.2421	0.1278	-5063.012	0.0295	0.2306	0.2405	0.1319	-5063.301	0.0300	0.2271	0.2449	0.1490	-5090.220	0.0332	0.2232	0.2630	0.1263	-5115.815	0.0318	0.2513	0.2639	0.1312	-5122.806	0.0327	0.2495	0.2626	0.1322	-5120.438	0.0328	0.2478	0.2688	0.1301	-5134.377	0.0331	0.2548	0.0010	99.0000	-4137.101	0.0004	0.0000	0.7598	0.1587	-6064.870	0.1077	0.6790	0.4066	0.1428	-5459.161	0.0536	0.3752	0.4066	0.1428	-5459.161	0.0536	0.3752	0.4174	0.1377	-5473.231	0.0536	0.3893	0.3669	0.1903	-5426.095	0.0587	0.3084	0.3626	0.1942	-5420.051	0.0588	0.3026	0.3626	0.1942	-5420.051	0.0588	0.3026	0.3683	0.1866	-5426.790	0.0582	0.3118	0.3802	0.1932	-5459.594	0.0614	0.3179	0.3794	0.2125	-5473.718	0.0650	0.3062	0.2622	0.2296	-5192.047	0.0471	0.2052	0.2804	0.2148	-5236.173	0.0484	0.2253	0.2802	0.2149	-5235.738	0.0484	0.2251	0.2833	0.1818	-5222.384	0.0440	0.2420	0.2854	0.1860	-5230.732	0.0450	0.2418	0.2843	0.1839	-5226.582	0.0445	0.2419	0.2818	0.1867	-5221.696	0.0445	0.2385	0.2882	0.1800	-5233.853	0.0445	0.2470	0.2843	0.1839	-5226.582	0.0445	0.2419	0.2857	0.1824	-5228.904	0.0445	0.2438	0.2869	0.1813	-5231.401	0.0445	0.2453	0.2895	0.1787	-5236.224	0.0444	0.2488	0.2882	0.1800	-5233.853	0.0445	0.2470	0.2856	0.1826	-5228.974	0.0445	0.2436	0.2895	0.1787	-5236.225	0.0444	0.2488	0.2824	0.1383	-5181.735	0.0364	0.2630	0.2824	0.1383	-5181.735	0.0364	0.2630	0.2824	0.1383	-5181.735	0.0364	0.2630	0.2824	0.1383	-5181.735	0.0364	0.2630	0.2842	0.1433	-5192.616	0.0375	0.2620	0.2842	0.1433	-5192.616	0.0375	0.2620	0.2828	0.1443	-5190.300	0.0375	0.2602	0.2838	0.1462	-5194.662	0.0380	0.2601	0.2793	0.1492	-5184.024	0.0380	0.2544	0.2794	0.1464	-5182.211	0.0375	0.2560	0.2794	0.1464	-5182.211	0.0375	0.2560	0.2808	0.1453	-5184.495	0.0375	0.2579	0.2808	0.1453	-5184.495	0.0375	0.2579	0.2808	0.1453	-5184.495	0.0375	0.2579	0.2779	0.1505	-5181.777	0.0380	0.2524	0.2815	0.1475	-5189.111	0.0380	0.2573	0.3248	0.1438	-5283.222	0.0430	0.2991	0.2728	0.1394	-5153.865	0.0353	0.2536	0.2728	0.1421	-5155.652	0.0358	0.2522	0.2728	0.1421	-5155.652	0.0358	0.2522	0.2661	0.1439	-5140.977	0.0353	0.2450	0.2376	0.1353	-5060.732	0.0301	0.2227	0.2376	0.1353	-5060.732	0.0301	0.2227	0.2376	0.1353	-5060.732	0.0301	0.2227	0.2426	0.1312	-5070.098	0.0301	0.2294	0.2323	0.1397	-5050.139	0.0301	0.2158	0.2387	0.1342	-5062.675	0.0301	0.2243	0.2425	0.1312	-5070.145	0.0301	0.2293	0.2360	0.1365	-5057.829	0.0301	0.2206	0.2339	0.1353	-5051.227	0.0297	0.2193	0.2576	0.1415	-5117.608	0.0337	0.2384	0.2541	0.1343	-5103.735	0.0321	0.2387	0.2528	0.1353	-5101.323	0.0321	0.2369	0.2580	0.1314	-5111.041	0.0320	0.2438	0.2541	0.1343	-5103.722	0.0321	0.2387	0.2805	0.1414	-5174.545	0.0367	0.2596	0.2853	0.1402	-5185.209	0.0371	0.2647	0.2754	0.1476	-5168.519	0.0371	0.2517	0.2854	0.1400	-5184.458	0.0371	0.2649	0.2760	0.1474	-5169.026	0.0372	0.2523	0.2760	0.1474	-5169.026	0.0372	0.2523	0.2760	0.1474	-5169.026	0.0372	0.2523	0.2841	0.1386	-5181.284	0.0367	0.2645	0.2611	0.1352	-5121.298	0.0331	0.2448	0.2691	0.1353	-5143.914	0.0341	0.2522	0.2652	0.1381	-5136.030	0.0341	0.2471	0.2691	0.1353	-5143.914	0.0341	0.2522	0.2626	0.1401	-5131.187	0.0341	0.2437	0.2626	0.1401	-5131.187	0.0341	0.2437	0.2691	0.1353	-5143.914	0.0341	0.2522	0.2691	0.1353	-5143.914	0.0341	0.2522	0.2718	0.1359	-5149.720	0.0346	0.2545	0.2732	0.1349	-5152.017	0.0346	0.2563	0.2718	0.1359	-5149.720	0.0346	0.2545	0.2641	0.1417	-5135.188	0.0346	0.2443	0.2641	0.1417	-5135.188	0.0346	0.2443	0.2634	0.1481	-5139.309	0.0356	0.2404	0.2570	0.1283	-5102.547	0.0314	0.2445	0.2851	0.1303	-5175.064	0.0352	0.2701	0.2851	0.1303	-5175.064	0.0352	0.2701	0.2697	0.1336	-5141.598	0.0339	0.2538	0.2777	0.1387	-5166.926	0.0359	0.2585	0.2682	0.1257	-5126.726	0.0322	0.2566	0.2694	0.1249	-5129.211	0.0322	0.2581	0.2600	0.1322	-5115.801	0.0324	0.2453	0.2538	0.1325	-5100.442	0.0317	0.2393	0.2561	0.1364	-5109.197	0.0327	0.2395	0.2561	0.1364	-5109.197	0.0327	0.2395	0.2534	0.1385	-5104.365	0.0327	0.2360	0.2559	0.1365	-5109.308	0.0327	0.2393	0.2534	0.1385	-5104.395	0.0327	0.2359	0.2547	0.1374	-5106.781	0.0327	0.2377	0.2520	0.1397	-5102.043	0.0327	0.2340	0.2520	0.1397	-5102.043	0.0327	0.2340	0.2520	0.1397	-5102.043	0.0327	0.2340	0.2520	0.1397	-5102.043	0.0327	0.2340	0.2572	0.1355	-5111.760	0.0327	0.2410	0.2587	0.1345	-5114.715	0.0327	0.2429	0.2689	0.1715	-5170.473	0.0402	0.2343	0.2783	0.1487	-5176.550	0.0377	0.2538	0.2856	0.1533	-5197.509	0.0396	0.2580	0.2843	0.1544	-5195.177	0.0396	0.2562	0.2861	0.1450	-5192.053	0.0381	0.2629	0.2270	0.1732	-5058.367	0.0342	0.1972	0.2281	0.1757	-5062.793	0.0346	0.1971	0.7563	0.1501	-6037.778	0.1032	0.6876	0.4088	0.1106	-5411.911	0.0447	0.4041	0.4088	0.1106	-5411.911	0.0447	0.4041	0.4170	0.1079	-5421.586	0.0447	0.4148	0.3636	0.1519	-5377.958	0.0500	0.3295	0.3623	0.1529	-5376.304	0.0501	0.3275	0.3623	0.1529	-5376.304	0.0501	0.3275	0.3654	0.1486	-5378.156	0.0495	0.3333	0.3775	0.1509	-5408.434	0.0517	0.3427	0.3827	0.1782	-5449.806	0.0587	0.3291	0.2453	0.1885	-5123.768	0.0390	0.2069	0.2566	0.1773	-5148.646	0.0392	0.2210	0.2540	0.1801	-5143.009	0.0392	0.2177	0.2672	0.1460	-5151.631	0.0358	0.2450	0.2693	0.1501	-5160.395	0.0367	0.2448	0.2669	0.1492	-5153.649	0.0363	0.2431	0.2681	0.1481	-5156.117	0.0363	0.2448	0.2721	0.1449	-5163.273	0.0362	0.2500	0.2669	0.1492	-5153.649	0.0363	0.2431	0.2696	0.1469	-5158.344	0.0362	0.2468	0.2695	0.1470	-5158.459	0.0363	0.2466	0.2734	0.1439	-5165.631	0.0362	0.2518	0.2708	0.1460	-5160.905	0.0362	0.2483	0.2682	0.1480	-5156.037	0.0363	0.2449	0.2721	0.1449	-5163.272	0.0362	0.2500	0.2527	0.1036	-5070.924	0.0263	0.2537	0.2527	0.1036	-5070.924	0.0263	0.2537	0.2527	0.1036	-5070.924	0.0263	0.2537	0.2527	0.1036	-5070.924	0.0263	0.2537	0.2544	0.1081	-5082.537	0.0273	0.2529	0.2544	0.1081	-5082.537	0.0273	0.2529	0.2517	0.1097	-5077.821	0.0274	0.2494	0.2527	0.1117	-5082.499	0.0278	0.2493	0.2493	0.1164	-5076.887	0.0283	0.2433	0.2442	0.1170	-5065.141	0.0279	0.2381	0.2442	0.1170	-5065.141	0.0279	0.2381	0.2481	0.1145	-5072.383	0.0278	0.2432	0.2481	0.1145	-5072.383	0.0278	0.2432	0.2481	0.1145	-5072.383	0.0278	0.2432	0.2432	0.1151	-5060.526	0.0274	0.2380	0.2494	0.1111	-5072.800	0.0274	0.2463	0.3151	0.1181	-5232.152	0.0362	0.3064	0.2530	0.1055	-5069.150	0.0267	0.2530	0.2516	0.1087	-5068.830	0.0272	0.2498	0.2516	0.1087	-5068.830	0.0272	0.2498	0.2438	0.1104	-5051.237	0.0266	0.2411	0.2204	0.0959	-4978.536	0.0216	0.2251	0.2204	0.0959	-4978.536	0.0216	0.2251	0.2204	0.0959	-4978.536	0.0216	0.2251	0.2259	0.0878	-4982.989	0.0206	0.2351	0.2156	0.0933	-4963.244	0.0207	0.2216	0.2220	0.0898	-4975.641	0.0207	0.2300	0.2258	0.0878	-4983.035	0.0206	0.2351	0.2192	0.0913	-4970.856	0.0207	0.2264	0.2167	0.0953	-4968.716	0.0211	0.2217	0.2392	0.1051	-5034.665	0.0252	0.2394	0.2527	0.0981	-5062.418	0.0252	0.2569	0.2513	0.0988	-5060.084	0.0252	0.2551	0.2566	0.0961	-5069.497	0.0252	0.2621	0.2527	0.0981	-5062.404	0.0252	0.2569	0.2622	0.1029	-5089.650	0.0271	0.2637	0.2775	0.0993	-5120.618	0.0279	0.2813	0.2677	0.1042	-5104.139	0.0280	0.2685	0.2776	0.0992	-5119.850	0.0279	0.2815	0.2586	0.1094	-5088.657	0.0281	0.2563	0.2586	0.1094	-5088.657	0.0281	0.2563	0.2586	0.1094	-5088.657	0.0281	0.2563	0.2713	0.0983	-5105.560	0.0271	0.2757	0.2448	0.0986	-5043.732	0.0245	0.2486	0.2453	0.1035	-5051.678	0.0255	0.2464	0.2414	0.1057	-5043.711	0.0255	0.2413	0.2453	0.1035	-5051.678	0.0255	0.2464	0.2389	0.1072	-5038.818	0.0255	0.2380	0.2389	0.1072	-5038.818	0.0255	0.2380	0.2453	0.1035	-5051.678	0.0255	0.2464	0.2453	0.1035	-5051.678	0.0255	0.2464	0.2454	0.1059	-5052.962	0.0260	0.2452	0.2468	0.1051	-5055.301	0.0260	0.2470	0.2454	0.1059	-5052.962	0.0260	0.2452	0.2419	0.1028	-5041.277	0.0250	0.2433	0.2419	0.1028	-5041.277	0.0250	0.2433	0.2424	0.1077	-5048.448	0.0260	0.2412	0.2409	0.0920	-5023.732	0.0228	0.2484	0.2696	0.0924	-5093.786	0.0257	0.2776	0.2696	0.0924	-5093.786	0.0257	0.2776	0.2543	0.0927	-5058.342	0.0243	0.2617	0.2583	0.1007	-5079.049	0.0263	0.2611	0.2453	0.0949	-5037.306	0.0238	0.2512	0.2478	0.0937	-5042.160	0.0238	0.2545	0.2400	0.0976	-5029.920	0.0238	0.2443	0.2364	0.0953	-5018.234	0.0231	0.2418	0.2366	0.0952	-5018.028	0.0231	0.2421	0.2366	0.0952	-5018.028	0.0231	0.2421	0.2353	0.0959	-5015.629	0.0231	0.2404	0.2365	0.0953	-5018.143	0.0231	0.2420	0.2339	0.0967	-5013.252	0.0231	0.2386	0.2366	0.0952	-5018.027	0.0231	0.2421	0.2338	0.0968	-5013.332	0.0231	0.2385	0.2338	0.0968	-5013.332	0.0231	0.2385	0.2338	0.0968	-5013.332	0.0231	0.2385	0.2338	0.0968	-5013.332	0.0231	0.2385	0.2418	0.0926	-5027.716	0.0230	0.2489	0.2402	0.0958	-5028.339	0.0235	0.2455	0.2556	0.1412	-5112.040	0.0334	0.2367	0.2654	0.1157	-5112.791	0.0300	0.2594	0.2779	0.1181	-5145.101	0.0319	0.2702	0.2765	0.1190	-5142.819	0.0319	0.2684	0.2812	0.1093	-5143.367	0.0305	0.2788	0.1915	0.1213	-4919.986	0.0224	0.1849	0.1925	0.1238	-4924.829	0.0229	0.1849	0.0954	0.1617	-4615.225	0.0137	0.0848	0.7529	0.1523	-6038.392	0.1038	0.6816	0.4088	0.1124	-5414.370	0.0452	0.4025	0.4088	0.1124	-5414.370	0.0452	0.4025	0.4170	0.1095	-5424.065	0.0453	0.4132	0.3592	0.1572	-5373.864	0.0506	0.3220	0.3578	0.1583	-5372.184	0.0507	0.3200	0.3578	0.1583	-5372.184	0.0507	0.3200	0.3610	0.1538	-5374.121	0.0501	0.3257	0.3730	0.1560	-5404.467	0.0523	0.3351	0.3782	0.1843	-5445.527	0.0593	0.3216	0.2428	0.1956	-5120.118	0.0395	0.2021	0.2565	0.1814	-5150.814	0.0398	0.2192	0.2539	0.1842	-5145.160	0.0398	0.2158	0.2671	0.1493	-5154.013	0.0363	0.2432	0.2691	0.1535	-5162.746	0.0373	0.2430	0.2668	0.1526	-5156.007	0.0368	0.2413	0.2680	0.1515	-5158.483	0.0368	0.2430	0.2719	0.1482	-5165.662	0.0368	0.2482	0.2668	0.1526	-5156.007	0.0368	0.2413	0.2695	0.1502	-5160.719	0.0368	0.2450	0.2694	0.1503	-5160.832	0.0368	0.2448	0.2733	0.1471	-5168.027	0.0368	0.2500	0.2706	0.1493	-5163.286	0.0368	0.2465	0.2681	0.1514	-5158.403	0.0368	0.2431	0.2720	0.1482	-5165.660	0.0368	0.2482	0.2512	0.1071	-5071.328	0.0268	0.2502	0.2512	0.1071	-5071.328	0.0268	0.2502	0.2512	0.1071	-5071.328	0.0268	0.2502	0.2512	0.1071	-5071.328	0.0268	0.2502	0.2529	0.1118	-5082.889	0.0279	0.2494	0.2529	0.1118	-5082.889	0.0279	0.2494	0.2503	0.1134	-5078.144	0.0279	0.2459	0.2513	0.1154	-5082.801	0.0284	0.2458	0.2478	0.1203	-5077.121	0.0289	0.2399	0.2428	0.1210	-5065.345	0.0284	0.2346	0.2428	0.1210	-5065.345	0.0284	0.2346	0.2467	0.1184	-5072.634	0.0284	0.2397	0.2467	0.1184	-5072.634	0.0284	0.2397	0.2467	0.1184	-5072.634	0.0284	0.2397	0.2417	0.1190	-5060.749	0.0279	0.2346	0.2480	0.1149	-5073.097	0.0279	0.2428	0.3134	0.1214	-5232.599	0.0367	0.3027	0.2515	0.1091	-5069.530	0.0272	0.2495	0.2501	0.1124	-5069.165	0.0277	0.2463	0.2501	0.1124	-5069.165	0.0277	0.2463	0.2423	0.1142	-5051.519	0.0271	0.2376	0.2202	0.0987	-4980.823	0.0221	0.2236	0.2202	0.0987	-4980.823	0.0221	0.2236	0.2202	0.0987	-4980.823	0.0221	0.2236	0.2257	0.0904	-4985.363	0.0211	0.2336	0.2154	0.0961	-4965.560	0.0211	0.2200	0.2218	0.0924	-4977.994	0.0211	0.2285	0.2256	0.0904	-4985.409	0.0211	0.2335	0.2191	0.0940	-4973.193	0.0211	0.2248	0.2166	0.0982	-4971.010	0.0216	0.2202	0.2377	0.1088	-5034.994	0.0257	0.2359	0.2525	0.1008	-5065.239	0.0257	0.2552	0.2512	0.1015	-5062.897	0.0257	0.2534	0.2564	0.0988	-5072.339	0.0257	0.2603	0.2525	0.1008	-5065.224	0.0257	0.2552	0.2607	0.1064	-5090.098	0.0277	0.2602	0.2759	0.1025	-5121.170	0.0285	0.2777	0.2662	0.1076	-5104.592	0.0285	0.2649	0.2760	0.1024	-5120.404	0.0285	0.2779	0.2585	0.1123	-5091.358	0.0286	0.2546	0.2585	0.1123	-5091.358	0.0286	0.2546	0.2585	0.1123	-5091.358	0.0286	0.2546	0.2697	0.1015	-5106.103	0.0276	0.2721	0.2433	0.1022	-5044.168	0.0250	0.2451	0.2413	0.1086	-5047.094	0.0260	0.2396	0.2375	0.1110	-5039.042	0.0260	0.2346	0.2413	0.1086	-5047.094	0.0260	0.2396	0.2374	0.1111	-5039.119	0.0260	0.2345	0.2374	0.1111	-5039.119	0.0260	0.2345	0.2413	0.1086	-5047.094	0.0260	0.2396	0.2413	0.1086	-5047.094	0.0260	0.2396	0.2439	0.1096	-5053.307	0.0265	0.2417	0.2453	0.1088	-5055.661	0.0265	0.2435	0.2439	0.1096	-5053.307	0.0265	0.2417	0.2404	0.1065	-5041.646	0.0255	0.2398	0.2404	0.1065	-5041.646	0.0255	0.2398	0.2410	0.1115	-5048.757	0.0265	0.2377	0.2394	0.0954	-5024.243	0.0234	0.2449	0.2694	0.0949	-5096.665	0.0262	0.2759	0.2694	0.0949	-5096.665	0.0262	0.2759	0.2527	0.0960	-5058.897	0.0248	0.2582	0.2567	0.1041	-5079.511	0.0268	0.2575	0.2438	0.0981	-5037.231	0.0243	0.2479	0.2463	0.0968	-5042.112	0.0243	0.2511	0.2385	0.1012	-5030.350	0.0244	0.2408	0.2349	0.0989	-5018.679	0.0236	0.2384	0.2351	0.0988	-5018.475	0.0236	0.2387	0.2351	0.0988	-5018.475	0.0236	0.2387	0.2338	0.0995	-5016.061	0.0236	0.2369	0.2350	0.0989	-5018.588	0.0236	0.2385	0.2325	0.1003	-5013.668	0.0236	0.2351	0.2351	0.0988	-5018.474	0.0236	0.2387	0.2324	0.1004	-5013.747	0.0236	0.2350	0.2324	0.1004	-5013.747	0.0236	0.2350	0.2324	0.1004	-5013.747	0.0236	0.2350	0.2324	0.1004	-5013.747	0.0236	0.2350	0.2403	0.0960	-5028.222	0.0236	0.2454	0.2388	0.0994	-5028.793	0.0241	0.2420	0.2529	0.1468	-5109.513	0.0340	0.2315	0.2639	0.1195	-5113.094	0.0306	0.2559	0.2763	0.1218	-5145.422	0.0325	0.2666	0.2750	0.1227	-5143.125	0.0325	0.2648	0.2796	0.1127	-5143.805	0.0310	0.2751	0.1926	0.1241	-4925.280	0.0229	0.1849	0.1936	0.1266	-4930.101	0.0234	0.1849	0.0945	0.1561	-4609.827	0.0132	0.0849	0.0068	0.0583	-4178.728	0.0004	0.0076	0.8043	0.1401	-6071.558	0.1046	0.7465	0.4218	0.1141	-5443.760	0.0472	0.4138	0.4218	0.1141	-5443.760	0.0472	0.4138	0.4301	0.1112	-5453.301	0.0472	0.4246	0.3890	0.1461	-5427.796	0.0521	0.3565	0.3817	0.1505	-5418.018	0.0522	0.3468	0.3817	0.1505	-5418.018	0.0522	0.3468	0.3850	0.1464	-5419.739	0.0516	0.3527	0.3875	0.1540	-5434.203	0.0538	0.3495	0.3953	0.1792	-5479.524	0.0608	0.3393	0.2558	0.1866	-5151.300	0.0404	0.2165	0.2898	0.1642	-5225.696	0.0421	0.2562	0.2881	0.1656	-5222.996	0.0421	0.2539	0.2991	0.1411	-5226.687	0.0391	0.2771	0.3012	0.1447	-5235.279	0.0401	0.2769	0.2988	0.1439	-5228.752	0.0396	0.2751	0.3000	0.1430	-5231.099	0.0396	0.2768	0.3041	0.1401	-5237.865	0.0395	0.2822	0.2988	0.1439	-5228.752	0.0396	0.2751	0.2991	0.1436	-5228.495	0.0396	0.2755	0.3028	0.1410	-5235.545	0.0396	0.2805	0.3055	0.1392	-5240.093	0.0395	0.2841	0.3002	0.1428	-5230.958	0.0396	0.2770	0.2976	0.1447	-5226.312	0.0396	0.2736	0.3041	0.1401	-5237.863	0.0395	0.2822	0.2852	0.1078	-5156.739	0.0306	0.2837	0.2852	0.1078	-5156.739	0.0306	0.2837	0.2852	0.1078	-5156.739	0.0306	0.2837	0.2852	0.1078	-5156.739	0.0306	0.2837	0.2951	0.1078	-5181.270	0.0316	0.2935	0.2951	0.1078	-5181.270	0.0316	0.2935	0.2951	0.1078	-5181.268	0.0316	0.2935	0.2960	0.1095	-5185.807	0.0321	0.2934	0.2901	0.1122	-5173.578	0.0321	0.2858	0.2875	0.1114	-5167.050	0.0316	0.2837	0.2875	0.1114	-5167.050	0.0316	0.2837	0.2877	0.1113	-5166.578	0.0316	0.2840	0.2877	0.1113	-5166.578	0.0316	0.2840	0.2877	0.1113	-5166.578	0.0316	0.2840	0.2838	0.1112	-5157.746	0.0311	0.2802	0.2903	0.1077	-5169.440	0.0311	0.2889	0.3398	0.1126	-5278.047	0.0377	0.3344	0.2812	0.1049	-5137.316	0.0295	0.2816	0.2824	0.1065	-5141.757	0.0300	0.2817	0.2824	0.1065	-5141.757	0.0300	0.2817	0.2729	0.1088	-5122.662	0.0295	0.2708	0.2505	0.0949	-5053.973	0.0244	0.2566	0.2505	0.0949	-5053.973	0.0244	0.2566	0.2505	0.0949	-5053.973	0.0244	0.2566	0.2496	0.0907	-5046.268	0.0234	0.2581	0.2430	0.0940	-5034.462	0.0234	0.2494	0.2496	0.0907	-5046.296	0.0234	0.2580	0.2509	0.0901	-5048.647	0.0234	0.2598	0.2468	0.0921	-5041.717	0.0234	0.2544	0.2468	0.0944	-5044.561	0.0239	0.2530	0.2713	0.1024	-5110.756	0.0280	0.2732	0.2725	0.0978	-5109.679	0.0271	0.2772	0.2739	0.0972	-5111.929	0.0271	0.2791	0.2791	0.0948	-5121.154	0.0271	0.2859	0.2751	0.0966	-5114.333	0.0271	0.2806	0.2973	0.1036	-5172.488	0.0309	0.2985	0.3026	0.1028	-5182.655	0.0313	0.3043	0.2980	0.1049	-5174.991	0.0313	0.2984	0.3027	0.1027	-5181.882	0.0313	0.3045	0.2923	0.1079	-5167.999	0.0314	0.2907	0.2923	0.1079	-5167.999	0.0314	0.2907	0.2923	0.1079	-5167.999	0.0314	0.2907	0.3084	0.0986	-5190.050	0.0309	0.3132	0.2772	0.0967	-5119.260	0.0273	0.2827	0.2776	0.1012	-5127.708	0.0284	0.2803	0.2736	0.1032	-5120.144	0.0284	0.2750	0.2776	0.1012	-5127.708	0.0284	0.2803	0.2710	0.1045	-5115.523	0.0284	0.2715	0.2710	0.1045	-5115.523	0.0284	0.2715	0.2776	0.1012	-5127.708	0.0284	0.2803	0.2776	0.1012	-5127.708	0.0284	0.2803	0.2816	0.1014	-5135.925	0.0288	0.2842	0.2859	0.0994	-5142.519	0.0288	0.2898	0.2816	0.1014	-5135.925	0.0288	0.2842	0.2703	0.1026	-5110.587	0.0279	0.2721	0.2703	0.1026	-5110.587	0.0279	0.2721	0.2759	0.1043	-5127.097	0.0289	0.2766	0.2774	0.0891	-5106.503	0.0256	0.2879	0.3025	0.0951	-5172.083	0.0295	0.3097	0.3025	0.0951	-5172.083	0.0295	0.3097	0.2951	0.0922	-5151.261	0.0280	0.3040	0.2946	0.1010	-5164.484	0.0300	0.2975	0.2803	0.0922	-5117.537	0.0266	0.2889	0.2829	0.0911	-5122.113	0.0266	0.2923	0.2760	0.0941	-5113.010	0.0266	0.2832	0.2643	0.0961	-5088.548	0.0259	0.2699	0.2638	0.1009	-5093.111	0.0269	0.2665	0.2638	0.1009	-5093.111	0.0269	0.2665	0.2652	0.1002	-5095.401	0.0269	0.2683	0.2612	0.1023	-5088.462	0.0269	0.2630	0.2638	0.1010	-5093.145	0.0269	0.2665	0.2666	0.0995	-5097.680	0.0269	0.2701	0.2637	0.1010	-5093.233	0.0269	0.2663	0.2637	0.1010	-5093.233	0.0269	0.2663	0.2637	0.1010	-5093.233	0.0269	0.2663	0.2637	0.1010	-5093.233	0.0269	0.2663	0.2705	0.0977	-5105.387	0.0269	0.2752	0.2665	0.0996	-5098.412	0.0269	0.2701	0.2781	0.1306	-5160.584	0.0344	0.2633	0.3006	0.1108	-5191.593	0.0329	0.2971	0.3109	0.1140	-5217.566	0.0348	0.3051	0.3095	0.1147	-5215.416	0.0348	0.3032	0.3089	0.1085	-5206.644	0.0333	0.3068	0.2220	0.1110	-4998.986	0.0243	0.2193	0.2230	0.1131	-5003.747	0.0248	0.2193	0.1151	0.1018	-4667.009	0.0118	0.1160	0.0773	0.0750	-4514.497	0.0062	0.0830	0.0775	0.0684	-4511.793	0.0058	0.0844	0.8043	0.1401	-6071.558	0.1046	0.7465	0.4218	0.1141	-5443.760	0.0472	0.4138	0.4218	0.1141	-5443.760	0.0472	0.4138	0.4301	0.1112	-5453.301	0.0472	0.4246	0.3890	0.1461	-5427.796	0.0521	0.3565	0.3817	0.1505	-5418.018	0.0522	0.3468	0.3817	0.1505	-5418.018	0.0522	0.3468	0.3850	0.1464	-5419.739	0.0516	0.3527	0.3875	0.1540	-5434.203	0.0538	0.3495	0.3953	0.1792	-5479.524	0.0608	0.3393	0.2558	0.1866	-5151.300	0.0404	0.2165	0.2898	0.1642	-5225.696	0.0421	0.2562	0.2881	0.1656	-5222.996	0.0421	0.2539	0.2991	0.1411	-5226.687	0.0391	0.2771	0.3012	0.1447	-5235.279	0.0401	0.2769	0.2988	0.1439	-5228.752	0.0396	0.2751	0.3000	0.1430	-5231.099	0.0396	0.2768	0.3041	0.1401	-5237.865	0.0395	0.2822	0.2988	0.1439	-5228.752	0.0396	0.2751	0.2991	0.1436	-5228.495	0.0396	0.2755	0.3028	0.1410	-5235.545	0.0396	0.2805	0.3055	0.1392	-5240.093	0.0395	0.2841	0.3002	0.1428	-5230.958	0.0396	0.2770	0.2976	0.1447	-5226.312	0.0396	0.2736	0.3041	0.1401	-5237.863	0.0395	0.2822	0.2852	0.1078	-5156.739	0.0306	0.2837	0.2852	0.1078	-5156.739	0.0306	0.2837	0.2852	0.1078	-5156.739	0.0306	0.2837	0.2852	0.1078	-5156.739	0.0306	0.2837	0.2951	0.1078	-5181.270	0.0316	0.2935	0.2951	0.1078	-5181.270	0.0316	0.2935	0.2951	0.1078	-5181.268	0.0316	0.2935	0.2960	0.1095	-5185.807	0.0321	0.2934	0.2901	0.1122	-5173.578	0.0321	0.2858	0.2875	0.1114	-5167.050	0.0316	0.2837	0.2875	0.1114	-5167.050	0.0316	0.2837	0.2877	0.1113	-5166.578	0.0316	0.2840	0.2877	0.1113	-5166.578	0.0316	0.2840	0.2877	0.1113	-5166.578	0.0316	0.2840	0.2838	0.1112	-5157.746	0.0311	0.2802	0.2903	0.1077	-5169.440	0.0311	0.2889	0.3398	0.1126	-5278.047	0.0377	0.3344	0.2812	0.1049	-5137.316	0.0295	0.2816	0.2824	0.1065	-5141.757	0.0300	0.2817	0.2824	0.1065	-5141.757	0.0300	0.2817	0.2729	0.1088	-5122.662	0.0295	0.2708	0.2505	0.0949	-5053.973	0.0244	0.2566	0.2505	0.0949	-5053.973	0.0244	0.2566	0.2505	0.0949	-5053.973	0.0244	0.2566	0.2496	0.0907	-5046.268	0.0234	0.2581	0.2430	0.0940	-5034.462	0.0234	0.2494	0.2496	0.0907	-5046.296	0.0234	0.2580	0.2509	0.0901	-5048.647	0.0234	0.2598	0.2468	0.0921	-5041.717	0.0234	0.2544	0.2468	0.0944	-5044.561	0.0239	0.2530	0.2713	0.1024	-5110.756	0.0280	0.2732	0.2725	0.0978	-5109.679	0.0271	0.2772	0.2739	0.0972	-5111.929	0.0271	0.2791	0.2791	0.0948	-5121.154	0.0271	0.2859	0.2751	0.0966	-5114.333	0.0271	0.2806	0.2973	0.1036	-5172.488	0.0309	0.2985	0.3026	0.1028	-5182.655	0.0313	0.3043	0.2980	0.1049	-5174.991	0.0313	0.2984	0.3027	0.1027	-5181.882	0.0313	0.3045	0.2923	0.1079	-5167.999	0.0314	0.2907	0.2923	0.1079	-5167.999	0.0314	0.2907	0.2923	0.1079	-5167.999	0.0314	0.2907	0.3084	0.0986	-5190.050	0.0309	0.3132	0.2772	0.0967	-5119.260	0.0273	0.2827	0.2776	0.1012	-5127.708	0.0284	0.2803	0.2736	0.1032	-5120.144	0.0284	0.2750	0.2776	0.1012	-5127.708	0.0284	0.2803	0.2710	0.1045	-5115.523	0.0284	0.2715	0.2710	0.1045	-5115.523	0.0284	0.2715	0.2776	0.1012	-5127.708	0.0284	0.2803	0.2776	0.1012	-5127.708	0.0284	0.2803	0.2816	0.1014	-5135.925	0.0288	0.2842	0.2859	0.0994	-5142.519	0.0288	0.2898	0.2816	0.1014	-5135.925	0.0288	0.2842	0.2703	0.1026	-5110.587	0.0279	0.2721	0.2703	0.1026	-5110.587	0.0279	0.2721	0.2759	0.1043	-5127.097	0.0289	0.2766	0.2774	0.0891	-5106.503	0.0256	0.2879	0.3025	0.0951	-5172.083	0.0295	0.3097	0.3025	0.0951	-5172.083	0.0295	0.3097	0.2951	0.0922	-5151.261	0.0280	0.3040	0.2946	0.1010	-5164.484	0.0300	0.2975	0.2803	0.0922	-5117.537	0.0266	0.2889	0.2829	0.0911	-5122.113	0.0266	0.2923	0.2760	0.0941	-5113.010	0.0266	0.2832	0.2643	0.0961	-5088.548	0.0259	0.2699	0.2638	0.1009	-5093.111	0.0269	0.2665	0.2638	0.1009	-5093.111	0.0269	0.2665	0.2652	0.1002	-5095.401	0.0269	0.2683	0.2612	0.1023	-5088.462	0.0269	0.2630	0.2638	0.1010	-5093.145	0.0269	0.2665	0.2666	0.0995	-5097.680	0.0269	0.2701	0.2637	0.1010	-5093.233	0.0269	0.2663	0.2637	0.1010	-5093.233	0.0269	0.2663	0.2637	0.1010	-5093.233	0.0269	0.2663	0.2637	0.1010	-5093.233	0.0269	0.2663	0.2705	0.0977	-5105.387	0.0269	0.2752	0.2665	0.0996	-5098.412	0.0269	0.2701	0.2781	0.1306	-5160.584	0.0344	0.2633	0.3006	0.1108	-5191.593	0.0329	0.2971	0.3109	0.1140	-5217.566	0.0348	0.3051	0.3095	0.1147	-5215.416	0.0348	0.3032	0.3089	0.1085	-5206.644	0.0333	0.3068	0.2220	0.1110	-4998.986	0.0243	0.2193	0.2230	0.1131	-5003.747	0.0248	0.2193	0.1151	0.1018	-4667.009	0.0118	0.1160	0.0773	0.0750	-4514.497	0.0062	0.0830	0.0775	0.0684	-4511.793	0.0058	0.0844	0.0000	0.9876	-4127.328	0.0000	0.0000	0.8043	0.1401	-6071.558	0.1046	0.7465	0.4218	0.1141	-5443.760	0.0472	0.4138	0.4218	0.1141	-5443.760	0.0472	0.4138	0.4301	0.1112	-5453.301	0.0472	0.4246	0.3890	0.1461	-5427.796	0.0521	0.3565	0.3817	0.1505	-5418.018	0.0522	0.3468	0.3817	0.1505	-5418.018	0.0522	0.3468	0.3850	0.1464	-5419.739	0.0516	0.3527	0.3875	0.1540	-5434.203	0.0538	0.3495	0.3953	0.1792	-5479.524	0.0608	0.3393	0.2558	0.1866	-5151.300	0.0404	0.2165	0.2898	0.1642	-5225.696	0.0421	0.2562	0.2881	0.1656	-5222.996	0.0421	0.2539	0.2991	0.1411	-5226.687	0.0391	0.2771	0.3012	0.1447	-5235.279	0.0401	0.2769	0.2988	0.1439	-5228.752	0.0396	0.2751	0.3000	0.1430	-5231.099	0.0396	0.2768	0.3041	0.1401	-5237.865	0.0395	0.2822	0.2988	0.1439	-5228.752	0.0396	0.2751	0.2991	0.1436	-5228.495	0.0396	0.2755	0.3028	0.1410	-5235.545	0.0396	0.2805	0.3055	0.1392	-5240.093	0.0395	0.2841	0.3002	0.1428	-5230.958	0.0396	0.2770	0.2976	0.1447	-5226.312	0.0396	0.2736	0.3041	0.1401	-5237.863	0.0395	0.2822	0.2852	0.1078	-5156.739	0.0306	0.2837	0.2852	0.1078	-5156.739	0.0306	0.2837	0.2852	0.1078	-5156.739	0.0306	0.2837	0.2852	0.1078	-5156.739	0.0306	0.2837	0.2951	0.1078	-5181.270	0.0316	0.2935	0.2951	0.1078	-5181.270	0.0316	0.2935	0.2951	0.1078	-5181.268	0.0316	0.2935	0.2960	0.1095	-5185.807	0.0321	0.2934	0.2901	0.1122	-5173.578	0.0321	0.2858	0.2875	0.1114	-5167.050	0.0316	0.2837	0.2875	0.1114	-5167.050	0.0316	0.2837	0.2877	0.1113	-5166.578	0.0316	0.2840	0.2877	0.1113	-5166.578	0.0316	0.2840	0.2877	0.1113	-5166.578	0.0316	0.2840	0.2838	0.1112	-5157.746	0.0311	0.2802	0.2903	0.1077	-5169.440	0.0311	0.2889	0.3398	0.1126	-5278.047	0.0377	0.3344	0.2812	0.1049	-5137.316	0.0295	0.2816	0.2824	0.1065	-5141.757	0.0300	0.2817	0.2824	0.1065	-5141.757	0.0300	0.2817	0.2729	0.1088	-5122.662	0.0295	0.2708	0.2505	0.0949	-5053.973	0.0244	0.2566	0.2505	0.0949	-5053.973	0.0244	0.2566	0.2505	0.0949	-5053.973	0.0244	0.2566	0.2496	0.0907	-5046.268	0.0234	0.2581	0.2430	0.0940	-5034.462	0.0234	0.2494	0.2496	0.0907	-5046.296	0.0234	0.2580	0.2509	0.0901	-5048.647	0.0234	0.2598	0.2468	0.0921	-5041.717	0.0234	0.2544	0.2468	0.0944	-5044.561	0.0239	0.2530	0.2713	0.1024	-5110.756	0.0280	0.2732	0.2725	0.0978	-5109.679	0.0271	0.2772	0.2739	0.0972	-5111.929	0.0271	0.2791	0.2791	0.0948	-5121.154	0.0271	0.2859	0.2751	0.0966	-5114.333	0.0271	0.2806	0.2973	0.1036	-5172.488	0.0309	0.2985	0.3026	0.1028	-5182.655	0.0313	0.3043	0.2980	0.1049	-5174.991	0.0313	0.2984	0.3027	0.1027	-5181.882	0.0313	0.3045	0.2923	0.1079	-5167.999	0.0314	0.2907	0.2923	0.1079	-5167.999	0.0314	0.2907	0.2923	0.1079	-5167.999	0.0314	0.2907	0.3084	0.0986	-5190.050	0.0309	0.3132	0.2772	0.0967	-5119.260	0.0273	0.2827	0.2776	0.1012	-5127.708	0.0284	0.2803	0.2736	0.1032	-5120.144	0.0284	0.2750	0.2776	0.1012	-5127.708	0.0284	0.2803	0.2710	0.1045	-5115.523	0.0284	0.2715	0.2710	0.1045	-5115.523	0.0284	0.2715	0.2776	0.1012	-5127.708	0.0284	0.2803	0.2776	0.1012	-5127.708	0.0284	0.2803	0.2816	0.1014	-5135.925	0.0288	0.2842	0.2859	0.0994	-5142.519	0.0288	0.2898	0.2816	0.1014	-5135.925	0.0288	0.2842	0.2703	0.1026	-5110.587	0.0279	0.2721	0.2703	0.1026	-5110.587	0.0279	0.2721	0.2759	0.1043	-5127.097	0.0289	0.2766	0.2774	0.0891	-5106.503	0.0256	0.2879	0.3025	0.0951	-5172.083	0.0295	0.3097	0.3025	0.0951	-5172.083	0.0295	0.3097	0.2951	0.0922	-5151.261	0.0280	0.3040	0.2946	0.1010	-5164.484	0.0300	0.2975	0.2803	0.0922	-5117.537	0.0266	0.2889	0.2829	0.0911	-5122.113	0.0266	0.2923	0.2760	0.0941	-5113.010	0.0266	0.2832	0.2643	0.0961	-5088.548	0.0259	0.2699	0.2638	0.1009	-5093.111	0.0269	0.2665	0.2638	0.1009	-5093.111	0.0269	0.2665	0.2652	0.1002	-5095.401	0.0269	0.2683	0.2612	0.1023	-5088.462	0.0269	0.2630	0.2638	0.1010	-5093.145	0.0269	0.2665	0.2666	0.0995	-5097.680	0.0269	0.2701	0.2637	0.1010	-5093.233	0.0269	0.2663	0.2637	0.1010	-5093.233	0.0269	0.2663	0.2637	0.1010	-5093.233	0.0269	0.2663	0.2637	0.1010	-5093.233	0.0269	0.2663	0.2705	0.0977	-5105.387	0.0269	0.2752	0.2665	0.0996	-5098.412	0.0269	0.2701	0.2781	0.1306	-5160.584	0.0344	0.2633	0.3006	0.1108	-5191.593	0.0329	0.2971	0.3109	0.1140	-5217.566	0.0348	0.3051	0.3095	0.1147	-5215.416	0.0348	0.3032	0.3089	0.1085	-5206.644	0.0333	0.3068	0.2220	0.1110	-4998.986	0.0243	0.2193	0.2230	0.1131	-5003.747	0.0248	0.2193	0.1151	0.1018	-4667.009	0.0118	0.1160	0.0773	0.0750	-4514.497	0.0062	0.0830	0.0775	0.0684	-4511.793	0.0058	0.0844	0.0000	0.9620	-4127.328	0.0000	0.0000	0.0000	99.0000	-4127.327	0.0000	0.0000	0.8043	0.1401	-6071.558	0.1046	0.7465	0.4218	0.1141	-5443.760	0.0472	0.4138	0.4218	0.1141	-5443.760	0.0472	0.4138	0.4301	0.1112	-5453.301	0.0472	0.4246	0.3890	0.1461	-5427.796	0.0521	0.3565	0.3817	0.1505	-5418.018	0.0522	0.3468	0.3817	0.1505	-5418.018	0.0522	0.3468	0.3850	0.1464	-5419.739	0.0516	0.3527	0.3875	0.1540	-5434.203	0.0538	0.3495	0.3953	0.1792	-5479.524	0.0608	0.3393	0.2558	0.1866	-5151.300	0.0404	0.2165	0.2898	0.1642	-5225.696	0.0421	0.2562	0.2881	0.1656	-5222.996	0.0421	0.2539	0.2991	0.1411	-5226.687	0.0391	0.2771	0.3012	0.1447	-5235.279	0.0401	0.2769	0.2988	0.1439	-5228.752	0.0396	0.2751	0.3000	0.1430	-5231.099	0.0396	0.2768	0.3041	0.1401	-5237.865	0.0395	0.2822	0.2988	0.1439	-5228.752	0.0396	0.2751	0.2991	0.1436	-5228.495	0.0396	0.2755	0.3028	0.1410	-5235.545	0.0396	0.2805	0.3055	0.1392	-5240.093	0.0395	0.2841	0.3002	0.1428	-5230.958	0.0396	0.2770	0.2976	0.1447	-5226.312	0.0396	0.2736	0.3041	0.1401	-5237.863	0.0395	0.2822	0.2852	0.1078	-5156.739	0.0306	0.2837	0.2852	0.1078	-5156.739	0.0306	0.2837	0.2852	0.1078	-5156.739	0.0306	0.2837	0.2852	0.1078	-5156.739	0.0306	0.2837	0.2951	0.1078	-5181.270	0.0316	0.2935	0.2951	0.1078	-5181.270	0.0316	0.2935	0.2951	0.1078	-5181.268	0.0316	0.2935	0.2960	0.1095	-5185.807	0.0321	0.2934	0.2901	0.1122	-5173.578	0.0321	0.2858	0.2875	0.1114	-5167.050	0.0316	0.2837	0.2875	0.1114	-5167.050	0.0316	0.2837	0.2877	0.1113	-5166.578	0.0316	0.2840	0.2877	0.1113	-5166.578	0.0316	0.2840	0.2877	0.1113	-5166.578	0.0316	0.2840	0.2838	0.1112	-5157.746	0.0311	0.2802	0.2903	0.1077	-5169.440	0.0311	0.2889	0.3398	0.1126	-5278.047	0.0377	0.3344	0.2812	0.1049	-5137.316	0.0295	0.2816	0.2824	0.1065	-5141.757	0.0300	0.2817	0.2824	0.1065	-5141.757	0.0300	0.2817	0.2729	0.1088	-5122.662	0.0295	0.2708	0.2505	0.0949	-5053.973	0.0244	0.2566	0.2505	0.0949	-5053.973	0.0244	0.2566	0.2505	0.0949	-5053.973	0.0244	0.2566	0.2496	0.0907	-5046.268	0.0234	0.2581	0.2430	0.0940	-5034.462	0.0234	0.2494	0.2496	0.0907	-5046.296	0.0234	0.2580	0.2509	0.0901	-5048.647	0.0234	0.2598	0.2468	0.0921	-5041.717	0.0234	0.2544	0.2468	0.0944	-5044.561	0.0239	0.2530	0.2713	0.1024	-5110.756	0.0280	0.2732	0.2725	0.0978	-5109.679	0.0271	0.2772	0.2739	0.0972	-5111.929	0.0271	0.2791	0.2791	0.0948	-5121.154	0.0271	0.2859	0.2751	0.0966	-5114.333	0.0271	0.2806	0.2973	0.1036	-5172.488	0.0309	0.2985	0.3026	0.1028	-5182.655	0.0313	0.3043	0.2980	0.1049	-5174.991	0.0313	0.2984	0.3027	0.1027	-5181.882	0.0313	0.3045	0.2923	0.1079	-5167.999	0.0314	0.2907	0.2923	0.1079	-5167.999	0.0314	0.2907	0.2923	0.1079	-5167.999	0.0314	0.2907	0.3084	0.0986	-5190.050	0.0309	0.3132	0.2772	0.0967	-5119.260	0.0273	0.2827	0.2776	0.1012	-5127.708	0.0284	0.2803	0.2736	0.1032	-5120.144	0.0284	0.2750	0.2776	0.1012	-5127.708	0.0284	0.2803	0.2710	0.1045	-5115.523	0.0284	0.2715	0.2710	0.1045	-5115.523	0.0284	0.2715	0.2776	0.1012	-5127.708	0.0284	0.2803	0.2776	0.1012	-5127.708	0.0284	0.2803	0.2816	0.1014	-5135.925	0.0288	0.2842	0.2859	0.0994	-5142.519	0.0288	0.2898	0.2816	0.1014	-5135.925	0.0288	0.2842	0.2703	0.1026	-5110.587	0.0279	0.2721	0.2703	0.1026	-5110.587	0.0279	0.2721	0.2759	0.1043	-5127.097	0.0289	0.2766	0.2774	0.0891	-5106.503	0.0256	0.2879	0.3025	0.0951	-5172.083	0.0295	0.3097	0.3025	0.0951	-5172.083	0.0295	0.3097	0.2951	0.0922	-5151.261	0.0280	0.3040	0.2946	0.1010	-5164.484	0.0300	0.2975	0.2803	0.0922	-5117.537	0.0266	0.2889	0.2829	0.0911	-5122.113	0.0266	0.2923	0.2760	0.0941	-5113.010	0.0266	0.2832	0.2643	0.0961	-5088.548	0.0259	0.2699	0.2638	0.1009	-5093.111	0.0269	0.2665	0.2638	0.1009	-5093.111	0.0269	0.2665	0.2652	0.1002	-5095.401	0.0269	0.2683	0.2612	0.1023	-5088.462	0.0269	0.2630	0.2638	0.1010	-5093.145	0.0269	0.2665	0.2666	0.0995	-5097.680	0.0269	0.2701	0.2637	0.1010	-5093.233	0.0269	0.2663	0.2637	0.1010	-5093.233	0.0269	0.2663	0.2637	0.1010	-5093.233	0.0269	0.2663	0.2637	0.1010	-5093.233	0.0269	0.2663	0.2705	0.0977	-5105.387	0.0269	0.2752	0.2665	0.0996	-5098.412	0.0269	0.2701	0.2781	0.1306	-5160.584	0.0344	0.2633	0.3006	0.1108	-5191.593	0.0329	0.2971	0.3109	0.1140	-5217.566	0.0348	0.3051	0.3095	0.1147	-5215.416	0.0348	0.3032	0.3089	0.1085	-5206.644	0.0333	0.3068	0.2220	0.1110	-4998.986	0.0243	0.2193	0.2230	0.1131	-5003.747	0.0248	0.2193	0.1151	0.1018	-4667.009	0.0118	0.1160	0.0773	0.0750	-4514.497	0.0062	0.0830	0.0775	0.0684	-4511.793	0.0058	0.0844	0.0000	99.0000	-4127.327	0.0000	0.0000	0.0000	99.0000	-4127.327	0.0000	0.0000	0.0000	99.0000	-4127.327	0.0000	0.0000	0.8043	0.1401	-6071.558	0.1046	0.7465	0.4218	0.1141	-5443.760	0.0472	0.4138	0.4218	0.1141	-5443.760	0.0472	0.4138	0.4301	0.1112	-5453.301	0.0472	0.4246	0.3890	0.1461	-5427.796	0.0521	0.3565	0.3817	0.1505	-5418.018	0.0522	0.3468	0.3817	0.1505	-5418.018	0.0522	0.3468	0.3850	0.1464	-5419.739	0.0516	0.3527	0.3875	0.1540	-5434.203	0.0538	0.3495	0.3953	0.1792	-5479.524	0.0608	0.3393	0.2558	0.1866	-5151.300	0.0404	0.2165	0.2898	0.1642	-5225.696	0.0421	0.2562	0.2881	0.1656	-5222.996	0.0421	0.2539	0.2991	0.1411	-5226.687	0.0391	0.2771	0.3012	0.1447	-5235.279	0.0401	0.2769	0.2988	0.1439	-5228.752	0.0396	0.2751	0.3000	0.1430	-5231.099	0.0396	0.2768	0.3041	0.1401	-5237.865	0.0395	0.2822	0.2988	0.1439	-5228.752	0.0396	0.2751	0.2991	0.1436	-5228.495	0.0396	0.2755	0.3028	0.1410	-5235.545	0.0396	0.2805	0.3055	0.1392	-5240.093	0.0395	0.2841	0.3002	0.1428	-5230.958	0.0396	0.2770	0.2976	0.1447	-5226.312	0.0396	0.2736	0.3041	0.1401	-5237.863	0.0395	0.2822	0.2852	0.1078	-5156.739	0.0306	0.2837	0.2852	0.1078	-5156.739	0.0306	0.2837	0.2852	0.1078	-5156.739	0.0306	0.2837	0.2852	0.1078	-5156.739	0.0306	0.2837	0.2951	0.1078	-5181.270	0.0316	0.2935	0.2951	0.1078	-5181.270	0.0316	0.2935	0.2951	0.1078	-5181.268	0.0316	0.2935	0.2960	0.1095	-5185.807	0.0321	0.2934	0.2901	0.1122	-5173.578	0.0321	0.2858	0.2875	0.1114	-5167.050	0.0316	0.2837	0.2875	0.1114	-5167.050	0.0316	0.2837	0.2877	0.1113	-5166.578	0.0316	0.2840	0.2877	0.1113	-5166.578	0.0316	0.2840	0.2877	0.1113	-5166.578	0.0316	0.2840	0.2838	0.1112	-5157.746	0.0311	0.2802	0.2903	0.1077	-5169.440	0.0311	0.2889	0.3398	0.1126	-5278.047	0.0377	0.3344	0.2812	0.1049	-5137.316	0.0295	0.2816	0.2824	0.1065	-5141.757	0.0300	0.2817	0.2824	0.1065	-5141.757	0.0300	0.2817	0.2729	0.1088	-5122.662	0.0295	0.2708	0.2505	0.0949	-5053.973	0.0244	0.2566	0.2505	0.0949	-5053.973	0.0244	0.2566	0.2505	0.0949	-5053.973	0.0244	0.2566	0.2496	0.0907	-5046.268	0.0234	0.2581	0.2430	0.0940	-5034.462	0.0234	0.2494	0.2496	0.0907	-5046.296	0.0234	0.2580	0.2509	0.0901	-5048.647	0.0234	0.2598	0.2468	0.0921	-5041.717	0.0234	0.2544	0.2468	0.0944	-5044.561	0.0239	0.2530	0.2713	0.1024	-5110.756	0.0280	0.2732	0.2725	0.0978	-5109.679	0.0271	0.2772	0.2739	0.0972	-5111.929	0.0271	0.2791	0.2791	0.0948	-5121.154	0.0271	0.2859	0.2751	0.0966	-5114.333	0.0271	0.2806	0.2973	0.1036	-5172.488	0.0309	0.2985	0.3026	0.1028	-5182.655	0.0313	0.3043	0.2980	0.1049	-5174.991	0.0313	0.2984	0.3027	0.1027	-5181.882	0.0313	0.3045	0.2923	0.1079	-5167.999	0.0314	0.2907	0.2923	0.1079	-5167.999	0.0314	0.2907	0.2923	0.1079	-5167.999	0.0314	0.2907	0.3084	0.0986	-5190.050	0.0309	0.3132	0.2772	0.0967	-5119.260	0.0273	0.2827	0.2776	0.1012	-5127.708	0.0284	0.2803	0.2736	0.1032	-5120.144	0.0284	0.2750	0.2776	0.1012	-5127.708	0.0284	0.2803	0.2710	0.1045	-5115.523	0.0284	0.2715	0.2710	0.1045	-5115.523	0.0284	0.2715	0.2776	0.1012	-5127.708	0.0284	0.2803	0.2776	0.1012	-5127.708	0.0284	0.2803	0.2816	0.1014	-5135.925	0.0288	0.2842	0.2859	0.0994	-5142.519	0.0288	0.2898	0.2816	0.1014	-5135.925	0.0288	0.2842	0.2703	0.1026	-5110.587	0.0279	0.2721	0.2703	0.1026	-5110.587	0.0279	0.2721	0.2759	0.1043	-5127.097	0.0289	0.2766	0.2774	0.0891	-5106.503	0.0256	0.2879	0.3025	0.0951	-5172.083	0.0295	0.3097	0.3025	0.0951	-5172.083	0.0295	0.3097	0.2951	0.0922	-5151.261	0.0280	0.3040	0.2946	0.1010	-5164.484	0.0300	0.2975	0.2803	0.0922	-5117.537	0.0266	0.2889	0.2829	0.0911	-5122.113	0.0266	0.2923	0.2760	0.0941	-5113.010	0.0266	0.2832	0.2643	0.0961	-5088.548	0.0259	0.2699	0.2638	0.1009	-5093.111	0.0269	0.2665	0.2638	0.1009	-5093.111	0.0269	0.2665	0.2652	0.1002	-5095.401	0.0269	0.2683	0.2612	0.1023	-5088.462	0.0269	0.2630	0.2638	0.1010	-5093.145	0.0269	0.2665	0.2666	0.0995	-5097.680	0.0269	0.2701	0.2637	0.1010	-5093.233	0.0269	0.2663	0.2637	0.1010	-5093.233	0.0269	0.2663	0.2637	0.1010	-5093.233	0.0269	0.2663	0.2637	0.1010	-5093.233	0.0269	0.2663	0.2705	0.0977	-5105.387	0.0269	0.2752	0.2665	0.0996	-5098.412	0.0269	0.2701	0.2781	0.1306	-5160.584	0.0344	0.2633	0.3006	0.1108	-5191.593	0.0329	0.2971	0.3109	0.1140	-5217.566	0.0348	0.3051	0.3095	0.1147	-5215.416	0.0348	0.3032	0.3089	0.1085	-5206.644	0.0333	0.3068	0.2220	0.1110	-4998.986	0.0243	0.2193	0.2230	0.1131	-5003.747	0.0248	0.2193	0.1151	0.1018	-4667.009	0.0118	0.1160	0.0773	0.0750	-4514.497	0.0062	0.0830	0.0775	0.0684	-4511.793	0.0058	0.0844	0.0000	0.9018	-4127.328	0.0000	0.0000	0.0000	99.0000	-4127.327	0.0000	0.0000	0.0000	0.6874	-4127.328	0.0000	0.0000	0.0000	0.8440	-4127.328	0.0000	0.0000	0.8069	0.1394	-6072.716	0.1046	0.7499	0.4234	0.1135	-5445.572	0.0472	0.4160	0.4234	0.1135	-5445.572	0.0472	0.4160	0.4317	0.1106	-5455.084	0.0472	0.4268	0.3905	0.1453	-5429.771	0.0521	0.3586	0.3833	0.1496	-5420.023	0.0522	0.3488	0.3833	0.1496	-5420.023	0.0522	0.3488	0.3865	0.1455	-5421.725	0.0516	0.3547	0.3890	0.1531	-5436.199	0.0538	0.3516	0.3968	0.1782	-5481.553	0.0608	0.3413	0.2571	0.1851	-5153.811	0.0404	0.2182	0.2911	0.1630	-5228.028	0.0420	0.2580	0.2894	0.1644	-5225.338	0.0420	0.2557	0.3005	0.1401	-5228.935	0.0391	0.2789	0.3025	0.1437	-5237.527	0.0400	0.2787	0.3001	0.1429	-5231.008	0.0396	0.2770	0.3014	0.1420	-5233.348	0.0396	0.2786	0.3055	0.1392	-5240.094	0.0395	0.2841	0.3001	0.1429	-5231.008	0.0396	0.2770	0.3004	0.1426	-5230.749	0.0396	0.2774	0.3042	0.1400	-5237.780	0.0395	0.2824	0.3069	0.1383	-5242.314	0.0395	0.2859	0.3016	0.1419	-5233.206	0.0396	0.2789	0.2990	0.1437	-5228.574	0.0396	0.2754	0.3055	0.1392	-5240.091	0.0395	0.2841	0.2852	0.1078	-5156.739	0.0306	0.2837	0.2852	0.1078	-5156.739	0.0306	0.2837	0.2852	0.1078	-5156.739	0.0306	0.2837	0.2852	0.1078	-5156.739	0.0306	0.2837	0.2951	0.1078	-5181.270	0.0316	0.2935	0.2951	0.1078	-5181.270	0.0316	0.2935	0.2951	0.1078	-5181.268	0.0316	0.2935	0.2960	0.1095	-5185.807	0.0321	0.2934	0.2901	0.1122	-5173.577	0.0321	0.2858	0.2875	0.1114	-5167.050	0.0316	0.2837	0.2875	0.1114	-5167.050	0.0316	0.2837	0.2877	0.1113	-5166.578	0.0316	0.2840	0.2877	0.1113	-5166.578	0.0316	0.2840	0.2877	0.1113	-5166.578	0.0316	0.2840	0.2838	0.1112	-5157.746	0.0311	0.2802	0.2903	0.1077	-5169.440	0.0311	0.2889	0.3413	0.1120	-5280.092	0.0377	0.3364	0.2826	0.1042	-5139.547	0.0295	0.2834	0.2838	0.1058	-5143.987	0.0300	0.2836	0.2838	0.1058	-5143.987	0.0300	0.2836	0.2742	0.1080	-5124.934	0.0295	0.2727	0.2519	0.0943	-5056.303	0.0244	0.2583	0.2519	0.0943	-5056.303	0.0244	0.2583	0.2519	0.0943	-5056.303	0.0244	0.2583	0.2509	0.0901	-5048.593	0.0234	0.2598	0.2443	0.0933	-5036.823	0.0234	0.2511	0.2509	0.0901	-5048.621	0.0234	0.2598	0.2522	0.0895	-5050.964	0.0234	0.2615	0.2481	0.0914	-5044.057	0.0234	0.2561	0.2481	0.0938	-5046.906	0.0239	0.2548	0.2727	0.1017	-5113.020	0.0280	0.2750	0.2739	0.0972	-5111.927	0.0271	0.2791	0.2753	0.0965	-5114.169	0.0271	0.2809	0.2805	0.0942	-5123.368	0.0271	0.2878	0.2765	0.0960	-5116.567	0.0271	0.2825	0.2987	0.1029	-5174.655	0.0309	0.3004	0.3040	0.1022	-5184.801	0.0313	0.3062	0.2995	0.1042	-5177.159	0.0313	0.3003	0.3041	0.1021	-5184.028	0.0313	0.3064	0.2937	0.1072	-5170.195	0.0314	0.2926	0.2937	0.1072	-5170.195	0.0314	0.2926	0.2937	0.1072	-5170.195	0.0314	0.2926	0.3099	0.0979	-5192.165	0.0309	0.3152	0.2786	0.0961	-5121.486	0.0273	0.2845	0.2790	0.1005	-5129.943	0.0284	0.2821	0.2750	0.1025	-5122.400	0.0284	0.2769	0.2790	0.1005	-5129.943	0.0284	0.2821	0.2724	0.1038	-5117.792	0.0284	0.2734	0.2724	0.1038	-5117.792	0.0284	0.2734	0.2790	0.1005	-5129.943	0.0284	0.2821	0.2790	0.1005	-5129.943	0.0284	0.2821	0.2830	0.1007	-5138.146	0.0288	0.2861	0.2873	0.0987	-5144.718	0.0288	0.2917	0.2830	0.1007	-5138.146	0.0288	0.2861	0.2717	0.1018	-5112.855	0.0279	0.2739	0.2717	0.1018	-5112.855	0.0279	0.2739	0.2773	0.1036	-5129.347	0.0289	0.2784	0.2788	0.0885	-5108.710	0.0256	0.2898	0.3040	0.0945	-5174.211	0.0294	0.3116	0.3040	0.0945	-5174.211	0.0294	0.3116	0.2965	0.0916	-5153.408	0.0280	0.3059	0.2960	0.1003	-5166.655	0.0300	0.2994	0.2817	0.0916	-5119.740	0.0266	0.2907	0.2844	0.0905	-5124.303	0.0266	0.2942	0.2774	0.0934	-5115.234	0.0266	0.2850	0.2657	0.0954	-5090.824	0.0259	0.2717	0.2652	0.1002	-5095.400	0.0269	0.2683	0.2652	0.1002	-5095.400	0.0269	0.2683	0.2666	0.0995	-5097.683	0.0269	0.2701	0.2625	0.1016	-5090.766	0.0269	0.2648	0.2652	0.1003	-5095.434	0.0269	0.2683	0.2680	0.0989	-5099.955	0.0269	0.2720	0.2651	0.1003	-5095.524	0.0269	0.2681	0.2651	0.1003	-5095.524	0.0269	0.2681	0.2651	0.1003	-5095.524	0.0269	0.2681	0.2651	0.1003	-5095.524	0.0269	0.2681	0.2718	0.0970	-5107.643	0.0269	0.2771	0.2679	0.0989	-5100.687	0.0269	0.2719	0.2795	0.1297	-5162.886	0.0344	0.2651	0.3020	0.1101	-5193.766	0.0329	0.2990	0.3124	0.1132	-5219.710	0.0348	0.3070	0.3109	0.1140	-5217.566	0.0348	0.3051	0.3103	0.1078	-5208.782	0.0333	0.3087	0.2220	0.1110	-4998.986	0.0243	0.2193	0.2230	0.1131	-5003.747	0.0248	0.2193	0.1162	0.1005	-4670.174	0.0118	0.1175	0.0784	0.0738	-4518.005	0.0062	0.0844	0.0785	0.0673	-4515.284	0.0058	0.0858	0.0010	0.0010	-4136.053	0.0000	0.0013	0.0010	0.0010	-4136.053	0.0000	0.0013	0.0010	0.0010	-4136.053	0.0000	0.0013	0.0010	0.0010	-4136.053	0.0000	0.0013	0.0010	0.0010	-4136.053	0.0000	0.0013	0.8043	0.1401	-6071.558	0.1046	0.7465	0.4218	0.1141	-5443.760	0.0472	0.4138	0.4218	0.1141	-5443.760	0.0472	0.4138	0.4301	0.1112	-5453.301	0.0472	0.4246	0.3890	0.1461	-5427.796	0.0521	0.3565	0.3817	0.1505	-5418.018	0.0522	0.3468	0.3817	0.1505	-5418.018	0.0522	0.3468	0.3850	0.1464	-5419.739	0.0516	0.3527	0.3875	0.1540	-5434.203	0.0538	0.3495	0.3953	0.1792	-5479.524	0.0608	0.3393	0.2558	0.1866	-5151.300	0.0404	0.2165	0.2898	0.1642	-5225.696	0.0421	0.2562	0.2881	0.1656	-5222.996	0.0421	0.2539	0.2991	0.1411	-5226.687	0.0391	0.2771	0.3012	0.1447	-5235.279	0.0401	0.2769	0.2988	0.1439	-5228.752	0.0396	0.2751	0.3000	0.1430	-5231.099	0.0396	0.2768	0.3041	0.1401	-5237.865	0.0395	0.2822	0.2988	0.1439	-5228.752	0.0396	0.2751	0.2991	0.1436	-5228.495	0.0396	0.2755	0.3028	0.1410	-5235.545	0.0396	0.2805	0.3055	0.1392	-5240.093	0.0395	0.2841	0.3002	0.1428	-5230.958	0.0396	0.2770	0.2976	0.1447	-5226.312	0.0396	0.2736	0.3041	0.1401	-5237.863	0.0395	0.2822	0.2852	0.1078	-5156.739	0.0306	0.2837	0.2852	0.1078	-5156.739	0.0306	0.2837	0.2852	0.1078	-5156.739	0.0306	0.2837	0.2852	0.1078	-5156.739	0.0306	0.2837	0.2951	0.1078	-5181.270	0.0316	0.2935	0.2951	0.1078	-5181.270	0.0316	0.2935	0.2951	0.1078	-5181.268	0.0316	0.2935	0.2960	0.1095	-5185.807	0.0321	0.2934	0.2901	0.1122	-5173.578	0.0321	0.2858	0.2875	0.1114	-5167.050	0.0316	0.2837	0.2875	0.1114	-5167.050	0.0316	0.2837	0.2877	0.1113	-5166.578	0.0316	0.2840	0.2877	0.1113	-5166.578	0.0316	0.2840	0.2877	0.1113	-5166.578	0.0316	0.2840	0.2838	0.1112	-5157.746	0.0311	0.2802	0.2903	0.1077	-5169.440	0.0311	0.2889	0.3398	0.1126	-5278.047	0.0377	0.3344	0.2812	0.1049	-5137.316	0.0295	0.2816	0.2824	0.1065	-5141.757	0.0300	0.2817	0.2824	0.1065	-5141.757	0.0300	0.2817	0.2729	0.1088	-5122.662	0.0295	0.2708	0.2505	0.0949	-5053.973	0.0244	0.2566	0.2505	0.0949	-5053.973	0.0244	0.2566	0.2505	0.0949	-5053.973	0.0244	0.2566	0.2496	0.0907	-5046.268	0.0234	0.2581	0.2430	0.0940	-5034.462	0.0234	0.2494	0.2496	0.0907	-5046.296	0.0234	0.2580	0.2509	0.0901	-5048.647	0.0234	0.2598	0.2468	0.0921	-5041.717	0.0234	0.2544	0.2468	0.0944	-5044.561	0.0239	0.2530	0.2713	0.1024	-5110.756	0.0280	0.2732	0.2725	0.0978	-5109.679	0.0271	0.2772	0.2739	0.0972	-5111.929	0.0271	0.2791	0.2791	0.0948	-5121.154	0.0271	0.2859	0.2751	0.0966	-5114.333	0.0271	0.2806	0.2973	0.1036	-5172.488	0.0309	0.2985	0.3026	0.1028	-5182.655	0.0313	0.3043	0.2980	0.1049	-5174.991	0.0313	0.2984	0.3027	0.1027	-5181.882	0.0313	0.3045	0.2923	0.1079	-5167.999	0.0314	0.2907	0.2923	0.1079	-5167.999	0.0314	0.2907	0.2923	0.1079	-5167.999	0.0314	0.2907	0.3084	0.0986	-5190.050	0.0309	0.3132	0.2772	0.0967	-5119.260	0.0273	0.2827	0.2776	0.1012	-5127.708	0.0284	0.2803	0.2736	0.1032	-5120.144	0.0284	0.2750	0.2776	0.1012	-5127.708	0.0284	0.2803	0.2710	0.1045	-5115.523	0.0284	0.2715	0.2710	0.1045	-5115.523	0.0284	0.2715	0.2776	0.1012	-5127.708	0.0284	0.2803	0.2776	0.1012	-5127.708	0.0284	0.2803	0.2816	0.1014	-5135.925	0.0288	0.2842	0.2859	0.0994	-5142.519	0.0288	0.2898	0.2816	0.1014	-5135.925	0.0288	0.2842	0.2703	0.1026	-5110.587	0.0279	0.2721	0.2703	0.1026	-5110.587	0.0279	0.2721	0.2759	0.1043	-5127.097	0.0289	0.2766	0.2774	0.0891	-5106.503	0.0256	0.2879	0.3025	0.0951	-5172.083	0.0295	0.3097	0.3025	0.0951	-5172.083	0.0295	0.3097	0.2951	0.0922	-5151.261	0.0280	0.3040	0.2946	0.1010	-5164.484	0.0300	0.2975	0.2803	0.0922	-5117.537	0.0266	0.2889	0.2829	0.0911	-5122.113	0.0266	0.2923	0.2760	0.0941	-5113.010	0.0266	0.2832	0.2643	0.0961	-5088.548	0.0259	0.2699	0.2638	0.1009	-5093.111	0.0269	0.2665	0.2638	0.1009	-5093.111	0.0269	0.2665	0.2652	0.1002	-5095.401	0.0269	0.2683	0.2612	0.1023	-5088.462	0.0269	0.2630	0.2638	0.1010	-5093.145	0.0269	0.2665	0.2666	0.0995	-5097.680	0.0269	0.2701	0.2637	0.1010	-5093.233	0.0269	0.2663	0.2637	0.1010	-5093.233	0.0269	0.2663	0.2637	0.1010	-5093.233	0.0269	0.2663	0.2637	0.1010	-5093.233	0.0269	0.2663	0.2705	0.0977	-5105.387	0.0269	0.2752	0.2665	0.0996	-5098.412	0.0269	0.2701	0.2781	0.1306	-5160.584	0.0344	0.2633	0.3006	0.1108	-5191.593	0.0329	0.2971	0.3109	0.1140	-5217.566	0.0348	0.3051	0.3095	0.1147	-5215.416	0.0348	0.3032	0.3089	0.1085	-5206.644	0.0333	0.3068	0.2220	0.1110	-4998.986	0.0243	0.2193	0.2230	0.1131	-5003.747	0.0248	0.2193	0.1151	0.1018	-4667.009	0.0118	0.1160	0.0773	0.0750	-4514.497	0.0062	0.0830	0.0775	0.0684	-4511.793	0.0058	0.0844	0.0000	99.0000	-4127.327	0.0000	0.0000	0.0000	0.9257	-4127.328	0.0000	0.0000	0.0000	99.0000	-4127.327	0.0000	0.0000	0.0000	99.0000	-4127.327	0.0000	0.0000	0.0000	99.0000	-4127.327	0.0000	0.0000	0.0010	0.0010	-4136.053	0.0000	0.0013	0.8043	0.1401	-6071.558	0.1046	0.7465	0.4218	0.1141	-5443.760	0.0472	0.4138	0.4218	0.1141	-5443.760	0.0472	0.4138	0.4301	0.1112	-5453.301	0.0472	0.4246	0.3890	0.1461	-5427.796	0.0521	0.3565	0.3817	0.1505	-5418.018	0.0522	0.3468	0.3817	0.1505	-5418.018	0.0522	0.3468	0.3850	0.1464	-5419.739	0.0516	0.3527	0.3875	0.1540	-5434.203	0.0538	0.3495	0.3953	0.1792	-5479.524	0.0608	0.3393	0.2558	0.1866	-5151.300	0.0404	0.2165	0.2898	0.1642	-5225.696	0.0421	0.2562	0.2881	0.1656	-5222.996	0.0421	0.2539	0.2991	0.1411	-5226.687	0.0391	0.2771	0.3012	0.1447	-5235.279	0.0401	0.2769	0.2988	0.1439	-5228.752	0.0396	0.2751	0.3000	0.1430	-5231.099	0.0396	0.2768	0.3041	0.1401	-5237.865	0.0395	0.2822	0.2988	0.1439	-5228.752	0.0396	0.2751	0.2991	0.1436	-5228.495	0.0396	0.2755	0.3028	0.1410	-5235.545	0.0396	0.2805	0.3055	0.1392	-5240.093	0.0395	0.2841	0.3002	0.1428	-5230.958	0.0396	0.2770	0.2976	0.1447	-5226.312	0.0396	0.2736	0.3041	0.1401	-5237.863	0.0395	0.2822	0.2852	0.1078	-5156.739	0.0306	0.2837	0.2852	0.1078	-5156.739	0.0306	0.2837	0.2852	0.1078	-5156.739	0.0306	0.2837	0.2852	0.1078	-5156.739	0.0306	0.2837	0.2951	0.1078	-5181.270	0.0316	0.2935	0.2951	0.1078	-5181.270	0.0316	0.2935	0.2951	0.1078	-5181.268	0.0316	0.2935	0.2960	0.1095	-5185.807	0.0321	0.2934	0.2901	0.1122	-5173.578	0.0321	0.2858	0.2875	0.1114	-5167.050	0.0316	0.2837	0.2875	0.1114	-5167.050	0.0316	0.2837	0.2877	0.1113	-5166.578	0.0316	0.2840	0.2877	0.1113	-5166.578	0.0316	0.2840	0.2877	0.1113	-5166.578	0.0316	0.2840	0.2838	0.1112	-5157.746	0.0311	0.2802	0.2903	0.1077	-5169.440	0.0311	0.2889	0.3398	0.1126	-5278.047	0.0377	0.3344	0.2812	0.1049	-5137.316	0.0295	0.2816	0.2824	0.1065	-5141.757	0.0300	0.2817	0.2824	0.1065	-5141.757	0.0300	0.2817	0.2729	0.1088	-5122.662	0.0295	0.2708	0.2505	0.0949	-5053.973	0.0244	0.2566	0.2505	0.0949	-5053.973	0.0244	0.2566	0.2505	0.0949	-5053.973	0.0244	0.2566	0.2496	0.0907	-5046.268	0.0234	0.2581	0.2430	0.0940	-5034.462	0.0234	0.2494	0.2496	0.0907	-5046.296	0.0234	0.2580	0.2509	0.0901	-5048.647	0.0234	0.2598	0.2468	0.0921	-5041.717	0.0234	0.2544	0.2468	0.0944	-5044.561	0.0239	0.2530	0.2713	0.1024	-5110.756	0.0280	0.2732	0.2725	0.0978	-5109.679	0.0271	0.2772	0.2739	0.0972	-5111.929	0.0271	0.2791	0.2791	0.0948	-5121.154	0.0271	0.2859	0.2751	0.0966	-5114.333	0.0271	0.2806	0.2973	0.1036	-5172.488	0.0309	0.2985	0.3026	0.1028	-5182.655	0.0313	0.3043	0.2980	0.1049	-5174.991	0.0313	0.2984	0.3027	0.1027	-5181.882	0.0313	0.3045	0.2923	0.1079	-5167.999	0.0314	0.2907	0.2923	0.1079	-5167.999	0.0314	0.2907	0.2923	0.1079	-5167.999	0.0314	0.2907	0.3084	0.0986	-5190.050	0.0309	0.3132	0.2772	0.0967	-5119.260	0.0273	0.2827	0.2776	0.1012	-5127.708	0.0284	0.2803	0.2736	0.1032	-5120.144	0.0284	0.2750	0.2776	0.1012	-5127.708	0.0284	0.2803	0.2710	0.1045	-5115.523	0.0284	0.2715	0.2710	0.1045	-5115.523	0.0284	0.2715	0.2776	0.1012	-5127.708	0.0284	0.2803	0.2776	0.1012	-5127.708	0.0284	0.2803	0.2816	0.1014	-5135.925	0.0288	0.2842	0.2859	0.0994	-5142.519	0.0288	0.2898	0.2816	0.1014	-5135.925	0.0288	0.2842	0.2703	0.1026	-5110.587	0.0279	0.2721	0.2703	0.1026	-5110.587	0.0279	0.2721	0.2759	0.1043	-5127.097	0.0289	0.2766	0.2774	0.0891	-5106.503	0.0256	0.2879	0.3025	0.0951	-5172.083	0.0295	0.3097	0.3025	0.0951	-5172.083	0.0295	0.3097	0.2951	0.0922	-5151.261	0.0280	0.3040	0.2946	0.1010	-5164.484	0.0300	0.2975	0.2803	0.0922	-5117.537	0.0266	0.2889	0.2829	0.0911	-5122.113	0.0266	0.2923	0.2760	0.0941	-5113.010	0.0266	0.2832	0.2643	0.0961	-5088.548	0.0259	0.2699	0.2638	0.1009	-5093.111	0.0269	0.2665	0.2638	0.1009	-5093.111	0.0269	0.2665	0.2652	0.1002	-5095.401	0.0269	0.2683	0.2612	0.1023	-5088.462	0.0269	0.2630	0.2638	0.1010	-5093.145	0.0269	0.2665	0.2666	0.0995	-5097.680	0.0269	0.2701	0.2637	0.1010	-5093.233	0.0269	0.2663	0.2637	0.1010	-5093.233	0.0269	0.2663	0.2637	0.1010	-5093.233	0.0269	0.2663	0.2637	0.1010	-5093.233	0.0269	0.2663	0.2705	0.0977	-5105.387	0.0269	0.2752	0.2665	0.0996	-5098.412	0.0269	0.2701	0.2781	0.1306	-5160.584	0.0344	0.2633	0.3006	0.1108	-5191.593	0.0329	0.2971	0.3109	0.1140	-5217.566	0.0348	0.3051	0.3095	0.1147	-5215.416	0.0348	0.3032	0.3089	0.1085	-5206.644	0.0333	0.3068	0.2220	0.1110	-4998.986	0.0243	0.2193	0.2230	0.1131	-5003.747	0.0248	0.2193	0.1151	0.1018	-4667.009	0.0118	0.1160	0.0773	0.0750	-4514.497	0.0062	0.0830	0.0775	0.0684	-4511.793	0.0058	0.0844	0.0000	99.0000	-4127.327	0.0000	0.0000	0.0000	99.0000	-4127.327	0.0000	0.0000	0.0000	0.8954	-4127.328	0.0000	0.0000	0.0000	99.0000	-4127.327	0.0000	0.0000	0.0000	0.7665	-4127.328	0.0000	0.0000	0.0010	0.0010	-4136.053	0.0000	0.0013	0.0000	0.9721	-4127.328	0.0000	0.0000	0.8043	0.1401	-6071.558	0.1046	0.7465	0.4218	0.1141	-5443.760	0.0472	0.4138	0.4218	0.1141	-5443.760	0.0472	0.4138	0.4301	0.1112	-5453.301	0.0472	0.4246	0.3890	0.1461	-5427.796	0.0521	0.3565	0.3817	0.1505	-5418.018	0.0522	0.3468	0.3817	0.1505	-5418.018	0.0522	0.3468	0.3850	0.1464	-5419.739	0.0516	0.3527	0.3875	0.1540	-5434.203	0.0538	0.3495	0.3953	0.1792	-5479.524	0.0608	0.3393	0.2558	0.1866	-5151.300	0.0404	0.2165	0.2898	0.1642	-5225.696	0.0421	0.2562	0.2881	0.1656	-5222.996	0.0421	0.2539	0.2991	0.1411	-5226.687	0.0391	0.2771	0.3012	0.1447	-5235.279	0.0401	0.2769	0.2988	0.1439	-5228.752	0.0396	0.2751	0.3000	0.1430	-5231.099	0.0396	0.2768	0.3041	0.1401	-5237.865	0.0395	0.2822	0.2988	0.1439	-5228.752	0.0396	0.2751	0.2991	0.1436	-5228.495	0.0396	0.2755	0.3028	0.1410	-5235.545	0.0396	0.2805	0.3055	0.1392	-5240.093	0.0395	0.2841	0.3002	0.1428	-5230.958	0.0396	0.2770	0.2976	0.1447	-5226.312	0.0396	0.2736	0.3041	0.1401	-5237.863	0.0395	0.2822	0.2852	0.1078	-5156.739	0.0306	0.2837	0.2852	0.1078	-5156.739	0.0306	0.2837	0.2852	0.1078	-5156.739	0.0306	0.2837	0.2852	0.1078	-5156.739	0.0306	0.2837	0.2951	0.1078	-5181.270	0.0316	0.2935	0.2951	0.1078	-5181.270	0.0316	0.2935	0.2951	0.1078	-5181.268	0.0316	0.2935	0.2960	0.1095	-5185.807	0.0321	0.2934	0.2901	0.1122	-5173.578	0.0321	0.2858	0.2875	0.1114	-5167.050	0.0316	0.2837	0.2875	0.1114	-5167.050	0.0316	0.2837	0.2877	0.1113	-5166.578	0.0316	0.2840	0.2877	0.1113	-5166.578	0.0316	0.2840	0.2877	0.1113	-5166.578	0.0316	0.2840	0.2838	0.1112	-5157.746	0.0311	0.2802	0.2903	0.1077	-5169.440	0.0311	0.2889	0.3398	0.1126	-5278.047	0.0377	0.3344	0.2812	0.1049	-5137.316	0.0295	0.2816	0.2824	0.1065	-5141.757	0.0300	0.2817	0.2824	0.1065	-5141.757	0.0300	0.2817	0.2729	0.1088	-5122.662	0.0295	0.2708	0.2505	0.0949	-5053.973	0.0244	0.2566	0.2505	0.0949	-5053.973	0.0244	0.2566	0.2505	0.0949	-5053.973	0.0244	0.2566	0.2496	0.0907	-5046.268	0.0234	0.2581	0.2430	0.0940	-5034.462	0.0234	0.2494	0.2496	0.0907	-5046.296	0.0234	0.2580	0.2509	0.0901	-5048.647	0.0234	0.2598	0.2468	0.0921	-5041.717	0.0234	0.2544	0.2468	0.0944	-5044.561	0.0239	0.2530	0.2713	0.1024	-5110.756	0.0280	0.2732	0.2725	0.0978	-5109.679	0.0271	0.2772	0.2739	0.0972	-5111.929	0.0271	0.2791	0.2791	0.0948	-5121.154	0.0271	0.2859	0.2751	0.0966	-5114.333	0.0271	0.2806	0.2973	0.1036	-5172.488	0.0309	0.2985	0.3026	0.1028	-5182.655	0.0313	0.3043	0.2980	0.1049	-5174.991	0.0313	0.2984	0.3027	0.1027	-5181.882	0.0313	0.3045	0.2923	0.1079	-5167.999	0.0314	0.2907	0.2923	0.1079	-5167.999	0.0314	0.2907	0.2923	0.1079	-5167.999	0.0314	0.2907	0.3084	0.0986	-5190.050	0.0309	0.3132	0.2772	0.0967	-5119.260	0.0273	0.2827	0.2776	0.1012	-5127.708	0.0284	0.2803	0.2736	0.1032	-5120.144	0.0284	0.2750	0.2776	0.1012	-5127.708	0.0284	0.2803	0.2710	0.1045	-5115.523	0.0284	0.2715	0.2710	0.1045	-5115.523	0.0284	0.2715	0.2776	0.1012	-5127.708	0.0284	0.2803	0.2776	0.1012	-5127.708	0.0284	0.2803	0.2816	0.1014	-5135.925	0.0288	0.2842	0.2859	0.0994	-5142.519	0.0288	0.2898	0.2816	0.1014	-5135.925	0.0288	0.2842	0.2703	0.1026	-5110.587	0.0279	0.2721	0.2703	0.1026	-5110.587	0.0279	0.2721	0.2759	0.1043	-5127.097	0.0289	0.2766	0.2774	0.0891	-5106.503	0.0256	0.2879	0.3025	0.0951	-5172.083	0.0295	0.3097	0.3025	0.0951	-5172.083	0.0295	0.3097	0.2951	0.0922	-5151.261	0.0280	0.3040	0.2946	0.1010	-5164.484	0.0300	0.2975	0.2803	0.0922	-5117.537	0.0266	0.2889	0.2829	0.0911	-5122.113	0.0266	0.2923	0.2760	0.0941	-5113.010	0.0266	0.2832	0.2643	0.0961	-5088.548	0.0259	0.2699	0.2638	0.1009	-5093.111	0.0269	0.2665	0.2638	0.1009	-5093.111	0.0269	0.2665	0.2652	0.1002	-5095.401	0.0269	0.2683	0.2612	0.1023	-5088.462	0.0269	0.2630	0.2638	0.1010	-5093.145	0.0269	0.2665	0.2666	0.0995	-5097.680	0.0269	0.2701	0.2637	0.1010	-5093.233	0.0269	0.2663	0.2637	0.1010	-5093.233	0.0269	0.2663	0.2637	0.1010	-5093.233	0.0269	0.2663	0.2637	0.1010	-5093.233	0.0269	0.2663	0.2705	0.0977	-5105.387	0.0269	0.2752	0.2665	0.0996	-5098.412	0.0269	0.2701	0.2781	0.1306	-5160.584	0.0344	0.2633	0.3006	0.1108	-5191.593	0.0329	0.2971	0.3109	0.1140	-5217.566	0.0348	0.3051	0.3095	0.1147	-5215.416	0.0348	0.3032	0.3089	0.1085	-5206.644	0.0333	0.3068	0.2220	0.1110	-4998.986	0.0243	0.2193	0.2230	0.1131	-5003.747	0.0248	0.2193	0.1151	0.1018	-4667.009	0.0118	0.1160	0.0773	0.0750	-4514.497	0.0062	0.0830	0.0775	0.0684	-4511.793	0.0058	0.0844	0.0000	99.0000	-4127.327	0.0000	0.0000	0.0000	99.0000	-4127.327	0.0000	0.0000	0.0000	99.0000	-4127.327	0.0000	0.0000	0.0000	99.0000	-4127.327	0.0000	0.0000	0.0000	99.0000	-4127.327	0.0000	0.0000	0.0010	0.0010	-4136.053	0.0000	0.0013	0.0000	99.0000	-4127.327	0.0000	0.0000	0.0000	0.8863	-4127.328	0.0000	0.0000	0.7946	0.1426	-6066.552	0.1046	0.7337	0.4155	0.1164	-5436.259	0.0472	0.4055	0.4155	0.1164	-5436.259	0.0472	0.4055	0.4237	0.1135	-5445.909	0.0472	0.4162	0.3831	0.1495	-5419.664	0.0521	0.3487	0.3759	0.1540	-5409.770	0.0522	0.3391	0.3759	0.1540	-5409.770	0.0522	0.3391	0.3791	0.1497	-5411.561	0.0516	0.3449	0.3801	0.1585	-5423.957	0.0539	0.3398	0.3880	0.1846	-5469.121	0.0609	0.3296	0.2496	0.1944	-5138.511	0.0405	0.2082	0.2846	0.1689	-5216.166	0.0421	0.2492	0.2829	0.1704	-5213.431	0.0421	0.2470	0.2938	0.1449	-5217.487	0.0391	0.2700	0.2958	0.1486	-5226.076	0.0401	0.2698	0.2934	0.1478	-5219.523	0.0396	0.2681	0.2947	0.1468	-5221.895	0.0396	0.2697	0.2988	0.1439	-5228.744	0.0396	0.2751	0.2934	0.1478	-5219.523	0.0396	0.2681	0.2937	0.1475	-5219.272	0.0396	0.2685	0.2975	0.1448	-5226.398	0.0396	0.2734	0.3001	0.1429	-5230.998	0.0396	0.2770	0.2949	0.1467	-5221.758	0.0396	0.2700	0.2923	0.1486	-5217.059	0.0396	0.2665	0.2988	0.1439	-5228.741	0.0396	0.2751	0.2812	0.1099	-5149.891	0.0306	0.2785	0.2812	0.1099	-5149.891	0.0306	0.2785	0.2812	0.1099	-5149.891	0.0306	0.2785	0.2812	0.1099	-5149.891	0.0306	0.2785	0.2897	0.1106	-5172.313	0.0317	0.2864	0.2897	0.1106	-5172.313	0.0317	0.2864	0.2897	0.1106	-5172.311	0.0317	0.2864	0.2906	0.1123	-5176.847	0.0321	0.2863	0.2847	0.1152	-5164.508	0.0321	0.2787	0.2821	0.1143	-5157.949	0.0316	0.2766	0.2821	0.1143	-5157.949	0.0316	0.2766	0.2824	0.1142	-5157.482	0.0316	0.2770	0.2824	0.1142	-5157.482	0.0316	0.2770	0.2824	0.1142	-5157.482	0.0316	0.2770	0.2784	0.1141	-5148.592	0.0312	0.2731	0.2849	0.1105	-5160.415	0.0311	0.2818	0.3326	0.1160	-5267.564	0.0377	0.3249	0.2744	0.1084	-5125.918	0.0296	0.2726	0.2756	0.1101	-5130.361	0.0300	0.2728	0.2756	0.1101	-5130.361	0.0300	0.2728	0.2662	0.1125	-5111.057	0.0295	0.2620	0.2440	0.0983	-5042.081	0.0244	0.2480	0.2440	0.0983	-5042.081	0.0244	0.2480	0.2440	0.0983	-5042.081	0.0244	0.2480	0.2457	0.0926	-5039.122	0.0234	0.2530	0.2365	0.0974	-5022.420	0.0235	0.2409	0.2430	0.0940	-5034.435	0.0234	0.2494	0.2470	0.0920	-5041.520	0.0234	0.2547	0.2403	0.0954	-5029.780	0.0234	0.2458	0.2403	0.0978	-5032.595	0.0239	0.2444	0.2646	0.1059	-5099.197	0.0280	0.2644	0.2658	0.1012	-5098.199	0.0271	0.2684	0.2672	0.1004	-5100.484	0.0271	0.2702	0.2697	0.0992	-5105.231	0.0271	0.2735	0.2684	0.0999	-5102.918	0.0271	0.2718	0.2903	0.1070	-5161.399	0.0309	0.2893	0.2956	0.1061	-5171.669	0.0313	0.2951	0.2911	0.1083	-5163.901	0.0313	0.2893	0.2957	0.1060	-5170.900	0.0313	0.2953	0.2855	0.1115	-5156.771	0.0314	0.2817	0.2855	0.1115	-5156.771	0.0314	0.2817	0.2855	0.1115	-5156.771	0.0314	0.2817	0.3014	0.1017	-5179.218	0.0309	0.3039	0.2718	0.0993	-5110.144	0.0274	0.2756	0.2723	0.1039	-5118.555	0.0284	0.2732	0.2683	0.1060	-5110.912	0.0284	0.2680	0.2723	0.1039	-5118.555	0.0284	0.2732	0.2657	0.1074	-5106.237	0.0284	0.2645	0.2657	0.1074	-5106.237	0.0284	0.2645	0.2723	0.1039	-5118.555	0.0284	0.2732	0.2723	0.1039	-5118.555	0.0284	0.2732	0.2763	0.1041	-5126.831	0.0288	0.2771	0.2805	0.1020	-5133.508	0.0288	0.2827	0.2763	0.1041	-5126.831	0.0288	0.2771	0.2650	0.1054	-5101.310	0.0279	0.2651	0.2650	0.1054	-5101.310	0.0279	0.2651	0.2706	0.1071	-5117.890	0.0289	0.2696	0.2706	0.0920	-5095.223	0.0257	0.2789	0.2955	0.0981	-5161.191	0.0295	0.3004	0.2955	0.0981	-5161.191	0.0295	0.3004	0.2881	0.0952	-5140.270	0.0281	0.2949	0.2877	0.1043	-5153.379	0.0301	0.2884	0.2735	0.0952	-5106.275	0.0266	0.2799	0.2761	0.0941	-5110.913	0.0266	0.2833	0.2692	0.0972	-5101.642	0.0267	0.2743	0.2576	0.0994	-5076.925	0.0260	0.2611	0.2572	0.1044	-5081.421	0.0269	0.2578	0.2572	0.1044	-5081.421	0.0269	0.2578	0.2586	0.1037	-5083.747	0.0269	0.2596	0.2546	0.1059	-5076.702	0.0269	0.2543	0.2572	0.1045	-5081.454	0.0269	0.2577	0.2599	0.1030	-5086.062	0.0269	0.2614	0.2571	0.1046	-5081.540	0.0269	0.2576	0.2571	0.1046	-5081.540	0.0269	0.2576	0.2571	0.1046	-5081.540	0.0269	0.2576	0.2571	0.1046	-5081.540	0.0269	0.2576	0.2638	0.1009	-5093.148	0.0269	0.2665	0.2599	0.1030	-5086.792	0.0269	0.2613	0.2715	0.1353	-5148.830	0.0344	0.2545	0.2937	0.1144	-5180.480	0.0329	0.2879	0.3040	0.1176	-5206.595	0.0348	0.2959	0.3025	0.1184	-5204.411	0.0348	0.2940	0.3019	0.1120	-5195.702	0.0333	0.2976	0.2171	0.1144	-4988.092	0.0243	0.2128	0.2181	0.1166	-4992.854	0.0248	0.2128	0.1107	0.1072	-4654.163	0.0118	0.1103	0.0752	0.0776	-4507.442	0.0062	0.0802	0.0753	0.0708	-4504.774	0.0058	0.0816	0.0106	0.0010	-4196.999	0.0000	0.0139	0.0108	0.0010	-4197.000	0.0000	0.0141	0.0108	0.0010	-4197.000	0.0000	0.0141	0.0108	0.0010	-4196.999	0.0000	0.0140	0.0107	0.0010	-4196.999	0.0000	0.0140	0.0117	0.0010	-4202.282	0.0000	0.0153	0.0107	0.0010	-4196.999	0.0000	0.0140	0.0106	0.0010	-4196.999	0.0000	0.0139	0.0107	0.0010	-4196.999	0.0000	0.0140	0.7921	0.1433	-6065.370	0.1046	0.7303	0.4155	0.1164	-5436.259	0.0472	0.4055	0.4155	0.1164	-5436.259	0.0472	0.4055	0.4237	0.1135	-5445.909	0.0472	0.4162	0.3831	0.1495	-5419.664	0.0521	0.3487	0.3759	0.1540	-5409.770	0.0522	0.3391	0.3759	0.1540	-5409.770	0.0522	0.3391	0.3791	0.1497	-5411.561	0.0516	0.3449	0.3801	0.1585	-5423.957	0.0539	0.3398	0.3880	0.1846	-5469.121	0.0609	0.3296	0.2496	0.1944	-5138.511	0.0405	0.2082	0.2833	0.1702	-5213.797	0.0421	0.2474	0.2816	0.1717	-5211.052	0.0421	0.2453	0.2924	0.1459	-5215.204	0.0391	0.2682	0.2945	0.1496	-5223.792	0.0401	0.2680	0.2921	0.1488	-5217.232	0.0396	0.2663	0.2933	0.1479	-5219.611	0.0396	0.2679	0.2974	0.1449	-5226.481	0.0396	0.2733	0.2921	0.1488	-5217.232	0.0396	0.2663	0.2924	0.1485	-5216.983	0.0396	0.2667	0.2961	0.1458	-5224.128	0.0396	0.2716	0.2988	0.1439	-5228.743	0.0396	0.2751	0.2935	0.1477	-5219.474	0.0396	0.2681	0.2909	0.1497	-5214.762	0.0396	0.2647	0.2974	0.1448	-5226.479	0.0396	0.2733	0.2799	0.1106	-5147.641	0.0306	0.2767	0.2799	0.1106	-5147.641	0.0306	0.2767	0.2799	0.1106	-5147.641	0.0306	0.2767	0.2799	0.1106	-5147.641	0.0306	0.2767	0.2883	0.1113	-5170.093	0.0317	0.2845	0.2883	0.1113	-5170.093	0.0317	0.2845	0.2883	0.1113	-5170.091	0.0317	0.2845	0.2892	0.1130	-5174.628	0.0321	0.2844	0.2834	0.1159	-5162.259	0.0321	0.2769	0.2807	0.1151	-5155.692	0.0316	0.2748	0.2807	0.1151	-5155.692	0.0316	0.2748	0.2810	0.1150	-5155.227	0.0316	0.2751	0.2810	0.1150	-5155.227	0.0316	0.2751	0.2810	0.1150	-5155.227	0.0316	0.2751	0.2771	0.1149	-5146.322	0.0312	0.2713	0.2836	0.1112	-5158.178	0.0311	0.2799	0.3326	0.1160	-5267.564	0.0377	0.3249	0.2744	0.1084	-5125.918	0.0296	0.2726	0.2756	0.1101	-5130.361	0.0300	0.2728	0.2756	0.1101	-5130.361	0.0300	0.2728	0.2662	0.1125	-5111.057	0.0295	0.2620	0.2440	0.0983	-5042.081	0.0244	0.2480	0.2440	0.0983	-5042.081	0.0244	0.2480	0.2440	0.0983	-5042.081	0.0244	0.2480	0.2457	0.0926	-5039.122	0.0234	0.2530	0.2365	0.0974	-5022.420	0.0235	0.2409	0.2430	0.0940	-5034.435	0.0234	0.2494	0.2470	0.0920	-5041.520	0.0234	0.2547	0.2403	0.0954	-5029.780	0.0234	0.2458	0.2403	0.0978	-5032.595	0.0239	0.2444	0.2646	0.1059	-5099.197	0.0280	0.2644	0.2658	0.1012	-5098.199	0.0271	0.2684	0.2672	0.1004	-5100.484	0.0271	0.2702	0.2697	0.0992	-5105.231	0.0271	0.2735	0.2684	0.0999	-5102.918	0.0271	0.2718	0.2903	0.1070	-5161.399	0.0309	0.2893	0.2956	0.1061	-5171.669	0.0313	0.2951	0.2911	0.1083	-5163.901	0.0313	0.2893	0.2957	0.1060	-5170.900	0.0313	0.2953	0.2855	0.1115	-5156.771	0.0314	0.2817	0.2855	0.1115	-5156.771	0.0314	0.2817	0.2855	0.1115	-5156.771	0.0314	0.2817	0.3014	0.1017	-5179.218	0.0309	0.3039	0.2704	0.1000	-5107.883	0.0274	0.2738	0.2709	0.1047	-5116.285	0.0284	0.2714	0.2669	0.1067	-5108.621	0.0284	0.2662	0.2709	0.1047	-5116.285	0.0284	0.2714	0.2643	0.1082	-5103.932	0.0284	0.2627	0.2643	0.1082	-5103.932	0.0284	0.2627	0.2709	0.1047	-5116.285	0.0284	0.2714	0.2709	0.1047	-5116.285	0.0284	0.2714	0.2749	0.1048	-5124.576	0.0289	0.2752	0.2791	0.1027	-5131.274	0.0288	0.2808	0.2749	0.1048	-5124.576	0.0289	0.2752	0.2636	0.1061	-5099.007	0.0279	0.2633	0.2636	0.1061	-5099.007	0.0279	0.2633	0.2692	0.1079	-5115.605	0.0289	0.2677	0.2706	0.0920	-5095.223	0.0257	0.2789	0.2955	0.0981	-5161.191	0.0295	0.3004	0.2955	0.0981	-5161.191	0.0295	0.3004	0.2881	0.0952	-5140.270	0.0281	0.2949	0.2877	0.1043	-5153.379	0.0301	0.2884	0.2735	0.0952	-5106.275	0.0266	0.2799	0.2761	0.0941	-5110.913	0.0266	0.2833	0.2692	0.0972	-5101.642	0.0267	0.2743	0.2576	0.0994	-5076.925	0.0260	0.2611	0.2572	0.1044	-5081.421	0.0269	0.2578	0.2572	0.1044	-5081.421	0.0269	0.2578	0.2586	0.1037	-5083.747	0.0269	0.2596	0.2546	0.1059	-5076.702	0.0269	0.2543	0.2572	0.1045	-5081.454	0.0269	0.2577	0.2599	0.1030	-5086.062	0.0269	0.2614	0.2571	0.1046	-5081.540	0.0269	0.2576	0.2571	0.1046	-5081.540	0.0269	0.2576	0.2571	0.1046	-5081.540	0.0269	0.2576	0.2571	0.1046	-5081.540	0.0269	0.2576	0.2638	0.1009	-5093.148	0.0269	0.2665	0.2599	0.1031	-5086.792	0.0269	0.2613	0.2715	0.1353	-5148.830	0.0344	0.2545	0.2937	0.1144	-5180.480	0.0329	0.2879	0.3040	0.1176	-5206.595	0.0348	0.2959	0.3025	0.1184	-5204.411	0.0348	0.2940	0.3019	0.1120	-5195.702	0.0333	0.2976	0.2158	0.1153	-4985.554	0.0244	0.2112	0.2168	0.1175	-4990.315	0.0248	0.2111	0.1096	0.1086	-4650.933	0.0118	0.1088	0.0741	0.0790	-4503.881	0.0062	0.0788	0.0742	0.0720	-4501.232	0.0058	0.0802	0.0099	0.0010	-4191.626	0.0000	0.0129	0.0097	0.0010	-4191.624	0.0000	0.0126	0.0097	0.0010	-4191.624	0.0000	0.0127	0.0098	0.0010	-4191.625	0.0000	0.0128	0.0097	0.0010	-4191.624	0.0000	0.0126	0.0108	0.0010	-4197.000	0.0000	0.0141	0.0098	0.0010	-4191.625	0.0000	0.0128	0.0097	0.0010	-4191.624	0.0000	0.0126	0.0097	0.0010	-4191.624	0.0000	0.0126	0.0010	0.0010	-4136.055	0.0000	0.0013	0.7945	0.1427	-6066.643	0.1046	0.7334	0.4170	0.1158	-5438.150	0.0472	0.4076	0.4170	0.1158	-5438.150	0.0472	0.4076	0.4253	0.1129	-5447.773	0.0472	0.4183	0.3845	0.1487	-5421.712	0.0521	0.3506	0.3773	0.1531	-5411.846	0.0522	0.3410	0.3773	0.1531	-5411.846	0.0522	0.3410	0.3805	0.1489	-5413.620	0.0516	0.3468	0.3801	0.1585	-5424.001	0.0539	0.3397	0.3894	0.1836	-5471.225	0.0609	0.3315	0.2495	0.1945	-5138.538	0.0405	0.2081	0.2845	0.1690	-5216.200	0.0421	0.2491	0.2829	0.1704	-5213.464	0.0421	0.2470	0.2924	0.1459	-5215.240	0.0391	0.2681	0.2944	0.1497	-5223.828	0.0401	0.2679	0.2920	0.1489	-5217.267	0.0396	0.2662	0.2933	0.1479	-5219.647	0.0396	0.2679	0.2973	0.1449	-5226.517	0.0396	0.2732	0.2920	0.1489	-5217.267	0.0396	0.2662	0.2923	0.1486	-5217.018	0.0396	0.2666	0.2961	0.1458	-5224.164	0.0396	0.2716	0.2987	0.1439	-5228.779	0.0396	0.2751	0.2935	0.1478	-5219.510	0.0396	0.2681	0.2909	0.1497	-5214.797	0.0396	0.2647	0.2973	0.1449	-5226.515	0.0396	0.2732	0.2826	0.1092	-5152.177	0.0306	0.2802	0.2826	0.1092	-5152.177	0.0306	0.2802	0.2826	0.1092	-5152.177	0.0306	0.2802	0.2826	0.1092	-5152.177	0.0306	0.2802	0.2896	0.1106	-5172.355	0.0317	0.2863	0.2896	0.1106	-5172.355	0.0317	0.2863	0.2896	0.1106	-5172.353	0.0317	0.2863	0.2906	0.1123	-5176.889	0.0321	0.2862	0.2847	0.1152	-5164.548	0.0321	0.2786	0.2821	0.1144	-5157.990	0.0316	0.2766	0.2821	0.1144	-5157.990	0.0316	0.2766	0.2823	0.1142	-5157.523	0.0316	0.2769	0.2823	0.1142	-5157.523	0.0316	0.2769	0.2823	0.1142	-5157.523	0.0316	0.2769	0.2784	0.1142	-5148.632	0.0312	0.2731	0.2849	0.1105	-5160.456	0.0311	0.2817	0.3340	0.1154	-5269.687	0.0377	0.3267	0.2771	0.1070	-5130.484	0.0295	0.2762	0.2783	0.1086	-5134.927	0.0300	0.2764	0.2783	0.1086	-5134.927	0.0300	0.2764	0.2689	0.1110	-5115.707	0.0295	0.2656	0.2453	0.0976	-5044.486	0.0244	0.2496	0.2453	0.0976	-5044.486	0.0244	0.2496	0.2453	0.0976	-5044.486	0.0244	0.2496	0.2470	0.0920	-5041.506	0.0234	0.2547	0.2378	0.0967	-5024.855	0.0235	0.2425	0.2443	0.0933	-5036.834	0.0234	0.2511	0.2483	0.0914	-5043.898	0.0234	0.2564	0.2415	0.0947	-5032.194	0.0234	0.2475	0.2416	0.0972	-5035.014	0.0239	0.2461	0.2673	0.1045	-5103.829	0.0280	0.2679	0.2685	0.0998	-5102.799	0.0271	0.2719	0.2699	0.0991	-5105.069	0.0271	0.2738	0.2724	0.0979	-5109.791	0.0271	0.2771	0.2711	0.0985	-5107.491	0.0271	0.2753	0.2931	0.1056	-5165.841	0.0309	0.2930	0.2984	0.1048	-5176.069	0.0313	0.2988	0.2939	0.1069	-5168.343	0.0313	0.2930	0.2985	0.1047	-5175.298	0.0313	0.2990	0.2854	0.1115	-5156.809	0.0314	0.2816	0.2854	0.1115	-5156.809	0.0314	0.2816	0.2854	0.1115	-5156.809	0.0314	0.2816	0.3042	0.1004	-5183.556	0.0309	0.3077	0.2731	0.0987	-5112.441	0.0274	0.2773	0.2736	0.1033	-5120.861	0.0284	0.2749	0.2696	0.1053	-5113.238	0.0284	0.2697	0.2736	0.1033	-5120.861	0.0284	0.2749	0.2670	0.1067	-5108.576	0.0284	0.2662	0.2670	0.1067	-5108.576	0.0284	0.2662	0.2736	0.1033	-5120.861	0.0284	0.2749	0.2736	0.1033	-5120.861	0.0284	0.2749	0.2776	0.1034	-5129.123	0.0288	0.2788	0.2818	0.1013	-5135.779	0.0288	0.2844	0.2776	0.1034	-5129.123	0.0288	0.2788	0.2663	0.1047	-5103.647	0.0279	0.2668	0.2663	0.1047	-5103.647	0.0279	0.2668	0.2719	0.1064	-5120.209	0.0289	0.2713	0.2719	0.0915	-5097.506	0.0257	0.2807	0.2969	0.0975	-5163.396	0.0295	0.3022	0.2969	0.0975	-5163.396	0.0295	0.3022	0.2895	0.0946	-5142.495	0.0281	0.2967	0.2904	0.1029	-5157.827	0.0301	0.2921	0.2749	0.0946	-5108.554	0.0266	0.2817	0.2774	0.0935	-5113.180	0.0266	0.2851	0.2706	0.0966	-5103.942	0.0267	0.2760	0.2603	0.0981	-5081.583	0.0260	0.2647	0.2599	0.1030	-5086.105	0.0269	0.2613	0.2599	0.1030	-5086.105	0.0269	0.2613	0.2612	0.1023	-5088.417	0.0269	0.2631	0.2572	0.1045	-5081.415	0.0269	0.2578	0.2598	0.1031	-5086.139	0.0269	0.2612	0.2626	0.1016	-5090.717	0.0269	0.2649	0.2597	0.1031	-5086.226	0.0269	0.2611	0.2597	0.1031	-5086.226	0.0269	0.2611	0.2597	0.1031	-5086.226	0.0269	0.2611	0.2597	0.1031	-5086.226	0.0269	0.2611	0.2665	0.0996	-5097.763	0.0269	0.2700	0.2625	0.1016	-5091.448	0.0269	0.2648	0.2715	0.1353	-5148.864	0.0344	0.2545	0.2951	0.1137	-5182.729	0.0329	0.2897	0.3053	0.1169	-5208.815	0.0348	0.2977	0.3039	0.1177	-5206.638	0.0348	0.2958	0.3033	0.1113	-5197.917	0.0333	0.2994	0.2171	0.1144	-4988.124	0.0243	0.2128	0.2181	0.1166	-4992.885	0.0248	0.2128	0.1118	0.1058	-4657.397	0.0118	0.1117	0.0762	0.0763	-4510.998	0.0062	0.0816	0.0764	0.0696	-4508.313	0.0058	0.0830	0.0116	0.0010	-4202.284	0.0000	0.0152	0.0118	0.0010	-4202.285	0.0000	0.0153	0.0118	0.0010	-4202.285	0.0000	0.0153	0.0117	0.0010	-4202.285	0.0000	0.0153	0.0117	0.0010	-4202.284	0.0000	0.0152	0.0128	0.0010	-4207.484	0.0000	0.0167	0.0118	0.0010	-4202.285	0.0000	0.0153	0.0117	0.0010	-4202.285	0.0000	0.0153	0.0117	0.0010	-4202.284	0.0000	0.0152	0.0029	0.0010	-4150.230	0.0000	0.0038	0.0020	0.0010	-4143.405	0.0000	0.0025	0.7433	0.1592	-6043.259	0.1056	0.6635	0.3926	0.1271	-5407.381	0.0476	0.3745	0.3926	0.1271	-5407.381	0.0476	0.3745	0.4034	0.1226	-5421.480	0.0476	0.3885	0.3424	0.1739	-5354.274	0.0516	0.2970	0.3383	0.1776	-5348.124	0.0517	0.2913	0.3383	0.1776	-5348.124	0.0517	0.2913	0.3439	0.1703	-5354.910	0.0511	0.3003	0.3556	0.1773	-5388.693	0.0543	0.3064	0.3641	0.2065	-5432.950	0.0613	0.2970	0.2439	0.2051	-5126.739	0.0409	0.1994	0.2586	0.1931	-5162.287	0.0417	0.2162	0.2558	0.1964	-5156.784	0.0418	0.2126	0.2620	0.1685	-5155.022	0.0387	0.2296	0.2640	0.1729	-5163.625	0.0397	0.2294	0.2630	0.1707	-5159.347	0.0392	0.2295	0.2605	0.1733	-5154.351	0.0392	0.2262	0.2668	0.1669	-5166.781	0.0392	0.2346	0.2630	0.1707	-5159.347	0.0392	0.2295	0.2644	0.1693	-5161.727	0.0392	0.2314	0.2656	0.1681	-5164.276	0.0392	0.2329	0.2681	0.1656	-5169.206	0.0391	0.2363	0.2668	0.1669	-5166.780	0.0392	0.2346	0.2643	0.1694	-5161.795	0.0392	0.2313	0.2681	0.1656	-5169.207	0.0391	0.2363	0.2654	0.1162	-5115.895	0.0301	0.2592	0.2654	0.1162	-5115.895	0.0301	0.2592	0.2654	0.1162	-5115.895	0.0301	0.2592	0.2654	0.1162	-5115.895	0.0301	0.2592	0.2672	0.1209	-5127.207	0.0312	0.2583	0.2672	0.1209	-5127.207	0.0312	0.2583	0.2658	0.1217	-5124.875	0.0312	0.2565	0.2668	0.1237	-5129.421	0.0317	0.2564	0.2624	0.1263	-5118.704	0.0317	0.2507	0.2625	0.1236	-5116.720	0.0312	0.2522	0.2625	0.1236	-5116.720	0.0312	0.2522	0.2639	0.1227	-5119.021	0.0312	0.2541	0.2639	0.1227	-5119.021	0.0312	0.2541	0.2639	0.1227	-5119.021	0.0312	0.2541	0.2609	0.1273	-5116.444	0.0317	0.2487	0.2646	0.1248	-5123.820	0.0317	0.2536	0.3118	0.1287	-5235.586	0.0381	0.2964	0.2546	0.1173	-5085.137	0.0291	0.2480	0.2546	0.1199	-5087.098	0.0296	0.2466	0.2546	0.1199	-5087.098	0.0296	0.2466	0.2479	0.1212	-5072.085	0.0290	0.2395	0.2183	0.1109	-4986.586	0.0239	0.2157	0.2183	0.1109	-4986.586	0.0239	0.2157	0.2183	0.1109	-4986.586	0.0239	0.2157	0.2233	0.1076	-4996.081	0.0239	0.2222	0.2131	0.1147	-4975.848	0.0239	0.2088	0.2195	0.1101	-4988.555	0.0239	0.2172	0.2232	0.1076	-4996.126	0.0239	0.2222	0.2168	0.1120	-4983.638	0.0239	0.2136	0.2147	0.1105	-4976.776	0.0235	0.2123	0.2408	0.1173	-5050.404	0.0275	0.2346	0.2369	0.1148	-5039.218	0.0266	0.2320	0.2356	0.1157	-5036.775	0.0266	0.2303	0.2407	0.1123	-5046.611	0.0266	0.2371	0.2369	0.1148	-5039.205	0.0266	0.2320	0.2635	0.1190	-5108.795	0.0304	0.2558	0.2629	0.1217	-5110.343	0.0309	0.2537	0.2558	0.1264	-5098.100	0.0309	0.2444	0.2630	0.1215	-5109.590	0.0308	0.2538	0.2564	0.1263	-5098.640	0.0309	0.2450	0.2564	0.1263	-5098.640	0.0309	0.2450	0.2564	0.1263	-5098.640	0.0309	0.2450	0.2645	0.1183	-5110.921	0.0304	0.2571	0.2429	0.1122	-5051.472	0.0269	0.2393	0.2508	0.1129	-5074.647	0.0279	0.2467	0.2470	0.1153	-5066.687	0.0279	0.2416	0.2508	0.1129	-5074.647	0.0279	0.2467	0.2444	0.1170	-5061.797	0.0279	0.2383	0.2444	0.1170	-5061.797	0.0279	0.2383	0.2508	0.1129	-5074.647	0.0279	0.2467	0.2508	0.1129	-5074.647	0.0279	0.2467	0.2535	0.1138	-5080.678	0.0283	0.2489	0.2549	0.1129	-5083.000	0.0283	0.2507	0.2535	0.1138	-5080.678	0.0283	0.2489	0.2459	0.1186	-5066.005	0.0283	0.2389	0.2459	0.1186	-5066.005	0.0283	0.2389	0.2452	0.1248	-5070.478	0.0293	0.2350	0.2389	0.1054	-5031.935	0.0252	0.2389	0.2682	0.1088	-5108.816	0.0290	0.2662	0.2682	0.1088	-5108.816	0.0290	0.2662	0.2515	0.1114	-5072.258	0.0276	0.2482	0.2608	0.1161	-5100.818	0.0296	0.2547	0.2527	0.1025	-5061.412	0.0261	0.2543	0.2538	0.1019	-5063.909	0.0261	0.2558	0.2432	0.1085	-5048.092	0.0262	0.2416	0.2343	0.1098	-5027.459	0.0255	0.2321	0.2366	0.1138	-5036.656	0.0264	0.2322	0.2366	0.1138	-5036.656	0.0264	0.2322	0.2340	0.1156	-5031.758	0.0264	0.2288	0.2365	0.1139	-5036.765	0.0264	0.2321	0.2339	0.1156	-5031.788	0.0264	0.2287	0.2353	0.1147	-5034.208	0.0264	0.2305	0.2325	0.1166	-5029.401	0.0265	0.2269	0.2325	0.1166	-5029.401	0.0265	0.2269	0.2325	0.1166	-5029.401	0.0265	0.2269	0.2325	0.1166	-5029.401	0.0265	0.2269	0.2404	0.1114	-5044.100	0.0264	0.2372	0.2392	0.1122	-5042.243	0.0264	0.2356	0.2577	0.1489	-5123.499	0.0350	0.2349	0.2698	0.1261	-5133.584	0.0325	0.2579	0.2771	0.1310	-5155.063	0.0343	0.2621	0.2757	0.1320	-5152.748	0.0343	0.2603	0.2776	0.1232	-5149.131	0.0329	0.2670	0.2017	0.1335	-4957.492	0.0253	0.1898	0.2027	0.1359	-4962.215	0.0258	0.1897	0.0355	0.5221	-4359.489	0.0096	0.0184	0.0691	0.0712	-4480.503	0.0053	0.0749	0.0682	0.0652	-4474.133	0.0049	0.0749	0.0886	0.0336	-4530.458	0.0035	0.1056	0.0886	0.0336	-4530.458	0.0035	0.1056	0.0886	0.0336	-4530.458	0.0035	0.1056	0.0886	0.0336	-4530.458	0.0035	0.1056	0.0886	0.0336	-4530.458	0.0035	0.1056	0.0897	0.0332	-4533.720	0.0035	0.1070	0.0886	0.0336	-4530.458	0.0035	0.1056	0.0886	0.0336	-4530.458	0.0035	0.1056	0.0886	0.0336	-4530.458	0.0035	0.1056	0.0843	0.0355	-4517.217	0.0035	0.0999	0.0832	0.0360	-4513.884	0.0035	0.0985	0.0854	0.0350	-4520.552	0.0035	0.1013	0.7469	0.1568	-6042.589	0.1051	0.6699	0.3916	0.1258	-5403.307	0.0471	0.3745	0.3916	0.1258	-5403.307	0.0471	0.3745	0.4024	0.1213	-5417.407	0.0471	0.3886	0.3414	0.1722	-5350.269	0.0512	0.2970	0.3372	0.1759	-5344.138	0.0512	0.2913	0.3372	0.1759	-5344.138	0.0512	0.2913	0.3428	0.1686	-5350.912	0.0506	0.3004	0.3546	0.1756	-5384.736	0.0538	0.3065	0.3616	0.2061	-5426.940	0.0608	0.2952	0.2403	0.2062	-5117.284	0.0405	0.1961	0.2524	0.1973	-5147.940	0.0413	0.2094	0.2522	0.1973	-5147.486	0.0413	0.2092	0.2584	0.1690	-5145.811	0.0382	0.2262	0.2604	0.1734	-5154.439	0.0392	0.2260	0.2594	0.1712	-5150.149	0.0387	0.2261	0.2569	0.1738	-5145.122	0.0387	0.2228	0.2631	0.1674	-5157.628	0.0387	0.2311	0.2594	0.1712	-5150.149	0.0387	0.2261	0.2607	0.1697	-5152.546	0.0387	0.2280	0.2619	0.1686	-5155.108	0.0387	0.2295	0.2644	0.1661	-5160.069	0.0387	0.2329	0.2631	0.1674	-5157.627	0.0387	0.2311	0.2607	0.1699	-5152.612	0.0387	0.2278	0.2644	0.1661	-5160.070	0.0387	0.2329	0.2604	0.1168	-5104.345	0.0297	0.2539	0.2604	0.1168	-5104.345	0.0297	0.2539	0.2604	0.1168	-5104.345	0.0297	0.2539	0.2604	0.1168	-5104.345	0.0297	0.2539	0.2621	0.1216	-5115.683	0.0308	0.2530	0.2621	0.1216	-5115.683	0.0308	0.2530	0.2608	0.1225	-5113.329	0.0308	0.2512	0.2618	0.1244	-5117.889	0.0312	0.2511	0.2573	0.1271	-5107.097	0.0312	0.2454	0.2574	0.1244	-5105.118	0.0307	0.2470	0.2574	0.1244	-5105.118	0.0307	0.2470	0.2588	0.1234	-5107.442	0.0307	0.2488	0.2588	0.1234	-5107.442	0.0307	0.2488	0.2588	0.1234	-5107.442	0.0307	0.2488	0.2559	0.1282	-5104.812	0.0312	0.2435	0.2595	0.1256	-5112.250	0.0312	0.2483	0.3079	0.1287	-5226.910	0.0377	0.2927	0.2522	0.1162	-5078.181	0.0286	0.2463	0.2522	0.1188	-5080.152	0.0291	0.2449	0.2522	0.1188	-5080.152	0.0291	0.2449	0.2456	0.1201	-5065.088	0.0286	0.2378	0.2147	0.1105	-4976.747	0.0235	0.2123	0.2147	0.1105	-4976.747	0.0235	0.2123	0.2147	0.1105	-4976.747	0.0235	0.2123	0.2197	0.1071	-4986.306	0.0234	0.2189	0.2096	0.1142	-4965.941	0.0235	0.2055	0.2159	0.1097	-4978.731	0.0235	0.2139	0.2196	0.1071	-4986.350	0.0234	0.2188	0.2132	0.1116	-4973.779	0.0235	0.2103	0.2111	0.1101	-4966.884	0.0230	0.2090	0.2385	0.1161	-5043.331	0.0270	0.2329	0.2333	0.1145	-5029.646	0.0262	0.2286	0.2320	0.1154	-5027.187	0.0262	0.2269	0.2371	0.1120	-5037.085	0.0262	0.2336	0.2333	0.1145	-5029.634	0.0262	0.2286	0.2571	0.1206	-5094.849	0.0300	0.2487	0.2618	0.1198	-5105.822	0.0304	0.2537	0.2548	0.1244	-5093.580	0.0304	0.2444	0.2619	0.1196	-5105.068	0.0304	0.2539	0.2527	0.1262	-5089.339	0.0305	0.2415	0.2527	0.1262	-5089.339	0.0305	0.2415	0.2527	0.1262	-5089.339	0.0305	0.2415	0.2607	0.1181	-5101.705	0.0299	0.2535	0.2379	0.1128	-5039.546	0.0264	0.2341	0.2458	0.1135	-5062.857	0.0274	0.2415	0.2420	0.1159	-5054.830	0.0274	0.2364	0.2458	0.1135	-5062.857	0.0274	0.2415	0.2394	0.1176	-5049.895	0.0274	0.2331	0.2394	0.1176	-5049.895	0.0274	0.2331	0.2458	0.1135	-5062.857	0.0274	0.2415	0.2458	0.1135	-5062.857	0.0274	0.2415	0.2485	0.1143	-5068.933	0.0279	0.2437	0.2499	0.1134	-5071.279	0.0278	0.2455	0.2485	0.1143	-5068.933	0.0279	0.2437	0.2409	0.1193	-5054.128	0.0279	0.2337	0.2409	0.1193	-5054.128	0.0279	0.2337	0.2402	0.1256	-5058.584	0.0289	0.2299	0.2352	0.1050	-5022.368	0.0247	0.2355	0.2617	0.1100	-5094.993	0.0285	0.2590	0.2617	0.1100	-5094.993	0.0285	0.2590	0.2465	0.1119	-5060.480	0.0272	0.2430	0.2544	0.1176	-5086.825	0.0291	0.2477	0.2476	0.1029	-5049.653	0.0256	0.2490	0.2488	0.1023	-5052.169	0.0256	0.2505	0.2369	0.1097	-5033.745	0.0258	0.2346	0.2320	0.1086	-5020.295	0.0250	0.2304	0.2343	0.1126	-5029.531	0.0260	0.2306	0.2343	0.1126	-5029.531	0.0260	0.2306	0.2316	0.1144	-5024.617	0.0260	0.2271	0.2341	0.1127	-5029.639	0.0260	0.2304	0.2316	0.1144	-5024.647	0.0260	0.2270	0.2329	0.1135	-5027.075	0.0260	0.2288	0.2302	0.1154	-5022.252	0.0260	0.2252	0.2302	0.1154	-5022.252	0.0260	0.2252	0.2302	0.1154	-5022.252	0.0260	0.2252	0.2302	0.1154	-5022.252	0.0260	0.2252	0.2380	0.1102	-5036.996	0.0259	0.2355	0.2368	0.1110	-5035.133	0.0260	0.2339	0.2514	0.1515	-5109.327	0.0345	0.2279	0.2634	0.1279	-5119.742	0.0321	0.2508	0.2706	0.1329	-5141.347	0.0339	0.2549	0.2693	0.1339	-5139.002	0.0339	0.2531	0.2711	0.1249	-5135.452	0.0325	0.2598	0.1957	0.1357	-4942.072	0.0249	0.1833	0.1967	0.1383	-4946.813	0.0253	0.1832	0.0325	0.5870	-4343.522	0.0092	0.0157	0.0660	0.0677	-4466.890	0.0049	0.0721	0.0651	0.0615	-4460.430	0.0044	0.0722	0.0854	0.0302	-4517.132	0.0031	0.1027	0.0854	0.0302	-4517.132	0.0031	0.1027	0.0854	0.0302	-4517.132	0.0031	0.1027	0.0854	0.0302	-4517.132	0.0031	0.1027	0.0854	0.0302	-4517.132	0.0031	0.1027	0.0865	0.0298	-4520.422	0.0031	0.1041	0.0854	0.0302	-4517.132	0.0031	0.1027	0.0854	0.0302	-4517.132	0.0031	0.1027	0.0854	0.0302	-4517.132	0.0031	0.1027	0.0811	0.0320	-4503.776	0.0031	0.0971	0.0800	0.0325	-4500.413	0.0031	0.0956	0.0822	0.0315	-4507.140	0.0031	0.0985	0.0068	0.0582	-4178.722	0.0004	0.0076	0.7447	0.1575	-6041.196	0.1051	0.6670	0.3901	0.1265	-5401.312	0.0471	0.3726	0.3901	0.1265	-5401.312	0.0471	0.3726	0.4008	0.1219	-5415.451	0.0471	0.3866	0.3400	0.1733	-5348.048	0.0512	0.2952	0.3358	0.1770	-5341.880	0.0512	0.2895	0.3358	0.1770	-5341.880	0.0512	0.2895	0.3414	0.1697	-5348.686	0.0507	0.2986	0.3532	0.1767	-5382.552	0.0538	0.3046	0.3630	0.2048	-5429.138	0.0608	0.2970	0.2404	0.2062	-5117.246	0.0405	0.1962	0.2537	0.1956	-5150.446	0.0413	0.2112	0.2535	0.1956	-5149.993	0.0413	0.2110	0.2597	0.1676	-5148.233	0.0382	0.2280	0.2617	0.1720	-5156.861	0.0392	0.2278	0.2607	0.1698	-5152.571	0.0387	0.2279	0.2582	0.1724	-5147.560	0.0387	0.2246	0.2645	0.1660	-5160.026	0.0387	0.2329	0.2607	0.1698	-5152.571	0.0387	0.2279	0.2621	0.1684	-5154.959	0.0387	0.2298	0.2633	0.1672	-5157.514	0.0387	0.2313	0.2658	0.1647	-5162.459	0.0387	0.2347	0.2645	0.1660	-5160.025	0.0387	0.2329	0.2620	0.1685	-5155.026	0.0387	0.2296	0.2658	0.1647	-5162.459	0.0387	0.2347	0.2604	0.1168	-5104.299	0.0297	0.2540	0.2604	0.1168	-5104.299	0.0297	0.2540	0.2604	0.1168	-5104.299	0.0297	0.2540	0.2604	0.1168	-5104.299	0.0297	0.2540	0.2622	0.1216	-5115.637	0.0308	0.2530	0.2622	0.1216	-5115.637	0.0308	0.2530	0.2608	0.1224	-5113.283	0.0308	0.2513	0.2618	0.1244	-5117.843	0.0312	0.2512	0.2574	0.1271	-5107.052	0.0312	0.2455	0.2575	0.1243	-5105.072	0.0307	0.2471	0.2575	0.1243	-5105.072	0.0307	0.2471	0.2589	0.1234	-5107.396	0.0307	0.2489	0.2589	0.1234	-5107.396	0.0307	0.2489	0.2589	0.1234	-5107.396	0.0307	0.2489	0.2559	0.1282	-5104.767	0.0312	0.2436	0.2596	0.1256	-5112.204	0.0312	0.2484	0.3094	0.1278	-5229.046	0.0377	0.2946	0.2523	0.1162	-5078.136	0.0286	0.2464	0.2522	0.1188	-5080.107	0.0291	0.2449	0.2522	0.1188	-5080.107	0.0291	0.2449	0.2456	0.1200	-5065.045	0.0286	0.2378	0.2135	0.1114	-4974.167	0.0235	0.2107	0.2135	0.1114	-4974.167	0.0235	0.2107	0.2135	0.1114	-4974.167	0.0235	0.2107	0.2185	0.1079	-4983.757	0.0234	0.2172	0.2083	0.1152	-4963.328	0.0235	0.2039	0.2146	0.1105	-4976.158	0.0235	0.2122	0.2184	0.1080	-4983.801	0.0234	0.2172	0.2120	0.1125	-4971.189	0.0235	0.2087	0.2099	0.1110	-4964.288	0.0230	0.2074	0.2385	0.1161	-5043.288	0.0270	0.2329	0.2346	0.1136	-5032.057	0.0262	0.2304	0.2333	0.1145	-5029.607	0.0262	0.2287	0.2384	0.1111	-5039.473	0.0262	0.2354	0.2346	0.1136	-5032.045	0.0262	0.2304	0.2585	0.1197	-5097.167	0.0300	0.2505	0.2632	0.1189	-5108.118	0.0304	0.2556	0.2562	0.1235	-5095.917	0.0304	0.2463	0.2633	0.1187	-5107.362	0.0304	0.2557	0.2514	0.1271	-5086.891	0.0305	0.2398	0.2514	0.1271	-5086.891	0.0305	0.2398	0.2514	0.1271	-5086.891	0.0305	0.2398	0.2621	0.1172	-5104.001	0.0299	0.2554	0.2393	0.1119	-5041.932	0.0264	0.2359	0.2472	0.1126	-5065.208	0.0274	0.2433	0.2434	0.1150	-5057.204	0.0274	0.2383	0.2472	0.1126	-5065.208	0.0274	0.2433	0.2408	0.1167	-5052.285	0.0274	0.2349	0.2408	0.1167	-5052.285	0.0274	0.2349	0.2472	0.1126	-5065.208	0.0274	0.2433	0.2472	0.1126	-5065.208	0.0274	0.2433	0.2499	0.1135	-5071.274	0.0279	0.2455	0.2513	0.1126	-5073.611	0.0278	0.2473	0.2499	0.1135	-5071.274	0.0279	0.2455	0.2423	0.1184	-5056.515	0.0279	0.2355	0.2423	0.1184	-5056.515	0.0279	0.2355	0.2416	0.1246	-5060.989	0.0289	0.2317	0.2366	0.1041	-5024.747	0.0247	0.2373	0.2631	0.1092	-5097.265	0.0285	0.2609	0.2631	0.1092	-5097.265	0.0285	0.2609	0.2479	0.1111	-5062.824	0.0272	0.2448	0.2558	0.1167	-5089.148	0.0291	0.2495	0.2476	0.1029	-5049.608	0.0256	0.2491	0.2488	0.1022	-5052.124	0.0256	0.2506	0.2383	0.1089	-5036.128	0.0257	0.2364	0.2320	0.1086	-5020.253	0.0250	0.2304	0.2343	0.1126	-5029.488	0.0260	0.2306	0.2343	0.1126	-5029.488	0.0260	0.2306	0.2317	0.1143	-5024.575	0.0260	0.2272	0.2342	0.1127	-5029.597	0.0260	0.2304	0.2316	0.1144	-5024.605	0.0260	0.2271	0.2330	0.1135	-5027.033	0.0260	0.2289	0.2303	0.1154	-5022.210	0.0260	0.2253	0.2303	0.1154	-5022.210	0.0260	0.2253	0.2303	0.1154	-5022.210	0.0260	0.2253	0.2303	0.1154	-5022.210	0.0260	0.2253	0.2381	0.1101	-5036.953	0.0259	0.2356	0.2369	0.1110	-5035.091	0.0260	0.2340	0.2527	0.1502	-5111.739	0.0345	0.2297	0.2648	0.1269	-5122.049	0.0321	0.2526	0.2720	0.1319	-5143.635	0.0339	0.2568	0.2707	0.1329	-5141.298	0.0339	0.2550	0.2725	0.1240	-5137.719	0.0324	0.2617	0.1969	0.1345	-4944.725	0.0249	0.1849	0.1980	0.1370	-4949.466	0.0253	0.1849	0.0335	0.5367	-4348.682	0.0092	0.0171	0.0650	0.0690	-4463.206	0.0049	0.0708	0.0640	0.0627	-4456.747	0.0044	0.0708	0.0822	0.0315	-4507.158	0.0031	0.0984	0.0822	0.0315	-4507.158	0.0031	0.0984	0.0822	0.0315	-4507.158	0.0031	0.0984	0.0822	0.0315	-4507.158	0.0031	0.0984	0.0822	0.0315	-4507.158	0.0031	0.0984	0.0833	0.0311	-4510.491	0.0031	0.0999	0.0822	0.0315	-4507.158	0.0031	0.0984	0.0822	0.0315	-4507.158	0.0031	0.0984	0.0822	0.0315	-4507.158	0.0031	0.0984	0.0779	0.0334	-4493.624	0.0031	0.0928	0.0768	0.0340	-4490.214	0.0031	0.0914	0.0789	0.0330	-4497.033	0.0031	0.0942	0.0058	0.0700	-4172.698	0.0004	0.0063	0.0049	0.0010	-4162.934	0.0000	0.0064	0.7400	0.1591	-6038.616	0.1051	0.6608	0.3932	0.1251	-5405.163	0.0471	0.3767	0.3932	0.1251	-5405.163	0.0471	0.3767	0.4040	0.1206	-5419.220	0.0471	0.3908	0.3429	0.1711	-5352.404	0.0511	0.2990	0.3387	0.1747	-5346.277	0.0512	0.2933	0.3387	0.1747	-5346.277	0.0512	0.2933	0.3443	0.1675	-5353.017	0.0506	0.3024	0.3561	0.1745	-5386.839	0.0538	0.3085	0.3659	0.2020	-5433.423	0.0608	0.3009	0.2416	0.2043	-5119.862	0.0404	0.1979	0.2563	0.1923	-5155.514	0.0413	0.2146	0.2561	0.1924	-5155.063	0.0412	0.2144	0.2623	0.1650	-5153.138	0.0382	0.2315	0.2643	0.1693	-5161.768	0.0392	0.2313	0.2633	0.1672	-5157.477	0.0387	0.2314	0.2608	0.1697	-5152.497	0.0387	0.2280	0.2671	0.1635	-5164.886	0.0387	0.2364	0.2633	0.1672	-5157.477	0.0387	0.2314	0.2647	0.1658	-5159.848	0.0387	0.2332	0.2659	0.1646	-5162.388	0.0387	0.2348	0.2684	0.1622	-5167.303	0.0386	0.2382	0.2671	0.1635	-5164.885	0.0387	0.2364	0.2646	0.1659	-5159.916	0.0387	0.2331	0.2684	0.1622	-5167.303	0.0386	0.2382	0.2604	0.1168	-5104.299	0.0297	0.2540	0.2604	0.1168	-5104.299	0.0297	0.2540	0.2604	0.1168	-5104.299	0.0297	0.2540	0.2604	0.1168	-5104.299	0.0297	0.2540	0.2649	0.1198	-5120.320	0.0307	0.2566	0.2649	0.1198	-5120.320	0.0307	0.2566	0.2635	0.1207	-5117.981	0.0308	0.2548	0.2645	0.1226	-5122.542	0.0312	0.2547	0.2600	0.1252	-5111.800	0.0312	0.2490	0.2602	0.1225	-5109.807	0.0307	0.2506	0.2602	0.1225	-5109.807	0.0307	0.2506	0.2616	0.1216	-5112.115	0.0307	0.2524	0.2616	0.1216	-5112.115	0.0307	0.2524	0.2616	0.1216	-5112.115	0.0307	0.2524	0.2586	0.1263	-5109.532	0.0312	0.2471	0.2622	0.1238	-5116.927	0.0312	0.2519	0.3094	0.1278	-5229.046	0.0377	0.2946	0.2550	0.1145	-5082.876	0.0286	0.2499	0.2549	0.1171	-5084.860	0.0291	0.2485	0.2549	0.1171	-5084.860	0.0291	0.2485	0.2483	0.1183	-5069.860	0.0285	0.2413	0.2161	0.1096	-4979.240	0.0235	0.2141	0.2161	0.1096	-4979.240	0.0235	0.2141	0.2161	0.1096	-4979.240	0.0235	0.2141	0.2210	0.1062	-4988.765	0.0234	0.2206	0.2109	0.1133	-4968.470	0.0235	0.2072	0.2172	0.1088	-4981.216	0.0234	0.2156	0.2210	0.1062	-4988.810	0.0234	0.2206	0.2145	0.1107	-4976.282	0.0235	0.2120	0.2125	0.1092	-4969.394	0.0230	0.2107	0.2411	0.1144	-5048.148	0.0270	0.2364	0.2346	0.1136	-5032.057	0.0262	0.2304	0.2333	0.1145	-5029.607	0.0262	0.2287	0.2384	0.1111	-5039.473	0.0262	0.2354	0.2346	0.1136	-5032.045	0.0262	0.2304	0.2585	0.1197	-5097.167	0.0300	0.2505	0.2660	0.1172	-5112.780	0.0304	0.2592	0.2589	0.1217	-5100.658	0.0304	0.2498	0.2661	0.1170	-5112.023	0.0304	0.2593	0.2541	0.1252	-5091.689	0.0305	0.2433	0.2541	0.1252	-5091.689	0.0305	0.2433	0.2541	0.1252	-5091.689	0.0305	0.2433	0.2649	0.1156	-5108.665	0.0299	0.2590	0.2393	0.1119	-5041.932	0.0264	0.2359	0.2499	0.1110	-5069.975	0.0274	0.2468	0.2460	0.1133	-5062.016	0.0274	0.2418	0.2499	0.1110	-5069.975	0.0274	0.2468	0.2434	0.1150	-5057.127	0.0274	0.2384	0.2434	0.1150	-5057.127	0.0274	0.2384	0.2499	0.1110	-5069.975	0.0274	0.2468	0.2499	0.1110	-5069.975	0.0274	0.2468	0.2526	0.1118	-5076.022	0.0278	0.2490	0.2539	0.1109	-5078.344	0.0278	0.2509	0.2526	0.1118	-5076.022	0.0278	0.2490	0.2449	0.1166	-5061.352	0.0279	0.2390	0.2449	0.1166	-5061.352	0.0279	0.2390	0.2442	0.1227	-5065.861	0.0288	0.2351	0.2393	0.1026	-5029.568	0.0247	0.2408	0.2659	0.1077	-5101.883	0.0285	0.2645	0.2659	0.1077	-5101.883	0.0285	0.2645	0.2506	0.1094	-5067.578	0.0272	0.2484	0.2585	0.1150	-5093.861	0.0291	0.2531	0.2503	0.1014	-5054.325	0.0256	0.2526	0.2515	0.1008	-5056.828	0.0256	0.2541	0.2409	0.1072	-5040.956	0.0257	0.2400	0.2347	0.1069	-5025.136	0.0250	0.2339	0.2369	0.1109	-5034.369	0.0260	0.2341	0.2369	0.1109	-5034.369	0.0260	0.2341	0.2343	0.1126	-5029.488	0.0260	0.2306	0.2368	0.1110	-5034.480	0.0260	0.2339	0.2343	0.1126	-5029.519	0.0260	0.2306	0.2356	0.1117	-5031.930	0.0260	0.2324	0.2329	0.1136	-5027.141	0.0260	0.2287	0.2329	0.1136	-5027.141	0.0260	0.2287	0.2329	0.1136	-5027.141	0.0260	0.2287	0.2329	0.1136	-5027.141	0.0260	0.2287	0.2407	0.1085	-5041.789	0.0259	0.2391	0.2395	0.1093	-5039.941	0.0260	0.2375	0.2554	0.1479	-5116.630	0.0345	0.2332	0.2675	0.1251	-5126.737	0.0320	0.2562	0.2748	0.1300	-5148.289	0.0339	0.2604	0.2734	0.1310	-5145.967	0.0339	0.2586	0.2753	0.1222	-5142.332	0.0324	0.2653	0.1994	0.1321	-4950.072	0.0249	0.1882	0.2004	0.1346	-4954.813	0.0253	0.1882	0.0335	0.5367	-4348.682	0.0092	0.0171	0.0671	0.0664	-4470.527	0.0049	0.0735	0.0661	0.0603	-4464.067	0.0044	0.0736	0.0865	0.0298	-4520.404	0.0031	0.1042	0.0865	0.0298	-4520.404	0.0031	0.1042	0.0865	0.0298	-4520.404	0.0031	0.1042	0.0865	0.0298	-4520.404	0.0031	0.1042	0.0865	0.0298	-4520.404	0.0031	0.1042	0.0876	0.0294	-4523.679	0.0031	0.1056	0.0865	0.0298	-4520.404	0.0031	0.1042	0.0865	0.0298	-4520.404	0.0031	0.1042	0.0865	0.0298	-4520.404	0.0031	0.1042	0.0822	0.0315	-4507.106	0.0031	0.0985	0.0811	0.0320	-4503.759	0.0031	0.0971	0.0833	0.0311	-4510.456	0.0031	0.0999	0.0039	0.1168	-4159.994	0.0004	0.0038	0.0049	0.0010	-4162.933	0.0000	0.0064	0.0039	0.0010	-4156.705	0.0000	0.0051	0.7459	0.1585	-6044.890	0.1057	0.6668	0.3897	0.1284	-5403.375	0.0476	0.3707	0.3897	0.1284	-5403.375	0.0476	0.3707	0.4004	0.1238	-5417.549	0.0476	0.3847	0.3397	0.1760	-5349.802	0.0516	0.2934	0.3356	0.1798	-5343.612	0.0517	0.2877	0.3356	0.1798	-5343.612	0.0517	0.2877	0.3412	0.1723	-5350.460	0.0511	0.2968	0.3558	0.1771	-5388.580	0.0543	0.3067	0.3628	0.2076	-5430.667	0.0613	0.2953	0.2402	0.2105	-5118.820	0.0409	0.1945	0.2536	0.1995	-5152.073	0.0418	0.2095	0.2533	0.1996	-5151.620	0.0418	0.2093	0.2595	0.1710	-5150.013	0.0387	0.2263	0.2615	0.1754	-5158.616	0.0397	0.2262	0.2605	0.1732	-5154.338	0.0392	0.2262	0.2580	0.1759	-5149.312	0.0392	0.2229	0.2643	0.1693	-5161.816	0.0392	0.2313	0.2605	0.1732	-5154.338	0.0392	0.2262	0.2619	0.1717	-5156.735	0.0392	0.2281	0.2631	0.1706	-5159.297	0.0392	0.2296	0.2656	0.1680	-5164.257	0.0391	0.2330	0.2643	0.1693	-5161.815	0.0392	0.2313	0.2618	0.1719	-5156.801	0.0392	0.2280	0.2656	0.1680	-5164.257	0.0391	0.2330	0.2575	0.1212	-5101.718	0.0301	0.2487	0.2575	0.1212	-5101.718	0.0301	0.2487	0.2575	0.1212	-5101.718	0.0301	0.2487	0.2575	0.1212	-5101.718	0.0301	0.2487	0.2593	0.1261	-5113.008	0.0313	0.2478	0.2593	0.1261	-5113.008	0.0313	0.2478	0.2579	0.1270	-5110.632	0.0313	0.2461	0.2589	0.1290	-5115.175	0.0317	0.2459	0.2545	0.1319	-5104.314	0.0317	0.2403	0.2546	0.1290	-5102.369	0.0312	0.2419	0.2546	0.1290	-5102.369	0.0312	0.2419	0.2560	0.1280	-5104.717	0.0312	0.2437	0.2560	0.1280	-5104.717	0.0312	0.2437	0.2560	0.1280	-5104.717	0.0312	0.2437	0.2531	0.1330	-5102.003	0.0317	0.2384	0.2567	0.1303	-5109.503	0.0317	0.2432	0.3062	0.1319	-5226.699	0.0381	0.2891	0.2494	0.1207	-5075.493	0.0291	0.2411	0.2493	0.1234	-5077.430	0.0296	0.2397	0.2493	0.1234	-5077.430	0.0296	0.2397	0.2427	0.1248	-5062.293	0.0290	0.2327	0.2133	0.1145	-4976.351	0.0239	0.2091	0.2133	0.1145	-4976.351	0.0239	0.2091	0.2133	0.1145	-4976.351	0.0239	0.2091	0.2183	0.1109	-4985.972	0.0239	0.2156	0.2082	0.1184	-4965.478	0.0240	0.2023	0.2145	0.1136	-4978.349	0.0239	0.2106	0.2182	0.1109	-4986.016	0.0239	0.2156	0.2118	0.1156	-4973.363	0.0239	0.2071	0.2097	0.1141	-4966.475	0.0235	0.2057	0.2357	0.1208	-5040.525	0.0275	0.2278	0.2318	0.1183	-5029.292	0.0267	0.2253	0.2305	0.1192	-5026.818	0.0267	0.2236	0.2356	0.1157	-5036.776	0.0266	0.2303	0.2318	0.1183	-5029.280	0.0267	0.2253	0.2556	0.1242	-5094.532	0.0305	0.2452	0.2603	0.1233	-5105.532	0.0309	0.2503	0.2533	0.1282	-5093.214	0.0309	0.2410	0.2604	0.1232	-5104.780	0.0308	0.2505	0.2512	0.1300	-5088.946	0.0310	0.2381	0.2512	0.1300	-5088.946	0.0310	0.2381	0.2512	0.1300	-5088.946	0.0310	0.2381	0.2592	0.1217	-5101.428	0.0304	0.2501	0.2391	0.1147	-5044.112	0.0269	0.2342	0.2470	0.1154	-5067.382	0.0279	0.2416	0.2431	0.1178	-5059.357	0.0279	0.2366	0.2470	0.1154	-5067.382	0.0279	0.2416	0.2406	0.1196	-5054.423	0.0279	0.2332	0.2406	0.1196	-5054.423	0.0279	0.2332	0.2470	0.1154	-5067.382	0.0279	0.2416	0.2470	0.1154	-5067.382	0.0279	0.2416	0.2496	0.1162	-5073.441	0.0283	0.2438	0.2510	0.1153	-5075.786	0.0283	0.2456	0.2496	0.1162	-5073.441	0.0283	0.2438	0.2420	0.1216	-5059.235	0.0284	0.2336	0.2420	0.1216	-5059.235	0.0284	0.2336	0.2413	0.1279	-5063.652	0.0294	0.2297	0.2337	0.1085	-5022.132	0.0252	0.2321	0.2601	0.1134	-5094.809	0.0290	0.2556	0.2601	0.1134	-5094.809	0.0290	0.2556	0.2450	0.1155	-5060.213	0.0277	0.2396	0.2555	0.1194	-5091.287	0.0296	0.2478	0.2447	0.1070	-5047.110	0.0261	0.2439	0.2459	0.1063	-5049.645	0.0261	0.2454	0.2380	0.1117	-5038.335	0.0262	0.2348	0.2292	0.1132	-5017.533	0.0255	0.2253	0.2315	0.1173	-5026.734	0.0264	0.2255	0.2315	0.1173	-5026.734	0.0264	0.2255	0.2289	0.1192	-5021.772	0.0265	0.2221	0.2313	0.1174	-5026.840	0.0265	0.2253	0.2288	0.1192	-5021.801	0.0265	0.2220	0.2302	0.1182	-5024.254	0.0265	0.2238	0.2275	0.1202	-5019.380	0.0265	0.2202	0.2275	0.1202	-5019.380	0.0265	0.2202	0.2275	0.1202	-5019.380	0.0265	0.2202	0.2275	0.1202	-5019.380	0.0265	0.2202	0.2352	0.1147	-5034.267	0.0264	0.2305	0.2340	0.1156	-5032.382	0.0264	0.2289	0.2499	0.1559	-5108.690	0.0350	0.2246	0.2645	0.1297	-5124.105	0.0325	0.2509	0.2691	0.1367	-5140.957	0.0344	0.2515	0.2677	0.1377	-5138.598	0.0344	0.2497	0.2695	0.1285	-5135.143	0.0329	0.2563	0.1968	0.1387	-4947.297	0.0254	0.1831	0.1978	0.1413	-4952.017	0.0259	0.1831	0.0335	0.6190	-4349.235	0.0097	0.0156	0.0650	0.0768	-4465.827	0.0053	0.0694	0.0640	0.0703	-4459.460	0.0049	0.0695	0.0843	0.0355	-4517.220	0.0035	0.0999	0.0843	0.0355	-4517.220	0.0035	0.0999	0.0843	0.0355	-4517.220	0.0035	0.0999	0.0843	0.0355	-4517.220	0.0035	0.0999	0.0843	0.0355	-4517.220	0.0035	0.0999	0.0854	0.0350	-4520.538	0.0035	0.1013	0.0843	0.0355	-4517.220	0.0035	0.0999	0.0843	0.0355	-4517.220	0.0035	0.0999	0.0843	0.0355	-4517.220	0.0035	0.0999	0.0800	0.0376	-4503.748	0.0035	0.0943	0.0789	0.0382	-4500.355	0.0035	0.0929	0.0811	0.0371	-4507.142	0.0035	0.0957	0.0078	0.1164	-4187.111	0.0009	0.0076	0.0049	0.0874	-4166.472	0.0004	0.0051	0.0039	0.1167	-4159.992	0.0004	0.0038	0.0058	0.0699	-4172.695	0.0004	0.0063	0.7444	0.1588	-6042.646	0.1056	0.6651	0.3912	0.1277	-5405.352	0.0476	0.3726	0.3912	0.1277	-5405.352	0.0476	0.3726	0.4020	0.1231	-5419.488	0.0476	0.3867	0.3466	0.1706	-5360.890	0.0516	0.3025	0.3424	0.1742	-5354.801	0.0517	0.2968	0.3424	0.1742	-5354.801	0.0517	0.2968	0.3481	0.1671	-5361.491	0.0511	0.3059	0.3572	0.1760	-5390.755	0.0543	0.3085	0.3642	0.2063	-5432.880	0.0613	0.2971	0.2451	0.2034	-5129.419	0.0409	0.2010	0.2585	0.1932	-5162.373	0.0417	0.2161	0.2583	0.1933	-5161.924	0.0417	0.2159	0.2645	0.1660	-5160.003	0.0387	0.2330	0.2665	0.1703	-5168.609	0.0396	0.2328	0.2655	0.1681	-5164.330	0.0392	0.2329	0.2630	0.1707	-5159.364	0.0392	0.2295	0.2693	0.1644	-5171.719	0.0391	0.2379	0.2655	0.1681	-5164.330	0.0392	0.2329	0.2669	0.1667	-5166.694	0.0391	0.2347	0.2681	0.1656	-5169.228	0.0391	0.2363	0.2706	0.1632	-5174.129	0.0391	0.2397	0.2693	0.1644	-5171.718	0.0391	0.2379	0.2668	0.1668	-5166.762	0.0391	0.2346	0.2706	0.1632	-5174.130	0.0391	0.2397	0.2653	0.1163	-5115.992	0.0301	0.2590	0.2653	0.1163	-5115.992	0.0301	0.2590	0.2653	0.1163	-5115.992	0.0301	0.2590	0.2653	0.1163	-5115.992	0.0301	0.2590	0.2671	0.1209	-5127.305	0.0312	0.2581	0.2671	0.1209	-5127.305	0.0312	0.2581	0.2657	0.1218	-5124.972	0.0312	0.2564	0.2667	0.1237	-5129.518	0.0317	0.2562	0.2623	0.1263	-5118.799	0.0317	0.2505	0.2624	0.1236	-5116.815	0.0312	0.2521	0.2624	0.1236	-5116.815	0.0312	0.2521	0.2638	0.1227	-5119.117	0.0312	0.2540	0.2638	0.1227	-5119.117	0.0312	0.2540	0.2638	0.1227	-5119.117	0.0312	0.2540	0.2608	0.1274	-5116.538	0.0317	0.2486	0.2645	0.1249	-5123.916	0.0316	0.2534	0.3145	0.1270	-5240.042	0.0381	0.3000	0.2558	0.1165	-5087.596	0.0291	0.2497	0.2558	0.1191	-5089.563	0.0296	0.2482	0.2558	0.1191	-5089.563	0.0296	0.2482	0.2491	0.1203	-5074.579	0.0290	0.2411	0.2158	0.1127	-4981.470	0.0239	0.2124	0.2158	0.1127	-4981.470	0.0239	0.2124	0.2158	0.1127	-4981.470	0.0239	0.2124	0.2208	0.1092	-4991.027	0.0239	0.2190	0.2107	0.1165	-4970.666	0.0239	0.2056	0.2170	0.1118	-4983.454	0.0239	0.2139	0.2207	0.1092	-4991.095	0.0239	0.2189	0.2143	0.1138	-4978.503	0.0239	0.2104	0.2122	0.1123	-4971.628	0.0235	0.2090	0.2420	0.1165	-5052.918	0.0275	0.2362	0.2381	0.1140	-5041.742	0.0266	0.2336	0.2368	0.1149	-5039.307	0.0266	0.2319	0.2419	0.1115	-5049.115	0.0266	0.2387	0.2381	0.1140	-5041.730	0.0266	0.2337	0.2634	0.1190	-5108.891	0.0304	0.2557	0.2682	0.1183	-5119.767	0.0308	0.2607	0.2611	0.1228	-5107.680	0.0309	0.2513	0.2683	0.1181	-5119.010	0.0308	0.2609	0.2590	0.1244	-5103.487	0.0309	0.2484	0.2590	0.1244	-5103.487	0.0309	0.2484	0.2590	0.1244	-5103.487	0.0309	0.2484	0.2671	0.1167	-5115.668	0.0304	0.2605	0.2442	0.1114	-5053.971	0.0268	0.2409	0.2521	0.1122	-5077.113	0.0279	0.2483	0.2482	0.1145	-5069.173	0.0279	0.2433	0.2521	0.1122	-5077.113	0.0279	0.2483	0.2456	0.1162	-5064.297	0.0279	0.2399	0.2456	0.1162	-5064.297	0.0279	0.2399	0.2521	0.1122	-5077.113	0.0279	0.2483	0.2521	0.1122	-5077.113	0.0279	0.2483	0.2548	0.1130	-5083.138	0.0283	0.2506	0.2562	0.1121	-5085.449	0.0283	0.2524	0.2548	0.1130	-5083.138	0.0283	0.2506	0.2471	0.1178	-5068.505	0.0283	0.2405	0.2471	0.1178	-5068.505	0.0283	0.2405	0.2464	0.1239	-5072.996	0.0293	0.2366	0.2415	0.1038	-5036.831	0.0252	0.2423	0.2681	0.1088	-5108.915	0.0290	0.2661	0.2681	0.1088	-5108.915	0.0290	0.2661	0.2528	0.1106	-5074.720	0.0276	0.2499	0.2607	0.1161	-5100.917	0.0296	0.2546	0.2526	0.1026	-5061.507	0.0261	0.2542	0.2537	0.1020	-5064.004	0.0261	0.2557	0.2431	0.1085	-5048.182	0.0262	0.2415	0.2369	0.1082	-5032.415	0.0255	0.2354	0.2391	0.1121	-5041.636	0.0264	0.2356	0.2391	0.1121	-5041.636	0.0264	0.2356	0.2365	0.1139	-5036.769	0.0264	0.2321	0.2390	0.1122	-5041.747	0.0264	0.2354	0.2364	0.1139	-5036.799	0.0264	0.2320	0.2378	0.1130	-5039.203	0.0264	0.2338	0.2350	0.1149	-5034.429	0.0264	0.2302	0.2350	0.1149	-5034.429	0.0264	0.2302	0.2350	0.1149	-5034.429	0.0264	0.2302	0.2350	0.1149	-5034.429	0.0264	0.2302	0.2429	0.1097	-5049.037	0.0264	0.2406	0.2417	0.1106	-5047.194	0.0264	0.2390	0.2576	0.1490	-5123.590	0.0350	0.2347	0.2697	0.1262	-5133.682	0.0325	0.2578	0.2770	0.1311	-5155.163	0.0343	0.2620	0.2756	0.1320	-5152.847	0.0343	0.2602	0.2750	0.1248	-5143.759	0.0329	0.2636	0.2016	0.1335	-4957.566	0.0253	0.1897	0.2026	0.1360	-4962.289	0.0258	0.1896	0.0326	0.6843	-4343.981	0.0097	0.0142	0.0691	0.0712	-4480.531	0.0053	0.0748	0.0682	0.0652	-4474.161	0.0049	0.0749	0.0865	0.0345	-4523.859	0.0035	0.1027	0.0865	0.0345	-4523.859	0.0035	0.1027	0.0865	0.0345	-4523.859	0.0035	0.1027	0.0865	0.0345	-4523.859	0.0035	0.1027	0.0865	0.0345	-4523.859	0.0035	0.1027	0.0876	0.0341	-4527.149	0.0035	0.1042	0.0865	0.0345	-4523.859	0.0035	0.1027	0.0865	0.0345	-4523.859	0.0035	0.1027	0.0865	0.0345	-4523.859	0.0035	0.1027	0.0821	0.0365	-4510.504	0.0035	0.0971	0.0811	0.0371	-4507.142	0.0035	0.0957	0.0832	0.0360	-4513.869	0.0035	0.0985	0.0097	0.0873	-4198.681	0.0009	0.0101	0.0068	0.0583	-4178.725	0.0004	0.0076	0.0078	0.0499	-4184.577	0.0004	0.0089	0.0078	0.0499	-4184.577	0.0004	0.0089	0.0078	0.1165	-4187.114	0.0009	0.0076	0.7433	0.1592	-6043.259	0.1056	0.6635	0.3926	0.1271	-5407.381	0.0476	0.3745	0.3926	0.1271	-5407.381	0.0476	0.3745	0.4034	0.1226	-5421.480	0.0476	0.3885	0.3424	0.1739	-5354.274	0.0516	0.2970	0.3383	0.1776	-5348.124	0.0517	0.2913	0.3383	0.1776	-5348.124	0.0517	0.2913	0.3439	0.1703	-5354.910	0.0511	0.3003	0.3556	0.1773	-5388.693	0.0543	0.3064	0.3641	0.2065	-5432.950	0.0613	0.2970	0.2439	0.2051	-5126.739	0.0409	0.1994	0.2586	0.1931	-5162.287	0.0417	0.2162	0.2558	0.1964	-5156.784	0.0418	0.2126	0.2620	0.1685	-5155.022	0.0387	0.2296	0.2640	0.1729	-5163.625	0.0397	0.2294	0.2630	0.1707	-5159.347	0.0392	0.2295	0.2605	0.1733	-5154.351	0.0392	0.2262	0.2668	0.1669	-5166.781	0.0392	0.2346	0.2630	0.1707	-5159.347	0.0392	0.2295	0.2644	0.1693	-5161.727	0.0392	0.2314	0.2656	0.1681	-5164.276	0.0392	0.2329	0.2681	0.1656	-5169.206	0.0391	0.2363	0.2668	0.1669	-5166.780	0.0392	0.2346	0.2643	0.1694	-5161.795	0.0392	0.2313	0.2681	0.1656	-5169.207	0.0391	0.2363	0.2654	0.1162	-5115.895	0.0301	0.2592	0.2654	0.1162	-5115.895	0.0301	0.2592	0.2654	0.1162	-5115.895	0.0301	0.2592	0.2654	0.1162	-5115.895	0.0301	0.2592	0.2672	0.1209	-5127.207	0.0312	0.2583	0.2672	0.1209	-5127.207	0.0312	0.2583	0.2658	0.1217	-5124.875	0.0312	0.2565	0.2668	0.1237	-5129.421	0.0317	0.2564	0.2624	0.1263	-5118.704	0.0317	0.2507	0.2625	0.1236	-5116.720	0.0312	0.2522	0.2625	0.1236	-5116.720	0.0312	0.2522	0.2639	0.1227	-5119.021	0.0312	0.2541	0.2639	0.1227	-5119.021	0.0312	0.2541	0.2639	0.1227	-5119.021	0.0312	0.2541	0.2609	0.1273	-5116.444	0.0317	0.2487	0.2646	0.1248	-5123.820	0.0317	0.2536	0.3118	0.1287	-5235.586	0.0381	0.2964	0.2546	0.1173	-5085.137	0.0291	0.2480	0.2546	0.1199	-5087.098	0.0296	0.2466	0.2546	0.1199	-5087.098	0.0296	0.2466	0.2479	0.1212	-5072.085	0.0290	0.2395	0.2183	0.1109	-4986.586	0.0239	0.2157	0.2183	0.1109	-4986.586	0.0239	0.2157	0.2183	0.1109	-4986.586	0.0239	0.2157	0.2233	0.1076	-4996.081	0.0239	0.2222	0.2131	0.1147	-4975.848	0.0239	0.2088	0.2195	0.1101	-4988.555	0.0239	0.2172	0.2232	0.1076	-4996.126	0.0239	0.2222	0.2168	0.1120	-4983.638	0.0239	0.2136	0.2147	0.1105	-4976.776	0.0235	0.2123	0.2408	0.1173	-5050.404	0.0275	0.2346	0.2369	0.1148	-5039.218	0.0266	0.2320	0.2356	0.1157	-5036.775	0.0266	0.2303	0.2407	0.1123	-5046.611	0.0266	0.2371	0.2369	0.1148	-5039.205	0.0266	0.2320	0.2635	0.1190	-5108.795	0.0304	0.2558	0.2629	0.1217	-5110.343	0.0309	0.2537	0.2558	0.1264	-5098.100	0.0309	0.2444	0.2630	0.1215	-5109.590	0.0308	0.2538	0.2564	0.1263	-5098.640	0.0309	0.2450	0.2564	0.1263	-5098.640	0.0309	0.2450	0.2564	0.1263	-5098.640	0.0309	0.2450	0.2645	0.1183	-5110.921	0.0304	0.2571	0.2429	0.1122	-5051.472	0.0269	0.2393	0.2508	0.1129	-5074.647	0.0279	0.2467	0.2470	0.1153	-5066.687	0.0279	0.2416	0.2508	0.1129	-5074.647	0.0279	0.2467	0.2444	0.1170	-5061.797	0.0279	0.2383	0.2444	0.1170	-5061.797	0.0279	0.2383	0.2508	0.1129	-5074.647	0.0279	0.2467	0.2508	0.1129	-5074.647	0.0279	0.2467	0.2535	0.1138	-5080.678	0.0283	0.2489	0.2549	0.1129	-5083.000	0.0283	0.2507	0.2535	0.1138	-5080.678	0.0283	0.2489	0.2459	0.1186	-5066.005	0.0283	0.2389	0.2459	0.1186	-5066.005	0.0283	0.2389	0.2452	0.1248	-5070.478	0.0293	0.2350	0.2389	0.1054	-5031.935	0.0252	0.2389	0.2682	0.1088	-5108.816	0.0290	0.2662	0.2682	0.1088	-5108.816	0.0290	0.2662	0.2515	0.1114	-5072.258	0.0276	0.2482	0.2608	0.1161	-5100.818	0.0296	0.2547	0.2527	0.1025	-5061.412	0.0261	0.2543	0.2538	0.1019	-5063.909	0.0261	0.2558	0.2432	0.1085	-5048.092	0.0262	0.2416	0.2343	0.1098	-5027.459	0.0255	0.2321	0.2366	0.1138	-5036.656	0.0264	0.2322	0.2366	0.1138	-5036.656	0.0264	0.2322	0.2340	0.1156	-5031.758	0.0264	0.2288	0.2365	0.1139	-5036.765	0.0264	0.2321	0.2339	0.1156	-5031.788	0.0264	0.2287	0.2353	0.1147	-5034.208	0.0264	0.2305	0.2325	0.1166	-5029.401	0.0265	0.2269	0.2325	0.1166	-5029.401	0.0265	0.2269	0.2325	0.1166	-5029.401	0.0265	0.2269	0.2325	0.1166	-5029.401	0.0265	0.2269	0.2404	0.1114	-5044.100	0.0264	0.2372	0.2392	0.1122	-5042.243	0.0264	0.2356	0.2577	0.1489	-5123.499	0.0350	0.2349	0.2698	0.1261	-5133.584	0.0325	0.2579	0.2771	0.1310	-5155.063	0.0343	0.2621	0.2757	0.1320	-5152.748	0.0343	0.2603	0.2776	0.1232	-5149.131	0.0329	0.2670	0.2017	0.1335	-4957.492	0.0253	0.1898	0.2027	0.1359	-4962.215	0.0258	0.1897	0.0355	0.5221	-4359.489	0.0096	0.0184	0.0691	0.0712	-4480.503	0.0053	0.0749	0.0682	0.0652	-4474.133	0.0049	0.0749	0.0886	0.0336	-4530.458	0.0035	0.1056	0.0886	0.0336	-4530.458	0.0035	0.1056	0.0886	0.0336	-4530.458	0.0035	0.1056	0.0886	0.0336	-4530.458	0.0035	0.1056	0.0886	0.0336	-4530.458	0.0035	0.1056	0.0897	0.0332	-4533.720	0.0035	0.1070	0.0886	0.0336	-4530.458	0.0035	0.1056	0.0886	0.0336	-4530.458	0.0035	0.1056	0.0886	0.0336	-4530.458	0.0035	0.1056	0.0843	0.0355	-4517.217	0.0035	0.0999	0.0832	0.0360	-4513.884	0.0035	0.0985	0.0854	0.0350	-4520.552	0.0035	0.1013	0.0000	0.7877	-4127.328	0.0000	0.0000	0.0068	0.0583	-4178.722	0.0004	0.0076	0.0058	0.0699	-4172.698	0.0004	0.0063	0.0039	0.1168	-4159.994	0.0004	0.0038	0.0078	0.1164	-4187.111	0.0009	0.0076	0.0097	0.0873	-4198.681	0.0009	0.0101	0.7433	0.1592	-6043.259	0.1056	0.6635	0.3926	0.1271	-5407.381	0.0476	0.3745	0.3926	0.1271	-5407.381	0.0476	0.3745	0.4034	0.1226	-5421.480	0.0476	0.3885	0.3424	0.1739	-5354.274	0.0516	0.2970	0.3383	0.1776	-5348.124	0.0517	0.2913	0.3383	0.1776	-5348.124	0.0517	0.2913	0.3439	0.1703	-5354.910	0.0511	0.3003	0.3556	0.1773	-5388.693	0.0543	0.3064	0.3641	0.2065	-5432.950	0.0613	0.2970	0.2439	0.2051	-5126.739	0.0409	0.1994	0.2586	0.1931	-5162.287	0.0417	0.2162	0.2558	0.1964	-5156.784	0.0418	0.2126	0.2620	0.1685	-5155.022	0.0387	0.2296	0.2640	0.1729	-5163.625	0.0397	0.2294	0.2630	0.1707	-5159.347	0.0392	0.2295	0.2605	0.1733	-5154.351	0.0392	0.2262	0.2668	0.1669	-5166.781	0.0392	0.2346	0.2630	0.1707	-5159.347	0.0392	0.2295	0.2644	0.1693	-5161.727	0.0392	0.2314	0.2656	0.1681	-5164.276	0.0392	0.2329	0.2681	0.1656	-5169.206	0.0391	0.2363	0.2668	0.1669	-5166.780	0.0392	0.2346	0.2643	0.1694	-5161.795	0.0392	0.2313	0.2681	0.1656	-5169.207	0.0391	0.2363	0.2654	0.1162	-5115.895	0.0301	0.2592	0.2654	0.1162	-5115.895	0.0301	0.2592	0.2654	0.1162	-5115.895	0.0301	0.2592	0.2654	0.1162	-5115.895	0.0301	0.2592	0.2672	0.1209	-5127.207	0.0312	0.2583	0.2672	0.1209	-5127.207	0.0312	0.2583	0.2658	0.1217	-5124.875	0.0312	0.2565	0.2668	0.1237	-5129.421	0.0317	0.2564	0.2624	0.1263	-5118.704	0.0317	0.2507	0.2625	0.1236	-5116.720	0.0312	0.2522	0.2625	0.1236	-5116.720	0.0312	0.2522	0.2639	0.1227	-5119.021	0.0312	0.2541	0.2639	0.1227	-5119.021	0.0312	0.2541	0.2639	0.1227	-5119.021	0.0312	0.2541	0.2609	0.1273	-5116.444	0.0317	0.2487	0.2646	0.1248	-5123.820	0.0317	0.2536	0.3118	0.1287	-5235.586	0.0381	0.2964	0.2546	0.1173	-5085.137	0.0291	0.2480	0.2546	0.1199	-5087.098	0.0296	0.2466	0.2546	0.1199	-5087.098	0.0296	0.2466	0.2479	0.1212	-5072.085	0.0290	0.2395	0.2183	0.1109	-4986.586	0.0239	0.2157	0.2183	0.1109	-4986.586	0.0239	0.2157	0.2183	0.1109	-4986.586	0.0239	0.2157	0.2233	0.1076	-4996.081	0.0239	0.2222	0.2131	0.1147	-4975.848	0.0239	0.2088	0.2195	0.1101	-4988.555	0.0239	0.2172	0.2232	0.1076	-4996.126	0.0239	0.2222	0.2168	0.1120	-4983.638	0.0239	0.2136	0.2147	0.1105	-4976.776	0.0235	0.2123	0.2408	0.1173	-5050.404	0.0275	0.2346	0.2369	0.1148	-5039.218	0.0266	0.2320	0.2356	0.1157	-5036.775	0.0266	0.2303	0.2407	0.1123	-5046.611	0.0266	0.2371	0.2369	0.1148	-5039.205	0.0266	0.2320	0.2635	0.1190	-5108.795	0.0304	0.2558	0.2629	0.1217	-5110.343	0.0309	0.2537	0.2558	0.1264	-5098.100	0.0309	0.2444	0.2630	0.1215	-5109.590	0.0308	0.2538	0.2564	0.1263	-5098.640	0.0309	0.2450	0.2564	0.1263	-5098.640	0.0309	0.2450	0.2564	0.1263	-5098.640	0.0309	0.2450	0.2645	0.1183	-5110.921	0.0304	0.2571	0.2429	0.1122	-5051.472	0.0269	0.2393	0.2508	0.1129	-5074.647	0.0279	0.2467	0.2470	0.1153	-5066.687	0.0279	0.2416	0.2508	0.1129	-5074.647	0.0279	0.2467	0.2444	0.1170	-5061.797	0.0279	0.2383	0.2444	0.1170	-5061.797	0.0279	0.2383	0.2508	0.1129	-5074.647	0.0279	0.2467	0.2508	0.1129	-5074.647	0.0279	0.2467	0.2535	0.1138	-5080.678	0.0283	0.2489	0.2549	0.1129	-5083.000	0.0283	0.2507	0.2535	0.1138	-5080.678	0.0283	0.2489	0.2459	0.1186	-5066.005	0.0283	0.2389	0.2459	0.1186	-5066.005	0.0283	0.2389	0.2452	0.1248	-5070.478	0.0293	0.2350	0.2389	0.1054	-5031.935	0.0252	0.2389	0.2682	0.1088	-5108.816	0.0290	0.2662	0.2682	0.1088	-5108.816	0.0290	0.2662	0.2515	0.1114	-5072.258	0.0276	0.2482	0.2608	0.1161	-5100.818	0.0296	0.2547	0.2527	0.1025	-5061.412	0.0261	0.2543	0.2538	0.1019	-5063.909	0.0261	0.2558	0.2432	0.1085	-5048.092	0.0262	0.2416	0.2343	0.1098	-5027.459	0.0255	0.2321	0.2366	0.1138	-5036.656	0.0264	0.2322	0.2366	0.1138	-5036.656	0.0264	0.2322	0.2340	0.1156	-5031.758	0.0264	0.2288	0.2365	0.1139	-5036.765	0.0264	0.2321	0.2339	0.1156	-5031.788	0.0264	0.2287	0.2353	0.1147	-5034.208	0.0264	0.2305	0.2325	0.1166	-5029.401	0.0265	0.2269	0.2325	0.1166	-5029.401	0.0265	0.2269	0.2325	0.1166	-5029.401	0.0265	0.2269	0.2325	0.1166	-5029.401	0.0265	0.2269	0.2404	0.1114	-5044.100	0.0264	0.2372	0.2392	0.1122	-5042.243	0.0264	0.2356	0.2577	0.1489	-5123.499	0.0350	0.2349	0.2698	0.1261	-5133.584	0.0325	0.2579	0.2771	0.1310	-5155.063	0.0343	0.2621	0.2757	0.1320	-5152.748	0.0343	0.2603	0.2776	0.1232	-5149.131	0.0329	0.2670	0.2017	0.1335	-4957.492	0.0253	0.1898	0.2027	0.1359	-4962.215	0.0258	0.1897	0.0355	0.5221	-4359.489	0.0096	0.0184	0.0691	0.0712	-4480.503	0.0053	0.0749	0.0682	0.0652	-4474.133	0.0049	0.0749	0.0886	0.0336	-4530.458	0.0035	0.1056	0.0886	0.0336	-4530.458	0.0035	0.1056	0.0886	0.0336	-4530.458	0.0035	0.1056	0.0886	0.0336	-4530.458	0.0035	0.1056	0.0886	0.0336	-4530.458	0.0035	0.1056	0.0897	0.0332	-4533.720	0.0035	0.1070	0.0886	0.0336	-4530.458	0.0035	0.1056	0.0886	0.0336	-4530.458	0.0035	0.1056	0.0886	0.0336	-4530.458	0.0035	0.1056	0.0843	0.0355	-4517.217	0.0035	0.0999	0.0832	0.0360	-4513.884	0.0035	0.0985	0.0854	0.0350	-4520.552	0.0035	0.1013	0.0000	0.9653	-4127.328	0.0000	0.0000	0.0068	0.0582	-4178.722	0.0004	0.0076	0.0058	0.0700	-4172.698	0.0004	0.0063	0.0039	0.1168	-4159.994	0.0004	0.0038	0.0078	0.1164	-4187.111	0.0009	0.0076	0.0097	0.0873	-4198.681	0.0009	0.0101	0.0000	99.0000	-4127.327	0.0000	0.0000	0.7456	0.1584	-6044.548	0.1056	0.6666	0.3942	0.1264	-5409.302	0.0476	0.3766	0.3942	0.1264	-5409.302	0.0476	0.3766	0.4050	0.1219	-5423.361	0.0476	0.3906	0.3439	0.1728	-5356.447	0.0516	0.2989	0.3397	0.1764	-5350.318	0.0517	0.2932	0.3397	0.1764	-5350.318	0.0517	0.2932	0.3453	0.1692	-5357.071	0.0511	0.3022	0.3571	0.1762	-5390.832	0.0543	0.3083	0.3655	0.2051	-5435.123	0.0613	0.2989	0.2452	0.2033	-5129.338	0.0409	0.2011	0.2599	0.1915	-5164.800	0.0417	0.2179	0.2571	0.1948	-5159.315	0.0417	0.2143	0.2633	0.1672	-5157.471	0.0387	0.2314	0.2653	0.1715	-5166.075	0.0397	0.2312	0.2643	0.1694	-5161.797	0.0392	0.2313	0.2618	0.1719	-5156.817	0.0392	0.2279	0.2681	0.1656	-5169.207	0.0391	0.2363	0.2643	0.1694	-5161.797	0.0392	0.2313	0.2657	0.1680	-5164.168	0.0392	0.2331	0.2669	0.1668	-5166.710	0.0391	0.2347	0.2694	0.1644	-5171.625	0.0391	0.2381	0.2681	0.1656	-5169.206	0.0391	0.2363	0.2656	0.1681	-5164.237	0.0392	0.2330	0.2694	0.1644	-5171.626	0.0391	0.2381	0.2668	0.1154	-5118.215	0.0301	0.2610	0.2668	0.1154	-5118.215	0.0301	0.2610	0.2668	0.1154	-5118.215	0.0301	0.2610	0.2668	0.1154	-5118.215	0.0301	0.2610	0.2685	0.1200	-5129.531	0.0312	0.2601	0.2685	0.1200	-5129.531	0.0312	0.2601	0.2672	0.1209	-5127.206	0.0312	0.2583	0.2682	0.1228	-5131.753	0.0317	0.2582	0.2637	0.1254	-5121.059	0.0317	0.2525	0.2638	0.1227	-5119.069	0.0312	0.2540	0.2638	0.1227	-5119.069	0.0312	0.2540	0.2652	0.1218	-5121.362	0.0312	0.2559	0.2652	0.1218	-5121.362	0.0312	0.2559	0.2652	0.1218	-5121.362	0.0312	0.2559	0.2622	0.1264	-5118.807	0.0317	0.2505	0.2659	0.1239	-5126.163	0.0316	0.2553	0.3132	0.1278	-5237.761	0.0381	0.2983	0.2559	0.1165	-5087.504	0.0291	0.2498	0.2559	0.1190	-5089.471	0.0296	0.2484	0.2559	0.1190	-5089.471	0.0296	0.2484	0.2492	0.1203	-5074.489	0.0290	0.2412	0.2196	0.1101	-4989.101	0.0239	0.2174	0.2196	0.1101	-4989.101	0.0239	0.2174	0.2196	0.1101	-4989.101	0.0239	0.2174	0.2246	0.1067	-4998.565	0.0239	0.2240	0.2144	0.1137	-4978.398	0.0239	0.2105	0.2208	0.1092	-4991.063	0.0239	0.2189	0.2245	0.1067	-4998.610	0.0239	0.2239	0.2180	0.1111	-4986.164	0.0239	0.2153	0.2160	0.1096	-4979.309	0.0235	0.2140	0.2421	0.1164	-5052.831	0.0275	0.2363	0.2382	0.1140	-5041.656	0.0266	0.2338	0.2369	0.1148	-5039.221	0.0266	0.2320	0.2420	0.1115	-5049.027	0.0266	0.2388	0.2382	0.1139	-5041.643	0.0266	0.2338	0.2649	0.1181	-5111.129	0.0304	0.2576	0.2642	0.1208	-5112.686	0.0309	0.2555	0.2572	0.1255	-5100.483	0.0309	0.2461	0.2643	0.1206	-5111.932	0.0308	0.2556	0.2577	0.1253	-5101.020	0.0309	0.2468	0.2577	0.1253	-5101.020	0.0309	0.2468	0.2577	0.1253	-5101.020	0.0309	0.2468	0.2658	0.1175	-5113.249	0.0304	0.2589	0.2443	0.1114	-5053.877	0.0269	0.2411	0.2522	0.1121	-5077.019	0.0279	0.2485	0.2483	0.1145	-5069.081	0.0279	0.2434	0.2522	0.1121	-5077.019	0.0279	0.2485	0.2458	0.1161	-5064.206	0.0279	0.2400	0.2458	0.1161	-5064.206	0.0279	0.2400	0.2522	0.1121	-5077.019	0.0279	0.2485	0.2522	0.1121	-5077.019	0.0279	0.2485	0.2549	0.1129	-5083.041	0.0283	0.2507	0.2563	0.1121	-5085.355	0.0283	0.2525	0.2549	0.1129	-5083.041	0.0283	0.2507	0.2473	0.1178	-5068.412	0.0283	0.2406	0.2473	0.1178	-5068.412	0.0283	0.2406	0.2465	0.1238	-5072.903	0.0293	0.2368	0.2402	0.1046	-5034.342	0.0252	0.2407	0.2696	0.1080	-5111.107	0.0290	0.2681	0.2696	0.1080	-5111.107	0.0290	0.2681	0.2529	0.1106	-5074.624	0.0276	0.2500	0.2622	0.1153	-5103.156	0.0296	0.2565	0.2540	0.1018	-5063.752	0.0261	0.2561	0.2552	0.1012	-5066.242	0.0261	0.2576	0.2446	0.1076	-5050.486	0.0262	0.2434	0.2356	0.1090	-5029.897	0.0255	0.2338	0.2379	0.1129	-5039.093	0.0264	0.2340	0.2379	0.1129	-5039.093	0.0264	0.2340	0.2353	0.1147	-5034.211	0.0264	0.2305	0.2378	0.1130	-5039.203	0.0264	0.2338	0.2352	0.1147	-5034.241	0.0264	0.2305	0.2366	0.1138	-5036.653	0.0264	0.2322	0.2338	0.1157	-5031.863	0.0265	0.2286	0.2338	0.1157	-5031.863	0.0265	0.2286	0.2338	0.1157	-5031.863	0.0265	0.2286	0.2338	0.1157	-5031.863	0.0265	0.2286	0.2417	0.1105	-5046.514	0.0264	0.2390	0.2405	0.1113	-5044.665	0.0264	0.2374	0.2590	0.1477	-5125.924	0.0350	0.2366	0.2712	0.1252	-5135.909	0.0325	0.2597	0.2785	0.1301	-5157.371	0.0343	0.2640	0.2771	0.1310	-5155.063	0.0343	0.2621	0.2790	0.1224	-5151.419	0.0329	0.2688	0.2029	0.1323	-4960.143	0.0253	0.1914	0.2039	0.1347	-4964.866	0.0258	0.1914	0.0365	0.4841	-4364.498	0.0096	0.0198	0.0702	0.0699	-4484.115	0.0053	0.0763	0.0692	0.0640	-4477.745	0.0049	0.0763	0.0897	0.0332	-4533.720	0.0035	0.1070	0.0897	0.0332	-4533.720	0.0035	0.1070	0.0897	0.0332	-4533.720	0.0035	0.1070	0.0897	0.0332	-4533.720	0.0035	0.1070	0.0897	0.0332	-4533.720	0.0035	0.1070	0.0908	0.0327	-4536.967	0.0035	0.1084	0.0897	0.0332	-4533.720	0.0035	0.1070	0.0897	0.0332	-4533.720	0.0035	0.1070	0.0897	0.0332	-4533.720	0.0035	0.1070	0.0854	0.0350	-4520.535	0.0035	0.1013	0.0843	0.0355	-4517.217	0.0035	0.0999	0.0865	0.0346	-4523.856	0.0035	0.1027	0.0010	0.0010	-4136.053	0.0000	0.0013	0.0078	0.0499	-4184.576	0.0004	0.0089	0.0068	0.0582	-4178.720	0.0004	0.0076	0.0049	0.0875	-4166.473	0.0004	0.0051	0.0088	0.0997	-4192.964	0.0009	0.0089	0.0107	0.0775	-4204.264	0.0009	0.0114	0.0010	0.0010	-4136.053	0.0000	0.0013	0.0010	0.0010	-4136.053	0.0000	0.0013	0.7456	0.1584	-6044.548	0.1056	0.6666	0.3942	0.1264	-5409.302	0.0476	0.3766	0.3942	0.1264	-5409.302	0.0476	0.3766	0.4050	0.1219	-5423.361	0.0476	0.3906	0.3439	0.1728	-5356.447	0.0516	0.2989	0.3397	0.1764	-5350.318	0.0517	0.2932	0.3397	0.1764	-5350.318	0.0517	0.2932	0.3453	0.1692	-5357.071	0.0511	0.3022	0.3571	0.1762	-5390.832	0.0543	0.3083	0.3655	0.2051	-5435.123	0.0613	0.2989	0.2452	0.2033	-5129.338	0.0409	0.2011	0.2599	0.1915	-5164.800	0.0417	0.2179	0.2571	0.1948	-5159.315	0.0417	0.2143	0.2633	0.1672	-5157.471	0.0387	0.2314	0.2653	0.1715	-5166.075	0.0397	0.2312	0.2643	0.1694	-5161.797	0.0392	0.2313	0.2618	0.1719	-5156.817	0.0392	0.2279	0.2681	0.1656	-5169.207	0.0391	0.2363	0.2643	0.1694	-5161.797	0.0392	0.2313	0.2657	0.1680	-5164.168	0.0392	0.2331	0.2669	0.1668	-5166.710	0.0391	0.2347	0.2694	0.1644	-5171.625	0.0391	0.2381	0.2681	0.1656	-5169.206	0.0391	0.2363	0.2656	0.1681	-5164.237	0.0392	0.2330	0.2694	0.1644	-5171.626	0.0391	0.2381	0.2668	0.1154	-5118.215	0.0301	0.2610	0.2668	0.1154	-5118.215	0.0301	0.2610	0.2668	0.1154	-5118.215	0.0301	0.2610	0.2668	0.1154	-5118.215	0.0301	0.2610	0.2685	0.1200	-5129.531	0.0312	0.2601	0.2685	0.1200	-5129.531	0.0312	0.2601	0.2672	0.1209	-5127.206	0.0312	0.2583	0.2682	0.1228	-5131.753	0.0317	0.2582	0.2637	0.1254	-5121.059	0.0317	0.2525	0.2638	0.1227	-5119.069	0.0312	0.2540	0.2638	0.1227	-5119.069	0.0312	0.2540	0.2652	0.1218	-5121.362	0.0312	0.2559	0.2652	0.1218	-5121.362	0.0312	0.2559	0.2652	0.1218	-5121.362	0.0312	0.2559	0.2622	0.1264	-5118.807	0.0317	0.2505	0.2659	0.1239	-5126.163	0.0316	0.2553	0.3132	0.1278	-5237.761	0.0381	0.2983	0.2559	0.1165	-5087.504	0.0291	0.2498	0.2559	0.1190	-5089.471	0.0296	0.2484	0.2559	0.1190	-5089.471	0.0296	0.2484	0.2492	0.1203	-5074.489	0.0290	0.2412	0.2196	0.1101	-4989.101	0.0239	0.2174	0.2196	0.1101	-4989.101	0.0239	0.2174	0.2196	0.1101	-4989.101	0.0239	0.2174	0.2246	0.1067	-4998.565	0.0239	0.2240	0.2144	0.1137	-4978.398	0.0239	0.2105	0.2208	0.1092	-4991.063	0.0239	0.2189	0.2245	0.1067	-4998.610	0.0239	0.2239	0.2180	0.1111	-4986.164	0.0239	0.2153	0.2160	0.1096	-4979.309	0.0235	0.2140	0.2421	0.1164	-5052.831	0.0275	0.2363	0.2382	0.1140	-5041.656	0.0266	0.2338	0.2369	0.1148	-5039.221	0.0266	0.2320	0.2420	0.1115	-5049.027	0.0266	0.2388	0.2382	0.1139	-5041.643	0.0266	0.2338	0.2649	0.1181	-5111.129	0.0304	0.2576	0.2642	0.1208	-5112.686	0.0309	0.2555	0.2572	0.1255	-5100.483	0.0309	0.2461	0.2643	0.1206	-5111.932	0.0308	0.2556	0.2577	0.1253	-5101.020	0.0309	0.2468	0.2577	0.1253	-5101.020	0.0309	0.2468	0.2577	0.1253	-5101.020	0.0309	0.2468	0.2658	0.1175	-5113.249	0.0304	0.2589	0.2443	0.1114	-5053.877	0.0269	0.2411	0.2522	0.1121	-5077.019	0.0279	0.2485	0.2483	0.1145	-5069.081	0.0279	0.2434	0.2522	0.1121	-5077.019	0.0279	0.2485	0.2458	0.1161	-5064.206	0.0279	0.2400	0.2458	0.1161	-5064.206	0.0279	0.2400	0.2522	0.1121	-5077.019	0.0279	0.2485	0.2522	0.1121	-5077.019	0.0279	0.2485	0.2549	0.1129	-5083.041	0.0283	0.2507	0.2563	0.1121	-5085.355	0.0283	0.2525	0.2549	0.1129	-5083.041	0.0283	0.2507	0.2473	0.1178	-5068.412	0.0283	0.2406	0.2473	0.1178	-5068.412	0.0283	0.2406	0.2465	0.1238	-5072.903	0.0293	0.2368	0.2402	0.1046	-5034.342	0.0252	0.2407	0.2696	0.1080	-5111.107	0.0290	0.2681	0.2696	0.1080	-5111.107	0.0290	0.2681	0.2529	0.1106	-5074.624	0.0276	0.2500	0.2622	0.1153	-5103.156	0.0296	0.2565	0.2540	0.1018	-5063.752	0.0261	0.2561	0.2552	0.1012	-5066.242	0.0261	0.2576	0.2446	0.1076	-5050.486	0.0262	0.2434	0.2356	0.1090	-5029.897	0.0255	0.2338	0.2379	0.1129	-5039.093	0.0264	0.2340	0.2379	0.1129	-5039.093	0.0264	0.2340	0.2353	0.1147	-5034.211	0.0264	0.2305	0.2378	0.1130	-5039.203	0.0264	0.2338	0.2352	0.1147	-5034.241	0.0264	0.2305	0.2366	0.1138	-5036.653	0.0264	0.2322	0.2338	0.1157	-5031.863	0.0265	0.2286	0.2338	0.1157	-5031.863	0.0265	0.2286	0.2338	0.1157	-5031.863	0.0265	0.2286	0.2338	0.1157	-5031.863	0.0265	0.2286	0.2417	0.1105	-5046.514	0.0264	0.2390	0.2405	0.1113	-5044.665	0.0264	0.2374	0.2590	0.1477	-5125.924	0.0350	0.2366	0.2712	0.1252	-5135.909	0.0325	0.2597	0.2785	0.1301	-5157.371	0.0343	0.2640	0.2771	0.1310	-5155.063	0.0343	0.2621	0.2790	0.1224	-5151.419	0.0329	0.2688	0.2029	0.1323	-4960.143	0.0253	0.1914	0.2039	0.1347	-4964.866	0.0258	0.1914	0.0365	0.4841	-4364.498	0.0096	0.0198	0.0702	0.0699	-4484.115	0.0053	0.0763	0.0692	0.0640	-4477.745	0.0049	0.0763	0.0897	0.0332	-4533.720	0.0035	0.1070	0.0897	0.0332	-4533.720	0.0035	0.1070	0.0897	0.0332	-4533.720	0.0035	0.1070	0.0897	0.0332	-4533.720	0.0035	0.1070	0.0897	0.0332	-4533.720	0.0035	0.1070	0.0908	0.0327	-4536.967	0.0035	0.1084	0.0897	0.0332	-4533.720	0.0035	0.1070	0.0897	0.0332	-4533.720	0.0035	0.1070	0.0897	0.0332	-4533.720	0.0035	0.1070	0.0854	0.0350	-4520.535	0.0035	0.1013	0.0843	0.0355	-4517.217	0.0035	0.0999	0.0865	0.0346	-4523.856	0.0035	0.1027	0.0010	0.0010	-4136.053	0.0000	0.0013	0.0078	0.0499	-4184.576	0.0004	0.0089	0.0068	0.0582	-4178.720	0.0004	0.0076	0.0049	0.0875	-4166.473	0.0004	0.0051	0.0088	0.0997	-4192.964	0.0009	0.0089	0.0107	0.0775	-4204.264	0.0009	0.0114	0.0010	0.0010	-4136.053	0.0000	0.0013	0.0010	0.0010	-4136.053	0.0000	0.0013	0.0000	99.0000	-4127.327	0.0000	0.0000	0.7433	0.1592	-6043.259	0.1056	0.6635	0.3926	0.1271	-5407.381	0.0476	0.3745	0.3926	0.1271	-5407.381	0.0476	0.3745	0.4034	0.1226	-5421.480	0.0476	0.3885	0.3424	0.1739	-5354.274	0.0516	0.2970	0.3383	0.1776	-5348.124	0.0517	0.2913	0.3383	0.1776	-5348.124	0.0517	0.2913	0.3439	0.1703	-5354.910	0.0511	0.3003	0.3556	0.1773	-5388.693	0.0543	0.3064	0.3641	0.2065	-5432.950	0.0613	0.2970	0.2439	0.2051	-5126.739	0.0409	0.1994	0.2586	0.1931	-5162.287	0.0417	0.2162	0.2558	0.1964	-5156.784	0.0418	0.2126	0.2620	0.1685	-5155.022	0.0387	0.2296	0.2640	0.1729	-5163.625	0.0397	0.2294	0.2630	0.1707	-5159.347	0.0392	0.2295	0.2605	0.1733	-5154.351	0.0392	0.2262	0.2668	0.1669	-5166.781	0.0392	0.2346	0.2630	0.1707	-5159.347	0.0392	0.2295	0.2644	0.1693	-5161.727	0.0392	0.2314	0.2656	0.1681	-5164.276	0.0392	0.2329	0.2681	0.1656	-5169.206	0.0391	0.2363	0.2668	0.1669	-5166.780	0.0392	0.2346	0.2643	0.1694	-5161.795	0.0392	0.2313	0.2681	0.1656	-5169.207	0.0391	0.2363	0.2654	0.1162	-5115.895	0.0301	0.2592	0.2654	0.1162	-5115.895	0.0301	0.2592	0.2654	0.1162	-5115.895	0.0301	0.2592	0.2654	0.1162	-5115.895	0.0301	0.2592	0.2672	0.1209	-5127.207	0.0312	0.2583	0.2672	0.1209	-5127.207	0.0312	0.2583	0.2658	0.1217	-5124.875	0.0312	0.2565	0.2668	0.1237	-5129.421	0.0317	0.2564	0.2624	0.1263	-5118.704	0.0317	0.2507	0.2625	0.1236	-5116.720	0.0312	0.2522	0.2625	0.1236	-5116.720	0.0312	0.2522	0.2639	0.1227	-5119.021	0.0312	0.2541	0.2639	0.1227	-5119.021	0.0312	0.2541	0.2639	0.1227	-5119.021	0.0312	0.2541	0.2609	0.1273	-5116.444	0.0317	0.2487	0.2646	0.1248	-5123.820	0.0317	0.2536	0.3118	0.1287	-5235.586	0.0381	0.2964	0.2546	0.1173	-5085.137	0.0291	0.2480	0.2546	0.1199	-5087.098	0.0296	0.2466	0.2546	0.1199	-5087.098	0.0296	0.2466	0.2479	0.1212	-5072.085	0.0290	0.2395	0.2183	0.1109	-4986.586	0.0239	0.2157	0.2183	0.1109	-4986.586	0.0239	0.2157	0.2183	0.1109	-4986.586	0.0239	0.2157	0.2233	0.1076	-4996.081	0.0239	0.2222	0.2131	0.1147	-4975.848	0.0239	0.2088	0.2195	0.1101	-4988.555	0.0239	0.2172	0.2232	0.1076	-4996.126	0.0239	0.2222	0.2168	0.1120	-4983.638	0.0239	0.2136	0.2147	0.1105	-4976.776	0.0235	0.2123	0.2408	0.1173	-5050.404	0.0275	0.2346	0.2369	0.1148	-5039.218	0.0266	0.2320	0.2356	0.1157	-5036.775	0.0266	0.2303	0.2407	0.1123	-5046.611	0.0266	0.2371	0.2369	0.1148	-5039.205	0.0266	0.2320	0.2635	0.1190	-5108.795	0.0304	0.2558	0.2629	0.1217	-5110.343	0.0309	0.2537	0.2558	0.1264	-5098.100	0.0309	0.2444	0.2630	0.1215	-5109.590	0.0308	0.2538	0.2564	0.1263	-5098.640	0.0309	0.2450	0.2564	0.1263	-5098.640	0.0309	0.2450	0.2564	0.1263	-5098.640	0.0309	0.2450	0.2645	0.1183	-5110.921	0.0304	0.2571	0.2429	0.1122	-5051.472	0.0269	0.2393	0.2508	0.1129	-5074.647	0.0279	0.2467	0.2470	0.1153	-5066.687	0.0279	0.2416	0.2508	0.1129	-5074.647	0.0279	0.2467	0.2444	0.1170	-5061.797	0.0279	0.2383	0.2444	0.1170	-5061.797	0.0279	0.2383	0.2508	0.1129	-5074.647	0.0279	0.2467	0.2508	0.1129	-5074.647	0.0279	0.2467	0.2535	0.1138	-5080.678	0.0283	0.2489	0.2549	0.1129	-5083.000	0.0283	0.2507	0.2535	0.1138	-5080.678	0.0283	0.2489	0.2459	0.1186	-5066.005	0.0283	0.2389	0.2459	0.1186	-5066.005	0.0283	0.2389	0.2452	0.1248	-5070.478	0.0293	0.2350	0.2389	0.1054	-5031.935	0.0252	0.2389	0.2682	0.1088	-5108.816	0.0290	0.2662	0.2682	0.1088	-5108.816	0.0290	0.2662	0.2515	0.1114	-5072.258	0.0276	0.2482	0.2608	0.1161	-5100.818	0.0296	0.2547	0.2527	0.1025	-5061.412	0.0261	0.2543	0.2538	0.1019	-5063.909	0.0261	0.2558	0.2432	0.1085	-5048.092	0.0262	0.2416	0.2343	0.1098	-5027.459	0.0255	0.2321	0.2366	0.1138	-5036.656	0.0264	0.2322	0.2366	0.1138	-5036.656	0.0264	0.2322	0.2340	0.1156	-5031.758	0.0264	0.2288	0.2365	0.1139	-5036.765	0.0264	0.2321	0.2339	0.1156	-5031.788	0.0264	0.2287	0.2353	0.1147	-5034.208	0.0264	0.2305	0.2325	0.1166	-5029.401	0.0265	0.2269	0.2325	0.1166	-5029.401	0.0265	0.2269	0.2325	0.1166	-5029.401	0.0265	0.2269	0.2325	0.1166	-5029.401	0.0265	0.2269	0.2404	0.1114	-5044.100	0.0264	0.2372	0.2392	0.1122	-5042.243	0.0264	0.2356	0.2577	0.1489	-5123.499	0.0350	0.2349	0.2698	0.1261	-5133.584	0.0325	0.2579	0.2771	0.1310	-5155.063	0.0343	0.2621	0.2757	0.1320	-5152.748	0.0343	0.2603	0.2776	0.1232	-5149.131	0.0329	0.2670	0.2017	0.1335	-4957.492	0.0253	0.1898	0.2027	0.1359	-4962.215	0.0258	0.1897	0.0355	0.5221	-4359.489	0.0096	0.0184	0.0691	0.0712	-4480.503	0.0053	0.0749	0.0682	0.0652	-4474.133	0.0049	0.0749	0.0886	0.0336	-4530.458	0.0035	0.1056	0.0886	0.0336	-4530.458	0.0035	0.1056	0.0886	0.0336	-4530.458	0.0035	0.1056	0.0886	0.0336	-4530.458	0.0035	0.1056	0.0886	0.0336	-4530.458	0.0035	0.1056	0.0897	0.0332	-4533.720	0.0035	0.1070	0.0886	0.0336	-4530.458	0.0035	0.1056	0.0886	0.0336	-4530.458	0.0035	0.1056	0.0886	0.0336	-4530.458	0.0035	0.1056	0.0843	0.0355	-4517.217	0.0035	0.0999	0.0832	0.0360	-4513.884	0.0035	0.0985	0.0854	0.0350	-4520.552	0.0035	0.1013	0.0000	99.0000	-4127.327	0.0000	0.0000	0.0068	0.0582	-4178.722	0.0004	0.0076	0.0058	0.0699	-4172.698	0.0004	0.0063	0.0039	0.1168	-4159.994	0.0004	0.0038	0.0078	0.1164	-4187.111	0.0009	0.0076	0.0097	0.0873	-4198.681	0.0009	0.0101	0.0000	0.8765	-4127.328	0.0000	0.0000	0.0000	99.0000	-4127.327	0.0000	0.0000	0.0010	0.0010	-4136.053	0.0000	0.0013	0.0010	0.0010	-4136.053	0.0000	0.0013	0.7433	0.1592	-6043.259	0.1056	0.6635	0.3926	0.1271	-5407.381	0.0476	0.3745	0.3926	0.1271	-5407.381	0.0476	0.3745	0.4034	0.1226	-5421.480	0.0476	0.3885	0.3424	0.1739	-5354.274	0.0516	0.2970	0.3383	0.1776	-5348.124	0.0517	0.2913	0.3383	0.1776	-5348.124	0.0517	0.2913	0.3439	0.1703	-5354.910	0.0511	0.3003	0.3556	0.1773	-5388.693	0.0543	0.3064	0.3641	0.2065	-5432.950	0.0613	0.2970	0.2439	0.2051	-5126.739	0.0409	0.1994	0.2586	0.1931	-5162.287	0.0417	0.2162	0.2558	0.1964	-5156.784	0.0418	0.2126	0.2620	0.1685	-5155.022	0.0387	0.2296	0.2640	0.1729	-5163.625	0.0397	0.2294	0.2630	0.1707	-5159.347	0.0392	0.2295	0.2605	0.1733	-5154.351	0.0392	0.2262	0.2668	0.1669	-5166.781	0.0392	0.2346	0.2630	0.1707	-5159.347	0.0392	0.2295	0.2644	0.1693	-5161.727	0.0392	0.2314	0.2656	0.1681	-5164.276	0.0392	0.2329	0.2681	0.1656	-5169.206	0.0391	0.2363	0.2668	0.1669	-5166.780	0.0392	0.2346	0.2643	0.1694	-5161.795	0.0392	0.2313	0.2681	0.1656	-5169.207	0.0391	0.2363	0.2654	0.1162	-5115.895	0.0301	0.2592	0.2654	0.1162	-5115.895	0.0301	0.2592	0.2654	0.1162	-5115.895	0.0301	0.2592	0.2654	0.1162	-5115.895	0.0301	0.2592	0.2672	0.1209	-5127.207	0.0312	0.2583	0.2672	0.1209	-5127.207	0.0312	0.2583	0.2658	0.1217	-5124.875	0.0312	0.2565	0.2668	0.1237	-5129.421	0.0317	0.2564	0.2624	0.1263	-5118.704	0.0317	0.2507	0.2625	0.1236	-5116.720	0.0312	0.2522	0.2625	0.1236	-5116.720	0.0312	0.2522	0.2639	0.1227	-5119.021	0.0312	0.2541	0.2639	0.1227	-5119.021	0.0312	0.2541	0.2639	0.1227	-5119.021	0.0312	0.2541	0.2609	0.1273	-5116.444	0.0317	0.2487	0.2646	0.1248	-5123.820	0.0317	0.2536	0.3118	0.1287	-5235.586	0.0381	0.2964	0.2546	0.1173	-5085.137	0.0291	0.2480	0.2546	0.1199	-5087.098	0.0296	0.2466	0.2546	0.1199	-5087.098	0.0296	0.2466	0.2479	0.1212	-5072.085	0.0290	0.2395	0.2183	0.1109	-4986.586	0.0239	0.2157	0.2183	0.1109	-4986.586	0.0239	0.2157	0.2183	0.1109	-4986.586	0.0239	0.2157	0.2233	0.1076	-4996.081	0.0239	0.2222	0.2131	0.1147	-4975.848	0.0239	0.2088	0.2195	0.1101	-4988.555	0.0239	0.2172	0.2232	0.1076	-4996.126	0.0239	0.2222	0.2168	0.1120	-4983.638	0.0239	0.2136	0.2147	0.1105	-4976.776	0.0235	0.2123	0.2408	0.1173	-5050.404	0.0275	0.2346	0.2369	0.1148	-5039.218	0.0266	0.2320	0.2356	0.1157	-5036.775	0.0266	0.2303	0.2407	0.1123	-5046.611	0.0266	0.2371	0.2369	0.1148	-5039.205	0.0266	0.2320	0.2635	0.1190	-5108.795	0.0304	0.2558	0.2629	0.1217	-5110.343	0.0309	0.2537	0.2558	0.1264	-5098.100	0.0309	0.2444	0.2630	0.1215	-5109.590	0.0308	0.2538	0.2564	0.1263	-5098.640	0.0309	0.2450	0.2564	0.1263	-5098.640	0.0309	0.2450	0.2564	0.1263	-5098.640	0.0309	0.2450	0.2645	0.1183	-5110.921	0.0304	0.2571	0.2429	0.1122	-5051.472	0.0269	0.2393	0.2508	0.1129	-5074.647	0.0279	0.2467	0.2470	0.1153	-5066.687	0.0279	0.2416	0.2508	0.1129	-5074.647	0.0279	0.2467	0.2444	0.1170	-5061.797	0.0279	0.2383	0.2444	0.1170	-5061.797	0.0279	0.2383	0.2508	0.1129	-5074.647	0.0279	0.2467	0.2508	0.1129	-5074.647	0.0279	0.2467	0.2535	0.1138	-5080.678	0.0283	0.2489	0.2549	0.1129	-5083.000	0.0283	0.2507	0.2535	0.1138	-5080.678	0.0283	0.2489	0.2459	0.1186	-5066.005	0.0283	0.2389	0.2459	0.1186	-5066.005	0.0283	0.2389	0.2452	0.1248	-5070.478	0.0293	0.2350	0.2389	0.1054	-5031.935	0.0252	0.2389	0.2682	0.1088	-5108.816	0.0290	0.2662	0.2682	0.1088	-5108.816	0.0290	0.2662	0.2515	0.1114	-5072.258	0.0276	0.2482	0.2608	0.1161	-5100.818	0.0296	0.2547	0.2527	0.1025	-5061.412	0.0261	0.2543	0.2538	0.1019	-5063.909	0.0261	0.2558	0.2432	0.1085	-5048.092	0.0262	0.2416	0.2343	0.1098	-5027.459	0.0255	0.2321	0.2366	0.1138	-5036.656	0.0264	0.2322	0.2366	0.1138	-5036.656	0.0264	0.2322	0.2340	0.1156	-5031.758	0.0264	0.2288	0.2365	0.1139	-5036.765	0.0264	0.2321	0.2339	0.1156	-5031.788	0.0264	0.2287	0.2353	0.1147	-5034.208	0.0264	0.2305	0.2325	0.1166	-5029.401	0.0265	0.2269	0.2325	0.1166	-5029.401	0.0265	0.2269	0.2325	0.1166	-5029.401	0.0265	0.2269	0.2325	0.1166	-5029.401	0.0265	0.2269	0.2404	0.1114	-5044.100	0.0264	0.2372	0.2392	0.1122	-5042.243	0.0264	0.2356	0.2577	0.1489	-5123.499	0.0350	0.2349	0.2698	0.1261	-5133.584	0.0325	0.2579	0.2771	0.1310	-5155.063	0.0343	0.2621	0.2757	0.1320	-5152.748	0.0343	0.2603	0.2776	0.1232	-5149.131	0.0329	0.2670	0.2017	0.1335	-4957.492	0.0253	0.1898	0.2027	0.1359	-4962.215	0.0258	0.1897	0.0355	0.5221	-4359.489	0.0096	0.0184	0.0691	0.0712	-4480.503	0.0053	0.0749	0.0682	0.0652	-4474.133	0.0049	0.0749	0.0886	0.0336	-4530.458	0.0035	0.1056	0.0886	0.0336	-4530.458	0.0035	0.1056	0.0886	0.0336	-4530.458	0.0035	0.1056	0.0886	0.0336	-4530.458	0.0035	0.1056	0.0886	0.0336	-4530.458	0.0035	0.1056	0.0897	0.0332	-4533.720	0.0035	0.1070	0.0886	0.0336	-4530.458	0.0035	0.1056	0.0886	0.0336	-4530.458	0.0035	0.1056	0.0886	0.0336	-4530.458	0.0035	0.1056	0.0843	0.0355	-4517.217	0.0035	0.0999	0.0832	0.0360	-4513.884	0.0035	0.0985	0.0854	0.0350	-4520.552	0.0035	0.1013	0.0000	0.9998	-4127.328	0.0000	0.0000	0.0068	0.0582	-4178.722	0.0004	0.0076	0.0058	0.0699	-4172.698	0.0004	0.0063	0.0039	0.1168	-4159.994	0.0004	0.0038	0.0078	0.1164	-4187.111	0.0009	0.0076	0.0097	0.0873	-4198.681	0.0009	0.0101	0.0000	0.8766	-4127.328	0.0000	0.0000	0.0000	99.0000	-4127.327	0.0000	0.0000	0.0010	0.0010	-4136.053	0.0000	0.0013	0.0010	0.0010	-4136.053	0.0000	0.0013	0.0000	1.0378	-4127.328	0.0000	0.0000	0.7456	0.1584	-6044.548	0.1056	0.6666	0.3942	0.1264	-5409.302	0.0476	0.3766	0.3942	0.1264	-5409.302	0.0476	0.3766	0.4050	0.1219	-5423.361	0.0476	0.3906	0.3439	0.1728	-5356.447	0.0516	0.2989	0.3397	0.1764	-5350.318	0.0517	0.2932	0.3397	0.1764	-5350.318	0.0517	0.2932	0.3453	0.1692	-5357.071	0.0511	0.3022	0.3571	0.1762	-5390.832	0.0543	0.3083	0.3655	0.2051	-5435.123	0.0613	0.2989	0.2452	0.2033	-5129.338	0.0409	0.2011	0.2599	0.1915	-5164.800	0.0417	0.2179	0.2571	0.1948	-5159.315	0.0417	0.2143	0.2633	0.1672	-5157.471	0.0387	0.2314	0.2653	0.1715	-5166.075	0.0397	0.2312	0.2643	0.1694	-5161.797	0.0392	0.2313	0.2618	0.1719	-5156.817	0.0392	0.2279	0.2681	0.1656	-5169.207	0.0391	0.2363	0.2643	0.1694	-5161.797	0.0392	0.2313	0.2657	0.1680	-5164.168	0.0392	0.2331	0.2669	0.1668	-5166.710	0.0391	0.2347	0.2694	0.1644	-5171.625	0.0391	0.2381	0.2681	0.1656	-5169.206	0.0391	0.2363	0.2656	0.1681	-5164.237	0.0392	0.2330	0.2694	0.1644	-5171.626	0.0391	0.2381	0.2668	0.1154	-5118.215	0.0301	0.2610	0.2668	0.1154	-5118.215	0.0301	0.2610	0.2668	0.1154	-5118.215	0.0301	0.2610	0.2668	0.1154	-5118.215	0.0301	0.2610	0.2685	0.1200	-5129.531	0.0312	0.2601	0.2685	0.1200	-5129.531	0.0312	0.2601	0.2672	0.1209	-5127.206	0.0312	0.2583	0.2682	0.1228	-5131.753	0.0317	0.2582	0.2637	0.1254	-5121.059	0.0317	0.2525	0.2638	0.1227	-5119.069	0.0312	0.2540	0.2638	0.1227	-5119.069	0.0312	0.2540	0.2652	0.1218	-5121.362	0.0312	0.2559	0.2652	0.1218	-5121.362	0.0312	0.2559	0.2652	0.1218	-5121.362	0.0312	0.2559	0.2622	0.1264	-5118.807	0.0317	0.2505	0.2659	0.1239	-5126.163	0.0316	0.2553	0.3132	0.1278	-5237.761	0.0381	0.2983	0.2559	0.1165	-5087.504	0.0291	0.2498	0.2559	0.1190	-5089.471	0.0296	0.2484	0.2559	0.1190	-5089.471	0.0296	0.2484	0.2492	0.1203	-5074.489	0.0290	0.2412	0.2196	0.1101	-4989.101	0.0239	0.2174	0.2196	0.1101	-4989.101	0.0239	0.2174	0.2196	0.1101	-4989.101	0.0239	0.2174	0.2246	0.1067	-4998.565	0.0239	0.2240	0.2144	0.1137	-4978.398	0.0239	0.2105	0.2208	0.1092	-4991.063	0.0239	0.2189	0.2245	0.1067	-4998.610	0.0239	0.2239	0.2180	0.1111	-4986.164	0.0239	0.2153	0.2160	0.1096	-4979.309	0.0235	0.2140	0.2421	0.1164	-5052.831	0.0275	0.2363	0.2382	0.1140	-5041.656	0.0266	0.2338	0.2369	0.1148	-5039.221	0.0266	0.2320	0.2420	0.1115	-5049.027	0.0266	0.2388	0.2382	0.1139	-5041.643	0.0266	0.2338	0.2649	0.1181	-5111.129	0.0304	0.2576	0.2642	0.1208	-5112.686	0.0309	0.2555	0.2572	0.1255	-5100.483	0.0309	0.2461	0.2643	0.1206	-5111.932	0.0308	0.2556	0.2577	0.1253	-5101.020	0.0309	0.2468	0.2577	0.1253	-5101.020	0.0309	0.2468	0.2577	0.1253	-5101.020	0.0309	0.2468	0.2658	0.1175	-5113.249	0.0304	0.2589	0.2443	0.1114	-5053.877	0.0269	0.2411	0.2522	0.1121	-5077.019	0.0279	0.2485	0.2483	0.1145	-5069.081	0.0279	0.2434	0.2522	0.1121	-5077.019	0.0279	0.2485	0.2458	0.1161	-5064.206	0.0279	0.2400	0.2458	0.1161	-5064.206	0.0279	0.2400	0.2522	0.1121	-5077.019	0.0279	0.2485	0.2522	0.1121	-5077.019	0.0279	0.2485	0.2549	0.1129	-5083.041	0.0283	0.2507	0.2563	0.1121	-5085.355	0.0283	0.2525	0.2549	0.1129	-5083.041	0.0283	0.2507	0.2473	0.1178	-5068.412	0.0283	0.2406	0.2473	0.1178	-5068.412	0.0283	0.2406	0.2465	0.1238	-5072.903	0.0293	0.2368	0.2402	0.1046	-5034.342	0.0252	0.2407	0.2696	0.1080	-5111.107	0.0290	0.2681	0.2696	0.1080	-5111.107	0.0290	0.2681	0.2529	0.1106	-5074.624	0.0276	0.2500	0.2622	0.1153	-5103.156	0.0296	0.2565	0.2540	0.1018	-5063.752	0.0261	0.2561	0.2552	0.1012	-5066.242	0.0261	0.2576	0.2446	0.1076	-5050.486	0.0262	0.2434	0.2356	0.1090	-5029.897	0.0255	0.2338	0.2379	0.1129	-5039.093	0.0264	0.2340	0.2379	0.1129	-5039.093	0.0264	0.2340	0.2353	0.1147	-5034.211	0.0264	0.2305	0.2378	0.1130	-5039.203	0.0264	0.2338	0.2352	0.1147	-5034.241	0.0264	0.2305	0.2366	0.1138	-5036.653	0.0264	0.2322	0.2338	0.1157	-5031.863	0.0265	0.2286	0.2338	0.1157	-5031.863	0.0265	0.2286	0.2338	0.1157	-5031.863	0.0265	0.2286	0.2338	0.1157	-5031.863	0.0265	0.2286	0.2417	0.1105	-5046.514	0.0264	0.2390	0.2405	0.1113	-5044.665	0.0264	0.2374	0.2590	0.1477	-5125.924	0.0350	0.2366	0.2712	0.1252	-5135.909	0.0325	0.2597	0.2785	0.1301	-5157.371	0.0343	0.2640	0.2771	0.1310	-5155.063	0.0343	0.2621	0.2790	0.1224	-5151.419	0.0329	0.2688	0.2029	0.1323	-4960.143	0.0253	0.1914	0.2039	0.1347	-4964.866	0.0258	0.1914	0.0365	0.4841	-4364.498	0.0096	0.0198	0.0702	0.0699	-4484.115	0.0053	0.0763	0.0692	0.0640	-4477.745	0.0049	0.0763	0.0897	0.0332	-4533.720	0.0035	0.1070	0.0897	0.0332	-4533.720	0.0035	0.1070	0.0897	0.0332	-4533.720	0.0035	0.1070	0.0897	0.0332	-4533.720	0.0035	0.1070	0.0897	0.0332	-4533.720	0.0035	0.1070	0.0908	0.0327	-4536.967	0.0035	0.1084	0.0897	0.0332	-4533.720	0.0035	0.1070	0.0897	0.0332	-4533.720	0.0035	0.1070	0.0897	0.0332	-4533.720	0.0035	0.1070	0.0854	0.0350	-4520.535	0.0035	0.1013	0.0843	0.0355	-4517.217	0.0035	0.0999	0.0865	0.0346	-4523.856	0.0035	0.1027	0.0010	0.0010	-4136.053	0.0000	0.0013	0.0078	0.0499	-4184.576	0.0004	0.0089	0.0068	0.0582	-4178.720	0.0004	0.0076	0.0049	0.0875	-4166.473	0.0004	0.0051	0.0088	0.0997	-4192.964	0.0009	0.0089	0.0107	0.0775	-4204.264	0.0009	0.0114	0.0010	0.0010	-4136.053	0.0000	0.0013	0.0010	0.0010	-4136.053	0.0000	0.0013	0.0000	0.8173	-4127.328	0.0000	0.0000	0.0000	99.0000	-4127.327	0.0000	0.0000	0.0010	0.0010	-4136.053	0.0000	0.0013	0.0010	0.0010	-4136.053	0.0000	0.0013	0.7433	0.1592	-6043.259	0.1056	0.6635	0.3926	0.1271	-5407.381	0.0476	0.3745	0.3926	0.1271	-5407.381	0.0476	0.3745	0.4034	0.1226	-5421.480	0.0476	0.3885	0.3424	0.1739	-5354.274	0.0516	0.2970	0.3383	0.1776	-5348.124	0.0517	0.2913	0.3383	0.1776	-5348.124	0.0517	0.2913	0.3439	0.1703	-5354.910	0.0511	0.3003	0.3556	0.1773	-5388.693	0.0543	0.3064	0.3641	0.2065	-5432.950	0.0613	0.2970	0.2439	0.2051	-5126.739	0.0409	0.1994	0.2586	0.1931	-5162.287	0.0417	0.2162	0.2558	0.1964	-5156.784	0.0418	0.2126	0.2620	0.1685	-5155.022	0.0387	0.2296	0.2640	0.1729	-5163.625	0.0397	0.2294	0.2630	0.1707	-5159.347	0.0392	0.2295	0.2605	0.1733	-5154.351	0.0392	0.2262	0.2668	0.1669	-5166.781	0.0392	0.2346	0.2630	0.1707	-5159.347	0.0392	0.2295	0.2644	0.1693	-5161.727	0.0392	0.2314	0.2656	0.1681	-5164.276	0.0392	0.2329	0.2681	0.1656	-5169.206	0.0391	0.2363	0.2668	0.1669	-5166.780	0.0392	0.2346	0.2643	0.1694	-5161.795	0.0392	0.2313	0.2681	0.1656	-5169.207	0.0391	0.2363	0.2654	0.1162	-5115.895	0.0301	0.2592	0.2654	0.1162	-5115.895	0.0301	0.2592	0.2654	0.1162	-5115.895	0.0301	0.2592	0.2654	0.1162	-5115.895	0.0301	0.2592	0.2672	0.1209	-5127.207	0.0312	0.2583	0.2672	0.1209	-5127.207	0.0312	0.2583	0.2658	0.1217	-5124.875	0.0312	0.2565	0.2668	0.1237	-5129.421	0.0317	0.2564	0.2624	0.1263	-5118.704	0.0317	0.2507	0.2625	0.1236	-5116.720	0.0312	0.2522	0.2625	0.1236	-5116.720	0.0312	0.2522	0.2639	0.1227	-5119.021	0.0312	0.2541	0.2639	0.1227	-5119.021	0.0312	0.2541	0.2639	0.1227	-5119.021	0.0312	0.2541	0.2609	0.1273	-5116.444	0.0317	0.2487	0.2646	0.1248	-5123.820	0.0317	0.2536	0.3118	0.1287	-5235.586	0.0381	0.2964	0.2546	0.1173	-5085.137	0.0291	0.2480	0.2546	0.1199	-5087.098	0.0296	0.2466	0.2546	0.1199	-5087.098	0.0296	0.2466	0.2479	0.1212	-5072.085	0.0290	0.2395	0.2183	0.1109	-4986.586	0.0239	0.2157	0.2183	0.1109	-4986.586	0.0239	0.2157	0.2183	0.1109	-4986.586	0.0239	0.2157	0.2233	0.1076	-4996.081	0.0239	0.2222	0.2131	0.1147	-4975.848	0.0239	0.2088	0.2195	0.1101	-4988.555	0.0239	0.2172	0.2232	0.1076	-4996.126	0.0239	0.2222	0.2168	0.1120	-4983.638	0.0239	0.2136	0.2147	0.1105	-4976.776	0.0235	0.2123	0.2408	0.1173	-5050.404	0.0275	0.2346	0.2369	0.1148	-5039.218	0.0266	0.2320	0.2356	0.1157	-5036.775	0.0266	0.2303	0.2407	0.1123	-5046.611	0.0266	0.2371	0.2369	0.1148	-5039.205	0.0266	0.2320	0.2635	0.1190	-5108.795	0.0304	0.2558	0.2629	0.1217	-5110.343	0.0309	0.2537	0.2558	0.1264	-5098.100	0.0309	0.2444	0.2630	0.1215	-5109.590	0.0308	0.2538	0.2564	0.1263	-5098.640	0.0309	0.2450	0.2564	0.1263	-5098.640	0.0309	0.2450	0.2564	0.1263	-5098.640	0.0309	0.2450	0.2645	0.1183	-5110.921	0.0304	0.2571	0.2429	0.1122	-5051.472	0.0269	0.2393	0.2508	0.1129	-5074.647	0.0279	0.2467	0.2470	0.1153	-5066.687	0.0279	0.2416	0.2508	0.1129	-5074.647	0.0279	0.2467	0.2444	0.1170	-5061.797	0.0279	0.2383	0.2444	0.1170	-5061.797	0.0279	0.2383	0.2508	0.1129	-5074.647	0.0279	0.2467	0.2508	0.1129	-5074.647	0.0279	0.2467	0.2535	0.1138	-5080.678	0.0283	0.2489	0.2549	0.1129	-5083.000	0.0283	0.2507	0.2535	0.1138	-5080.678	0.0283	0.2489	0.2459	0.1186	-5066.005	0.0283	0.2389	0.2459	0.1186	-5066.005	0.0283	0.2389	0.2452	0.1248	-5070.478	0.0293	0.2350	0.2389	0.1054	-5031.935	0.0252	0.2389	0.2682	0.1088	-5108.816	0.0290	0.2662	0.2682	0.1088	-5108.816	0.0290	0.2662	0.2515	0.1114	-5072.258	0.0276	0.2482	0.2608	0.1161	-5100.818	0.0296	0.2547	0.2527	0.1025	-5061.412	0.0261	0.2543	0.2538	0.1019	-5063.909	0.0261	0.2558	0.2432	0.1085	-5048.092	0.0262	0.2416	0.2343	0.1098	-5027.459	0.0255	0.2321	0.2366	0.1138	-5036.656	0.0264	0.2322	0.2366	0.1138	-5036.656	0.0264	0.2322	0.2340	0.1156	-5031.758	0.0264	0.2288	0.2365	0.1139	-5036.765	0.0264	0.2321	0.2339	0.1156	-5031.788	0.0264	0.2287	0.2353	0.1147	-5034.208	0.0264	0.2305	0.2325	0.1166	-5029.401	0.0265	0.2269	0.2325	0.1166	-5029.401	0.0265	0.2269	0.2325	0.1166	-5029.401	0.0265	0.2269	0.2325	0.1166	-5029.401	0.0265	0.2269	0.2404	0.1114	-5044.100	0.0264	0.2372	0.2392	0.1122	-5042.243	0.0264	0.2356	0.2577	0.1489	-5123.499	0.0350	0.2349	0.2698	0.1261	-5133.584	0.0325	0.2579	0.2771	0.1310	-5155.063	0.0343	0.2621	0.2757	0.1320	-5152.748	0.0343	0.2603	0.2776	0.1232	-5149.131	0.0329	0.2670	0.2017	0.1335	-4957.492	0.0253	0.1898	0.2027	0.1359	-4962.215	0.0258	0.1897	0.0355	0.5221	-4359.489	0.0096	0.0184	0.0691	0.0712	-4480.503	0.0053	0.0749	0.0682	0.0652	-4474.133	0.0049	0.0749	0.0886	0.0336	-4530.458	0.0035	0.1056	0.0886	0.0336	-4530.458	0.0035	0.1056	0.0886	0.0336	-4530.458	0.0035	0.1056	0.0886	0.0336	-4530.458	0.0035	0.1056	0.0886	0.0336	-4530.458	0.0035	0.1056	0.0897	0.0332	-4533.720	0.0035	0.1070	0.0886	0.0336	-4530.458	0.0035	0.1056	0.0886	0.0336	-4530.458	0.0035	0.1056	0.0886	0.0336	-4530.458	0.0035	0.1056	0.0843	0.0355	-4517.217	0.0035	0.0999	0.0832	0.0360	-4513.884	0.0035	0.0985	0.0854	0.0350	-4520.552	0.0035	0.1013	0.0000	0.8350	-4127.328	0.0000	0.0000	0.0068	0.0583	-4178.722	0.0004	0.0076	0.0058	0.0699	-4172.698	0.0004	0.0063	0.0039	0.1168	-4159.994	0.0004	0.0038	0.0078	0.1164	-4187.111	0.0009	0.0076	0.0097	0.0873	-4198.681	0.0009	0.0101	0.0000	0.8647	-4127.328	0.0000	0.0000	0.0000	99.0000	-4127.327	0.0000	0.0000	0.0010	0.0010	-4136.053	0.0000	0.0013	0.0010	0.0010	-4136.053	0.0000	0.0013	0.0000	99.0000	-4127.327	0.0000	0.0000	0.0000	99.0000	-4127.327	0.0000	0.0000	0.0010	0.0010	-4136.053	0.0000	0.0013	0.7433	0.1592	-6043.259	0.1056	0.6635	0.3926	0.1271	-5407.381	0.0476	0.3745	0.3926	0.1271	-5407.381	0.0476	0.3745	0.4034	0.1226	-5421.480	0.0476	0.3885	0.3424	0.1739	-5354.274	0.0516	0.2970	0.3383	0.1776	-5348.124	0.0517	0.2913	0.3383	0.1776	-5348.124	0.0517	0.2913	0.3439	0.1703	-5354.910	0.0511	0.3003	0.3556	0.1773	-5388.693	0.0543	0.3064	0.3641	0.2065	-5432.950	0.0613	0.2970	0.2439	0.2051	-5126.739	0.0409	0.1994	0.2586	0.1931	-5162.287	0.0417	0.2162	0.2558	0.1964	-5156.784	0.0418	0.2126	0.2620	0.1685	-5155.022	0.0387	0.2296	0.2640	0.1729	-5163.625	0.0397	0.2294	0.2630	0.1707	-5159.347	0.0392	0.2295	0.2605	0.1733	-5154.351	0.0392	0.2262	0.2668	0.1669	-5166.781	0.0392	0.2346	0.2630	0.1707	-5159.347	0.0392	0.2295	0.2644	0.1693	-5161.727	0.0392	0.2314	0.2656	0.1681	-5164.276	0.0392	0.2329	0.2681	0.1656	-5169.206	0.0391	0.2363	0.2668	0.1669	-5166.780	0.0392	0.2346	0.2643	0.1694	-5161.795	0.0392	0.2313	0.2681	0.1656	-5169.207	0.0391	0.2363	0.2654	0.1162	-5115.895	0.0301	0.2592	0.2654	0.1162	-5115.895	0.0301	0.2592	0.2654	0.1162	-5115.895	0.0301	0.2592	0.2654	0.1162	-5115.895	0.0301	0.2592	0.2672	0.1209	-5127.207	0.0312	0.2583	0.2672	0.1209	-5127.207	0.0312	0.2583	0.2658	0.1217	-5124.875	0.0312	0.2565	0.2668	0.1237	-5129.421	0.0317	0.2564	0.2624	0.1263	-5118.704	0.0317	0.2507	0.2625	0.1236	-5116.720	0.0312	0.2522	0.2625	0.1236	-5116.720	0.0312	0.2522	0.2639	0.1227	-5119.021	0.0312	0.2541	0.2639	0.1227	-5119.021	0.0312	0.2541	0.2639	0.1227	-5119.021	0.0312	0.2541	0.2609	0.1273	-5116.444	0.0317	0.2487	0.2646	0.1248	-5123.820	0.0317	0.2536	0.3118	0.1287	-5235.586	0.0381	0.2964	0.2546	0.1173	-5085.137	0.0291	0.2480	0.2546	0.1199	-5087.098	0.0296	0.2466	0.2546	0.1199	-5087.098	0.0296	0.2466	0.2479	0.1212	-5072.085	0.0290	0.2395	0.2183	0.1109	-4986.586	0.0239	0.2157	0.2183	0.1109	-4986.586	0.0239	0.2157	0.2183	0.1109	-4986.586	0.0239	0.2157	0.2233	0.1076	-4996.081	0.0239	0.2222	0.2131	0.1147	-4975.848	0.0239	0.2088	0.2195	0.1101	-4988.555	0.0239	0.2172	0.2232	0.1076	-4996.126	0.0239	0.2222	0.2168	0.1120	-4983.638	0.0239	0.2136	0.2147	0.1105	-4976.776	0.0235	0.2123	0.2408	0.1173	-5050.404	0.0275	0.2346	0.2369	0.1148	-5039.218	0.0266	0.2320	0.2356	0.1157	-5036.775	0.0266	0.2303	0.2407	0.1123	-5046.611	0.0266	0.2371	0.2369	0.1148	-5039.205	0.0266	0.2320	0.2635	0.1190	-5108.795	0.0304	0.2558	0.2629	0.1217	-5110.343	0.0309	0.2537	0.2558	0.1264	-5098.100	0.0309	0.2444	0.2630	0.1215	-5109.590	0.0308	0.2538	0.2564	0.1263	-5098.640	0.0309	0.2450	0.2564	0.1263	-5098.640	0.0309	0.2450	0.2564	0.1263	-5098.640	0.0309	0.2450	0.2645	0.1183	-5110.921	0.0304	0.2571	0.2429	0.1122	-5051.472	0.0269	0.2393	0.2508	0.1129	-5074.647	0.0279	0.2467	0.2470	0.1153	-5066.687	0.0279	0.2416	0.2508	0.1129	-5074.647	0.0279	0.2467	0.2444	0.1170	-5061.797	0.0279	0.2383	0.2444	0.1170	-5061.797	0.0279	0.2383	0.2508	0.1129	-5074.647	0.0279	0.2467	0.2508	0.1129	-5074.647	0.0279	0.2467	0.2535	0.1138	-5080.678	0.0283	0.2489	0.2549	0.1129	-5083.000	0.0283	0.2507	0.2535	0.1138	-5080.678	0.0283	0.2489	0.2459	0.1186	-5066.005	0.0283	0.2389	0.2459	0.1186	-5066.005	0.0283	0.2389	0.2452	0.1248	-5070.478	0.0293	0.2350	0.2389	0.1054	-5031.935	0.0252	0.2389	0.2682	0.1088	-5108.816	0.0290	0.2662	0.2682	0.1088	-5108.816	0.0290	0.2662	0.2515	0.1114	-5072.258	0.0276	0.2482	0.2608	0.1161	-5100.818	0.0296	0.2547	0.2527	0.1025	-5061.412	0.0261	0.2543	0.2538	0.1019	-5063.909	0.0261	0.2558	0.2432	0.1085	-5048.092	0.0262	0.2416	0.2343	0.1098	-5027.459	0.0255	0.2321	0.2366	0.1138	-5036.656	0.0264	0.2322	0.2366	0.1138	-5036.656	0.0264	0.2322	0.2340	0.1156	-5031.758	0.0264	0.2288	0.2365	0.1139	-5036.765	0.0264	0.2321	0.2339	0.1156	-5031.788	0.0264	0.2287	0.2353	0.1147	-5034.208	0.0264	0.2305	0.2325	0.1166	-5029.401	0.0265	0.2269	0.2325	0.1166	-5029.401	0.0265	0.2269	0.2325	0.1166	-5029.401	0.0265	0.2269	0.2325	0.1166	-5029.401	0.0265	0.2269	0.2404	0.1114	-5044.100	0.0264	0.2372	0.2392	0.1122	-5042.243	0.0264	0.2356	0.2577	0.1489	-5123.499	0.0350	0.2349	0.2698	0.1261	-5133.584	0.0325	0.2579	0.2771	0.1310	-5155.063	0.0343	0.2621	0.2757	0.1320	-5152.748	0.0343	0.2603	0.2776	0.1232	-5149.131	0.0329	0.2670	0.2017	0.1335	-4957.492	0.0253	0.1898	0.2027	0.1359	-4962.215	0.0258	0.1897	0.0355	0.5221	-4359.489	0.0096	0.0184	0.0691	0.0712	-4480.503	0.0053	0.0749	0.0682	0.0652	-4474.133	0.0049	0.0749	0.0886	0.0336	-4530.458	0.0035	0.1056	0.0886	0.0336	-4530.458	0.0035	0.1056	0.0886	0.0336	-4530.458	0.0035	0.1056	0.0886	0.0336	-4530.458	0.0035	0.1056	0.0886	0.0336	-4530.458	0.0035	0.1056	0.0897	0.0332	-4533.720	0.0035	0.1070	0.0886	0.0336	-4530.458	0.0035	0.1056	0.0886	0.0336	-4530.458	0.0035	0.1056	0.0886	0.0336	-4530.458	0.0035	0.1056	0.0843	0.0355	-4517.217	0.0035	0.0999	0.0832	0.0360	-4513.884	0.0035	0.0985	0.0854	0.0350	-4520.552	0.0035	0.1013	0.0000	0.8866	-4127.328	0.0000	0.0000	0.0068	0.0583	-4178.722	0.0004	0.0076	0.0058	0.0699	-4172.698	0.0004	0.0063	0.0039	0.1168	-4159.994	0.0004	0.0038	0.0078	0.1164	-4187.111	0.0009	0.0076	0.0097	0.0873	-4198.681	0.0009	0.0101	0.0000	0.9760	-4127.328	0.0000	0.0000	0.0000	99.0000	-4127.327	0.0000	0.0000	0.0010	0.0010	-4136.053	0.0000	0.0013	0.0010	0.0010	-4136.053	0.0000	0.0013	0.0000	99.0000	-4127.327	0.0000	0.0000	0.0000	99.0000	-4127.327	0.0000	0.0000	0.0010	0.0010	-4136.053	0.0000	0.0013	0.0000	99.0000	-4127.327	0.0000	0.0000	0.7433	0.1592	-6043.259	0.1056	0.6635	0.3926	0.1271	-5407.381	0.0476	0.3745	0.3926	0.1271	-5407.381	0.0476	0.3745	0.4034	0.1226	-5421.480	0.0476	0.3885	0.3424	0.1739	-5354.274	0.0516	0.2970	0.3383	0.1776	-5348.124	0.0517	0.2913	0.3383	0.1776	-5348.124	0.0517	0.2913	0.3439	0.1703	-5354.910	0.0511	0.3003	0.3556	0.1773	-5388.693	0.0543	0.3064	0.3641	0.2065	-5432.950	0.0613	0.2970	0.2439	0.2051	-5126.739	0.0409	0.1994	0.2586	0.1931	-5162.287	0.0417	0.2162	0.2558	0.1964	-5156.784	0.0418	0.2126	0.2620	0.1685	-5155.022	0.0387	0.2296	0.2640	0.1729	-5163.625	0.0397	0.2294	0.2630	0.1707	-5159.347	0.0392	0.2295	0.2605	0.1733	-5154.351	0.0392	0.2262	0.2668	0.1669	-5166.781	0.0392	0.2346	0.2630	0.1707	-5159.347	0.0392	0.2295	0.2644	0.1693	-5161.727	0.0392	0.2314	0.2656	0.1681	-5164.276	0.0392	0.2329	0.2681	0.1656	-5169.206	0.0391	0.2363	0.2668	0.1669	-5166.780	0.0392	0.2346	0.2643	0.1694	-5161.795	0.0392	0.2313	0.2681	0.1656	-5169.207	0.0391	0.2363	0.2654	0.1162	-5115.895	0.0301	0.2592	0.2654	0.1162	-5115.895	0.0301	0.2592	0.2654	0.1162	-5115.895	0.0301	0.2592	0.2654	0.1162	-5115.895	0.0301	0.2592	0.2672	0.1209	-5127.207	0.0312	0.2583	0.2672	0.1209	-5127.207	0.0312	0.2583	0.2658	0.1217	-5124.875	0.0312	0.2565	0.2668	0.1237	-5129.421	0.0317	0.2564	0.2624	0.1263	-5118.704	0.0317	0.2507	0.2625	0.1236	-5116.720	0.0312	0.2522	0.2625	0.1236	-5116.720	0.0312	0.2522	0.2639	0.1227	-5119.021	0.0312	0.2541	0.2639	0.1227	-5119.021	0.0312	0.2541	0.2639	0.1227	-5119.021	0.0312	0.2541	0.2609	0.1273	-5116.444	0.0317	0.2487	0.2646	0.1248	-5123.820	0.0317	0.2536	0.3118	0.1287	-5235.586	0.0381	0.2964	0.2546	0.1173	-5085.137	0.0291	0.2480	0.2546	0.1199	-5087.098	0.0296	0.2466	0.2546	0.1199	-5087.098	0.0296	0.2466	0.2479	0.1212	-5072.085	0.0290	0.2395	0.2183	0.1109	-4986.586	0.0239	0.2157	0.2183	0.1109	-4986.586	0.0239	0.2157	0.2183	0.1109	-4986.586	0.0239	0.2157	0.2233	0.1076	-4996.081	0.0239	0.2222	0.2131	0.1147	-4975.848	0.0239	0.2088	0.2195	0.1101	-4988.555	0.0239	0.2172	0.2232	0.1076	-4996.126	0.0239	0.2222	0.2168	0.1120	-4983.638	0.0239	0.2136	0.2147	0.1105	-4976.776	0.0235	0.2123	0.2408	0.1173	-5050.404	0.0275	0.2346	0.2369	0.1148	-5039.218	0.0266	0.2320	0.2356	0.1157	-5036.775	0.0266	0.2303	0.2407	0.1123	-5046.611	0.0266	0.2371	0.2369	0.1148	-5039.205	0.0266	0.2320	0.2635	0.1190	-5108.795	0.0304	0.2558	0.2629	0.1217	-5110.343	0.0309	0.2537	0.2558	0.1264	-5098.100	0.0309	0.2444	0.2630	0.1215	-5109.590	0.0308	0.2538	0.2564	0.1263	-5098.640	0.0309	0.2450	0.2564	0.1263	-5098.640	0.0309	0.2450	0.2564	0.1263	-5098.640	0.0309	0.2450	0.2645	0.1183	-5110.921	0.0304	0.2571	0.2429	0.1122	-5051.472	0.0269	0.2393	0.2508	0.1129	-5074.647	0.0279	0.2467	0.2470	0.1153	-5066.687	0.0279	0.2416	0.2508	0.1129	-5074.647	0.0279	0.2467	0.2444	0.1170	-5061.797	0.0279	0.2383	0.2444	0.1170	-5061.797	0.0279	0.2383	0.2508	0.1129	-5074.647	0.0279	0.2467	0.2508	0.1129	-5074.647	0.0279	0.2467	0.2535	0.1138	-5080.678	0.0283	0.2489	0.2549	0.1129	-5083.000	0.0283	0.2507	0.2535	0.1138	-5080.678	0.0283	0.2489	0.2459	0.1186	-5066.005	0.0283	0.2389	0.2459	0.1186	-5066.005	0.0283	0.2389	0.2452	0.1248	-5070.478	0.0293	0.2350	0.2389	0.1054	-5031.935	0.0252	0.2389	0.2682	0.1088	-5108.816	0.0290	0.2662	0.2682	0.1088	-5108.816	0.0290	0.2662	0.2515	0.1114	-5072.258	0.0276	0.2482	0.2608	0.1161	-5100.818	0.0296	0.2547	0.2527	0.1025	-5061.412	0.0261	0.2543	0.2538	0.1019	-5063.909	0.0261	0.2558	0.2432	0.1085	-5048.092	0.0262	0.2416	0.2343	0.1098	-5027.459	0.0255	0.2321	0.2366	0.1138	-5036.656	0.0264	0.2322	0.2366	0.1138	-5036.656	0.0264	0.2322	0.2340	0.1156	-5031.758	0.0264	0.2288	0.2365	0.1139	-5036.765	0.0264	0.2321	0.2339	0.1156	-5031.788	0.0264	0.2287	0.2353	0.1147	-5034.208	0.0264	0.2305	0.2325	0.1166	-5029.401	0.0265	0.2269	0.2325	0.1166	-5029.401	0.0265	0.2269	0.2325	0.1166	-5029.401	0.0265	0.2269	0.2325	0.1166	-5029.401	0.0265	0.2269	0.2404	0.1114	-5044.100	0.0264	0.2372	0.2392	0.1122	-5042.243	0.0264	0.2356	0.2577	0.1489	-5123.499	0.0350	0.2349	0.2698	0.1261	-5133.584	0.0325	0.2579	0.2771	0.1310	-5155.063	0.0343	0.2621	0.2757	0.1320	-5152.748	0.0343	0.2603	0.2776	0.1232	-5149.131	0.0329	0.2670	0.2017	0.1335	-4957.492	0.0253	0.1898	0.2027	0.1359	-4962.215	0.0258	0.1897	0.0355	0.5221	-4359.489	0.0096	0.0184	0.0691	0.0712	-4480.503	0.0053	0.0749	0.0682	0.0652	-4474.133	0.0049	0.0749	0.0886	0.0336	-4530.458	0.0035	0.1056	0.0886	0.0336	-4530.458	0.0035	0.1056	0.0886	0.0336	-4530.458	0.0035	0.1056	0.0886	0.0336	-4530.458	0.0035	0.1056	0.0886	0.0336	-4530.458	0.0035	0.1056	0.0897	0.0332	-4533.720	0.0035	0.1070	0.0886	0.0336	-4530.458	0.0035	0.1056	0.0886	0.0336	-4530.458	0.0035	0.1056	0.0886	0.0336	-4530.458	0.0035	0.1056	0.0843	0.0355	-4517.217	0.0035	0.0999	0.0832	0.0360	-4513.884	0.0035	0.0985	0.0854	0.0350	-4520.552	0.0035	0.1013	0.0000	99.0000	-4127.327	0.0000	0.0000	0.0068	0.0583	-4178.722	0.0004	0.0076	0.0058	0.0700	-4172.698	0.0004	0.0063	0.0039	0.1168	-4159.994	0.0004	0.0038	0.0078	0.1164	-4187.111	0.0009	0.0076	0.0097	0.0873	-4198.681	0.0009	0.0101	0.0000	99.0000	-4127.327	0.0000	0.0000	0.0000	99.0000	-4127.327	0.0000	0.0000	0.0010	0.0010	-4136.053	0.0000	0.0013	0.0010	0.0010	-4136.053	0.0000	0.0013	0.0000	99.0000	-4127.327	0.0000	0.0000	0.0000	99.0000	-4127.327	0.0000	0.0000	0.0010	0.0010	-4136.053	0.0000	0.0013	0.0000	0.9152	-4127.328	0.0000	0.0000	0.0000	99.0000	-4127.327	0.0000	0.0000	0.7433	0.1592	-6043.259	0.1056	0.6635	0.3926	0.1271	-5407.381	0.0476	0.3745	0.3926	0.1271	-5407.381	0.0476	0.3745	0.4034	0.1226	-5421.480	0.0476	0.3885	0.3424	0.1739	-5354.274	0.0516	0.2970	0.3383	0.1776	-5348.124	0.0517	0.2913	0.3383	0.1776	-5348.124	0.0517	0.2913	0.3439	0.1703	-5354.910	0.0511	0.3003	0.3556	0.1773	-5388.693	0.0543	0.3064	0.3641	0.2065	-5432.950	0.0613	0.2970	0.2439	0.2051	-5126.739	0.0409	0.1994	0.2586	0.1931	-5162.287	0.0417	0.2162	0.2558	0.1964	-5156.784	0.0418	0.2126	0.2620	0.1685	-5155.022	0.0387	0.2296	0.2640	0.1729	-5163.625	0.0397	0.2294	0.2630	0.1707	-5159.347	0.0392	0.2295	0.2605	0.1733	-5154.351	0.0392	0.2262	0.2668	0.1669	-5166.781	0.0392	0.2346	0.2630	0.1707	-5159.347	0.0392	0.2295	0.2644	0.1693	-5161.727	0.0392	0.2314	0.2656	0.1681	-5164.276	0.0392	0.2329	0.2681	0.1656	-5169.206	0.0391	0.2363	0.2668	0.1669	-5166.780	0.0392	0.2346	0.2643	0.1694	-5161.795	0.0392	0.2313	0.2681	0.1656	-5169.207	0.0391	0.2363	0.2654	0.1162	-5115.895	0.0301	0.2592	0.2654	0.1162	-5115.895	0.0301	0.2592	0.2654	0.1162	-5115.895	0.0301	0.2592	0.2654	0.1162	-5115.895	0.0301	0.2592	0.2672	0.1209	-5127.207	0.0312	0.2583	0.2672	0.1209	-5127.207	0.0312	0.2583	0.2658	0.1217	-5124.875	0.0312	0.2565	0.2668	0.1237	-5129.421	0.0317	0.2564	0.2624	0.1263	-5118.704	0.0317	0.2507	0.2625	0.1236	-5116.720	0.0312	0.2522	0.2625	0.1236	-5116.720	0.0312	0.2522	0.2639	0.1227	-5119.021	0.0312	0.2541	0.2639	0.1227	-5119.021	0.0312	0.2541	0.2639	0.1227	-5119.021	0.0312	0.2541	0.2609	0.1273	-5116.444	0.0317	0.2487	0.2646	0.1248	-5123.820	0.0317	0.2536	0.3118	0.1287	-5235.586	0.0381	0.2964	0.2546	0.1173	-5085.137	0.0291	0.2480	0.2546	0.1199	-5087.098	0.0296	0.2466	0.2546	0.1199	-5087.098	0.0296	0.2466	0.2479	0.1212	-5072.085	0.0290	0.2395	0.2183	0.1109	-4986.586	0.0239	0.2157	0.2183	0.1109	-4986.586	0.0239	0.2157	0.2183	0.1109	-4986.586	0.0239	0.2157	0.2233	0.1076	-4996.081	0.0239	0.2222	0.2131	0.1147	-4975.848	0.0239	0.2088	0.2195	0.1101	-4988.555	0.0239	0.2172	0.2232	0.1076	-4996.126	0.0239	0.2222	0.2168	0.1120	-4983.638	0.0239	0.2136	0.2147	0.1105	-4976.776	0.0235	0.2123	0.2408	0.1173	-5050.404	0.0275	0.2346	0.2369	0.1148	-5039.218	0.0266	0.2320	0.2356	0.1157	-5036.775	0.0266	0.2303	0.2407	0.1123	-5046.611	0.0266	0.2371	0.2369	0.1148	-5039.205	0.0266	0.2320	0.2635	0.1190	-5108.795	0.0304	0.2558	0.2629	0.1217	-5110.343	0.0309	0.2537	0.2558	0.1264	-5098.100	0.0309	0.2444	0.2630	0.1215	-5109.590	0.0308	0.2538	0.2564	0.1263	-5098.640	0.0309	0.2450	0.2564	0.1263	-5098.640	0.0309	0.2450	0.2564	0.1263	-5098.640	0.0309	0.2450	0.2645	0.1183	-5110.921	0.0304	0.2571	0.2429	0.1122	-5051.472	0.0269	0.2393	0.2508	0.1129	-5074.647	0.0279	0.2467	0.2470	0.1153	-5066.687	0.0279	0.2416	0.2508	0.1129	-5074.647	0.0279	0.2467	0.2444	0.1170	-5061.797	0.0279	0.2383	0.2444	0.1170	-5061.797	0.0279	0.2383	0.2508	0.1129	-5074.647	0.0279	0.2467	0.2508	0.1129	-5074.647	0.0279	0.2467	0.2535	0.1138	-5080.678	0.0283	0.2489	0.2549	0.1129	-5083.000	0.0283	0.2507	0.2535	0.1138	-5080.678	0.0283	0.2489	0.2459	0.1186	-5066.005	0.0283	0.2389	0.2459	0.1186	-5066.005	0.0283	0.2389	0.2452	0.1248	-5070.478	0.0293	0.2350	0.2389	0.1054	-5031.935	0.0252	0.2389	0.2682	0.1088	-5108.816	0.0290	0.2662	0.2682	0.1088	-5108.816	0.0290	0.2662	0.2515	0.1114	-5072.258	0.0276	0.2482	0.2608	0.1161	-5100.818	0.0296	0.2547	0.2527	0.1025	-5061.412	0.0261	0.2543	0.2538	0.1019	-5063.909	0.0261	0.2558	0.2432	0.1085	-5048.092	0.0262	0.2416	0.2343	0.1098	-5027.459	0.0255	0.2321	0.2366	0.1138	-5036.656	0.0264	0.2322	0.2366	0.1138	-5036.656	0.0264	0.2322	0.2340	0.1156	-5031.758	0.0264	0.2288	0.2365	0.1139	-5036.765	0.0264	0.2321	0.2339	0.1156	-5031.788	0.0264	0.2287	0.2353	0.1147	-5034.208	0.0264	0.2305	0.2325	0.1166	-5029.401	0.0265	0.2269	0.2325	0.1166	-5029.401	0.0265	0.2269	0.2325	0.1166	-5029.401	0.0265	0.2269	0.2325	0.1166	-5029.401	0.0265	0.2269	0.2404	0.1114	-5044.100	0.0264	0.2372	0.2392	0.1122	-5042.243	0.0264	0.2356	0.2577	0.1489	-5123.499	0.0350	0.2349	0.2698	0.1261	-5133.584	0.0325	0.2579	0.2771	0.1310	-5155.063	0.0343	0.2621	0.2757	0.1320	-5152.748	0.0343	0.2603	0.2776	0.1232	-5149.131	0.0329	0.2670	0.2016	0.1335	-4957.492	0.0253	0.1898	0.2027	0.1359	-4962.215	0.0258	0.1897	0.0355	0.5221	-4359.489	0.0096	0.0184	0.0691	0.0712	-4480.503	0.0053	0.0749	0.0682	0.0652	-4474.133	0.0049	0.0749	0.0886	0.0336	-4530.458	0.0035	0.1056	0.0886	0.0336	-4530.458	0.0035	0.1056	0.0886	0.0336	-4530.458	0.0035	0.1056	0.0886	0.0336	-4530.458	0.0035	0.1056	0.0886	0.0336	-4530.458	0.0035	0.1056	0.0897	0.0332	-4533.720	0.0035	0.1070	0.0886	0.0336	-4530.458	0.0035	0.1056	0.0886	0.0336	-4530.458	0.0035	0.1056	0.0886	0.0336	-4530.458	0.0035	0.1056	0.0843	0.0355	-4517.217	0.0035	0.0999	0.0832	0.0360	-4513.884	0.0035	0.0985	0.0854	0.0350	-4520.552	0.0035	0.1013	0.0000	99.0000	-4127.327	0.0000	0.0000	0.0068	0.0582	-4178.722	0.0004	0.0076	0.0058	0.0699	-4172.698	0.0004	0.0063	0.0039	0.1168	-4159.994	0.0004	0.0038	0.0078	0.1164	-4187.111	0.0009	0.0076	0.0097	0.0873	-4198.681	0.0009	0.0101	0.0000	0.8635	-4127.328	0.0000	0.0000	0.0000	99.0000	-4127.327	0.0000	0.0000	0.0010	0.0010	-4136.053	0.0000	0.0013	0.0010	0.0010	-4136.053	0.0000	0.0013	0.0000	99.0000	-4127.327	0.0000	0.0000	0.0000	0.8118	-4127.328	0.0000	0.0000	0.0010	0.0010	-4136.053	0.0000	0.0013	0.0000	0.8891	-4127.328	0.0000	0.0000	0.0000	99.0000	-4127.327	0.0000	0.0000	0.0000	99.0000	-4127.327	0.0000	0.0000	0.7433	0.1592	-6043.259	0.1056	0.6635	0.3926	0.1271	-5407.381	0.0476	0.3745	0.3926	0.1271	-5407.381	0.0476	0.3745	0.4034	0.1226	-5421.480	0.0476	0.3885	0.3424	0.1739	-5354.274	0.0516	0.2970	0.3383	0.1776	-5348.124	0.0517	0.2913	0.3383	0.1776	-5348.124	0.0517	0.2913	0.3439	0.1703	-5354.910	0.0511	0.3003	0.3556	0.1773	-5388.693	0.0543	0.3064	0.3641	0.2065	-5432.950	0.0613	0.2970	0.2439	0.2051	-5126.739	0.0409	0.1994	0.2586	0.1931	-5162.287	0.0417	0.2162	0.2558	0.1964	-5156.784	0.0418	0.2126	0.2620	0.1685	-5155.022	0.0387	0.2296	0.2640	0.1729	-5163.625	0.0397	0.2294	0.2630	0.1707	-5159.347	0.0392	0.2295	0.2605	0.1733	-5154.351	0.0392	0.2262	0.2668	0.1669	-5166.781	0.0392	0.2346	0.2630	0.1707	-5159.347	0.0392	0.2295	0.2644	0.1693	-5161.727	0.0392	0.2314	0.2656	0.1681	-5164.276	0.0392	0.2329	0.2681	0.1656	-5169.206	0.0391	0.2363	0.2668	0.1669	-5166.780	0.0392	0.2346	0.2643	0.1694	-5161.795	0.0392	0.2313	0.2681	0.1656	-5169.207	0.0391	0.2363	0.2654	0.1162	-5115.895	0.0301	0.2592	0.2654	0.1162	-5115.895	0.0301	0.2592	0.2654	0.1162	-5115.895	0.0301	0.2592	0.2654	0.1162	-5115.895	0.0301	0.2592	0.2672	0.1209	-5127.207	0.0312	0.2583	0.2672	0.1209	-5127.207	0.0312	0.2583	0.2658	0.1217	-5124.875	0.0312	0.2565	0.2668	0.1237	-5129.421	0.0317	0.2564	0.2624	0.1263	-5118.704	0.0317	0.2507	0.2625	0.1236	-5116.720	0.0312	0.2522	0.2625	0.1236	-5116.720	0.0312	0.2522	0.2639	0.1227	-5119.021	0.0312	0.2541	0.2639	0.1227	-5119.021	0.0312	0.2541	0.2639	0.1227	-5119.021	0.0312	0.2541	0.2609	0.1273	-5116.444	0.0317	0.2487	0.2646	0.1248	-5123.820	0.0317	0.2536	0.3118	0.1287	-5235.586	0.0381	0.2964	0.2546	0.1173	-5085.137	0.0291	0.2480	0.2546	0.1199	-5087.098	0.0296	0.2466	0.2546	0.1199	-5087.098	0.0296	0.2466	0.2479	0.1212	-5072.085	0.0290	0.2395	0.2183	0.1109	-4986.586	0.0239	0.2157	0.2183	0.1109	-4986.586	0.0239	0.2157	0.2183	0.1109	-4986.586	0.0239	0.2157	0.2233	0.1076	-4996.081	0.0239	0.2222	0.2131	0.1147	-4975.848	0.0239	0.2088	0.2195	0.1101	-4988.555	0.0239	0.2172	0.2232	0.1076	-4996.126	0.0239	0.2222	0.2168	0.1120	-4983.638	0.0239	0.2136	0.2147	0.1105	-4976.776	0.0235	0.2123	0.2408	0.1173	-5050.404	0.0275	0.2346	0.2369	0.1148	-5039.218	0.0266	0.2320	0.2356	0.1157	-5036.775	0.0266	0.2303	0.2407	0.1123	-5046.611	0.0266	0.2371	0.2369	0.1148	-5039.205	0.0266	0.2320	0.2635	0.1190	-5108.795	0.0304	0.2558	0.2629	0.1217	-5110.343	0.0309	0.2537	0.2558	0.1264	-5098.100	0.0309	0.2444	0.2630	0.1215	-5109.590	0.0308	0.2538	0.2564	0.1263	-5098.640	0.0309	0.2450	0.2564	0.1263	-5098.640	0.0309	0.2450	0.2564	0.1263	-5098.640	0.0309	0.2450	0.2645	0.1183	-5110.921	0.0304	0.2571	0.2429	0.1122	-5051.472	0.0269	0.2393	0.2508	0.1129	-5074.647	0.0279	0.2467	0.2470	0.1153	-5066.687	0.0279	0.2416	0.2508	0.1129	-5074.647	0.0279	0.2467	0.2444	0.1170	-5061.797	0.0279	0.2383	0.2444	0.1170	-5061.797	0.0279	0.2383	0.2508	0.1129	-5074.647	0.0279	0.2467	0.2508	0.1129	-5074.647	0.0279	0.2467	0.2535	0.1138	-5080.678	0.0283	0.2489	0.2549	0.1129	-5083.000	0.0283	0.2507	0.2535	0.1138	-5080.678	0.0283	0.2489	0.2459	0.1186	-5066.005	0.0283	0.2389	0.2459	0.1186	-5066.005	0.0283	0.2389	0.2452	0.1248	-5070.478	0.0293	0.2350	0.2389	0.1054	-5031.935	0.0252	0.2389	0.2682	0.1088	-5108.816	0.0290	0.2662	0.2682	0.1088	-5108.816	0.0290	0.2662	0.2515	0.1114	-5072.258	0.0276	0.2482	0.2608	0.1161	-5100.818	0.0296	0.2547	0.2527	0.1025	-5061.412	0.0261	0.2543	0.2538	0.1019	-5063.909	0.0261	0.2558	0.2432	0.1085	-5048.092	0.0262	0.2416	0.2343	0.1098	-5027.459	0.0255	0.2321	0.2366	0.1138	-5036.656	0.0264	0.2322	0.2366	0.1138	-5036.656	0.0264	0.2322	0.2340	0.1156	-5031.758	0.0264	0.2288	0.2365	0.1139	-5036.765	0.0264	0.2321	0.2339	0.1156	-5031.788	0.0264	0.2287	0.2353	0.1147	-5034.208	0.0264	0.2305	0.2325	0.1166	-5029.401	0.0265	0.2269	0.2325	0.1166	-5029.401	0.0265	0.2269	0.2325	0.1166	-5029.401	0.0265	0.2269	0.2325	0.1166	-5029.401	0.0265	0.2269	0.2404	0.1114	-5044.100	0.0264	0.2372	0.2392	0.1122	-5042.243	0.0264	0.2356	0.2577	0.1489	-5123.499	0.0350	0.2349	0.2698	0.1261	-5133.584	0.0325	0.2579	0.2771	0.1310	-5155.063	0.0343	0.2621	0.2757	0.1320	-5152.748	0.0343	0.2603	0.2776	0.1232	-5149.131	0.0329	0.2670	0.2017	0.1335	-4957.492	0.0253	0.1898	0.2027	0.1359	-4962.215	0.0258	0.1897	0.0355	0.5221	-4359.489	0.0096	0.0184	0.0691	0.0712	-4480.503	0.0053	0.0749	0.0682	0.0652	-4474.133	0.0049	0.0749	0.0886	0.0336	-4530.458	0.0035	0.1056	0.0886	0.0336	-4530.458	0.0035	0.1056	0.0886	0.0336	-4530.458	0.0035	0.1056	0.0886	0.0336	-4530.458	0.0035	0.1056	0.0886	0.0336	-4530.458	0.0035	0.1056	0.0897	0.0332	-4533.720	0.0035	0.1070	0.0886	0.0336	-4530.458	0.0035	0.1056	0.0886	0.0336	-4530.458	0.0035	0.1056	0.0886	0.0336	-4530.458	0.0035	0.1056	0.0843	0.0355	-4517.217	0.0035	0.0999	0.0832	0.0360	-4513.884	0.0035	0.0985	0.0854	0.0350	-4520.552	0.0035	0.1013	0.0000	1.0302	-4127.328	0.0000	0.0000	0.0068	0.0582	-4178.722	0.0004	0.0076	0.0058	0.0700	-4172.698	0.0004	0.0063	0.0039	0.1168	-4159.994	0.0004	0.0038	0.0078	0.1164	-4187.111	0.0009	0.0076	0.0097	0.0873	-4198.681	0.0009	0.0101	0.0000	99.0000	-4127.327	0.0000	0.0000	0.0000	99.0000	-4127.327	0.0000	0.0000	0.0010	0.0010	-4136.053	0.0000	0.0013	0.0010	0.0010	-4136.053	0.0000	0.0013	0.0000	0.9871	-4127.328	0.0000	0.0000	0.0000	99.0000	-4127.327	0.0000	0.0000	0.0010	0.0010	-4136.053	0.0000	0.0013	0.0000	99.0000	-4127.327	0.0000	0.0000	0.0000	99.0000	-4127.327	0.0000	0.0000	0.0000	99.0000	-4127.327	0.0000	0.0000	0.0000	99.0000	-4127.327	0.0000	0.0000	0.7433	0.1592	-6043.259	0.1056	0.6635	0.3926	0.1271	-5407.381	0.0476	0.3745	0.3926	0.1271	-5407.381	0.0476	0.3745	0.4034	0.1226	-5421.480	0.0476	0.3885	0.3424	0.1739	-5354.274	0.0516	0.2970	0.3383	0.1776	-5348.124	0.0517	0.2913	0.3383	0.1776	-5348.124	0.0517	0.2913	0.3439	0.1703	-5354.910	0.0511	0.3003	0.3556	0.1773	-5388.693	0.0543	0.3064	0.3641	0.2065	-5432.950	0.0613	0.2970	0.2439	0.2051	-5126.739	0.0409	0.1994	0.2586	0.1931	-5162.287	0.0417	0.2162	0.2558	0.1964	-5156.784	0.0418	0.2126	0.2620	0.1685	-5155.022	0.0387	0.2296	0.2640	0.1729	-5163.625	0.0397	0.2294	0.2630	0.1707	-5159.347	0.0392	0.2295	0.2605	0.1733	-5154.351	0.0392	0.2262	0.2668	0.1669	-5166.781	0.0392	0.2346	0.2630	0.1707	-5159.347	0.0392	0.2295	0.2644	0.1693	-5161.727	0.0392	0.2314	0.2656	0.1681	-5164.276	0.0392	0.2329	0.2681	0.1656	-5169.206	0.0391	0.2363	0.2668	0.1669	-5166.780	0.0392	0.2346	0.2643	0.1694	-5161.795	0.0392	0.2313	0.2681	0.1656	-5169.207	0.0391	0.2363	0.2654	0.1162	-5115.895	0.0301	0.2592	0.2654	0.1162	-5115.895	0.0301	0.2592	0.2654	0.1162	-5115.895	0.0301	0.2592	0.2654	0.1162	-5115.895	0.0301	0.2592	0.2672	0.1209	-5127.207	0.0312	0.2583	0.2672	0.1209	-5127.207	0.0312	0.2583	0.2658	0.1217	-5124.875	0.0312	0.2565	0.2668	0.1237	-5129.421	0.0317	0.2564	0.2624	0.1263	-5118.704	0.0317	0.2507	0.2625	0.1236	-5116.720	0.0312	0.2522	0.2625	0.1236	-5116.720	0.0312	0.2522	0.2639	0.1227	-5119.021	0.0312	0.2541	0.2639	0.1227	-5119.021	0.0312	0.2541	0.2639	0.1227	-5119.021	0.0312	0.2541	0.2609	0.1273	-5116.444	0.0317	0.2487	0.2646	0.1248	-5123.820	0.0317	0.2536	0.3118	0.1287	-5235.586	0.0381	0.2964	0.2546	0.1173	-5085.137	0.0291	0.2480	0.2546	0.1199	-5087.098	0.0296	0.2466	0.2546	0.1199	-5087.098	0.0296	0.2466	0.2479	0.1212	-5072.085	0.0290	0.2395	0.2183	0.1109	-4986.586	0.0239	0.2157	0.2183	0.1109	-4986.586	0.0239	0.2157	0.2183	0.1109	-4986.586	0.0239	0.2157	0.2233	0.1076	-4996.081	0.0239	0.2222	0.2131	0.1147	-4975.848	0.0239	0.2088	0.2195	0.1101	-4988.555	0.0239	0.2172	0.2232	0.1076	-4996.126	0.0239	0.2222	0.2168	0.1120	-4983.638	0.0239	0.2136	0.2147	0.1105	-4976.776	0.0235	0.2123	0.2408	0.1173	-5050.404	0.0275	0.2346	0.2369	0.1148	-5039.218	0.0266	0.2320	0.2356	0.1157	-5036.775	0.0266	0.2303	0.2407	0.1123	-5046.611	0.0266	0.2371	0.2369	0.1148	-5039.205	0.0266	0.2320	0.2635	0.1190	-5108.795	0.0304	0.2558	0.2629	0.1217	-5110.343	0.0309	0.2537	0.2558	0.1264	-5098.100	0.0309	0.2444	0.2630	0.1215	-5109.590	0.0308	0.2538	0.2564	0.1263	-5098.640	0.0309	0.2450	0.2564	0.1263	-5098.640	0.0309	0.2450	0.2564	0.1263	-5098.640	0.0309	0.2450	0.2645	0.1183	-5110.921	0.0304	0.2571	0.2429	0.1122	-5051.472	0.0269	0.2393	0.2508	0.1129	-5074.647	0.0279	0.2467	0.2470	0.1153	-5066.687	0.0279	0.2416	0.2508	0.1129	-5074.647	0.0279	0.2467	0.2444	0.1170	-5061.797	0.0279	0.2383	0.2444	0.1170	-5061.797	0.0279	0.2383	0.2508	0.1129	-5074.647	0.0279	0.2467	0.2508	0.1129	-5074.647	0.0279	0.2467	0.2535	0.1138	-5080.678	0.0283	0.2489	0.2549	0.1129	-5083.000	0.0283	0.2507	0.2535	0.1138	-5080.678	0.0283	0.2489	0.2459	0.1186	-5066.005	0.0283	0.2389	0.2459	0.1186	-5066.005	0.0283	0.2389	0.2452	0.1248	-5070.478	0.0293	0.2350	0.2389	0.1054	-5031.935	0.0252	0.2389	0.2682	0.1088	-5108.816	0.0290	0.2662	0.2682	0.1088	-5108.816	0.0290	0.2662	0.2515	0.1114	-5072.258	0.0276	0.2482	0.2608	0.1161	-5100.818	0.0296	0.2547	0.2527	0.1025	-5061.412	0.0261	0.2543	0.2538	0.1019	-5063.909	0.0261	0.2558	0.2432	0.1085	-5048.092	0.0262	0.2416	0.2343	0.1098	-5027.459	0.0255	0.2321	0.2366	0.1138	-5036.656	0.0264	0.2322	0.2366	0.1138	-5036.656	0.0264	0.2322	0.2340	0.1156	-5031.758	0.0264	0.2288	0.2365	0.1139	-5036.765	0.0264	0.2321	0.2339	0.1156	-5031.788	0.0264	0.2287	0.2353	0.1147	-5034.208	0.0264	0.2305	0.2325	0.1166	-5029.401	0.0265	0.2269	0.2325	0.1166	-5029.401	0.0265	0.2269	0.2325	0.1166	-5029.401	0.0265	0.2269	0.2325	0.1166	-5029.401	0.0265	0.2269	0.2404	0.1114	-5044.100	0.0264	0.2372	0.2392	0.1122	-5042.243	0.0264	0.2356	0.2577	0.1489	-5123.499	0.0350	0.2349	0.2698	0.1261	-5133.584	0.0325	0.2579	0.2771	0.1310	-5155.063	0.0343	0.2621	0.2757	0.1320	-5152.748	0.0343	0.2603	0.2776	0.1232	-5149.131	0.0329	0.2670	0.2017	0.1335	-4957.492	0.0253	0.1898	0.2027	0.1359	-4962.215	0.0258	0.1897	0.0355	0.5221	-4359.489	0.0096	0.0184	0.0691	0.0712	-4480.503	0.0053	0.0749	0.0682	0.0652	-4474.133	0.0049	0.0749	0.0886	0.0336	-4530.458	0.0035	0.1056	0.0886	0.0336	-4530.458	0.0035	0.1056	0.0886	0.0336	-4530.458	0.0035	0.1056	0.0886	0.0336	-4530.458	0.0035	0.1056	0.0886	0.0336	-4530.458	0.0035	0.1056	0.0897	0.0332	-4533.720	0.0035	0.1070	0.0886	0.0336	-4530.458	0.0035	0.1056	0.0886	0.0336	-4530.458	0.0035	0.1056	0.0886	0.0336	-4530.458	0.0035	0.1056	0.0843	0.0355	-4517.217	0.0035	0.0999	0.0832	0.0360	-4513.884	0.0035	0.0985	0.0854	0.0350	-4520.552	0.0035	0.1013	0.0000	0.8726	-4127.328	0.0000	0.0000	0.0068	0.0583	-4178.722	0.0004	0.0076	0.0058	0.0700	-4172.698	0.0004	0.0063	0.0039	0.1168	-4159.994	0.0004	0.0038	0.0078	0.1164	-4187.111	0.0009	0.0076	0.0097	0.0873	-4198.681	0.0009	0.0101	0.0000	0.9377	-4127.328	0.0000	0.0000	0.0000	1.0415	-4127.328	0.0000	0.0000	0.0010	0.0010	-4136.053	0.0000	0.0013	0.0010	0.0010	-4136.053	0.0000	0.0013	0.0000	99.0000	-4127.327	0.0000	0.0000	0.0000	99.0000	-4127.327	0.0000	0.0000	0.0010	0.0010	-4136.053	0.0000	0.0013	0.0000	99.0000	-4127.327	0.0000	0.0000	0.0000	0.9783	-4127.328	0.0000	0.0000	0.0000	99.0000	-4127.327	0.0000	0.0000	0.0000	99.0000	-4127.327	0.0000	0.0000	0.0000	99.0000	-4127.327	0.0000	0.0000	0.7433	0.1592	-6043.259	0.1056	0.6635	0.3926	0.1271	-5407.381	0.0476	0.3745	0.3926	0.1271	-5407.381	0.0476	0.3745	0.4034	0.1226	-5421.480	0.0476	0.3885	0.3424	0.1739	-5354.274	0.0516	0.2970	0.3383	0.1776	-5348.124	0.0517	0.2913	0.3383	0.1776	-5348.124	0.0517	0.2913	0.3439	0.1703	-5354.910	0.0511	0.3003	0.3556	0.1773	-5388.693	0.0543	0.3064	0.3641	0.2065	-5432.950	0.0613	0.2970	0.2439	0.2051	-5126.739	0.0409	0.1994	0.2586	0.1931	-5162.287	0.0417	0.2162	0.2558	0.1964	-5156.784	0.0418	0.2126	0.2620	0.1685	-5155.022	0.0387	0.2296	0.2640	0.1729	-5163.625	0.0397	0.2294	0.2630	0.1707	-5159.347	0.0392	0.2295	0.2605	0.1733	-5154.351	0.0392	0.2262	0.2668	0.1669	-5166.781	0.0392	0.2346	0.2630	0.1707	-5159.347	0.0392	0.2295	0.2644	0.1693	-5161.727	0.0392	0.2314	0.2656	0.1681	-5164.276	0.0392	0.2329	0.2681	0.1656	-5169.206	0.0391	0.2363	0.2668	0.1669	-5166.780	0.0392	0.2346	0.2643	0.1694	-5161.795	0.0392	0.2313	0.2681	0.1656	-5169.207	0.0391	0.2363	0.2654	0.1162	-5115.895	0.0301	0.2592	0.2654	0.1162	-5115.895	0.0301	0.2592	0.2654	0.1162	-5115.895	0.0301	0.2592	0.2654	0.1162	-5115.895	0.0301	0.2592	0.2672	0.1209	-5127.207	0.0312	0.2583	0.2672	0.1209	-5127.207	0.0312	0.2583	0.2658	0.1217	-5124.875	0.0312	0.2565	0.2668	0.1237	-5129.421	0.0317	0.2564	0.2624	0.1263	-5118.704	0.0317	0.2507	0.2625	0.1236	-5116.720	0.0312	0.2522	0.2625	0.1236	-5116.720	0.0312	0.2522	0.2639	0.1227	-5119.021	0.0312	0.2541	0.2639	0.1227	-5119.021	0.0312	0.2541	0.2639	0.1227	-5119.021	0.0312	0.2541	0.2609	0.1273	-5116.444	0.0317	0.2487	0.2646	0.1248	-5123.820	0.0317	0.2536	0.3118	0.1287	-5235.586	0.0381	0.2964	0.2546	0.1173	-5085.137	0.0291	0.2480	0.2546	0.1199	-5087.098	0.0296	0.2466	0.2546	0.1199	-5087.098	0.0296	0.2466	0.2479	0.1212	-5072.085	0.0290	0.2395	0.2183	0.1109	-4986.586	0.0239	0.2157	0.2183	0.1109	-4986.586	0.0239	0.2157	0.2183	0.1109	-4986.586	0.0239	0.2157	0.2233	0.1076	-4996.081	0.0239	0.2222	0.2131	0.1147	-4975.848	0.0239	0.2088	0.2195	0.1101	-4988.555	0.0239	0.2172	0.2232	0.1076	-4996.126	0.0239	0.2222	0.2168	0.1120	-4983.638	0.0239	0.2136	0.2147	0.1105	-4976.776	0.0235	0.2123	0.2408	0.1173	-5050.404	0.0275	0.2346	0.2369	0.1148	-5039.218	0.0266	0.2320	0.2356	0.1157	-5036.775	0.0266	0.2303	0.2407	0.1123	-5046.611	0.0266	0.2371	0.2369	0.1148	-5039.205	0.0266	0.2320	0.2635	0.1190	-5108.795	0.0304	0.2558	0.2629	0.1217	-5110.343	0.0309	0.2537	0.2558	0.1264	-5098.100	0.0309	0.2444	0.2630	0.1215	-5109.590	0.0308	0.2538	0.2564	0.1263	-5098.640	0.0309	0.2450	0.2564	0.1263	-5098.640	0.0309	0.2450	0.2564	0.1263	-5098.640	0.0309	0.2450	0.2645	0.1183	-5110.921	0.0304	0.2571	0.2429	0.1122	-5051.472	0.0269	0.2393	0.2508	0.1129	-5074.647	0.0279	0.2467	0.2470	0.1153	-5066.687	0.0279	0.2416	0.2508	0.1129	-5074.647	0.0279	0.2467	0.2444	0.1170	-5061.797	0.0279	0.2383	0.2444	0.1170	-5061.797	0.0279	0.2383	0.2508	0.1129	-5074.647	0.0279	0.2467	0.2508	0.1129	-5074.647	0.0279	0.2467	0.2535	0.1138	-5080.678	0.0283	0.2489	0.2549	0.1129	-5083.000	0.0283	0.2507	0.2535	0.1138	-5080.678	0.0283	0.2489	0.2459	0.1186	-5066.005	0.0283	0.2389	0.2459	0.1186	-5066.005	0.0283	0.2389	0.2452	0.1248	-5070.478	0.0293	0.2350	0.2389	0.1054	-5031.935	0.0252	0.2389	0.2682	0.1088	-5108.816	0.0290	0.2662	0.2682	0.1088	-5108.816	0.0290	0.2662	0.2515	0.1114	-5072.258	0.0276	0.2482	0.2608	0.1161	-5100.818	0.0296	0.2547	0.2527	0.1025	-5061.412	0.0261	0.2543	0.2538	0.1019	-5063.909	0.0261	0.2558	0.2432	0.1085	-5048.092	0.0262	0.2416	0.2343	0.1098	-5027.459	0.0255	0.2321	0.2366	0.1138	-5036.656	0.0264	0.2322	0.2366	0.1138	-5036.656	0.0264	0.2322	0.2340	0.1156	-5031.758	0.0264	0.2288	0.2365	0.1139	-5036.765	0.0264	0.2321	0.2339	0.1156	-5031.788	0.0264	0.2287	0.2353	0.1147	-5034.208	0.0264	0.2305	0.2325	0.1166	-5029.401	0.0265	0.2269	0.2325	0.1166	-5029.401	0.0265	0.2269	0.2325	0.1166	-5029.401	0.0265	0.2269	0.2325	0.1166	-5029.401	0.0265	0.2269	0.2404	0.1114	-5044.100	0.0264	0.2372	0.2392	0.1122	-5042.243	0.0264	0.2356	0.2577	0.1489	-5123.499	0.0350	0.2349	0.2698	0.1261	-5133.584	0.0325	0.2579	0.2771	0.1310	-5155.063	0.0343	0.2621	0.2757	0.1320	-5152.748	0.0343	0.2603	0.2776	0.1232	-5149.131	0.0329	0.2670	0.2017	0.1335	-4957.492	0.0253	0.1898	0.2027	0.1359	-4962.215	0.0258	0.1897	0.0355	0.5221	-4359.489	0.0096	0.0184	0.0691	0.0712	-4480.503	0.0053	0.0749	0.0682	0.0652	-4474.133	0.0049	0.0749	0.0886	0.0336	-4530.458	0.0035	0.1056	0.0886	0.0336	-4530.458	0.0035	0.1056	0.0886	0.0336	-4530.458	0.0035	0.1056	0.0886	0.0336	-4530.458	0.0035	0.1056	0.0886	0.0336	-4530.458	0.0035	0.1056	0.0897	0.0332	-4533.720	0.0035	0.1070	0.0886	0.0336	-4530.458	0.0035	0.1056	0.0886	0.0336	-4530.458	0.0035	0.1056	0.0886	0.0336	-4530.458	0.0035	0.1056	0.0843	0.0355	-4517.217	0.0035	0.0999	0.0832	0.0360	-4513.884	0.0035	0.0985	0.0854	0.0350	-4520.552	0.0035	0.1013	0.0000	99.0000	-4127.327	0.0000	0.0000	0.0068	0.0582	-4178.722	0.0004	0.0076	0.0058	0.0699	-4172.698	0.0004	0.0063	0.0039	0.1168	-4159.994	0.0004	0.0038	0.0078	0.1164	-4187.111	0.0009	0.0076	0.0097	0.0873	-4198.681	0.0009	0.0101	0.0000	0.9309	-4127.328	0.0000	0.0000	0.0000	99.0000	-4127.327	0.0000	0.0000	0.0010	0.0010	-4136.053	0.0000	0.0013	0.0010	0.0010	-4136.053	0.0000	0.0013	0.0000	99.0000	-4127.327	0.0000	0.0000	0.0000	99.0000	-4127.327	0.0000	0.0000	0.0010	0.0010	-4136.053	0.0000	0.0013	0.0000	0.8831	-4127.328	0.0000	0.0000	0.0000	99.0000	-4127.327	0.0000	0.0000	0.0000	1.0201	-4127.328	0.0000	0.0000	0.0000	99.0000	-4127.327	0.0000	0.0000	0.0000	99.0000	-4127.327	0.0000	0.0000	0.0000	99.0000	-4127.327	0.0000	0.0000	0.7456	0.1584	-6044.548	0.1056	0.6666	0.3942	0.1264	-5409.302	0.0476	0.3766	0.3942	0.1264	-5409.302	0.0476	0.3766	0.4050	0.1219	-5423.361	0.0476	0.3906	0.3439	0.1728	-5356.447	0.0516	0.2989	0.3397	0.1764	-5350.318	0.0517	0.2932	0.3397	0.1764	-5350.318	0.0517	0.2932	0.3453	0.1692	-5357.071	0.0511	0.3022	0.3571	0.1762	-5390.832	0.0543	0.3083	0.3655	0.2051	-5435.123	0.0613	0.2989	0.2452	0.2033	-5129.338	0.0409	0.2011	0.2599	0.1915	-5164.800	0.0417	0.2179	0.2571	0.1948	-5159.315	0.0417	0.2143	0.2633	0.1672	-5157.471	0.0387	0.2314	0.2653	0.1715	-5166.075	0.0397	0.2312	0.2643	0.1694	-5161.797	0.0392	0.2313	0.2618	0.1719	-5156.817	0.0392	0.2279	0.2681	0.1656	-5169.207	0.0391	0.2363	0.2643	0.1694	-5161.797	0.0392	0.2313	0.2657	0.1680	-5164.168	0.0392	0.2331	0.2669	0.1668	-5166.710	0.0391	0.2347	0.2694	0.1644	-5171.625	0.0391	0.2381	0.2681	0.1656	-5169.206	0.0391	0.2363	0.2656	0.1681	-5164.237	0.0392	0.2330	0.2694	0.1644	-5171.626	0.0391	0.2381	0.2668	0.1154	-5118.215	0.0301	0.2610	0.2668	0.1154	-5118.215	0.0301	0.2610	0.2668	0.1154	-5118.215	0.0301	0.2610	0.2668	0.1154	-5118.215	0.0301	0.2610	0.2685	0.1200	-5129.531	0.0312	0.2601	0.2685	0.1200	-5129.531	0.0312	0.2601	0.2672	0.1209	-5127.206	0.0312	0.2583	0.2682	0.1228	-5131.753	0.0317	0.2582	0.2637	0.1254	-5121.059	0.0317	0.2525	0.2638	0.1227	-5119.069	0.0312	0.2540	0.2638	0.1227	-5119.069	0.0312	0.2540	0.2652	0.1218	-5121.362	0.0312	0.2559	0.2652	0.1218	-5121.362	0.0312	0.2559	0.2652	0.1218	-5121.362	0.0312	0.2559	0.2622	0.1264	-5118.807	0.0317	0.2505	0.2659	0.1239	-5126.163	0.0316	0.2553	0.3132	0.1278	-5237.761	0.0381	0.2983	0.2559	0.1165	-5087.504	0.0291	0.2498	0.2559	0.1190	-5089.471	0.0296	0.2484	0.2559	0.1190	-5089.471	0.0296	0.2484	0.2492	0.1203	-5074.489	0.0290	0.2412	0.2196	0.1101	-4989.101	0.0239	0.2174	0.2196	0.1101	-4989.101	0.0239	0.2174	0.2196	0.1101	-4989.101	0.0239	0.2174	0.2246	0.1067	-4998.565	0.0239	0.2240	0.2144	0.1137	-4978.398	0.0239	0.2105	0.2208	0.1092	-4991.063	0.0239	0.2189	0.2245	0.1067	-4998.610	0.0239	0.2239	0.2180	0.1111	-4986.164	0.0239	0.2153	0.2160	0.1096	-4979.309	0.0235	0.2140	0.2421	0.1164	-5052.831	0.0275	0.2363	0.2382	0.1140	-5041.656	0.0266	0.2338	0.2369	0.1148	-5039.221	0.0266	0.2320	0.2420	0.1115	-5049.027	0.0266	0.2388	0.2382	0.1139	-5041.643	0.0266	0.2338	0.2649	0.1181	-5111.129	0.0304	0.2576	0.2642	0.1208	-5112.686	0.0309	0.2555	0.2572	0.1255	-5100.483	0.0309	0.2461	0.2643	0.1206	-5111.932	0.0308	0.2556	0.2577	0.1253	-5101.020	0.0309	0.2468	0.2577	0.1253	-5101.020	0.0309	0.2468	0.2577	0.1253	-5101.020	0.0309	0.2468	0.2658	0.1175	-5113.249	0.0304	0.2589	0.2443	0.1114	-5053.877	0.0269	0.2411	0.2522	0.1121	-5077.019	0.0279	0.2485	0.2483	0.1145	-5069.081	0.0279	0.2434	0.2522	0.1121	-5077.019	0.0279	0.2485	0.2458	0.1161	-5064.206	0.0279	0.2400	0.2458	0.1161	-5064.206	0.0279	0.2400	0.2522	0.1121	-5077.019	0.0279	0.2485	0.2522	0.1121	-5077.019	0.0279	0.2485	0.2549	0.1129	-5083.041	0.0283	0.2507	0.2563	0.1121	-5085.355	0.0283	0.2525	0.2549	0.1129	-5083.041	0.0283	0.2507	0.2473	0.1178	-5068.412	0.0283	0.2406	0.2473	0.1178	-5068.412	0.0283	0.2406	0.2465	0.1238	-5072.903	0.0293	0.2368	0.2402	0.1046	-5034.342	0.0252	0.2407	0.2696	0.1080	-
[truncated: 4,439,035 more chars]
