# Supplementary material for: Subfunctionalization influences the expansion of bacterial multidrug antibiotic resistance
Source: BMC Genomics. 2017 Oct 30;18:834. doi: 10.1186/s12864-017-4222-4 (PMC5663151; doi:10.1186/s12864-017-4222-4)
Supplement: Supplementary file 1 — Calculation of synonymous/non-synonymous substitution. (ZIP 34380 kb) [file 12864_2017_4222_MOESM1_ESM.zip › Additional_File_1/RND/rst_RND]

Supplemental results for CODEML (seqf: translatorx_RND.aln  treef: translatorx_RND.phb)


pairwise comparison (Goldman & Yang 1994)
seq seq        N       S       dN       dS     dN/dS   Paras.
  2   1   2244.7    767.3   0.1142   0.6582   0.1736   0.7585   0.1736 -6094.621
  3   1   2244.7    767.3   0.1142   0.6582   0.1736   0.7585   0.1736 -6094.621
  3   2   2244.7    767.3   0.0000   0.0000   0.8931   0.0000   0.8931 -4127.328
  4   1   2244.7    767.3   0.1142   0.6821   0.1674   0.7766   0.1674 -6105.720
  4   2   2244.7    767.3   0.0000   0.0200   0.0010   0.0153   0.0010 -4222.858
  4   3   2244.7    767.3   0.0000   0.0200   0.0010   0.0153   0.0010 -4222.858
  5   1   2244.7    767.3   0.1139   0.6535   0.1744   0.7541   0.1744 -6088.064
  5   2   2244.7    767.3   0.0264   0.2486   0.1061   0.2490   0.1061 -5062.289
  5   3   2244.7    767.3   0.0264   0.2486   0.1061   0.2490   0.1061 -5062.289
  5   4   2244.7    767.3   0.0264   0.2504   0.1054   0.2503   0.1054 -5064.660
  6   1   2244.7    767.3   0.1140   0.6424   0.1775   0.7460   0.1775 -6082.713
  6   2   2244.7    767.3   0.0264   0.2404   0.1097   0.2428   0.1097 -5050.092
  6   3   2244.7    767.3   0.0264   0.2404   0.1097   0.2428   0.1097 -5050.092
  6   4   2244.7    767.3   0.0264   0.2422   0.1089   0.2441   0.1089 -5052.499
  6   5   2244.7    767.3   0.0009   0.0063   0.1409   0.0068   0.1409 -4181.113
  7   1   2244.7    767.3   0.1140   0.6424   0.1775   0.7460   0.1775 -6082.713
  7   2   2244.7    767.3   0.0264   0.2404   0.1097   0.2428   0.1097 -5050.092
  7   3   2244.7    767.3   0.0264   0.2404   0.1097   0.2428   0.1097 -5050.092
  7   4   2244.7    767.3   0.0264   0.2422   0.1089   0.2441   0.1089 -5052.499
  7   5   2244.7    767.3   0.0009   0.0063   0.1409   0.0068   0.1409 -4181.113
  7   6   2244.7    767.3   0.0000   0.0000  99.0000   0.0000  99.0000 -4127.327
  8   1   2244.7    767.3   0.1134   0.6426   0.1765   0.7447   0.1765 -6079.083
  8   2   2244.7    767.3   0.0259   0.2372   0.1093   0.2393   0.1093 -5040.454
  8   3   2244.7    767.3   0.0259   0.2372   0.1093   0.2393   0.1093 -5040.454
  8   4   2244.7    767.3   0.0259   0.2389   0.1085   0.2406   0.1085 -5042.875
  8   5   2244.7    767.3   0.0004   0.0190   0.0233   0.0155   0.0233 -4227.430
  8   6   2244.7    767.3   0.0004   0.0126   0.0351   0.0106   0.0351 -4201.391
  8   7   2244.7    767.3   0.0004   0.0126   0.0351   0.0106   0.0351 -4201.391
  9   1   2244.7    767.3   0.1181   0.5955   0.1984   0.7193   0.1984 -6080.884
  9   2   2244.7    767.3   0.0312   0.2383   0.1311   0.2520   0.1311 -5095.812
  9   3   2244.7    767.3   0.0312   0.2383   0.1311   0.2520   0.1311 -5095.812
  9   4   2244.7    767.3   0.0312   0.2398   0.1303   0.2531   0.1303 -5098.382
  9   5   2244.7    767.3   0.0177   0.1293   0.1369   0.1383   0.1369 -4763.388
  9   6   2244.7    767.3   0.0186   0.1220   0.1526   0.1349   0.1526 -4757.925
  9   7   2244.7    767.3   0.0186   0.1220   0.1526   0.1349   0.1526 -4757.925
  9   8   2244.7    767.3   0.0182   0.1278   0.1421   0.1383   0.1421 -4765.357
 10   1   2244.7    767.3   0.1216   0.6107   0.1991   0.7385   0.1991 -6107.250
 10   2   2244.7    767.3   0.0413   0.2498   0.1654   0.2832   0.1654 -5205.647
 10   3   2244.7    767.3   0.0413   0.2498   0.1654   0.2832   0.1654 -5205.647
 10   4   2244.7    767.3   0.0413   0.2513   0.1644   0.2844   0.1644 -5208.175
 10   5   2244.7    767.3   0.0313   0.1330   0.2357   0.1717   0.2357 -4912.249
 10   6   2244.7    767.3   0.0324   0.1268   0.2555   0.1693   0.2555 -4909.398
 10   7   2244.7    767.3   0.0324   0.1268   0.2555   0.1693   0.2555 -4909.398
 10   8   2244.7    767.3   0.0318   0.1358   0.2341   0.1749   0.2341 -4922.882
 10   9   2244.7    767.3   0.0153   0.0356   0.4303   0.0615   0.4303 -4491.686
 11   1   2244.7    767.3   0.1094   0.6373   0.1717   0.7317   0.1717 -6051.797
 11   2   2244.7    767.3   0.0466   0.3633   0.1283   0.3818   0.1283 -5395.169
 11   3   2244.7    767.3   0.0466   0.3633   0.1283   0.3818   0.1283 -5395.169
 11   4   2244.7    767.3   0.0466   0.3694   0.1261   0.3865   0.1261 -5401.022
 11   5   2244.7    767.3   0.0481   0.3085   0.1560   0.3433   0.1560 -5343.074
 11   6   2244.7    767.3   0.0481   0.3029   0.1589   0.3391   0.1589 -5336.577
 11   7   2244.7    767.3   0.0481   0.3029   0.1589   0.3391   0.1589 -5336.577
 11   8   2244.7    767.3   0.0476   0.3139   0.1516   0.3463   0.1516 -5345.685
 11   9   2244.7    767.3   0.0549   0.2858   0.1919   0.3411   0.1919 -5372.380
 11  10   2244.7    767.3   0.0579   0.2820   0.2055   0.3450   0.2055 -5391.714
 12   1   2244.7    767.3   0.1076   0.6288   0.1711   0.7212   0.1711 -6037.866
 12   2   2244.7    767.3   0.0522   0.3491   0.1496   0.3836   0.1496 -5426.338
 12   3   2244.7    767.3   0.0522   0.3491   0.1496   0.3836   0.1496 -5426.338
 12   4   2244.7    767.3   0.0521   0.3667   0.1422   0.3968   0.1422 -5444.568
 12   5   2244.7    767.3   0.0609   0.3067   0.1985   0.3705   0.1985 -5446.104
 12   6   2244.7    767.3   0.0610   0.3012   0.2025   0.3665   0.2025 -5439.849
 12   7   2244.7    767.3   0.0610   0.3012   0.2025   0.3665   0.2025 -5439.849
 12   8   2244.7    767.3   0.0603   0.3124   0.1931   0.3736   0.1931 -5448.778
 12   9   2244.7    767.3   0.0647   0.3035   0.2131   0.3765   0.2131 -5471.659
 12  10   2244.7    767.3   0.0679   0.2919   0.2327   0.3750   0.2327 -5481.715
 12  11   2244.7    767.3   0.0327   0.1604   0.2042   0.1958   0.2042 -4982.252
 13   1   2244.7    767.3   0.1075   0.6372   0.1688   0.7275   0.1688 -6041.514
 13   2   2244.7    767.3   0.0522   0.3489   0.1496   0.3834   0.1496 -5425.815
 13   3   2244.7    767.3   0.0522   0.3489   0.1496   0.3834   0.1496 -5425.815
 13   4   2244.7    767.3   0.0521   0.3665   0.1423   0.3966   0.1423 -5444.050
 13   5   2244.7    767.3   0.0609   0.2991   0.2034   0.3646   0.2034 -5436.274
 13   6   2244.7    767.3   0.0608   0.2974   0.2046   0.3634   0.2046 -5433.986
 13   7   2244.7    767.3   0.0608   0.2974   0.2046   0.3634   0.2046 -5433.986
 13   8   2244.7    767.3   0.0603   0.3083   0.1955   0.3704   0.1955 -5443.502
 13   9   2244.7    767.3   0.0647   0.2977   0.2171   0.3721   0.2171 -5464.009
 13  10   2244.7    767.3   0.0678   0.2901   0.2338   0.3734   0.2338 -5478.367
 13  11   2244.7    767.3   0.0328   0.1616   0.2027   0.1967   0.2027 -4985.331
 13  12   2244.7    767.3   0.0000   0.0164   0.0010   0.0126   0.0010 -4207.488
 14   1   2244.7    767.3   0.1054   0.6059   0.1739   0.6986   0.1739 -6008.922
 14   2   2244.7    767.3   0.0482   0.3560   0.1355   0.3799   0.1355 -5401.103
 14   3   2244.7    767.3   0.0482   0.3560   0.1355   0.3799   0.1355 -5401.103
 14   4   2244.7    767.3   0.0482   0.3621   0.1331   0.3845   0.1331 -5407.023
 14   5   2244.7    767.3   0.0578   0.3137   0.1842   0.3689   0.1842 -5430.746
 14   6   2244.7    767.3   0.0578   0.3081   0.1876   0.3647   0.1876 -5424.242
 14   7   2244.7    767.3   0.0578   0.3081   0.1876   0.3647   0.1876 -5424.242
 14   8   2244.7    767.3   0.0572   0.3191   0.1794   0.3718   0.1794 -5433.495
 14   9   2244.7    767.3   0.0611   0.2996   0.2041   0.3656   0.2041 -5439.319
 14  10   2244.7    767.3   0.0636   0.2948   0.2156   0.3674   0.2156 -5451.246
 14  11   2244.7    767.3   0.0300   0.1752   0.1715   0.2011   0.1715 -4981.818
 14  12   2244.7    767.3   0.0108   0.0871   0.1240   0.0907   0.1240 -4585.419
 14  13   2244.7    767.3   0.0108   0.0871   0.1241   0.0907   0.1241 -4585.443
 15   1   2244.7    767.3   0.1058   0.6163   0.1717   0.7077   0.1717 -6018.171
 15   2   2244.7    767.3   0.0482   0.3579   0.1347   0.3814   0.1347 -5403.142
 15   3   2244.7    767.3   0.0482   0.3579   0.1347   0.3814   0.1347 -5403.142
 15   4   2244.7    767.3   0.0482   0.3640   0.1324   0.3860   0.1324 -5409.045
 15   5   2244.7    767.3   0.0588   0.3134   0.1875   0.3710   0.1875 -5438.555
 15   6   2244.7    767.3   0.0588   0.3079   0.1910   0.3668   0.1910 -5432.050
 15   7   2244.7    767.3   0.0588   0.3079   0.1910   0.3668   0.1910 -5432.050
 15   8   2244.7    767.3   0.0582   0.3188   0.1827   0.3739   0.1827 -5441.325
 15   9   2244.7    767.3   0.0621   0.2993   0.2076   0.3677   0.2076 -5447.011
 15  10   2244.7    767.3   0.0646   0.2946   0.2192   0.3695   0.2192 -5458.859
 15  11   2244.7    767.3   0.0310   0.1767   0.1754   0.2043   0.1754 -4993.655
 15  12   2244.7    767.3   0.0117   0.0885   0.1323   0.0938   0.1323 -4599.972
 15  13   2244.7    767.3   0.0117   0.0884   0.1324   0.0938   0.1324 -4599.996
 15  14   2244.7    767.3   0.0009   0.0089   0.0999   0.0087   0.0999 -4192.975
 16   1   2244.7    767.3   0.1053   0.6165   0.1708   0.7066   0.1708 -6014.894
 16   2   2244.7    767.3   0.0478   0.3523   0.1355   0.3760   0.1355 -5392.888
 16   3   2244.7    767.3   0.0478   0.3523   0.1355   0.3760   0.1355 -5392.888
 16   4   2244.7    767.3   0.0477   0.3584   0.1332   0.3806   0.1332 -5398.842
 16   5   2244.7    767.3   0.0583   0.3061   0.1906   0.3644   0.1906 -5425.954
 16   6   2244.7    767.3   0.0584   0.3006   0.1942   0.3602   0.1942 -5419.374
 16   7   2244.7    767.3   0.0584   0.3006   0.1942   0.3602   0.1942 -5419.374
 16   8   2244.7    767.3   0.0578   0.3115   0.1856   0.3672   0.1856 -5428.786
 16   9   2244.7    767.3   0.0617   0.2921   0.2113   0.3612   0.2113 -5434.275
 16  10   2244.7    767.3   0.0641   0.2873   0.2232   0.3630   0.2232 -5446.095
 16  11   2244.7    767.3   0.0305   0.1721   0.1774   0.1998   0.1774 -4980.773
 16  12   2244.7    767.3   0.0113   0.0843   0.1335   0.0896   0.1335 -4583.967
 16  13   2244.7    767.3   0.0113   0.0843   0.1336   0.0896   0.1336 -4583.990
 16  14   2244.7    767.3   0.0004   0.0101   0.0437   0.0087   0.0437 -4190.293
 16  15   2244.7    767.3   0.0004   0.0063   0.0700   0.0058   0.0700 -4172.701
 17   1   2244.7    767.3   0.1054   0.6032   0.1747   0.6966   0.1747 -6007.449
 17   2   2244.7    767.3   0.0477   0.3562   0.1340   0.3789   0.1340 -5396.966
 17   3   2244.7    767.3   0.0477   0.3562   0.1340   0.3789   0.1340 -5396.966
 17   4   2244.7    767.3   0.0477   0.3659   0.1303   0.3863   0.1303 -5407.023
 17   5   2244.7    767.3   0.0583   0.3079   0.1894   0.3657   0.1894 -5428.191
 17   6   2244.7    767.3   0.0584   0.3023   0.1930   0.3615   0.1930 -5421.629
 17   7   2244.7    767.3   0.0584   0.3023   0.1930   0.3615   0.1930 -5421.629
 17   8   2244.7    767.3   0.0578   0.3132   0.1845   0.3686   0.1845 -5431.006
 17   9   2244.7    767.3   0.0616   0.3011   0.2048   0.3679   0.2048 -5445.498
 17  10   2244.7    767.3   0.0641   0.2963   0.2163   0.3697   0.2163 -5457.399
 17  11   2244.7    767.3   0.0305   0.1736   0.1758   0.2009   0.1758 -4983.584
 17  12   2244.7    767.3   0.0113   0.0871   0.1292   0.0918   0.1292 -4590.963
 17  13   2244.7    767.3   0.0113   0.0871   0.1293   0.0917   0.1293 -4590.987
 17  14   2244.7    767.3   0.0004   0.0101   0.0437   0.0087   0.0437 -4190.297
 17  15   2244.7    767.3   0.0004   0.0114   0.0388   0.0097   0.0388 -4195.891
 17  16   2244.7    767.3   0.0000   0.0101   0.0010   0.0077   0.0010 -4180.543
 18   1   2244.7    767.3   0.1053   0.6109   0.1724   0.7024   0.1724 -6012.033
 18   2   2244.7    767.3   0.0477   0.3581   0.1333   0.3804   0.1333 -5398.994
 18   3   2244.7    767.3   0.0477   0.3581   0.1333   0.3804   0.1333 -5398.994
 18   4   2244.7    767.3   0.0477   0.3642   0.1310   0.3850   0.1310 -5404.895
 18   5   2244.7    767.3   0.0583   0.3136   0.1859   0.3700   0.1859 -5434.616
 18   6   2244.7    767.3   0.0583   0.3100   0.1881   0.3672   0.1881 -5430.245
 18   7   2244.7    767.3   0.0583   0.3100   0.1881   0.3672   0.1881 -5430.245
 18   8   2244.7    767.3   0.0577   0.3210   0.1799   0.3744   0.1799 -5439.471
 18   9   2244.7    767.3   0.0616   0.3014   0.2045   0.3682   0.2045 -5445.294
 18  10   2244.7    767.3   0.0641   0.2966   0.2159   0.3699   0.2159 -5457.199
 18  11   2244.7    767.3   0.0305   0.1800   0.1695   0.2058   0.1695 -4994.531
 18  12   2244.7    767.3   0.0113   0.0914   0.1232   0.0950   0.1232 -4601.303
 18  13   2244.7    767.3   0.0113   0.0913   0.1233   0.0949   0.1233 -4601.328
 18  14   2244.7    767.3   0.0004   0.0063   0.0701   0.0058   0.0701 -4172.703
 18  15   2244.7    767.3   0.0004   0.0101   0.0437   0.0087   0.0437 -4190.293
 18  16   2244.7    767.3   0.0000   0.0089   0.0010   0.0068   0.0010 -4174.818
 18  17   2244.7    767.3   0.0000   0.0115   0.0010   0.0088   0.0010 -4186.128
 19   1   2244.7    767.3   0.1053   0.6165   0.1708   0.7066   0.1708 -6014.894
 19   2   2244.7    767.3   0.0478   0.3523   0.1355   0.3760   0.1355 -5392.888
 19   3   2244.7    767.3   0.0478   0.3523   0.1355   0.3760   0.1355 -5392.888
 19   4   2244.7    767.3   0.0477   0.3584   0.1332   0.3806   0.1332 -5398.842
 19   5   2244.7    767.3   0.0583   0.3061   0.1906   0.3644   0.1906 -5425.954
 19   6   2244.7    767.3   0.0584   0.3006   0.1942   0.3602   0.1942 -5419.374
 19   7   2244.7    767.3   0.0584   0.3006   0.1942   0.3602   0.1942 -5419.374
 19   8   2244.7    767.3   0.0578   0.3115   0.1856   0.3672   0.1856 -5428.786
 19   9   2244.7    767.3   0.0617   0.2921   0.2113   0.3612   0.2113 -5434.275
 19  10   2244.7    767.3   0.0641   0.2873   0.2232   0.3630   0.2232 -5446.095
 19  11   2244.7    767.3   0.0305   0.1721   0.1774   0.1998   0.1774 -4980.773
 19  12   2244.7    767.3   0.0113   0.0843   0.1335   0.0896   0.1335 -4583.967
 19  13   2244.7    767.3   0.0113   0.0843   0.1336   0.0896   0.1336 -4583.990
 19  14   2244.7    767.3   0.0004   0.0101   0.0437   0.0087   0.0437 -4190.293
 19  15   2244.7    767.3   0.0004   0.0063   0.0700   0.0058   0.0700 -4172.701
 19  16   2244.7    767.3   0.0000   0.0000  99.0000   0.0000  99.0000 -4127.327
 19  17   2244.7    767.3   0.0000   0.0102   0.0010   0.0078   0.0010 -4180.543
 19  18   2244.7    767.3   0.0000   0.0089   0.0010   0.0068   0.0010 -4174.818
 20   1   2244.7    767.3   0.1053   0.6118   0.1721   0.7030   0.1721 -6011.632
 20   2   2244.7    767.3   0.0477   0.3586   0.1331   0.3807   0.1331 -5398.723
 20   3   2244.7    767.3   0.0477   0.3586   0.1331   0.3807   0.1331 -5398.723
 20   4   2244.7    767.3   0.0477   0.3647   0.1308   0.3853   0.1308 -5404.619
 20   5   2244.7    767.3   0.0583   0.3047   0.1915   0.3633   0.1915 -5423.528
 20   6   2244.7    767.3   0.0583   0.3011   0.1938   0.3605   0.1938 -5419.099
 20   7   2244.7    767.3   0.0583   0.3011   0.1938   0.3605   0.1938 -5419.099
 20   8   2244.7    767.3   0.0578   0.3120   0.1852   0.3676   0.1852 -5428.500
 20   9   2244.7    767.3   0.0616   0.2998   0.2056   0.3669   0.2056 -5442.967
 20  10   2244.7    767.3   0.0641   0.2950   0.2172   0.3687   0.2172 -5454.858
 20  11   2244.7    767.3   0.0305   0.1722   0.1773   0.1999   0.1773 -4980.721
 20  12   2244.7    767.3   0.0113   0.0885   0.1271   0.0928   0.1271 -4594.423
 20  13   2244.7    767.3   0.0113   0.0885   0.1272   0.0928   0.1272 -4594.447
 20  14   2244.7    767.3   0.0004   0.0114   0.0388   0.0097   0.0388 -4195.881
 20  15   2244.7    767.3   0.0004   0.0101   0.0437   0.0087   0.0437 -4190.292
 20  16   2244.7    767.3   0.0000   0.0114   0.0010   0.0087   0.0010 -4186.122
 20  17   2244.7    767.3   0.0000   0.0088   0.0010   0.0068   0.0010 -4174.826
 20  18   2244.7    767.3   0.0000   0.0126   0.0010   0.0097   0.0010 -4191.602
 20  19   2244.7    767.3   0.0000   0.0114   0.0010   0.0088   0.0010 -4186.122
 21   1   2244.7    767.3   0.1054   0.6084   0.1732   0.7005   0.1732 -6010.491
 21   2   2244.7    767.3   0.0477   0.3620   0.1318   0.3833   0.1318 -5403.047
 21   3   2244.7    767.3   0.0477   0.3620   0.1318   0.3833   0.1318 -5403.047
 21   4   2244.7    767.3   0.0477   0.3681   0.1296   0.3879   0.1296 -5408.913
 21   5   2244.7    767.3   0.0583   0.3118   0.1870   0.3686   0.1870 -5432.404
 21   6   2244.7    767.3   0.0583   0.3063   0.1904   0.3644   0.1904 -5425.882
 21   7   2244.7    767.3   0.0583   0.3063   0.1904   0.3644   0.1904 -5425.882
 21   8   2244.7    767.3   0.0578   0.3172   0.1821   0.3716   0.1821 -5435.180
 21   9   2244.7    767.3   0.0616   0.3050   0.2020   0.3708   0.2020 -5449.760
 21  10   2244.7    767.3   0.0640   0.3002   0.2133   0.3726   0.2133 -5461.696
 21  11   2244.7    767.3   0.0305   0.1785   0.1710   0.2046   0.1710 -4991.760
 21  12   2244.7    767.3   0.0112   0.0942   0.1195   0.0971   0.1195 -4608.140
 21  13   2244.7    767.3   0.0113   0.0941   0.1196   0.0971   0.1196 -4608.166
 21  14   2244.7    767.3   0.0004   0.0089   0.0500   0.0078   0.0500 -4184.585
 21  15   2244.7    767.3   0.0004   0.0101   0.0436   0.0087   0.0436 -4190.290
 21  16   2244.7    767.3   0.0000   0.0115   0.0010   0.0088   0.0010 -4186.120
 21  17   2244.7    767.3   0.0000   0.0089   0.0010   0.0068   0.0010 -4174.824
 21  18   2244.7    767.3   0.0000   0.0077   0.0010   0.0059   0.0010 -4168.963
 21  19   2244.7    767.3   0.0000   0.0115   0.0010   0.0088   0.0010 -4186.120
 21  20   2244.7    767.3   0.0000   0.0101   0.0010   0.0078   0.0010 -4180.530
 22   1   2244.7    767.3   0.1053   0.6138   0.1716   0.7046   0.1716 -6013.414
 22   2   2244.7    767.3   0.0477   0.3618   0.1319   0.3832   0.1319 -5403.154
 22   3   2244.7    767.3   0.0477   0.3618   0.1319   0.3832   0.1319 -5403.154
 22   4   2244.7    767.3   0.0477   0.3679   0.1296   0.3878   0.1296 -5409.022
 22   5   2244.7    767.3   0.0583   0.3097   0.1883   0.3671   0.1883 -5430.367
 22   6   2244.7    767.3   0.0583   0.3061   0.1906   0.3643   0.1906 -5425.971
 22   7   2244.7    767.3   0.0583   0.3061   0.1906   0.3643   0.1906 -5425.971
 22   8   2244.7    767.3   0.0578   0.3170   0.1822   0.3714   0.1822 -5435.273
 22   9   2244.7    767.3   0.0616   0.3048   0.2021   0.3707   0.2021 -5449.848
 22  10   2244.7    767.3   0.0640   0.3000   0.2134   0.3725   0.2134 -5461.782
 22  11   2244.7    767.3   0.0305   0.1784   0.1711   0.2045   0.1711 -4991.814
 22  12   2244.7    767.3   0.0113   0.0941   0.1195   0.0971   0.1195 -4608.170
 22  13   2244.7    767.3   0.0113   0.0941   0.1196   0.0971   0.1196 -4608.197
 22  14   2244.7    767.3   0.0004   0.0089   0.0500   0.0078   0.0500 -4184.588
 22  15   2244.7    767.3   0.0004   0.0152   0.0290   0.0126   0.0290 -4212.005
 22  16   2244.7    767.3   0.0000   0.0114   0.0010   0.0087   0.0010 -4186.124
 22  17   2244.7    767.3   0.0000   0.0115   0.0010   0.0088   0.0010 -4186.128
 22  18   2244.7    767.3   0.0000   0.0077   0.0010   0.0059   0.0010 -4168.965
 22  19   2244.7    767.3   0.0000   0.0115   0.0010   0.0088   0.0010 -4186.125
 22  20   2244.7    767.3   0.0000   0.0102   0.0010   0.0078   0.0010 -4180.542
 22  21   2244.7    767.3   0.0000   0.0077   0.0010   0.0059   0.0010 -4168.963
 23   1   2244.7    767.3   0.1053   0.6164   0.1709   0.7066   0.1709 -6014.897
 23   2   2244.7    767.3   0.0478   0.3524   0.1355   0.3761   0.1355 -5392.827
 23   3   2244.7    767.3   0.0478   0.3524   0.1355   0.3761   0.1355 -5392.827
 23   4   2244.7    767.3   0.0477   0.3585   0.1331   0.3807   0.1331 -5398.780
 23   5   2244.7    767.3   0.0583   0.3116   0.1871   0.3685   0.1871 -5432.494
 23   6   2244.7    767.3   0.0583   0.3061   0.1906   0.3643   0.1906 -5425.970
 23   7   2244.7    767.3   0.0583   0.3061   0.1906   0.3643   0.1906 -5425.970
 23   8   2244.7    767.3   0.0578   0.3135   0.1843   0.3688   0.1843 -5430.851
 23   9   2244.7    767.3   0.0617   0.2976   0.2072   0.3653   0.2072 -5440.959
 23  10   2244.7    767.3   0.0641   0.2928   0.2189   0.3671   0.2189 -5452.829
 23  11   2244.7    767.3   0.0305   0.1752   0.1743   0.2021   0.1743 -4986.352
 23  12   2244.7    767.3   0.0113   0.0885   0.1272   0.0928   0.1272 -4594.464
 23  13   2244.7    767.3   0.0113   0.0884   0.1273   0.0928   0.1273 -4594.489
 23  14   2244.7    767.3   0.0004   0.0063   0.0701   0.0058   0.0701 -4172.705
 23  15   2244.7    767.3   0.0004   0.0152   0.0291   0.0126   0.0291 -4212.010
 23  16   2244.7    767.3   0.0000   0.0114   0.0010   0.0087   0.0010 -4186.128
 23  17   2244.7    767.3   0.0000   0.0141   0.0010   0.0108   0.0010 -4196.980
 23  18   2244.7    767.3   0.0000   0.0102   0.0010   0.0078   0.0010 -4180.539
 23  19   2244.7    767.3   0.0000   0.0115   0.0010   0.0088   0.0010 -4186.128
 23  20   2244.7    767.3   0.0000   0.0153   0.0010   0.0117   0.0010 -4202.261
 23  21   2244.7    767.3   0.0000   0.0128   0.0010   0.0098   0.0010 -4191.605
 23  22   2244.7    767.3   0.0000   0.0128   0.0010   0.0098   0.0010 -4191.609
 24   1   2244.7    767.3   0.1053   0.6194   0.1700   0.7088   0.1700 -6016.261
 24   2   2244.7    767.3   0.0477   0.3527   0.1354   0.3763   0.1354 -5392.666
 24   3   2244.7    767.3   0.0477   0.3527   0.1354   0.3763   0.1354 -5392.666
 24   4   2244.7    767.3   0.0477   0.3588   0.1330   0.3809   0.1330 -5398.616
 24   5   2244.7    767.3   0.0583   0.3100   0.1881   0.3672   0.1881 -5430.228
 24   6   2244.7    767.3   0.0583   0.3044   0.1916   0.3631   0.1916 -5423.687
 24   7   2244.7    767.3   0.0583   0.3044   0.1916   0.3631   0.1916 -5423.687
 24   8   2244.7    767.3   0.0578   0.3118   0.1853   0.3675   0.1853 -5428.590
 24   9   2244.7    767.3   0.0617   0.2978   0.2070   0.3655   0.2070 -5440.827
 24  10   2244.7    767.3   0.0641   0.2931   0.2187   0.3672   0.2187 -5452.700
 24  11   2244.7    767.3   0.0305   0.1705   0.1791   0.1986   0.1791 -4978.009
 24  12   2244.7    767.3   0.0113   0.0829   0.1358   0.0886   0.1358 -4580.459
 24  13   2244.7    767.3   0.0113   0.0829   0.1359   0.0885   0.1359 -4580.481
 24  14   2244.7    767.3   0.0004   0.0089   0.0500   0.0078   0.0500 -4184.583
 24  15   2244.7    767.3   0.0004   0.0101   0.0437   0.0087   0.0437 -4190.295
 24  16   2244.7    767.3   0.0000   0.0063   0.0010   0.0048   0.0010 -4162.936
 24  17   2244.7    767.3   0.0000   0.0114   0.0010   0.0087   0.0010 -4186.130
 24  18   2244.7    767.3   0.0000   0.0127   0.0010   0.0097   0.0010 -4191.598
 24  19   2244.7    767.3   0.0000   0.0064   0.0010   0.0049   0.0010 -4162.937
 24  20   2244.7    767.3   0.0000   0.0102   0.0010   0.0078   0.0010 -4180.536
 24  21   2244.7    767.3   0.0000   0.0152   0.0010   0.0117   0.0010 -4202.255
 24  22   2244.7    767.3   0.0000   0.0152   0.0010   0.0116   0.0010 -4202.261
 24  23   2244.7    767.3   0.0000   0.0076   0.0010   0.0059   0.0010 -4168.964
 25   1   2244.7    767.3   0.1053   0.6164   0.1709   0.7066   0.1709 -6014.898
 25   2   2244.7    767.3   0.0477   0.3581   0.1333   0.3804   0.1333 -5398.997
 25   3   2244.7    767.3   0.0477   0.3581   0.1333   0.3804   0.1333 -5398.997
 25   4   2244.7    767.3   0.0477   0.3642   0.1310   0.3850   0.1310 -5404.899
 25   5   2244.7    767.3   0.0583   0.3136   0.1859   0.3700   0.1859 -5434.617
 25   6   2244.7    767.3   0.0583   0.3080   0.1893   0.3658   0.1893 -5428.112
 25   7   2244.7    767.3   0.0583   0.3080   0.1893   0.3658   0.1893 -5428.112
 25   8   2244.7    767.3   0.0577   0.3190   0.1810   0.3729   0.1810 -5437.376
 25   9   2244.7    767.3   0.0616   0.2995   0.2058   0.3667   0.2058 -5443.131
 25  10   2244.7    767.3   0.0641   0.2947   0.2174   0.3685   0.2174 -5455.018
 25  11   2244.7    767.3   0.0305   0.1768   0.1726   0.2033   0.1726 -4989.088
 25  12   2244.7    767.3   0.0113   0.0899   0.1252   0.0939   0.1252 -4597.907
 25  13   2244.7    767.3   0.0113   0.0899   0.1253   0.0938   0.1253 -4597.932
 25  14   2244.7    767.3   0.0004   0.0076   0.0584   0.0068   0.0584 -4178.729
 25  15   2244.7    767.3   0.0004   0.0165   0.0268   0.0136   0.0268 -4217.204
 25  16   2244.7    767.3   0.0000   0.0128   0.0010   0.0098   0.0010 -4191.603
 25  17   2244.7    767.3   0.0000   0.0128   0.0010   0.0098   0.0010 -4191.598
 25  18   2244.7    767.3   0.0000   0.0088   0.0010   0.0068   0.0010 -4174.826
 25  19   2244.7    767.3   0.0000   0.0127   0.0010   0.0098   0.0010 -4191.602
 25  20   2244.7    767.3   0.0000   0.0165   0.0010   0.0126   0.0010 -4207.457
 25  21   2244.7    767.3   0.0000   0.0140   0.0010   0.0108   0.0010 -4196.978
 25  22   2244.7    767.3   0.0000   0.0139   0.0010   0.0107   0.0010 -4196.982
 25  23   2244.7    767.3   0.0000   0.0038   0.0010   0.0029   0.0010 -4150.227
 25  24   2244.7    767.3   0.0000   0.0115   0.0010   0.0088   0.0010 -4186.128
 26   1   2244.7    767.3   0.1006   0.6757   0.1489   0.7413   0.1489 -6013.865
 26   2   2244.7    767.3   0.0438   0.4550   0.0963   0.4457   0.0963 -5449.576
 26   3   2244.7    767.3   0.0438   0.4550   0.0963   0.4457   0.0963 -5449.576
 26   4   2244.7    767.3   0.0438   0.4655   0.0941   0.4536   0.0941 -5458.638
 26   5   2244.7    767.3   0.0482   0.3339   0.1444   0.3630   0.1444 -5370.111
 26   6   2244.7    767.3   0.0482   0.3322   0.1451   0.3616   0.1451 -5367.921
 26   7   2244.7    767.3   0.0482   0.3322   0.1451   0.3616   0.1451 -5367.921
 26   8   2244.7    767.3   0.0477   0.3397   0.1404   0.3663   0.1404 -5372.273
 26   9   2244.7    767.3   0.0510   0.3319   0.1536   0.3677   0.1536 -5392.232
 26  10   2244.7    767.3   0.0551   0.3259   0.1689   0.3721   0.1689 -5418.651
 26  11   2244.7    767.3   0.0320   0.2228   0.1438   0.2419   0.1438 -5082.804
 26  12   2244.7    767.3   0.0329   0.2219   0.1482   0.2432   0.1482 -5089.226
 26  13   2244.7    767.3   0.0329   0.2151   0.1530   0.2379   0.1530 -5078.631
 26  14   2244.7    767.3   0.0285   0.2273   0.1254   0.2374   0.1254 -5053.302
 26  15   2244.7    767.3   0.0294   0.2255   0.1306   0.2381   0.1306 -5060.048
 26  16   2244.7    767.3   0.0290   0.2221   0.1305   0.2345   0.1305 -5050.506
 26  17   2244.7    767.3   0.0290   0.2222   0.1304   0.2346   0.1304 -5050.433
 26  18   2244.7    767.3   0.0290   0.2322   0.1247   0.2422   0.1247 -5065.403
 26  19   2244.7    767.3   0.0290   0.2221   0.1305   0.2345   0.1305 -5050.506
 26  20   2244.7    767.3   0.0290   0.2273   0.1274   0.2385   0.1274 -5057.865
 26  21   2244.7    767.3   0.0290   0.2306   0.1256   0.2410   0.1256 -5062.886
 26  22   2244.7    767.3   0.0290   0.2304   0.1257   0.2409   0.1257 -5062.957
 26  23   2244.7    767.3   0.0290   0.2322   0.1247   0.2422   0.1247 -5065.402
 26  24   2244.7    767.3   0.0290   0.2272   0.1275   0.2384   0.1275 -5057.935
 26  25   2244.7    767.3   0.0290   0.2339   0.1238   0.2435   0.1238 -5067.840
 27   1   2244.7    767.3   0.1006   0.6757   0.1489   0.7413   0.1489 -6013.865
 27   2   2244.7    767.3   0.0438   0.4550   0.0963   0.4457   0.0963 -5449.576
 27   3   2244.7    767.3   0.0438   0.4550   0.0963   0.4457   0.0963 -5449.576
 27   4   2244.7    767.3   0.0438   0.4655   0.0941   0.4536   0.0941 -5458.638
 27   5   2244.7    767.3   0.0482   0.3339   0.1444   0.3630   0.1444 -5370.111
 27   6   2244.7    767.3   0.0482   0.3322   0.1451   0.3616   0.1451 -5367.921
 27   7   2244.7    767.3   0.0482   0.3322   0.1451   0.3616   0.1451 -5367.921
 27   8   2244.7    767.3   0.0477   0.3397   0.1404   0.3663   0.1404 -5372.273
 27   9   2244.7    767.3   0.0510   0.3319   0.1536   0.3677   0.1536 -5392.232
 27  10   2244.7    767.3   0.0551   0.3259   0.1689   0.3721   0.1689 -5418.651
 27  11   2244.7    767.3   0.0320   0.2228   0.1438   0.2419   0.1438 -5082.804
 27  12   2244.7    767.3   0.0329   0.2219   0.1482   0.2432   0.1482 -5089.226
 27  13   2244.7    767.3   0.0329   0.2151   0.1530   0.2379   0.1530 -5078.631
 27  14   2244.7    767.3   0.0285   0.2273   0.1254   0.2374   0.1254 -5053.302
 27  15   2244.7    767.3   0.0294   0.2255   0.1306   0.2381   0.1306 -5060.048
 27  16   2244.7    767.3   0.0290   0.2221   0.1305   0.2345   0.1305 -5050.506
 27  17   2244.7    767.3   0.0290   0.2222   0.1304   0.2346   0.1304 -5050.433
 27  18   2244.7    767.3   0.0290   0.2322   0.1247   0.2422   0.1247 -5065.403
 27  19   2244.7    767.3   0.0290   0.2221   0.1305   0.2345   0.1305 -5050.506
 27  20   2244.7    767.3   0.0290   0.2273   0.1274   0.2385   0.1274 -5057.865
 27  21   2244.7    767.3   0.0290   0.2306   0.1256   0.2410   0.1256 -5062.886
 27  22   2244.7    767.3   0.0290   0.2304   0.1257   0.2409   0.1257 -5062.957
 27  23   2244.7    767.3   0.0290   0.2322   0.1247   0.2422   0.1247 -5065.402
 27  24   2244.7    767.3   0.0290   0.2272   0.1275   0.2384   0.1275 -5057.935
 27  25   2244.7    767.3   0.0290   0.2339   0.1238   0.2435   0.1238 -5067.840
 27  26   2244.7    767.3   0.0000   0.0000  99.0000   0.0000  99.0000 -4127.327
 28   1   2244.7    767.3   0.1006   0.6757   0.1489   0.7413   0.1489 -6013.865
 28   2   2244.7    767.3   0.0438   0.4550   0.0963   0.4457   0.0963 -5449.576
 28   3   2244.7    767.3   0.0438   0.4550   0.0963   0.4457   0.0963 -5449.576
 28   4   2244.7    767.3   0.0438   0.4655   0.0941   0.4536   0.0941 -5458.638
 28   5   2244.7    767.3   0.0482   0.3339   0.1444   0.3630   0.1444 -5370.111
 28   6   2244.7    767.3   0.0482   0.3322   0.1451   0.3616   0.1451 -5367.921
 28   7   2244.7    767.3   0.0482   0.3322   0.1451   0.3616   0.1451 -5367.921
 28   8   2244.7    767.3   0.0477   0.3397   0.1404   0.3663   0.1404 -5372.273
 28   9   2244.7    767.3   0.0510   0.3319   0.1536   0.3677   0.1536 -5392.232
 28  10   2244.7    767.3   0.0551   0.3259   0.1689   0.3721   0.1689 -5418.651
 28  11   2244.7    767.3   0.0320   0.2228   0.1438   0.2419   0.1438 -5082.804
 28  12   2244.7    767.3   0.0329   0.2219   0.1482   0.2432   0.1482 -5089.226
 28  13   2244.7    767.3   0.0329   0.2151   0.1530   0.2379   0.1530 -5078.631
 28  14   2244.7    767.3   0.0285   0.2273   0.1254   0.2374   0.1254 -5053.302
 28  15   2244.7    767.3   0.0294   0.2255   0.1306   0.2381   0.1306 -5060.048
 28  16   2244.7    767.3   0.0290   0.2221   0.1305   0.2345   0.1305 -5050.506
 28  17   2244.7    767.3   0.0290   0.2222   0.1304   0.2346   0.1304 -5050.433
 28  18   2244.7    767.3   0.0290   0.2322   0.1247   0.2422   0.1247 -5065.403
 28  19   2244.7    767.3   0.0290   0.2221   0.1305   0.2345   0.1305 -5050.506
 28  20   2244.7    767.3   0.0290   0.2273   0.1274   0.2385   0.1274 -5057.865
 28  21   2244.7    767.3   0.0290   0.2306   0.1256   0.2410   0.1256 -5062.886
 28  22   2244.7    767.3   0.0290   0.2304   0.1257   0.2409   0.1257 -5062.957
 28  23   2244.7    767.3   0.0290   0.2322   0.1247   0.2422   0.1247 -5065.402
 28  24   2244.7    767.3   0.0290   0.2272   0.1275   0.2384   0.1275 -5057.935
 28  25   2244.7    767.3   0.0290   0.2339   0.1238   0.2435   0.1238 -5067.840
 28  26   2244.7    767.3   0.0000   0.0000   1.0035   0.0000   1.0035 -4127.328
 28  27   2244.7    767.3   0.0000   0.0000  99.0000   0.0000  99.0000 -4127.327
 29   1   2244.7    767.3   0.1006   0.6757   0.1489   0.7413   0.1489 -6013.865
 29   2   2244.7    767.3   0.0438   0.4550   0.0963   0.4457   0.0963 -5449.576
 29   3   2244.7    767.3   0.0438   0.4550   0.0963   0.4457   0.0963 -5449.576
 29   4   2244.7    767.3   0.0438   0.4655   0.0941   0.4536   0.0941 -5458.638
 29   5   2244.7    767.3   0.0482   0.3339   0.1444   0.3630   0.1444 -5370.111
 29   6   2244.7    767.3   0.0482   0.3322   0.1451   0.3616   0.1451 -5367.921
 29   7   2244.7    767.3   0.0482   0.3322   0.1451   0.3616   0.1451 -5367.921
 29   8   2244.7    767.3   0.0477   0.3397   0.1404   0.3663   0.1404 -5372.273
 29   9   2244.7    767.3   0.0510   0.3319   0.1536   0.3677   0.1536 -5392.232
 29  10   2244.7    767.3   0.0551   0.3259   0.1689   0.3721   0.1689 -5418.651
 29  11   2244.7    767.3   0.0320   0.2228   0.1438   0.2419   0.1438 -5082.804
 29  12   2244.7    767.3   0.0329   0.2219   0.1482   0.2432   0.1482 -5089.226
 29  13   2244.7    767.3   0.0329   0.2151   0.1530   0.2379   0.1530 -5078.631
 29  14   2244.7    767.3   0.0285   0.2273   0.1254   0.2374   0.1254 -5053.302
 29  15   2244.7    767.3   0.0294   0.2255   0.1306   0.2381   0.1306 -5060.048
 29  16   2244.7    767.3   0.0290   0.2221   0.1305   0.2345   0.1305 -5050.506
 29  17   2244.7    767.3   0.0290   0.2222   0.1304   0.2346   0.1304 -5050.433
 29  18   2244.7    767.3   0.0290   0.2322   0.1247   0.2422   0.1247 -5065.403
 29  19   2244.7    767.3   0.0290   0.2221   0.1305   0.2345   0.1305 -5050.506
 29  20   2244.7    767.3   0.0290   0.2273   0.1274   0.2385   0.1274 -5057.865
 29  21   2244.7    767.3   0.0290   0.2306   0.1256   0.2410   0.1256 -5062.886
 29  22   2244.7    767.3   0.0290   0.2304   0.1257   0.2409   0.1257 -5062.957
 29  23   2244.7    767.3   0.0290   0.2322   0.1247   0.2422   0.1247 -5065.402
 29  24   2244.7    767.3   0.0290   0.2272   0.1275   0.2384   0.1275 -5057.935
 29  25   2244.7    767.3   0.0290   0.2339   0.1238   0.2435   0.1238 -5067.840
 29  26   2244.7    767.3   0.0000   0.0000  99.0000   0.0000  99.0000 -4127.327
 29  27   2244.7    767.3   0.0000   0.0000  99.0000   0.0000  99.0000 -4127.327
 29  28   2244.7    767.3   0.0000   0.0000  99.0000   0.0000  99.0000 -4127.327
 30   1   2244.7    767.3   0.1012   0.6545   0.1547   0.7265   0.1547 -6007.553
 30   2   2244.7    767.3   0.0449   0.4464   0.1006   0.4416   0.1006 -5455.772
 30   3   2244.7    767.3   0.0449   0.4464   0.1006   0.4416   0.1006 -5455.772
 30   4   2244.7    767.3   0.0449   0.4527   0.0992   0.4463   0.0992 -5461.227
 30   5   2244.7    767.3   0.0492   0.3420   0.1439   0.3714   0.1439 -5389.397
 30   6   2244.7    767.3   0.0492   0.3402   0.1446   0.3701   0.1446 -5387.230
 30   7   2244.7    767.3   0.0492   0.3402   0.1446   0.3701   0.1446 -5387.230
 30   8   2244.7    767.3   0.0487   0.3478   0.1400   0.3747   0.1400 -5391.504
 30   9   2244.7    767.3   0.0519   0.3363   0.1544   0.3731   0.1544 -5407.250
 30  10   2244.7    767.3   0.0559   0.3287   0.1700   0.3761   0.1700 -5430.457
 30  11   2244.7    767.3   0.0325   0.2442   0.1331   0.2593   0.1331 -5119.541
 30  12   2244.7    767.3   0.0310   0.2439   0.1271   0.2557   0.1271 -5104.005
 30  13   2244.7    767.3   0.0310   0.2369   0.1308   0.2504   0.1308 -5093.113
 30  14   2244.7    767.3   0.0275   0.2383   0.1153   0.2435   0.1153 -5057.413
 30  15   2244.7    767.3   0.0284   0.2466   0.1152   0.2520   0.1152 -5078.837
 30  16   2244.7    767.3   0.0279   0.2431   0.1149   0.2483   0.1149 -5069.450
 30  17   2244.7    767.3   0.0279   0.2383   0.1173   0.2446   0.1173 -5062.007
 30  18   2244.7    767.3   0.0279   0.2432   0.1149   0.2483   0.1149 -5069.406
 30  19   2244.7    767.3   0.0279   0.2431   0.1149   0.2483   0.1149 -5069.450
 30  20   2244.7    767.3   0.0279   0.2467   0.1132   0.2510   0.1132 -5074.142
 30  21   2244.7    767.3   0.0279   0.2399   0.1165   0.2458   0.1165 -5064.533
 30  22   2244.7    767.3   0.0280   0.2397   0.1166   0.2457   0.1166 -5064.607
 30  23   2244.7    767.3   0.0280   0.2397   0.1166   0.2457   0.1166 -5064.607
 30  24   2244.7    767.3   0.0279   0.2484   0.1125   0.2523   0.1125 -5076.592
 30  25   2244.7    767.3   0.0279   0.2415   0.1157   0.2470   0.1157 -5067.011
 30  26   2244.7    767.3   0.0022   0.1298   0.0171   0.1042   0.0171 -4564.508
 30  27   2244.7    767.3   0.0022   0.1298   0.0171   0.1042   0.0171 -4564.508
 30  28   2244.7    767.3   0.0022   0.1298   0.0171   0.1042   0.0171 -4564.508
 30  29   2244.7    767.3   0.0022   0.1298   0.0171   0.1042   0.0171 -4564.508
 31   1   2244.7    767.3   0.1012   0.6545   0.1547   0.7265   0.1547 -6007.553
 31   2   2244.7    767.3   0.0449   0.4464   0.1006   0.4416   0.1006 -5455.772
 31   3   2244.7    767.3   0.0449   0.4464   0.1006   0.4416   0.1006 -5455.772
 31   4   2244.7    767.3   0.0449   0.4527   0.0992   0.4463   0.0992 -5461.227
 31   5   2244.7    767.3   0.0492   0.3420   0.1439   0.3714   0.1439 -5389.397
 31   6   2244.7    767.3   0.0492   0.3402   0.1446   0.3701   0.1446 -5387.230
 31   7   2244.7    767.3   0.0492   0.3402   0.1446   0.3701   0.1446 -5387.230
 31   8   2244.7    767.3   0.0487   0.3478   0.1400   0.3747   0.1400 -5391.504
 31   9   2244.7    767.3   0.0519   0.3363   0.1544   0.3731   0.1544 -5407.250
 31  10   2244.7    767.3   0.0559   0.3287   0.1700   0.3761   0.1700 -5430.457
 31  11   2244.7    767.3   0.0325   0.2442   0.1331   0.2593   0.1331 -5119.541
 31  12   2244.7    767.3   0.0310   0.2439   0.1271   0.2557   0.1271 -5104.005
 31  13   2244.7    767.3   0.0310   0.2369   0.1308   0.2504   0.1308 -5093.113
 31  14   2244.7    767.3   0.0275   0.2383   0.1153   0.2435   0.1153 -5057.413
 31  15   2244.7    767.3   0.0284   0.2466   0.1152   0.2520   0.1152 -5078.837
 31  16   2244.7    767.3   0.0279   0.2431   0.1149   0.2483   0.1149 -5069.450
 31  17   2244.7    767.3   0.0279   0.2383   0.1173   0.2446   0.1173 -5062.007
 31  18   2244.7    767.3   0.0279   0.2432   0.1149   0.2483   0.1149 -5069.406
 31  19   2244.7    767.3   0.0279   0.2431   0.1149   0.2483   0.1149 -5069.450
 31  20   2244.7    767.3   0.0279   0.2467   0.1132   0.2510   0.1132 -5074.142
 31  21   2244.7    767.3   0.0279   0.2399   0.1165   0.2458   0.1165 -5064.533
 31  22   2244.7    767.3   0.0280   0.2397   0.1166   0.2457   0.1166 -5064.607
 31  23   2244.7    767.3   0.0280   0.2397   0.1166   0.2457   0.1166 -5064.607
 31  24   2244.7    767.3   0.0279   0.2484   0.1125   0.2523   0.1125 -5076.592
 31  25   2244.7    767.3   0.0279   0.2415   0.1157   0.2470   0.1157 -5067.011
 31  26   2244.7    767.3   0.0022   0.1298   0.0171   0.1042   0.0171 -4564.508
 31  27   2244.7    767.3   0.0022   0.1298   0.0171   0.1042   0.0171 -4564.508
 31  28   2244.7    767.3   0.0022   0.1298   0.0171   0.1042   0.0171 -4564.508
 31  29   2244.7    767.3   0.0022   0.1298   0.0171   0.1042   0.0171 -4564.508
 31  30   2244.7    767.3   0.0000   0.0000   0.7663   0.0000   0.7663 -4127.328
 32   1   2244.7    767.3   0.1012   0.6487   0.1560   0.7220   0.1560 -6004.454
 32   2   2244.7    767.3   0.0449   0.4486   0.1001   0.4433   0.1001 -5457.505
 32   3   2244.7    767.3   0.0449   0.4486   0.1001   0.4433   0.1001 -5457.505
 32   4   2244.7    767.3   0.0449   0.4549   0.0987   0.4481   0.0987 -5462.944
 32   5   2244.7    767.3   0.0492   0.3400   0.1448   0.3699   0.1448 -5387.375
 32   6   2244.7    767.3   0.0492   0.3382   0.1455   0.3685   0.1455 -5385.202
 32   7   2244.7    767.3   0.0492   0.3382   0.1455   0.3685   0.1455 -5385.202
 32   8   2244.7    767.3   0.0487   0.3458   0.1408   0.3732   0.1408 -5389.500
 32   9   2244.7    767.3   0.0519   0.3363   0.1544   0.3731   0.1544 -5407.255
 32  10   2244.7    767.3   0.0559   0.3287   0.1700   0.3761   0.1700 -5430.462
 32  11   2244.7    767.3   0.0325   0.2407   0.1351   0.2567   0.1351 -5114.752
 32  12   2244.7    767.3   0.0310   0.2439   0.1271   0.2557   0.1271 -5104.005
 32  13   2244.7    767.3   0.0310   0.2369   0.1308   0.2504   0.1308 -5093.112
 32  14   2244.7    767.3   0.0275   0.2383   0.1153   0.2435   0.1153 -5057.412
 32  15   2244.7    767.3   0.0284   0.2466   0.1152   0.2520   0.1152 -5078.836
 32  16   2244.7    767.3   0.0279   0.2431   0.1149   0.2483   0.1149 -5069.449
 32  17   2244.7    767.3   0.0279   0.2383   0.1173   0.2446   0.1173 -5062.006
 32  18   2244.7    767.3   0.0279   0.2432   0.1149   0.2483   0.1149 -5069.405
 32  19   2244.7    767.3   0.0279   0.2431   0.1149   0.2483   0.1149 -5069.449
 32  20   2244.7    767.3   0.0279   0.2468   0.1132   0.2510   0.1132 -5074.141
 32  21   2244.7    767.3   0.0279   0.2399   0.1165   0.2458   0.1165 -5064.532
 32  22   2244.7    767.3   0.0279   0.2397   0.1166   0.2457   0.1166 -5064.606
 32  23   2244.7    767.3   0.0279   0.2397   0.1166   0.2457   0.1166 -5064.606
 32  24   2244.7    767.3   0.0279   0.2484   0.1125   0.2523   0.1125 -5076.590
 32  25   2244.7    767.3   0.0279   0.2415   0.1157   0.2470   0.1157 -5067.010
 32  26   2244.7    767.3   0.0022   0.1283   0.0173   0.1030   0.0173 -4561.446
 32  27   2244.7    767.3   0.0022   0.1283   0.0173   0.1030   0.0173 -4561.446
 32  28   2244.7    767.3   0.0022   0.1283   0.0173   0.1030   0.0173 -4561.446
 32  29   2244.7    767.3   0.0022   0.1283   0.0173   0.1030   0.0173 -4561.446
 32  30   2244.7    767.3   0.0000   0.0102   0.0010   0.0078   0.0010 -4180.600
 32  31   2244.7    767.3   0.0000   0.0100   0.0010   0.0077   0.0010 -4180.598
 33   1   2244.7    767.3   0.1018   0.6480   0.1571   0.7228   0.1571 -6008.440
 33   2   2244.7    767.3   0.0454   0.4507   0.1007   0.4459   0.1007 -5463.436
 33   3   2244.7    767.3   0.0454   0.4507   0.1007   0.4459   0.1007 -5463.436
 33   4   2244.7    767.3   0.0454   0.4570   0.0993   0.4508   0.0993 -5468.861
 33   5   2244.7    767.3   0.0497   0.3438   0.1445   0.3739   0.1445 -5395.523
 33   6   2244.7    767.3   0.0497   0.3421   0.1452   0.3725   0.1452 -5393.361
 33   7   2244.7    767.3   0.0497   0.3421   0.1452   0.3725   0.1452 -5393.361
 33   8   2244.7    767.3   0.0492   0.3497   0.1406   0.3772   0.1406 -5397.623
 33   9   2244.7    767.3   0.0524   0.3361   0.1559   0.3741   0.1559 -5411.300
 33  10   2244.7    767.3   0.0564   0.3285   0.1716   0.3771   0.1716 -5434.431
 33  11   2244.7    767.3   0.0320   0.2407   0.1331   0.2556   0.1331 -5110.314
 33  12   2244.7    767.3   0.0315   0.2421   0.1301   0.2554   0.1301 -5106.161
 33  13   2244.7    767.3   0.0315   0.2351   0.1339   0.2501   0.1339 -5095.237
 33  14   2244.7    767.3   0.0280   0.2333   0.1199   0.2408   0.1199 -5054.650
 33  15   2244.7    767.3   0.0289   0.2415   0.1196   0.2492   0.1196 -5076.148
 33  16   2244.7    767.3   0.0284   0.2381   0.1194   0.2455   0.1194 -5066.734
 33  17   2244.7    767.3   0.0284   0.2333   0.1218   0.2419   0.1218 -5059.228
 33  18   2244.7    767.3   0.0284   0.2382   0.1193   0.2456   0.1193 -5066.691
 33  19   2244.7    767.3   0.0284   0.2381   0.1194   0.2455   0.1194 -5066.734
 33  20   2244.7    767.3   0.0284   0.2417   0.1175   0.2482   0.1175 -5071.472
 33  21   2244.7    767.3   0.0284   0.2348   0.1210   0.2430   0.1210 -5061.774
 33  22   2244.7    767.3   0.0284   0.2347   0.1211   0.2429   0.1211 -5061.847
 33  23   2244.7    767.3   0.0284   0.2347   0.1211   0.2429   0.1211 -5061.847
 33  24   2244.7    767.3   0.0284   0.2433   0.1168   0.2495   0.1168 -5073.942
 33  25   2244.7    767.3   0.0284   0.2364   0.1202   0.2443   0.1202 -5064.273
 33  26   2244.7    767.3   0.0027   0.1253   0.0213   0.1017   0.0213 -4562.379
 33  27   2244.7    767.3   0.0027   0.1253   0.0213   0.1017   0.0213 -4562.379
 33  28   2244.7    767.3   0.0027   0.1253   0.0213   0.1017   0.0213 -4562.379
 33  29   2244.7    767.3   0.0027   0.1253   0.0213   0.1017   0.0213 -4562.379
 33  30   2244.7    767.3   0.0004   0.0088   0.0504   0.0077   0.0504 -4184.637
 33  31   2244.7    767.3   0.0004   0.0088   0.0504   0.0077   0.0504 -4184.637
 33  32   2244.7    767.3   0.0004   0.0063   0.0707   0.0058   0.0707 -4172.743
 34   1   2244.7    767.3   0.1011   0.6509   0.1554   0.7235   0.1554 -6003.293
 34   2   2244.7    767.3   0.0454   0.4347   0.1044   0.4337   0.1044 -5448.321
 34   3   2244.7    767.3   0.0454   0.4347   0.1044   0.4337   0.1044 -5448.321
 34   4   2244.7    767.3   0.0453   0.4450   0.1019   0.4415   0.1019 -5457.612
 34   5   2244.7    767.3   0.0502   0.3410   0.1472   0.3728   0.1472 -5395.175
 34   6   2244.7    767.3   0.0502   0.3393   0.1479   0.3715   0.1479 -5393.005
 34   7   2244.7    767.3   0.0502   0.3393   0.1479   0.3715   0.1479 -5393.005
 34   8   2244.7    767.3   0.0497   0.3469   0.1432   0.3762   0.1432 -5397.311
 34   9   2244.7    767.3   0.0529   0.3353   0.1578   0.3746   0.1578 -5412.911
 34  10   2244.7    767.3   0.0569   0.3277   0.1735   0.3776   0.1735 -5435.961
 34  11   2244.7    767.3   0.0321   0.2328   0.1380   0.2497   0.1380 -5098.162
 34  12   2244.7    767.3   0.0314   0.2363   0.1330   0.2509   0.1330 -5095.082
 34  13   2244.7    767.3   0.0314   0.2293   0.1371   0.2455   0.1371 -5084.759
 34  14   2244.7    767.3   0.0279   0.2275   0.1227   0.2362   0.1227 -5044.128
 34  15   2244.7    767.3   0.0288   0.2357   0.1223   0.2446   0.1223 -5065.758
 34  16   2244.7    767.3   0.0284   0.2323   0.1221   0.2409   0.1221 -5056.290
 34  17   2244.7    767.3   0.0284   0.2275   0.1247   0.2373   0.1247 -5048.709
 34  18   2244.7    767.3   0.0284   0.2323   0.1221   0.2410   0.1221 -5056.248
 34  19   2244.7    767.3   0.0284   0.2323   0.1221   0.2409   0.1221 -5056.290
 34  20   2244.7    767.3   0.0284   0.2358   0.1203   0.2437   0.1203 -5061.083
 34  21   2244.7    767.3   0.0284   0.2290   0.1239   0.2385   0.1239 -5051.280
 34  22   2244.7    767.3   0.0284   0.2289   0.1240   0.2384   0.1240 -5051.351
 34  23   2244.7    767.3   0.0284   0.2289   0.1240   0.2384   0.1240 -5051.350
 34  24   2244.7    767.3   0.0284   0.2375   0.1194   0.2449   0.1194 -5063.577
 34  25   2244.7    767.3   0.0284   0.2306   0.1230   0.2397   0.1230 -5053.803
 34  26   2244.7    767.3   0.0040   0.1256   0.0320   0.1049   0.0320 -4583.134
 34  27   2244.7    767.3   0.0040   0.1256   0.0320   0.1049   0.0320 -4583.134
 34  28   2244.7    767.3   0.0040   0.1256   0.0320   0.1049   0.0320 -4583.134
 34  29   2244.7    767.3   0.0040   0.1256   0.0320   0.1049   0.0320 -4583.134
 34  30   2244.7    767.3   0.0018   0.0357   0.0498   0.0313   0.0498 -4312.569
 34  31   2244.7    767.3   0.0018   0.0357   0.0498   0.0313   0.0498 -4312.569
 34  32   2244.7    767.3   0.0018   0.0279   0.0638   0.0253   0.0638 -4285.599
 34  33   2244.7    767.3   0.0013   0.0292   0.0457   0.0253   0.0457 -4282.683
 35   1   2244.7    767.3   0.1006   0.6482   0.1552   0.7203   0.1552 -5998.549
 35   2   2244.7    767.3   0.0449   0.4369   0.1027   0.4343   0.1027 -5445.988
 35   3   2244.7    767.3   0.0449   0.4369   0.1027   0.4343   0.1027 -5445.988
 35   4   2244.7    767.3   0.0449   0.4472   0.1003   0.4421   0.1003 -5455.254
 35   5   2244.7    767.3   0.0496   0.3393   0.1463   0.3703   0.1463 -5388.575
 35   6   2244.7    767.3   0.0496   0.3376   0.1470   0.3690   0.1470 -5386.400
 35   7   2244.7    767.3   0.0496   0.3376   0.1470   0.3690   0.1470 -5386.400
 35   8   2244.7    767.3   0.0491   0.3452   0.1423   0.3736   0.1423 -5390.714
 35   9   2244.7    767.3   0.0523   0.3318   0.1578   0.3706   0.1578 -5404.250
 35  10   2244.7    767.3   0.0563   0.3242   0.1736   0.3736   0.1736 -5427.341
 35  11   2244.7    767.3   0.0326   0.2327   0.1401   0.2508   0.1401 -5102.640
 35  12   2244.7    767.3   0.0309   0.2364   0.1309   0.2498   0.1309 -5090.571
 35  13   2244.7    767.3   0.0309   0.2327   0.1330   0.2470   0.1330 -5085.217
 35  14   2244.7    767.3   0.0274   0.2275   0.1206   0.2352   0.1206 -5039.497
 35  15   2244.7    767.3   0.0284   0.2357   0.1203   0.2436   0.1203 -5061.160
 35  16   2244.7    767.3   0.0279   0.2323   0.1201   0.2399   0.1201 -5051.675
 35  17   2244.7    767.3   0.0279   0.2275   0.1227   0.2363   0.1227 -5044.094
 35  18   2244.7    767.3   0.0279   0.2324   0.1201   0.2400   0.1201 -5051.633
 35  19   2244.7    767.3   0.0279   0.2323   0.1201   0.2399   0.1201 -5051.675
 35  20   2244.7    767.3   0.0279   0.2359   0.1183   0.2426   0.1183 -5056.467
 35  21   2244.7    767.3   0.0279   0.2291   0.1218   0.2374   0.1218 -5046.665
 35  22   2244.7    767.3   0.0279   0.2289   0.1219   0.2374   0.1219 -5046.736
 35  23   2244.7    767.3   0.0279   0.2289   0.1219   0.2374   0.1219 -5046.735
 35  24   2244.7    767.3   0.0279   0.2375   0.1174   0.2439   0.1174 -5058.961
 35  25   2244.7    767.3   0.0279   0.2306   0.1210   0.2387   0.1210 -5049.188
 35  26   2244.7    767.3   0.0036   0.1241   0.0287   0.1028   0.0287 -4573.409
 35  27   2244.7    767.3   0.0036   0.1241   0.0287   0.1028   0.0287 -4573.409
 35  28   2244.7    767.3   0.0036   0.1241   0.0287   0.1028   0.0287 -4573.409
 35  29   2244.7    767.3   0.0036   0.1241   0.0287   0.1028   0.0287 -4573.409
 35  30   2244.7    767.3   0.0013   0.0370   0.0360   0.0313   0.0360 -4309.403
 35  31   2244.7    767.3   0.0013   0.0370   0.0361   0.0313   0.0361 -4309.403
 35  32   2244.7    767.3   0.0013   0.0292   0.0457   0.0253   0.0457 -4282.678
 35  33   2244.7    767.3   0.0018   0.0305   0.0584   0.0273   0.0584 -4294.762
 35  34   2244.7    767.3   0.0004   0.0139   0.0319   0.0116   0.0319 -4206.787
 36   1   2244.7    767.3   0.1006   0.6482   0.1552   0.7203   0.1552 -5998.549
 36   2   2244.7    767.3   0.0449   0.4369   0.1027   0.4343   0.1027 -5445.988
 36   3   2244.7    767.3   0.0449   0.4369   0.1027   0.4343   0.1027 -5445.988
 36   4   2244.7    767.3   0.0449   0.4472   0.1003   0.4421   0.1003 -5455.254
 36   5   2244.7    767.3   0.0496   0.3393   0.1463   0.3703   0.1463 -5388.575
 36   6   2244.7    767.3   0.0496   0.3376   0.1470   0.3690   0.1470 -5386.400
 36   7   2244.7    767.3   0.0496   0.3376   0.1470   0.3690   0.1470 -5386.400
 36   8   2244.7    767.3   0.0491   0.3452   0.1423   0.3736   0.1423 -5390.714
 36   9   2244.7    767.3   0.0523   0.3318   0.1578   0.3706   0.1578 -5404.250
 36  10   2244.7    767.3   0.0563   0.3242   0.1736   0.3736   0.1736 -5427.341
 36  11   2244.7    767.3   0.0326   0.2327   0.1401   0.2508   0.1401 -5102.640
 36  12   2244.7    767.3   0.0309   0.2364   0.1309   0.2498   0.1309 -5090.571
 36  13   2244.7    767.3   0.0309   0.2327   0.1330   0.2470   0.1330 -5085.217
 36  14   2244.7    767.3   0.0274   0.2275   0.1206   0.2352   0.1206 -5039.497
 36  15   2244.7    767.3   0.0284   0.2357   0.1203   0.2436   0.1203 -5061.160
 36  16   2244.7    767.3   0.0279   0.2323   0.1201   0.2399   0.1201 -5051.675
 36  17   2244.7    767.3   0.0279   0.2275   0.1227   0.2363   0.1227 -5044.094
 36  18   2244.7    767.3   0.0279   0.2324   0.1201   0.2400   0.1201 -5051.633
 36  19   2244.7    767.3   0.0279   0.2323   0.1201   0.2399   0.1201 -5051.675
 36  20   2244.7    767.3   0.0279   0.2359   0.1183   0.2426   0.1183 -5056.467
 36  21   2244.7    767.3   0.0279   0.2291   0.1218   0.2374   0.1218 -5046.665
 36  22   2244.7    767.3   0.0279   0.2289   0.1219   0.2374   0.1219 -5046.736
 36  23   2244.7    767.3   0.0279   0.2289   0.1219   0.2374   0.1219 -5046.735
 36  24   2244.7    767.3   0.0279   0.2375   0.1174   0.2439   0.1174 -5058.961
 36  25   2244.7    767.3   0.0279   0.2306   0.1210   0.2387   0.1210 -5049.188
 36  26   2244.7    767.3   0.0036   0.1241   0.0287   0.1028   0.0287 -4573.409
 36  27   2244.7    767.3   0.0036   0.1241   0.0287   0.1028   0.0287 -4573.409
 36  28   2244.7    767.3   0.0036   0.1241   0.0287   0.1028   0.0287 -4573.409
 36  29   2244.7    767.3   0.0036   0.1241   0.0287   0.1028   0.0287 -4573.409
 36  30   2244.7    767.3   0.0013   0.0370   0.0360   0.0313   0.0360 -4309.403
 36  31   2244.7    767.3   0.0013   0.0370   0.0360   0.0313   0.0360 -4309.403
 36  32   2244.7    767.3   0.0013   0.0292   0.0457   0.0253   0.0457 -4282.678
 36  33   2244.7    767.3   0.0018   0.0305   0.0584   0.0273   0.0584 -4294.762
 36  34   2244.7    767.3   0.0004   0.0139   0.0319   0.0116   0.0319 -4206.787
 36  35   2244.7    767.3   0.0000   0.0000  99.0000   0.0000  99.0000 -4127.327
 37   1   2244.7    767.3   0.1006   0.6575   0.1530   0.7273   0.1530 -6002.011
 37   2   2244.7    767.3   0.0449   0.4345   0.1033   0.4324   0.1033 -5443.943
 37   3   2244.7    767.3   0.0449   0.4345   0.1033   0.4324   0.1033 -5443.943
 37   4   2244.7    767.3   0.0449   0.4447   0.1009   0.4402   0.1009 -5453.237
 37   5   2244.7    767.3   0.0496   0.3428   0.1448   0.3729   0.1448 -5392.529
 37   6   2244.7    767.3   0.0496   0.3411   0.1455   0.3716   0.1455 -5390.363
 37   7   2244.7    767.3   0.0496   0.3411   0.1455   0.3716   0.1455 -5390.363
 37   8   2244.7    767.3   0.0491   0.3487   0.1409   0.3763   0.1409 -5394.636
 37   9   2244.7    767.3   0.0523   0.3355   0.1560   0.3734   0.1560 -5408.088
 37  10   2244.7    767.3   0.0563   0.3279   0.1716   0.3764   0.1716 -5431.222
 37  11   2244.7    767.3   0.0326   0.2395   0.1360   0.2559   0.1360 -5112.023
 37  12   2244.7    767.3   0.0309   0.2382   0.1299   0.2512   0.1299 -5092.522
 37  13   2244.7    767.3   0.0309   0.2312   0.1339   0.2459   0.1339 -5082.234
 37  14   2244.7    767.3   0.0274   0.2308   0.1189   0.2377   0.1189 -5044.095
 37  15   2244.7    767.3   0.0284   0.2390   0.1186   0.2461   0.1186 -5065.685
 37  16   2244.7    767.3   0.0279   0.2356   0.1184   0.2424   0.1184 -5056.230
 37  17   2244.7    767.3   0.0279   0.2308   0.1209   0.2388   0.1209 -5048.692
 37  18   2244.7    767.3   0.0279   0.2357   0.1184   0.2425   0.1184 -5056.187
 37  19   2244.7    767.3   0.0279   0.2356   0.1184   0.2424   0.1184 -5056.230
 37  20   2244.7    767.3   0.0279   0.2392   0.1166   0.2451   0.1166 -5060.991
 37  21   2244.7    767.3   0.0279   0.2323   0.1201   0.2399   0.1201 -5051.249
 37  22   2244.7    767.3   0.0279   0.2322   0.1201   0.2399   0.1201 -5051.321
 37  23   2244.7    767.3   0.0279   0.2322   0.1201   0.2399   0.1201 -5051.321
 37  24   2244.7    767.3   0.0279   0.2408   0.1158   0.2464   0.1158 -5063.471
 37  25   2244.7    767.3   0.0279   0.2339   0.1193   0.2412   0.1193 -5053.758
 37  26   2244.7    767.3   0.0036   0.1287   0.0277   0.1063   0.0277 -4582.547
 37  27   2244.7    767.3   0.0036   0.1287   0.0277   0.1063   0.0277 -4582.547
 37  28   2244.7    767.3   0.0036   0.1287   0.0277   0.1063   0.0277 -4582.547
 37  29   2244.7    767.3   0.0036   0.1287   0.0277   0.1063   0.0277 -4582.547
 37  30   2244.7    767.3   0.0013   0.0410   0.0326   0.0343   0.0326 -4322.283
 37  31   2244.7    767.3   0.0013   0.0410   0.0326   0.0343   0.0326 -4322.283
 37  32   2244.7    767.3   0.0013   0.0331   0.0404   0.0283   0.0404 -4296.237
 37  33   2244.7    767.3   0.0018   0.0344   0.0518   0.0303   0.0518 -4308.199
 37  34   2244.7    767.3   0.0004   0.0216   0.0205   0.0175   0.0205 -4237.344
 37  35   2244.7    767.3   0.0000   0.0205   0.0010   0.0157   0.0010 -4222.696
 37  36   2244.7    767.3   0.0000   0.0202   0.0010   0.0155   0.0010 -4222.695
 38   1   2244.7    767.3   0.1006   0.6575   0.1530   0.7273   0.1530 -6002.011
 38   2   2244.7    767.3   0.0449   0.4345   0.1033   0.4324   0.1033 -5443.943
 38   3   2244.7    767.3   0.0449   0.4345   0.1033   0.4324   0.1033 -5443.943
 38   4   2244.7    767.3   0.0449   0.4447   0.1009   0.4402   0.1009 -5453.237
 38   5   2244.7    767.3   0.0496   0.3428   0.1448   0.3729   0.1448 -5392.529
 38   6   2244.7    767.3   0.0496   0.3411   0.1455   0.3716   0.1455 -5390.363
 38   7   2244.7    767.3   0.0496   0.3411   0.1455   0.3716   0.1455 -5390.363
 38   8   2244.7    767.3   0.0491   0.3487   0.1409   0.3763   0.1409 -5394.636
 38   9   2244.7    767.3   0.0523   0.3355   0.1560   0.3734   0.1560 -5408.088
 38  10   2244.7    767.3   0.0563   0.3279   0.1716   0.3764   0.1716 -5431.222
 38  11   2244.7    767.3   0.0326   0.2395   0.1360   0.2559   0.1360 -5112.023
 38  12   2244.7    767.3   0.0309   0.2382   0.1299   0.2512   0.1299 -5092.522
 38  13   2244.7    767.3   0.0309   0.2312   0.1339   0.2459   0.1339 -5082.234
 38  14   2244.7    767.3   0.0274   0.2308   0.1189   0.2377   0.1189 -5044.095
 38  15   2244.7    767.3   0.0284   0.2390   0.1186   0.2461   0.1186 -5065.685
 38  16   2244.7    767.3   0.0279   0.2356   0.1184   0.2424   0.1184 -5056.230
 38  17   2244.7    767.3   0.0279   0.2308   0.1209   0.2388   0.1209 -5048.692
 38  18   2244.7    767.3   0.0279   0.2357   0.1184   0.2425   0.1184 -5056.187
 38  19   2244.7    767.3   0.0279   0.2356   0.1184   0.2424   0.1184 -5056.230
 38  20   2244.7    767.3   0.0279   0.2392   0.1166   0.2451   0.1166 -5060.991
 38  21   2244.7    767.3   0.0279   0.2323   0.1201   0.2399   0.1201 -5051.249
 38  22   2244.7    767.3   0.0279   0.2322   0.1201   0.2399   0.1201 -5051.321
 38  23   2244.7    767.3   0.0279   0.2322   0.1201   0.2399   0.1201 -5051.321
 38  24   2244.7    767.3   0.0279   0.2408   0.1158   0.2464   0.1158 -5063.471
 38  25   2244.7    767.3   0.0279   0.2339   0.1193   0.2412   0.1193 -5053.758
 38  26   2244.7    767.3   0.0036   0.1287   0.0277   0.1063   0.0277 -4582.547
 38  27   2244.7    767.3   0.0036   0.1287   0.0277   0.1063   0.0277 -4582.547
 38  28   2244.7    767.3   0.0036   0.1287   0.0277   0.1063   0.0277 -4582.547
 38  29   2244.7    767.3   0.0036   0.1287   0.0277   0.1063   0.0277 -4582.547
 38  30   2244.7    767.3   0.0013   0.0410   0.0326   0.0343   0.0326 -4322.283
 38  31   2244.7    767.3   0.0013   0.0410   0.0326   0.0343   0.0326 -4322.283
 38  32   2244.7    767.3   0.0013   0.0331   0.0403   0.0283   0.0403 -4296.237
 38  33   2244.7    767.3   0.0018   0.0344   0.0518   0.0303   0.0518 -4308.199
 38  34   2244.7    767.3   0.0004   0.0216   0.0205   0.0175   0.0205 -4237.344
 38  35   2244.7    767.3   0.0000   0.0202   0.0010   0.0155   0.0010 -4222.695
 38  36   2244.7    767.3   0.0000   0.0203   0.0010   0.0156   0.0010 -4222.695
 38  37   2244.7    767.3   0.0000   0.0000  99.0000   0.0000  99.0000 -4127.327
 39   1   2244.7    767.3   0.1006   0.6575   0.1530   0.7273   0.1530 -6002.011
 39   2   2244.7    767.3   0.0449   0.4345   0.1033   0.4324   0.1033 -5443.943
 39   3   2244.7    767.3   0.0449   0.4345   0.1033   0.4324   0.1033 -5443.943
 39   4   2244.7    767.3   0.0449   0.4447   0.1009   0.4402   0.1009 -5453.237
 39   5   2244.7    767.3   0.0496   0.3428   0.1448   0.3729   0.1448 -5392.529
 39   6   2244.7    767.3   0.0496   0.3411   0.1455   0.3716   0.1455 -5390.363
 39   7   2244.7    767.3   0.0496   0.3411   0.1455   0.3716   0.1455 -5390.363
 39   8   2244.7    767.3   0.0491   0.3487   0.1409   0.3763   0.1409 -5394.636
 39   9   2244.7    767.3   0.0523   0.3355   0.1560   0.3734   0.1560 -5408.088
 39  10   2244.7    767.3   0.0563   0.3279   0.1716   0.3764   0.1716 -5431.222
 39  11   2244.7    767.3   0.0326   0.2395   0.1360   0.2559   0.1360 -5112.023
 39  12   2244.7    767.3   0.0309   0.2382   0.1299   0.2512   0.1299 -5092.522
 39  13   2244.7    767.3   0.0309   0.2312   0.1339   0.2459   0.1339 -5082.234
 39  14   2244.7    767.3   0.0274   0.2308   0.1189   0.2377   0.1189 -5044.095
 39  15   2244.7    767.3   0.0284   0.2390   0.1186   0.2461   0.1186 -5065.685
 39  16   2244.7    767.3   0.0279   0.2356   0.1184   0.2424   0.1184 -5056.230
 39  17   2244.7    767.3   0.0279   0.2308   0.1209   0.2388   0.1209 -5048.692
 39  18   2244.7    767.3   0.0279   0.2357   0.1184   0.2425   0.1184 -5056.187
 39  19   2244.7    767.3   0.0279   0.2356   0.1184   0.2424   0.1184 -5056.230
 39  20   2244.7    767.3   0.0279   0.2392   0.1166   0.2451   0.1166 -5060.991
 39  21   2244.7    767.3   0.0279   0.2323   0.1201   0.2399   0.1201 -5051.249
 39  22   2244.7    767.3   0.0279   0.2322   0.1201   0.2399   0.1201 -5051.321
 39  23   2244.7    767.3   0.0279   0.2322   0.1201   0.2399   0.1201 -5051.321
 39  24   2244.7    767.3   0.0279   0.2408   0.1158   0.2464   0.1158 -5063.471
 39  25   2244.7    767.3   0.0279   0.2339   0.1193   0.2412   0.1193 -5053.758
 39  26   2244.7    767.3   0.0036   0.1287   0.0277   0.1063   0.0277 -4582.547
 39  27   2244.7    767.3   0.0036   0.1287   0.0277   0.1063   0.0277 -4582.547
 39  28   2244.7    767.3   0.0036   0.1287   0.0277   0.1063   0.0277 -4582.547
 39  29   2244.7    767.3   0.0036   0.1287   0.0277   0.1063   0.0277 -4582.547
 39  30   2244.7    767.3   0.0013   0.0410   0.0326   0.0343   0.0326 -4322.283
 39  31   2244.7    767.3   0.0013   0.0410   0.0326   0.0343   0.0326 -4322.283
 39  32   2244.7    767.3   0.0013   0.0331   0.0403   0.0283   0.0403 -4296.237
 39  33   2244.7    767.3   0.0018   0.0344   0.0518   0.0303   0.0518 -4308.199
 39  34   2244.7    767.3   0.0004   0.0216   0.0205   0.0175   0.0205 -4237.344
 39  35   2244.7    767.3   0.0000   0.0202   0.0010   0.0155   0.0010 -4222.695
 39  36   2244.7    767.3   0.0000   0.0205   0.0010   0.0157   0.0010 -4222.697
 39  37   2244.7    767.3   0.0000   0.0000  99.0000   0.0000  99.0000 -4127.327
 39  38   2244.7    767.3   0.0000   0.0000  99.0000   0.0000  99.0000 -4127.327
 40   1   2244.7    767.3   0.1011   0.6504   0.1555   0.7232   0.1555 -6003.078
 40   2   2244.7    767.3   0.0444   0.4390   0.1011   0.4348   0.1011 -5443.283
 40   3   2244.7    767.3   0.0444   0.4390   0.1011   0.4348   0.1011 -5443.283
 40   4   2244.7    767.3   0.0444   0.4493   0.0988   0.4426   0.0988 -5452.525
 40   5   2244.7    767.3   0.0501   0.3391   0.1478   0.3712   0.1478 -5392.272
 40   6   2244.7    767.3   0.0501   0.3374   0.1486   0.3699   0.1486 -5390.097
 40   7   2244.7    767.3   0.0501   0.3374   0.1486   0.3699   0.1486 -5390.097
 40   8   2244.7    767.3   0.0496   0.3450   0.1438   0.3746   0.1438 -5394.424
 40   9   2244.7    767.3   0.0519   0.3355   0.1545   0.3724   0.1545 -5404.072
 40  10   2244.7    767.3   0.0558   0.3300   0.1691   0.3769   0.1691 -5429.347
 40  11   2244.7    767.3   0.0321   0.2361   0.1361   0.2522   0.1361 -5102.700
 40  12   2244.7    767.3   0.0305   0.2397   0.1271   0.2513   0.1271 -5090.547
 40  13   2244.7    767.3   0.0305   0.2327   0.1310   0.2460   0.1310 -5080.287
 40  14   2244.7    767.3   0.0270   0.2274   0.1187   0.2341   0.1187 -5034.519
 40  15   2244.7    767.3   0.0279   0.2356   0.1184   0.2424   0.1184 -5056.219
 40  16   2244.7    767.3   0.0274   0.2322   0.1182   0.2388   0.1182 -5046.716
 40  17   2244.7    767.3   0.0274   0.2274   0.1207   0.2352   0.1207 -5039.134
 40  18   2244.7    767.3   0.0274   0.2322   0.1181   0.2388   0.1181 -5046.674
 40  19   2244.7    767.3   0.0274   0.2322   0.1182   0.2388   0.1182 -5046.716
 40  20   2244.7    767.3   0.0274   0.2358   0.1164   0.2415   0.1164 -5051.509
 40  21   2244.7    767.3   0.0274   0.2289   0.1199   0.2363   0.1199 -5041.705
 40  22   2244.7    767.3   0.0274   0.2288   0.1199   0.2362   0.1199 -5041.776
 40  23   2244.7    767.3   0.0274   0.2288   0.1199   0.2362   0.1199 -5041.776
 40  24   2244.7    767.3   0.0274   0.2374   0.1156   0.2427   0.1156 -5054.004
 40  25   2244.7    767.3   0.0274   0.2305   0.1190   0.2375   0.1190 -5044.229
 40  26   2244.7    767.3   0.0040   0.1271   0.0316   0.1061   0.0316 -4586.192
 40  27   2244.7    767.3   0.0040   0.1271   0.0316   0.1061   0.0316 -4586.192
 40  28   2244.7    767.3   0.0040   0.1271   0.0316   0.1061   0.0316 -4586.192
 40  29   2244.7    767.3   0.0040   0.1271   0.0316   0.1061   0.0316 -4586.192
 40  30   2244.7    767.3   0.0018   0.0371   0.0481   0.0323   0.0481 -4316.919
 40  31   2244.7    767.3   0.0018   0.0371   0.0481   0.0323   0.0481 -4316.919
 40  32   2244.7    767.3   0.0018   0.0318   0.0560   0.0283   0.0560 -4299.264
 40  33   2244.7    767.3   0.0022   0.0305   0.0730   0.0283   0.0730 -4302.025
 40  34   2244.7    767.3   0.0009   0.0203   0.0437   0.0175   0.0437 -4240.805
 40  35   2244.7    767.3   0.0004   0.0190   0.0233   0.0155   0.0233 -4227.434
 40  36   2244.7    767.3   0.0004   0.0190   0.0233   0.0155   0.0233 -4227.434
 40  37   2244.7    767.3   0.0004   0.0216   0.0205   0.0175   0.0205 -4237.340
 40  38   2244.7    767.3   0.0004   0.0216   0.0205   0.0175   0.0205 -4237.340
 40  39   2244.7    767.3   0.0004   0.0216   0.0205   0.0175   0.0205 -4237.340
 41   1   2244.7    767.3   0.1011   0.6557   0.1542   0.7272   0.1542 -6006.465
 41   2   2244.7    767.3   0.0444   0.4407   0.1008   0.4361   0.1008 -5446.038
 41   3   2244.7    767.3   0.0444   0.4407   0.1008   0.4361   0.1008 -5446.038
 41   4   2244.7    767.3   0.0444   0.4510   0.0984   0.4440   0.0984 -5455.261
 41   5   2244.7    767.3   0.0502   0.3426   0.1464   0.3740   0.1464 -5397.263
 41   6   2244.7    767.3   0.0501   0.3409   0.1471   0.3727   0.1471 -5395.098
 41   7   2244.7    767.3   0.0501   0.3409   0.1471   0.3727   0.1471 -5395.098
 41   8   2244.7    767.3   0.0496   0.3485   0.1424   0.3773   0.1424 -5399.383
 41   9   2244.7    767.3   0.0519   0.3351   0.1549   0.3721   0.1549 -5404.999
 41  10   2244.7    767.3   0.0558   0.3296   0.1692   0.3766   0.1692 -5429.954
 41  11   2244.7    767.3   0.0321   0.2376   0.1352   0.2534   0.1352 -5105.674
 41  12   2244.7    767.3   0.0305   0.2413   0.1263   0.2525   0.1263 -5093.505
 41  13   2244.7    767.3   0.0305   0.2342   0.1301   0.2471   0.1301 -5083.273
 41  14   2244.7    767.3   0.0270   0.2355   0.1145   0.2403   0.1145 -5047.444
 41  15   2244.7    767.3   0.0279   0.2438   0.1144   0.2487   0.1144 -5068.966
 41  16   2244.7    767.3   0.0274   0.2404   0.1141   0.2450   0.1141 -5059.536
 41  17   2244.7    767.3   0.0274   0.2355   0.1165   0.2413   0.1165 -5052.058
 41  18   2244.7    767.3   0.0274   0.2370   0.1158   0.2424   0.1158 -5054.668
 41  19   2244.7    767.3   0.0274   0.2404   0.1141   0.2450   0.1141 -5059.536
 41  20   2244.7    767.3   0.0274   0.2439   0.1124   0.2477   0.1124 -5064.253
 41  21   2244.7    767.3   0.0274   0.2371   0.1157   0.2425   0.1157 -5054.595
 41  22   2244.7    767.3   0.0274   0.2370   0.1158   0.2424   0.1158 -5054.669
 41  23   2244.7    767.3   0.0274   0.2370   0.1158   0.2424   0.1158 -5054.669
 41  24   2244.7    767.3   0.0274   0.2456   0.1117   0.2490   0.1117 -5066.714
 41  25   2244.7    767.3   0.0274   0.2352   0.1166   0.2411   0.1166 -5052.245
 41  26   2244.7    767.3   0.0040   0.1270   0.0316   0.1060   0.0316 -4586.259
 41  27   2244.7    767.3   0.0040   0.1270   0.0316   0.1060   0.0316 -4586.259
 41  28   2244.7    767.3   0.0040   0.1270   0.0316   0.1060   0.0316 -4586.259
 41  29   2244.7    767.3   0.0040   0.1270   0.0316   0.1060   0.0316 -4586.259
 41  30   2244.7    767.3   0.0018   0.0357   0.0498   0.0313   0.0498 -4312.557
 41  31   2244.7    767.3   0.0018   0.0357   0.0498   0.0313   0.0498 -4312.557
 41  32   2244.7    767.3   0.0018   0.0305   0.0584   0.0273   0.0584 -4294.746
 41  33   2244.7    767.3   0.0022   0.0292   0.0763   0.0273   0.0763 -4297.464
 41  34   2244.7    767.3   0.0009   0.0215   0.0411   0.0184   0.0411 -4245.747
 41  35   2244.7    767.3   0.0004   0.0203   0.0219   0.0165   0.0219 -4232.438
 41  36   2244.7    767.3   0.0004   0.0203   0.0219   0.0165   0.0219 -4232.438
 41  37   2244.7    767.3   0.0004   0.0254   0.0174   0.0204   0.0174 -4251.771
 41  38   2244.7    767.3   0.0004   0.0254   0.0174   0.0204   0.0174 -4251.771
 41  39   2244.7    767.3   0.0004   0.0254   0.0174   0.0204   0.0174 -4251.771
 41  40   2244.7    767.3   0.0000   0.0244   0.0010   0.0187   0.0010 -4237.286
 42   1   2244.7    767.3   0.1103   0.6577   0.1677   0.7493   0.1677 -6063.096
 42   2   2244.7    767.3   0.0504   0.4177   0.1207   0.4319   0.1207 -5476.033
 42   3   2244.7    767.3   0.0504   0.4177   0.1207   0.4319   0.1207 -5476.033
 42   4   2244.7    767.3   0.0504   0.4326   0.1165   0.4433   0.1165 -5489.320
 42   5   2244.7    767.3   0.0532   0.4014   0.1326   0.4257   0.1326 -5480.321
 42   6   2244.7    767.3   0.0533   0.3912   0.1362   0.4181   0.1362 -5471.163
 42   7   2244.7    767.3   0.0533   0.3912   0.1362   0.4181   0.1362 -5471.163
 42   8   2244.7    767.3   0.0527   0.3991   0.1321   0.4229   0.1321 -5474.629
 42   9   2244.7    767.3   0.0574   0.3851   0.1492   0.4227   0.1492 -5499.875
 42  10   2244.7    767.3   0.0610   0.3790   0.1609   0.4260   0.1609 -5521.452
 42  11   2244.7    767.3   0.0379   0.2696   0.1407   0.2908   0.1407 -5201.687
 42  12   2244.7    767.3   0.0416   0.2269   0.1831   0.2663   0.1831 -5172.809
 42  13   2244.7    767.3   0.0416   0.2299   0.1807   0.2686   0.1807 -5178.004
 42  14   2244.7    767.3   0.0369   0.2369   0.1559   0.2636   0.1559 -5143.867
 42  15   2244.7    767.3   0.0379   0.2368   0.1600   0.2657   0.1600 -5152.564
 42  16   2244.7    767.3   0.0374   0.2316   0.1616   0.2607   0.1616 -5140.942
 42  17   2244.7    767.3   0.0374   0.2335   0.1603   0.2621   0.1603 -5143.308
 42  18   2244.7    767.3   0.0374   0.2436   0.1535   0.2698   0.1535 -5157.970
 42  19   2244.7    767.3   0.0374   0.2316   0.1616   0.2607   0.1616 -5140.942
 42  20   2244.7    767.3   0.0374   0.2337   0.1601   0.2623   0.1601 -5143.162
 42  21   2244.7    767.3   0.0374   0.2420   0.1546   0.2686   0.1546 -5155.503
 42  22   2244.7    767.3   0.0374   0.2401   0.1558   0.2672   0.1558 -5153.175
 42  23   2244.7    767.3   0.0374   0.2366   0.1581   0.2645   0.1581 -5148.347
 42  24   2244.7    767.3   0.0374   0.2351   0.1592   0.2633   0.1592 -5145.813
 42  25   2244.7    767.3   0.0374   0.2384   0.1570   0.2658   0.1570 -5150.765
 42  26   2244.7    767.3   0.0351   0.2658   0.1321   0.2816   0.1321 -5172.656
 42  27   2244.7    767.3   0.0351   0.2658   0.1321   0.2816   0.1321 -5172.656
 42  28   2244.7    767.3   0.0351   0.2658   0.1321   0.2816   0.1321 -5172.656
 42  29   2244.7    767.3   0.0351   0.2658   0.1321   0.2816   0.1321 -5172.656
 42  30   2244.7    767.3   0.0346   0.2931   0.1179   0.3013   0.1179 -5201.580
 42  31   2244.7    767.3   0.0346   0.2931   0.1179   0.3013   0.1179 -5201.580
 42  32   2244.7    767.3   0.0346   0.2932   0.1179   0.3013   0.1179 -5201.578
 42  33   2244.7    767.3   0.0350   0.2930   0.1196   0.3023   0.1196 -5206.028
 42  34   2244.7    767.3   0.0355   0.2757   0.1289   0.2902   0.1289 -5187.790
 42  35   2244.7    767.3   0.0351   0.2846   0.1232   0.2959   0.1232 -5194.783
 42  36   2244.7    767.3   0.0351   0.2846   0.1232   0.2959   0.1232 -5194.783
 42  37   2244.7    767.3   0.0350   0.2903   0.1207   0.3002   0.1207 -5201.071
 42  38   2244.7    767.3   0.0350   0.2903   0.1207   0.3002   0.1207 -5201.071
 42  39   2244.7    767.3   0.0350   0.2903   0.1207   0.3002   0.1207 -5201.071
 42  40   2244.7    767.3   0.0346   0.2829   0.1223   0.2936   0.1223 -5187.792
 42  41   2244.7    767.3   0.0346   0.2842   0.1217   0.2945   0.1217 -5190.656
 43   1   2244.7    767.3   0.1086   0.6908   0.1572   0.7708   0.1572 -6069.456
 43   2   2244.7    767.3   0.0470   0.3906   0.1204   0.4037   0.1204 -5422.447
 43   3   2244.7    767.3   0.0470   0.3906   0.1204   0.4037   0.1204 -5422.447
 43   4   2244.7    767.3   0.0470   0.4069   0.1154   0.4160   0.1154 -5437.076
 43   5   2244.7    767.3   0.0523   0.3339   0.1565   0.3720   0.1565 -5403.541
 43   6   2244.7    767.3   0.0523   0.3283   0.1592   0.3677   0.1592 -5397.231
 43   7   2244.7    767.3   0.0523   0.3283   0.1592   0.3677   0.1592 -5397.231
 43   8   2244.7    767.3   0.0518   0.3315   0.1562   0.3691   0.1562 -5397.821
 43   9   2244.7    767.3   0.0568   0.3420   0.1662   0.3885   0.1662 -5450.283
 43  10   2244.7    767.3   0.0614   0.3302   0.1860   0.3896   0.1860 -5472.986
 43  11   2244.7    767.3   0.0331   0.2267   0.1459   0.2472   0.1459 -5096.534
 43  12   2244.7    767.3   0.0352   0.1939   0.1813   0.2267   0.1813 -5062.682
 43  13   2244.7    767.3   0.0352   0.1870   0.1882   0.2217   0.1882 -5052.186
 43  14   2244.7    767.3   0.0311   0.1918   0.1623   0.2162   0.1623 -5019.638
 43  15   2244.7    767.3   0.0321   0.1900   0.1689   0.2169   0.1689 -5026.020
 43  16   2244.7    767.3   0.0316   0.1884   0.1678   0.2147   0.1678 -5018.867
 43  17   2244.7    767.3   0.0316   0.1852   0.1708   0.2123   0.1708 -5013.463
 43  18   2244.7    767.3   0.0316   0.1965   0.1607   0.2208   0.1607 -5032.163
 43  19   2244.7    767.3   0.0316   0.1884   0.1678   0.2147   0.1678 -5018.867
 43  20   2244.7    767.3   0.0316   0.1901   0.1663   0.2160   0.1663 -5021.469
 43  21   2244.7    767.3   0.0316   0.1933   0.1635   0.2184   0.1635 -5026.848
 43  22   2244.7    767.3   0.0316   0.1965   0.1607   0.2208   0.1607 -5032.163
 43  23   2244.7    767.3   0.0316   0.1915   0.1650   0.2171   0.1650 -5024.265
 43  24   2244.7    767.3   0.0316   0.1900   0.1663   0.2159   0.1663 -5021.526
 43  25   2244.7    767.3   0.0316   0.1932   0.1636   0.2183   0.1636 -5026.907
 43  26   2244.7    767.3   0.0263   0.1995   0.1321   0.2114   0.1321 -4987.396
 43  27   2244.7    767.3   0.0263   0.1995   0.1321   0.2114   0.1321 -4987.396
 43  28   2244.7    767.3   0.0263   0.1995   0.1321   0.2114   0.1321 -4987.396
 43  29   2244.7    767.3   0.0263   0.1995   0.1321   0.2114   0.1321 -4987.396
 43  30   2244.7    767.3   0.0279   0.2155   0.1296   0.2271   0.1296 -5029.324
 43  31   2244.7    767.3   0.0279   0.2155   0.1296   0.2271   0.1296 -5029.324
 43  32   2244.7    767.3   0.0279   0.2155   0.1296   0.2271   0.1296 -5029.324
 43  33   2244.7    767.3   0.0284   0.2154   0.1318   0.2281   0.1318 -5033.976
 43  34   2244.7    767.3   0.0284   0.2014   0.1410   0.2174   0.1410 -5010.104
 43  35   2244.7    767.3   0.0279   0.2062   0.1352   0.2200   0.1352 -5013.363
 43  36   2244.7    767.3   0.0279   0.2062   0.1352   0.2200   0.1352 -5013.363
 43  37   2244.7    767.3   0.0278   0.2179   0.1278   0.2288   0.1278 -5030.934
 43  38   2244.7    767.3   0.0278   0.2179   0.1278   0.2288   0.1278 -5030.934
 43  39   2244.7    767.3   0.0278   0.2179   0.1278   0.2288   0.1278 -5030.934
 43  40   2244.7    767.3   0.0274   0.2097   0.1307   0.2216   0.1307 -5013.498
 43  41   2244.7    767.3   0.0274   0.2093   0.1309   0.2213   0.1309 -5014.050
 43  42   2244.7    767.3   0.0181   0.1703   0.1063   0.1707   0.1063 -4844.803
 44   1   2244.7    767.3   0.1087   0.6788   0.1602   0.7618   0.1602 -6064.278
 44   2   2244.7    767.3   0.0471   0.3903   0.1207   0.4036   0.1207 -5423.476
 44   3   2244.7    767.3   0.0471   0.3903   0.1207   0.4036   0.1207 -5423.476
 44   4   2244.7    767.3   0.0470   0.4066   0.1157   0.4159   0.1157 -5438.112
 44   5   2244.7    767.3   0.0523   0.3376   0.1550   0.3750   0.1550 -5408.198
 44   6   2244.7    767.3   0.0523   0.3319   0.1577   0.3706   0.1577 -5401.921
 44   7   2244.7    767.3   0.0523   0.3319   0.1577   0.3706   0.1577 -5401.921
 44   8   2244.7    767.3   0.0518   0.3391   0.1528   0.3750   0.1528 -5406.571
 44   9   2244.7    767.3   0.0569   0.3457   0.1646   0.3914   0.1646 -5454.897
 44  10   2244.7    767.3   0.0615   0.3358   0.1831   0.3940   0.1831 -5479.703
 44  11   2244.7    767.3   0.0331   0.2202   0.1503   0.2422   0.1503 -5086.509
 44  12   2244.7    767.3   0.0347   0.1890   0.1836   0.2220   0.1836 -5050.301
 44  13   2244.7    767.3   0.0348   0.1822   0.1907   0.2170   0.1907 -5039.692
 44  14   2244.7    767.3   0.0311   0.1854   0.1679   0.2113   0.1679 -5008.943
 44  15   2244.7    767.3   0.0321   0.1837   0.1748   0.2121   0.1748 -5015.289
 44  16   2244.7    767.3   0.0316   0.1821   0.1737   0.2099   0.1737 -5008.100
 44  17   2244.7    767.3   0.0316   0.1789   0.1769   0.2075   0.1769 -5002.625
 44  18   2244.7    767.3   0.0316   0.1901   0.1662   0.2159   0.1662 -5021.570
 44  19   2244.7    767.3   0.0316   0.1821   0.1737   0.2099   0.1737 -5008.100
 44  20   2244.7    767.3   0.0316   0.1838   0.1720   0.2112   0.1720 -5010.740
 44  21   2244.7    767.3   0.0316   0.1869   0.1691   0.2135   0.1691 -5016.187
 44  22   2244.7    767.3   0.0316   0.1901   0.1662   0.2159   0.1662 -5021.570
 44  23   2244.7    767.3   0.0316   0.1852   0.1707   0.2122   0.1707 -5013.566
 44  24   2244.7    767.3   0.0316   0.1837   0.1721   0.2111   0.1721 -5010.795
 44  25   2244.7    767.3   0.0316   0.1868   0.1692   0.2135   0.1692 -5016.244
 44  26   2244.7    767.3   0.0268   0.1996   0.1343   0.2125   0.1343 -4991.976
 44  27   2244.7    767.3   0.0268   0.1996   0.1343   0.2125   0.1343 -4991.976
 44  28   2244.7    767.3   0.0268   0.1996   0.1343   0.2125   0.1343 -4991.976
 44  29   2244.7    767.3   0.0268   0.1996   0.1343   0.2125   0.1343 -4991.976
 44  30   2244.7    767.3   0.0284   0.2108   0.1348   0.2246   0.1348 -5026.102
 44  31   2244.7    767.3   0.0284   0.2108   0.1348   0.2246   0.1348 -5026.102
 44  32   2244.7    767.3   0.0284   0.2108   0.1348   0.2246   0.1348 -5026.102
 44  33   2244.7    767.3   0.0289   0.2107   0.1371   0.2256   0.1371 -5030.736
 44  34   2244.7    767.3   0.0289   0.2000   0.1443   0.2174   0.1443 -5011.881
 44  35   2244.7    767.3   0.0284   0.2033   0.1396   0.2188   0.1396 -5012.532
 44  36   2244.7    767.3   0.0284   0.2033   0.1396   0.2188   0.1396 -5012.532
 44  37   2244.7    767.3   0.0283   0.2132   0.1329   0.2263   0.1329 -5027.748
 44  38   2244.7    767.3   0.0283   0.2132   0.1329   0.2263   0.1329 -5027.748
 44  39   2244.7    767.3   0.0283   0.2132   0.1329   0.2263   0.1329 -5027.748
 44  40   2244.7    767.3   0.0279   0.2050   0.1361   0.2191   0.1361 -5010.214
 44  41   2244.7    767.3   0.0279   0.2046   0.1363   0.2188   0.1363 -5010.760
 44  42   2244.7    767.3   0.0186   0.1686   0.1101   0.1704   0.1101 -4847.142
 44  43   2244.7    767.3   0.0004   0.0204   0.0217   0.0166   0.0217 -4232.315
 45   1   2244.7    767.3   0.1087   0.6788   0.1602   0.7618   0.1602 -6064.278
 45   2   2244.7    767.3   0.0471   0.3903   0.1207   0.4036   0.1207 -5423.476
 45   3   2244.7    767.3   0.0471   0.3903   0.1207   0.4036   0.1207 -5423.476
 45   4   2244.7    767.3   0.0470   0.4066   0.1157   0.4159   0.1157 -5438.112
 45   5   2244.7    767.3   0.0523   0.3376   0.1550   0.3750   0.1550 -5408.198
 45   6   2244.7    767.3   0.0523   0.3319   0.1577   0.3706   0.1577 -5401.921
 45   7   2244.7    767.3   0.0523   0.3319   0.1577   0.3706   0.1577 -5401.921
 45   8   2244.7    767.3   0.0518   0.3391   0.1528   0.3750   0.1528 -5406.571
 45   9   2244.7    767.3   0.0569   0.3457   0.1646   0.3914   0.1646 -5454.897
 45  10   2244.7    767.3   0.0615   0.3358   0.1831   0.3940   0.1831 -5479.703
 45  11   2244.7    767.3   0.0331   0.2202   0.1503   0.2422   0.1503 -5086.509
 45  12   2244.7    767.3   0.0347   0.1890   0.1836   0.2220   0.1836 -5050.301
 45  13   2244.7    767.3   0.0348   0.1822   0.1907   0.2170   0.1907 -5039.692
 45  14   2244.7    767.3   0.0311   0.1854   0.1679   0.2113   0.1679 -5008.943
 45  15   2244.7    767.3   0.0321   0.1837   0.1748   0.2121   0.1748 -5015.289
 45  16   2244.7    767.3   0.0316   0.1821   0.1737   0.2099   0.1737 -5008.100
 45  17   2244.7    767.3   0.0316   0.1789   0.1769   0.2075   0.1769 -5002.625
 45  18   2244.7    767.3   0.0316   0.1901   0.1662   0.2159   0.1662 -5021.570
 45  19   2244.7    767.3   0.0316   0.1821   0.1737   0.2099   0.1737 -5008.100
 45  20   2244.7    767.3   0.0316   0.1838   0.1720   0.2112   0.1720 -5010.740
 45  21   2244.7    767.3   0.0316   0.1869   0.1691   0.2135   0.1691 -5016.187
 45  22   2244.7    767.3   0.0316   0.1901   0.1662   0.2159   0.1662 -5021.570
 45  23   2244.7    767.3   0.0316   0.1852   0.1707   0.2122   0.1707 -5013.566
 45  24   2244.7    767.3   0.0316   0.1837   0.1721   0.2111   0.1721 -5010.795
 45  25   2244.7    767.3   0.0316   0.1868   0.1692   0.2135   0.1692 -5016.244
 45  26   2244.7    767.3   0.0268   0.1996   0.1343   0.2125   0.1343 -4991.976
 45  27   2244.7    767.3   0.0268   0.1996   0.1343   0.2125   0.1343 -4991.976
 45  28   2244.7    767.3   0.0268   0.1996   0.1343   0.2125   0.1343 -4991.976
 45  29   2244.7    767.3   0.0268   0.1996   0.1343   0.2125   0.1343 -4991.976
 45  30   2244.7    767.3   0.0284   0.2108   0.1348   0.2246   0.1348 -5026.102
 45  31   2244.7    767.3   0.0284   0.2108   0.1348   0.2246   0.1348 -5026.102
 45  32   2244.7    767.3   0.0284   0.2108   0.1348   0.2246   0.1348 -5026.102
 45  33   2244.7    767.3   0.0289   0.2107   0.1371   0.2256   0.1371 -5030.736
 45  34   2244.7    767.3   0.0289   0.2000   0.1443   0.2174   0.1443 -5011.881
 45  35   2244.7    767.3   0.0284   0.2033   0.1396   0.2188   0.1396 -5012.532
 45  36   2244.7    767.3   0.0284   0.2033   0.1396   0.2188   0.1396 -5012.532
 45  37   2244.7    767.3   0.0283   0.2132   0.1329   0.2263   0.1329 -5027.748
 45  38   2244.7    767.3   0.0283   0.2132   0.1329   0.2263   0.1329 -5027.748
 45  39   2244.7    767.3   0.0283   0.2132   0.1329   0.2263   0.1329 -5027.748
 45  40   2244.7    767.3   0.0279   0.2050   0.1361   0.2191   0.1361 -5010.214
 45  41   2244.7    767.3   0.0279   0.2046   0.1363   0.2188   0.1363 -5010.760
 45  42   2244.7    767.3   0.0186   0.1686   0.1101   0.1704   0.1101 -4847.142
 45  43   2244.7    767.3   0.0004   0.0204   0.0217   0.0166   0.0217 -4232.315
 45  44   2244.7    767.3   0.0000   0.0000   0.7335   0.0000   0.7335 -4127.328
 46   1   2244.7    767.3   0.1081   0.6753   0.1600   0.7577   0.1600 -6059.197
 46   2   2244.7    767.3   0.0465   0.3880   0.1199   0.4006   0.1199 -5416.998
 46   3   2244.7    767.3   0.0465   0.3880   0.1199   0.4006   0.1199 -5416.998
 46   4   2244.7    767.3   0.0465   0.4042   0.1150   0.4129   0.1150 -5431.683
 46   5   2244.7    767.3   0.0517   0.3415   0.1514   0.3766   0.1514 -5407.781
 46   6   2244.7    767.3   0.0517   0.3358   0.1540   0.3723   0.1540 -5401.541
 46   7   2244.7    767.3   0.0517   0.3358   0.1540   0.3723   0.1540 -5401.541
 46   8   2244.7    767.3   0.0512   0.3431   0.1493   0.3767   0.1493 -5406.133
 46   9   2244.7    767.3   0.0563   0.3417   0.1648   0.3871   0.1648 -5446.421
 46  10   2244.7    767.3   0.0608   0.3301   0.1843   0.3883   0.1843 -5468.900
 46  11   2244.7    767.3   0.0325   0.2135   0.1523   0.2359   0.1523 -5071.124
 46  12   2244.7    767.3   0.0341   0.1812   0.1883   0.2148   0.1883 -5031.511
 46  13   2244.7    767.3   0.0342   0.1745   0.1958   0.2098   0.1958 -5020.718
 46  14   2244.7    767.3   0.0306   0.1775   0.1722   0.2040   0.1722 -4990.032
 46  15   2244.7    767.3   0.0315   0.1758   0.1793   0.2048   0.1793 -4996.367
 46  16   2244.7    767.3   0.0311   0.1742   0.1783   0.2026   0.1783 -4989.114
 46  17   2244.7    767.3   0.0311   0.1743   0.1782   0.2026   0.1782 -4989.058
 46  18   2244.7    767.3   0.0310   0.1821   0.1703   0.2086   0.1703 -5002.810
 46  19   2244.7    767.3   0.0311   0.1742   0.1783   0.2026   0.1783 -4989.114
 46  20   2244.7    767.3   0.0310   0.1791   0.1732   0.2063   0.1732 -4997.255
 46  21   2244.7    767.3   0.0310   0.1822   0.1702   0.2086   0.1702 -5002.754
 46  22   2244.7    767.3   0.0310   0.1854   0.1672   0.2110   0.1672 -5008.188
 46  23   2244.7    767.3   0.0310   0.1805   0.1719   0.2073   0.1719 -5000.104
 46  24   2244.7    767.3   0.0310   0.1758   0.1766   0.2038   0.1766 -4991.855
 46  25   2244.7    767.3   0.0310   0.1821   0.1703   0.2086   0.1703 -5002.809
 46  26   2244.7    767.3   0.0263   0.1867   0.1407   0.2015   0.1407 -4965.198
 46  27   2244.7    767.3   0.0263   0.1867   0.1407   0.2015   0.1407 -4965.198
 46  28   2244.7    767.3   0.0263   0.1867   0.1407   0.2015   0.1407 -4965.198
 46  29   2244.7    767.3   0.0263   0.1867   0.1407   0.2015   0.1407 -4965.198
 46  30   2244.7    767.3   0.0278   0.2109   0.1320   0.2234   0.1320 -5020.554
 46  31   2244.7    767.3   0.0278   0.2109   0.1320   0.2234   0.1320 -5020.554
 46  32   2244.7    767.3   0.0278   0.2109   0.1319   0.2234   0.1319 -5020.554
 46  33   2244.7    767.3   0.0283   0.2108   0.1343   0.2244   0.1343 -5025.208
 46  34   2244.7    767.3   0.0283   0.2035   0.1389   0.2187   0.1389 -5011.536
 46  35   2244.7    767.3   0.0278   0.2035   0.1366   0.2176   0.1366 -5006.984
 46  36   2244.7    767.3   0.0278   0.2035   0.1366   0.2176   0.1366 -5006.984
 46  37   2244.7    767.3   0.0278   0.2135   0.1300   0.2252   0.1300 -5022.053
 46  38   2244.7    767.3   0.0278   0.2135   0.1300   0.2252   0.1300 -5022.053
 46  39   2244.7    767.3   0.0278   0.2135   0.1300   0.2252   0.1300 -5022.053
 46  40   2244.7    767.3   0.0273   0.2068   0.1320   0.2191   0.1320 -5007.212
 46  41   2244.7    767.3   0.0273   0.2050   0.1332   0.2177   0.1332 -5005.056
 46  42   2244.7    767.3   0.0180   0.1718   0.1048   0.1716   0.1048 -4846.638
 46  43   2244.7    767.3   0.0009   0.0321   0.0280   0.0265   0.0280 -4283.663
 46  44   2244.7    767.3   0.0005   0.0256   0.0176   0.0205   0.0176 -4252.296
 46  45   2244.7    767.3   0.0005   0.0256   0.0176   0.0205   0.0176 -4252.296
 47   1   2244.7    767.3   0.1024   0.6401   0.1600   0.7182   0.1600 -6005.785
 47   2   2244.7    767.3   0.0391   0.3533   0.1107   0.3574   0.1107 -5316.043
 47   3   2244.7    767.3   0.0391   0.3533   0.1107   0.3574   0.1107 -5316.043
 47   4   2244.7    767.3   0.0391   0.3646   0.1072   0.3660   0.1072 -5328.334
 47   5   2244.7    767.3   0.0446   0.3206   0.1392   0.3447   0.1392 -5322.965
 47   6   2244.7    767.3   0.0447   0.3187   0.1402   0.3434   0.1402 -5321.294
 47   7   2244.7    767.3   0.0447   0.3187   0.1402   0.3434   0.1402 -5321.294
 47   8   2244.7    767.3   0.0441   0.3299   0.1337   0.3507   0.1337 -5329.524
 47   9   2244.7    767.3   0.0492   0.3113   0.1582   0.3480   0.1582 -5352.742
 47  10   2244.7    767.3   0.0537   0.3037   0.1769   0.3522   0.1769 -5380.509
 47  11   2244.7    767.3   0.0271   0.1983   0.1368   0.2122   0.1368 -4992.378
 47  12   2244.7    767.3   0.0302   0.1634   0.1848   0.1923   0.1848 -4960.133
 47  13   2244.7    767.3   0.0302   0.1664   0.1814   0.1946   0.1814 -4965.838
 47  14   2244.7    767.3   0.0252   0.1564   0.1613   0.1760   0.1613 -4898.047
 47  15   2244.7    767.3   0.0262   0.1547   0.1692   0.1768   0.1692 -4904.626
 47  16   2244.7    767.3   0.0257   0.1532   0.1678   0.1746   0.1678 -4897.048
 47  17   2244.7    767.3   0.0257   0.1517   0.1695   0.1735   0.1695 -4894.113
 47  18   2244.7    767.3   0.0257   0.1609   0.1596   0.1804   0.1596 -4911.398
 47  19   2244.7    767.3   0.0257   0.1532   0.1678   0.1746   0.1678 -4897.048
 47  20   2244.7    767.3   0.0257   0.1564   0.1643   0.1770   0.1643 -4902.741
 47  21   2244.7    767.3   0.0257   0.1594   0.1612   0.1793   0.1612 -4908.514
 47  22   2244.7    767.3   0.0257   0.1625   0.1581   0.1816   0.1581 -4914.222
 47  23   2244.7    767.3   0.0257   0.1562   0.1645   0.1769   0.1645 -4902.862
 47  24   2244.7    767.3   0.0257   0.1548   0.1661   0.1758   0.1661 -4899.924
 47  25   2244.7    767.3   0.0257   0.1578   0.1629   0.1781   0.1629 -4905.718
 47  26   2244.7    767.3   0.0201   0.1838   0.1092   0.1853   0.1092 -4896.620
 47  27   2244.7    767.3   0.0201   0.1838   0.1092   0.1853   0.1092 -4896.620
 47  28   2244.7    767.3   0.0201   0.1838   0.1092   0.1853   0.1092 -4896.620
 47  29   2244.7    767.3   0.0201   0.1838   0.1092   0.1853   0.1092 -4896.620
 47  30   2244.7    767.3   0.0196   0.2117   0.0924   0.2055   0.0924 -4935.666
 47  31   2244.7    767.3   0.0196   0.2117   0.0924   0.2055   0.0924 -4935.666
 47  32   2244.7    767.3   0.0196   0.2117   0.0924   0.2055   0.0924 -4935.665
 47  33   2244.7    767.3   0.0191   0.2086   0.0915   0.2021   0.0915 -4925.470
 47  34   2244.7    767.3   0.0196   0.1961   0.0998   0.1936   0.0998 -4909.592
 47  35   2244.7    767.3   0.0200   0.2008   0.0997   0.1982   0.0997 -4922.521
 47  36   2244.7    767.3   0.0200   0.2008   0.0997   0.1982   0.0997 -4922.521
 47  37   2244.7    767.3   0.0200   0.2089   0.0958   0.2044   0.0958 -4935.196
 47  38   2244.7    767.3   0.0200   0.2089   0.0958   0.2044   0.0958 -4935.196
 47  39   2244.7    767.3   0.0200   0.2089   0.0958   0.2044   0.0958 -4935.196
 47  40   2244.7    767.3   0.0196   0.1992   0.0982   0.1960   0.0982 -4914.608
 47  41   2244.7    767.3   0.0196   0.2005   0.0976   0.1970   0.0976 -4917.747
 47  42   2244.7    767.3   0.0205   0.1806   0.1133   0.1837   0.1133 -4889.363
 47  43   2244.7    767.3   0.0137   0.1289   0.1061   0.1291   0.1061 -4715.095
 47  44   2244.7    767.3   0.0142   0.1230   0.1151   0.1256   0.1151 -4707.958
 47  45   2244.7    767.3   0.0142   0.1230   0.1151   0.1256   0.1151 -4707.958
 47  46   2244.7    767.3   0.0136   0.1216   0.1118   0.1234   0.1118 -4698.478
 48   1   2244.7    767.3   0.1024   0.6401   0.1600   0.7182   0.1600 -6005.785
 48   2   2244.7    767.3   0.0391   0.3533   0.1107   0.3574   0.1107 -5316.043
 48   3   2244.7    767.3   0.0391   0.3533   0.1107   0.3574   0.1107 -5316.043
 48   4   2244.7    767.3   0.0391   0.3646   0.1072   0.3660   0.1072 -5328.334
 48   5   2244.7    767.3   0.0446   0.3206   0.1392   0.3447   0.1392 -5322.965
 48   6   2244.7    767.3   0.0447   0.3187   0.1402   0.3434   0.1402 -5321.294
 48   7   2244.7    767.3   0.0447   0.3187   0.1402   0.3434   0.1402 -5321.294
 48   8   2244.7    767.3   0.0441   0.3299   0.1337   0.3507   0.1337 -5329.524
 48   9   2244.7    767.3   0.0492   0.3113   0.1582   0.3480   0.1582 -5352.742
 48  10   2244.7    767.3   0.0537   0.3037   0.1769   0.3522   0.1769 -5380.509
 48  11   2244.7    767.3   0.0271   0.1983   0.1368   0.2122   0.1368 -4992.378
 48  12   2244.7    767.3   0.0302   0.1634   0.1848   0.1923   0.1848 -4960.133
 48  13   2244.7    767.3   0.0302   0.1664   0.1814   0.1946   0.1814 -4965.838
 48  14   2244.7    767.3   0.0252   0.1564   0.1613   0.1760   0.1613 -4898.047
 48  15   2244.7    767.3   0.0262   0.1547   0.1692   0.1768   0.1692 -4904.626
 48  16   2244.7    767.3   0.0257   0.1532   0.1678   0.1746   0.1678 -4897.048
 48  17   2244.7    767.3   0.0257   0.1517   0.1695   0.1735   0.1695 -4894.113
 48  18   2244.7    767.3   0.0257   0.1609   0.1596   0.1804   0.1596 -4911.398
 48  19   2244.7    767.3   0.0257   0.1532   0.1678   0.1746   0.1678 -4897.048
 48  20   2244.7    767.3   0.0257   0.1564   0.1643   0.1770   0.1643 -4902.741
 48  21   2244.7    767.3   0.0257   0.1594   0.1612   0.1793   0.1612 -4908.514
 48  22   2244.7    767.3   0.0257   0.1625   0.1581   0.1816   0.1581 -4914.222
 48  23   2244.7    767.3   0.0257   0.1562   0.1645   0.1769   0.1645 -4902.862
 48  24   2244.7    767.3   0.0257   0.1548   0.1661   0.1758   0.1661 -4899.924
 48  25   2244.7    767.3   0.0257   0.1578   0.1629   0.1781   0.1629 -4905.718
 48  26   2244.7    767.3   0.0201   0.1838   0.1092   0.1853   0.1092 -4896.620
 48  27   2244.7    767.3   0.0201   0.1838   0.1092   0.1853   0.1092 -4896.620
 48  28   2244.7    767.3   0.0201   0.1838   0.1092   0.1853   0.1092 -4896.620
 48  29   2244.7    767.3   0.0201   0.1838   0.1092   0.1853   0.1092 -4896.620
 48  30   2244.7    767.3   0.0196   0.2117   0.0924   0.2055   0.0924 -4935.666
 48  31   2244.7    767.3   0.0196   0.2117   0.0924   0.2055   0.0924 -4935.666
 48  32   2244.7    767.3   0.0196   0.2117   0.0924   0.2055   0.0924 -4935.665
 48  33   2244.7    767.3   0.0191   0.2086   0.0915   0.2021   0.0915 -4925.470
 48  34   2244.7    767.3   0.0196   0.1961   0.0998   0.1936   0.0998 -4909.592
 48  35   2244.7    767.3   0.0200   0.2008   0.0997   0.1982   0.0997 -4922.521
 48  36   2244.7    767.3   0.0200   0.2008   0.0997   0.1982   0.0997 -4922.521
 48  37   2244.7    767.3   0.0200   0.2089   0.0958   0.2044   0.0958 -4935.196
 48  38   2244.7    767.3   0.0200   0.2089   0.0958   0.2044   0.0958 -4935.196
 48  39   2244.7    767.3   0.0200   0.2089   0.0958   0.2044   0.0958 -4935.196
 48  40   2244.7    767.3   0.0196   0.1992   0.0982   0.1960   0.0982 -4914.608
 48  41   2244.7    767.3   0.0196   0.2005   0.0976   0.1970   0.0976 -4917.747
 48  42   2244.7    767.3   0.0205   0.1806   0.1133   0.1837   0.1133 -4889.363
 48  43   2244.7    767.3   0.0137   0.1289   0.1061   0.1291   0.1061 -4715.095
 48  44   2244.7    767.3   0.0142   0.1230   0.1151   0.1256   0.1151 -4707.958
 48  45   2244.7    767.3   0.0142   0.1230   0.1151   0.1256   0.1151 -4707.958
 48  46   2244.7    767.3   0.0136   0.1216   0.1118   0.1234   0.1118 -4698.478
 48  47   2244.7    767.3   0.0000   0.0000  99.0000   0.0000  99.0000 -4127.327
 49   1   2244.7    767.3   0.1024   0.6401   0.1600   0.7182   0.1600 -6005.785
 49   2   2244.7    767.3   0.0391   0.3533   0.1107   0.3574   0.1107 -5316.043
 49   3   2244.7    767.3   0.0391   0.3533   0.1107   0.3574   0.1107 -5316.043
 49   4   2244.7    767.3   0.0391   0.3646   0.1072   0.3660   0.1072 -5328.334
 49   5   2244.7    767.3   0.0446   0.3206   0.1392   0.3447   0.1392 -5322.965
 49   6   2244.7    767.3   0.0447   0.3187   0.1402   0.3434   0.1402 -5321.294
 49   7   2244.7    767.3   0.0447   0.3187   0.1402   0.3434   0.1402 -5321.294
 49   8   2244.7    767.3   0.0441   0.3299   0.1337   0.3507   0.1337 -5329.524
 49   9   2244.7    767.3   0.0492   0.3113   0.1582   0.3480   0.1582 -5352.742
 49  10   2244.7    767.3   0.0537   0.3037   0.1769   0.3522   0.1769 -5380.509
 49  11   2244.7    767.3   0.0271   0.1983   0.1368   0.2122   0.1368 -4992.378
 49  12   2244.7    767.3   0.0302   0.1634   0.1848   0.1923   0.1848 -4960.133
 49  13   2244.7    767.3   0.0302   0.1664   0.1814   0.1946   0.1814 -4965.838
 49  14   2244.7    767.3   0.0252   0.1564   0.1613   0.1760   0.1613 -4898.047
 49  15   2244.7    767.3   0.0262   0.1547   0.1692   0.1768   0.1692 -4904.626
 49  16   2244.7    767.3   0.0257   0.1532   0.1678   0.1746   0.1678 -4897.048
 49  17   2244.7    767.3   0.0257   0.1517   0.1695   0.1735   0.1695 -4894.113
 49  18   2244.7    767.3   0.0257   0.1609   0.1596   0.1804   0.1596 -4911.398
 49  19   2244.7    767.3   0.0257   0.1532   0.1678   0.1746   0.1678 -4897.048
 49  20   2244.7    767.3   0.0257   0.1564   0.1643   0.1770   0.1643 -4902.741
 49  21   2244.7    767.3   0.0257   0.1594   0.1612   0.1793   0.1612 -4908.514
 49  22   2244.7    767.3   0.0257   0.1625   0.1581   0.1816   0.1581 -4914.222
 49  23   2244.7    767.3   0.0257   0.1562   0.1645   0.1769   0.1645 -4902.862
 49  24   2244.7    767.3   0.0257   0.1548   0.1661   0.1758   0.1661 -4899.924
 49  25   2244.7    767.3   0.0257   0.1578   0.1629   0.1781   0.1629 -4905.718
 49  26   2244.7    767.3   0.0201   0.1838   0.1092   0.1853   0.1092 -4896.620
 49  27   2244.7    767.3   0.0201   0.1838   0.1092   0.1853   0.1092 -4896.620
 49  28   2244.7    767.3   0.0201   0.1838   0.1092   0.1853   0.1092 -4896.620
 49  29   2244.7    767.3   0.0201   0.1838   0.1092   0.1853   0.1092 -4896.620
 49  30   2244.7    767.3   0.0196   0.2117   0.0924   0.2055   0.0924 -4935.666
 49  31   2244.7    767.3   0.0196   0.2117   0.0924   0.2055   0.0924 -4935.666
 49  32   2244.7    767.3   0.0196   0.2117   0.0924   0.2055   0.0924 -4935.665
 49  33   2244.7    767.3   0.0191   0.2086   0.0915   0.2021   0.0915 -4925.470
 49  34   2244.7    767.3   0.0196   0.1961   0.0998   0.1936   0.0998 -4909.592
 49  35   2244.7    767.3   0.0200   0.2008   0.0997   0.1982   0.0997 -4922.521
 49  36   2244.7    767.3   0.0200   0.2008   0.0997   0.1982   0.0997 -4922.521
 49  37   2244.7    767.3   0.0200   0.2089   0.0958   0.2044   0.0958 -4935.196
 49  38   2244.7    767.3   0.0200   0.2089   0.0958   0.2044   0.0958 -4935.196
 49  39   2244.7    767.3   0.0200   0.2089   0.0958   0.2044   0.0958 -4935.196
 49  40   2244.7    767.3   0.0196   0.1992   0.0982   0.1960   0.0982 -4914.608
 49  41   2244.7    767.3   0.0196   0.2005   0.0976   0.1970   0.0976 -4917.747
 49  42   2244.7    767.3   0.0205   0.1806   0.1133   0.1837   0.1133 -4889.363
 49  43   2244.7    767.3   0.0137   0.1289   0.1061   0.1291   0.1061 -4715.095
 49  44   2244.7    767.3   0.0142   0.1230   0.1151   0.1256   0.1151 -4707.958
 49  45   2244.7    767.3   0.0142   0.1230   0.1151   0.1256   0.1151 -4707.958
 49  46   2244.7    767.3   0.0136   0.1216   0.1118   0.1234   0.1118 -4698.478
 49  47   2244.7    767.3   0.0000   0.0000  99.0000   0.0000  99.0000 -4127.327
 49  48   2244.7    767.3   0.0000   0.0000  99.0000   0.0000  99.0000 -4127.327
 50   1   2244.7    767.3   0.1015   0.6415   0.1582   0.7171   0.1582 -6000.977
 50   2   2244.7    767.3   0.0382   0.3623   0.1055   0.3623   0.1055 -5319.423
 50   3   2244.7    767.3   0.0382   0.3623   0.1055   0.3623   0.1055 -5319.423
 50   4   2244.7    767.3   0.0382   0.3737   0.1022   0.3710   0.1022 -5331.561
 50   5   2244.7    767.3   0.0438   0.3288   0.1331   0.3492   0.1331 -5327.416
 50   6   2244.7    767.3   0.0438   0.3230   0.1357   0.3449   0.1357 -5321.616
 50   7   2244.7    767.3   0.0438   0.3230   0.1357   0.3449   0.1357 -5321.616
 50   8   2244.7    767.3   0.0433   0.3342   0.1295   0.3522   0.1295 -5329.743
 50   9   2244.7    767.3   0.0484   0.3179   0.1524   0.3512   0.1524 -5355.188
 50  10   2244.7    767.3   0.0529   0.3101   0.1706   0.3553   0.1706 -5383.187
 50  11   2244.7    767.3   0.0261   0.1936   0.1351   0.2064   0.1351 -4973.986
 50  12   2244.7    767.3   0.0302   0.1723   0.1752   0.1992   0.1752 -4977.833
 50  13   2244.7    767.3   0.0302   0.1754   0.1721   0.2015   0.1721 -4983.432
 50  14   2244.7    767.3   0.0252   0.1625   0.1551   0.1805   0.1551 -4908.906
 50  15   2244.7    767.3   0.0261   0.1608   0.1625   0.1813   0.1625 -4915.528
 50  16   2244.7    767.3   0.0257   0.1593   0.1612   0.1791   0.1612 -4907.990
 50  17   2244.7    767.3   0.0257   0.1578   0.1627   0.1780   0.1627 -4905.093
 50  18   2244.7    767.3   0.0257   0.1670   0.1536   0.1850   0.1536 -4922.143
 50  19   2244.7    767.3   0.0257   0.1593   0.1612   0.1791   0.1612 -4907.990
 50  20   2244.7    767.3   0.0257   0.1625   0.1579   0.1816   0.1579 -4913.600
 50  21   2244.7    767.3   0.0257   0.1655   0.1550   0.1839   0.1550 -4919.296
 50  22   2244.7    767.3   0.0257   0.1686   0.1521   0.1862   0.1521 -4924.928
 50  23   2244.7    767.3   0.0257   0.1623   0.1582   0.1814   0.1582 -4913.726
 50  24   2244.7    767.3   0.0257   0.1609   0.1596   0.1803   0.1596 -4910.825
 50  25   2244.7    767.3   0.0257   0.1639   0.1566   0.1826   0.1566 -4916.542
 50  26   2244.7    767.3   0.0191   0.1885   0.1015   0.1868   0.1015 -4894.142
 50  27   2244.7    767.3   0.0191   0.1885   0.1015   0.1868   0.1015 -4894.142
 50  28   2244.7    767.3   0.0191   0.1885   0.1015   0.1868   0.1015 -4894.142
 50  29   2244.7    767.3   0.0191   0.1885   0.1015   0.1868   0.1015 -4894.142
 50  30   2244.7    767.3   0.0186   0.2182   0.0853   0.2084   0.0853 -4935.221
 50  31   2244.7    767.3   0.0186   0.2182   0.0853   0.2084   0.0853 -4935.221
 50  32   2244.7    767.3   0.0186   0.2182   0.0853   0.2084   0.0853 -4935.219
 50  33   2244.7    767.3   0.0182   0.2150   0.0845   0.2050   0.0845 -4925.036
 50  34   2244.7    767.3   0.0187   0.2024   0.0923   0.1964   0.0923 -4910.049
 50  35   2244.7    767.3   0.0191   0.2071   0.0924   0.2011   0.0924 -4922.929
 50  36   2244.7    767.3   0.0191   0.2071   0.0924   0.2011   0.0924 -4922.929
 50  37   2244.7    767.3   0.0191   0.2153   0.0888   0.2073   0.0888 -4935.445
 50  38   2244.7    767.3   0.0191   0.2153   0.0888   0.2073   0.0888 -4935.445
 50  39   2244.7    767.3   0.0191   0.2153   0.0888   0.2073   0.0888 -4935.445
 50  40   2244.7    767.3   0.0187   0.2039   0.0916   0.1976   0.0916 -4912.425
 50  41   2244.7    767.3   0.0187   0.2068   0.0903   0.1998   0.0903 -4918.115
 50  42   2244.7    767.3   0.0204   0.1865   0.1096   0.1883   0.1096 -4899.766
 50  43   2244.7    767.3   0.0146   0.1331   0.1095   0.1344   0.1095 -4734.313
 50  44   2244.7    767.3   0.0151   0.1243   0.1212   0.1286   0.1212 -4721.073
 50  45   2244.7    767.3   0.0151   0.1243   0.1212   0.1286   0.1212 -4721.073
 50  46   2244.7    767.3   0.0145   0.1259   0.1152   0.1286   0.1152 -4717.878
 50  47   2244.7    767.3   0.0009   0.0242   0.0366   0.0205   0.0366 -4256.025
 50  48   2244.7    767.3   0.0009   0.0242   0.0366   0.0205   0.0366 -4256.025
 50  49   2244.7    767.3   0.0009   0.0242   0.0366   0.0205   0.0366 -4256.025
 51   1   2244.7    767.3   0.1014   0.6361   0.1594   0.7129   0.1594 -5997.659
 51   2   2244.7    767.3   0.0383   0.3504   0.1092   0.3533   0.1092 -5307.447
 51   3   2244.7    767.3   0.0383   0.3504   0.1092   0.3533   0.1092 -5307.447
 51   4   2244.7    767.3   0.0382   0.3617   0.1057   0.3619   0.1057 -5319.787
 51   5   2244.7    767.3   0.0438   0.3154   0.1389   0.3390   0.1389 -5312.531
 51   6   2244.7    767.3   0.0439   0.3116   0.1408   0.3362   0.1408 -5308.727
 51   7   2244.7    767.3   0.0439   0.3116   0.1408   0.3362   0.1408 -5308.727
 51   8   2244.7    767.3   0.0433   0.3227   0.1342   0.3434   0.1342 -5317.074
 51   9   2244.7    767.3   0.0485   0.3008   0.1612   0.3383   0.1612 -5335.742
 51  10   2244.7    767.3   0.0530   0.2931   0.1808   0.3425   0.1808 -5363.502
 51  11   2244.7    767.3   0.0262   0.1869   0.1403   0.2015   0.1403 -4963.893
 51  12   2244.7    767.3   0.0302   0.1645   0.1838   0.1933   0.1838 -4963.815
 51  13   2244.7    767.3   0.0302   0.1675   0.1804   0.1956   0.1804 -4969.506
 51  14   2244.7    767.3   0.0252   0.1517   0.1663   0.1724   0.1663 -4888.818
 51  15   2244.7    767.3   0.0262   0.1501   0.1744   0.1732   0.1744 -4895.364
 51  16   2244.7    767.3   0.0257   0.1486   0.1731   0.1710   0.1731 -4887.754
 51  17   2244.7    767.3   0.0257   0.1471   0.1748   0.1699   0.1748 -4884.788
 51  18   2244.7    767.3   0.0257   0.1562   0.1645   0.1768   0.1645 -4902.261
 51  19   2244.7    767.3   0.0257   0.1486   0.1731   0.1710   0.1731 -4887.754
 51  20   2244.7    767.3   0.0257   0.1517   0.1694   0.1734   0.1694 -4893.513
 51  21   2244.7    767.3   0.0257   0.1547   0.1660   0.1757   0.1660 -4899.347
 51  22   2244.7    767.3   0.0257   0.1578   0.1628   0.1780   0.1628 -4905.116
 51  23   2244.7    767.3   0.0257   0.1515   0.1696   0.1733   0.1696 -4893.630
 51  24   2244.7    767.3   0.0257   0.1501   0.1712   0.1722   0.1712 -4890.662
 51  25   2244.7    767.3   0.0257   0.1531   0.1679   0.1745   0.1679 -4896.518
 51  26   2244.7    767.3   0.0191   0.1806   0.1060   0.1808   0.1060 -4880.594
 51  27   2244.7    767.3   0.0191   0.1806   0.1060   0.1808   0.1060 -4880.594
 51  28   2244.7    767.3   0.0191   0.1806   0.1060   0.1808   0.1060 -4880.594
 51  29   2244.7    767.3   0.0191   0.1806   0.1060   0.1808   0.1060 -4880.594
 51  30   2244.7    767.3   0.0186   0.2068   0.0901   0.1997   0.0901 -4917.328
 51  31   2244.7    767.3   0.0186   0.2068   0.0901   0.1997   0.0901 -4917.328
 51  32   2244.7    767.3   0.0186   0.2101   0.0887   0.2022   0.0887 -4922.442
 51  33   2244.7    767.3   0.0182   0.2070   0.0878   0.1988   0.0878 -4912.181
 51  34   2244.7    767.3   0.0186   0.1945   0.0959   0.1903   0.0959 -4896.287
 51  35   2244.7    767.3   0.0191   0.1992   0.0959   0.1949   0.0959 -4909.289
 51  36   2244.7    767.3   0.0191   0.1992   0.0959   0.1949   0.0959 -4909.289
 51  37   2244.7    767.3   0.0191   0.2073   0.0921   0.2011   0.0921 -4922.006
 51  38   2244.7    767.3   0.0191   0.2073   0.0921   0.2011   0.0921 -4922.006
 51  39   2244.7    767.3   0.0191   0.2073   0.0921   0.2011   0.0921 -4922.006
 51  40   2244.7    767.3   0.0186   0.1976   0.0943   0.1927   0.0943 -4901.320
 51  41   2244.7    767.3   0.0186   0.1989   0.0937   0.1937   0.0937 -4904.466
 51  42   2244.7    767.3   0.0205   0.1787   0.1145   0.1823   0.1145 -4886.166
 51  43   2244.7    767.3   0.0146   0.1272   0.1147   0.1299   0.1147 -4722.022
 51  44   2244.7    767.3   0.0151   0.1214   0.1242   0.1265   0.1242 -4714.768
 51  45   2244.7    767.3   0.0151   0.1214   0.1242   0.1265   0.1242 -4714.768
 51  46   2244.7    767.3   0.0145   0.1201   0.1209   0.1242   0.1209 -4705.355
 51  47   2244.7    767.3   0.0009   0.0152   0.0585   0.0136   0.0585 -4221.113
 51  48   2244.7    767.3   0.0009   0.0152   0.0585   0.0136   0.0585 -4221.113
 51  49   2244.7    767.3   0.0009   0.0152   0.0585   0.0136   0.0585 -4221.113
 51  50   2244.7    767.3   0.0000   0.0164   0.0010   0.0126   0.0010 -4207.499
 52   1   2244.7    767.3   0.1015   0.6365   0.1594   0.7133   0.1594 -5997.888
 52   2   2244.7    767.3   0.0382   0.3587   0.1066   0.3596   0.1066 -5315.228
 52   3   2244.7    767.3   0.0382   0.3587   0.1066   0.3596   0.1066 -5315.228
 52   4   2244.7    767.3   0.0382   0.3701   0.1032   0.3683   0.1032 -5327.426
 52   5   2244.7    767.3   0.0438   0.3269   0.1339   0.3477   0.1339 -5325.317
 52   6   2244.7    767.3   0.0438   0.3211   0.1365   0.3434   0.1365 -5319.499
 52   7   2244.7    767.3   0.0438   0.3211   0.1365   0.3434   0.1365 -5319.499
 52   8   2244.7    767.3   0.0433   0.3323   0.1302   0.3507   0.1302 -5327.661
 52   9   2244.7    767.3   0.0484   0.3123   0.1549   0.3468   0.1549 -5348.322
 52  10   2244.7    767.3   0.0529   0.3011   0.1756   0.3484   0.1756 -5371.756
 52  11   2244.7    767.3   0.0261   0.1921   0.1361   0.2052   0.1361 -4971.265
 52  12   2244.7    767.3   0.0302   0.1678   0.1800   0.1958   0.1800 -4969.333
 52  13   2244.7    767.3   0.0302   0.1708   0.1768   0.1981   0.1768 -4974.984
 52  14   2244.7    767.3   0.0252   0.1520   0.1660   0.1725   0.1660 -4888.650
 52  15   2244.7    767.3   0.0262   0.1503   0.1741   0.1734   0.1741 -4895.198
 52  16   2244.7    767.3   0.0257   0.1488   0.1727   0.1712   0.1727 -4887.590
 52  17   2244.7    767.3   0.0257   0.1458   0.1764   0.1689   0.1764 -4881.698
 52  18   2244.7    767.3   0.0257   0.1565   0.1641   0.1770   0.1641 -4902.087
 52  19   2244.7    767.3   0.0257   0.1488   0.1727   0.1712   0.1727 -4887.590
 52  20   2244.7    767.3   0.0257   0.1504   0.1708   0.1724   0.1708 -4890.450
 52  21   2244.7    767.3   0.0257   0.1534   0.1674   0.1747   0.1674 -4896.301
 52  22   2244.7    767.3   0.0257   0.1565   0.1641   0.1770   0.1641 -4902.087
 52  23   2244.7    767.3   0.0257   0.1518   0.1693   0.1735   0.1693 -4893.462
 52  24   2244.7    767.3   0.0257   0.1504   0.1709   0.1724   0.1709 -4890.496
 52  25   2244.7    767.3   0.0257   0.1534   0.1675   0.1746   0.1675 -4896.348
 52  26   2244.7    767.3   0.0191   0.1824   0.1049   0.1821   0.1049 -4883.211
 52  27   2244.7    767.3   0.0191   0.1824   0.1049   0.1821   0.1049 -4883.211
 52  28   2244.7    767.3   0.0191   0.1824   0.1049   0.1821   0.1049 -4883.211
 52  29   2244.7    767.3   0.0191   0.1824   0.1049   0.1821   0.1049 -4883.211
 52  30   2244.7    767.3   0.0186   0.2086   0.0893   0.2011   0.0893 -4919.791
 52  31   2244.7    767.3   0.0186   0.2086   0.0893   0.2011   0.0893 -4919.791
 52  32   2244.7    767.3   0.0186   0.2086   0.0893   0.2011   0.0893 -4919.790
 52  33   2244.7    767.3   0.0182   0.2055   0.0885   0.1977   0.0885 -4909.515
 52  34   2244.7    767.3   0.0187   0.1929   0.0969   0.1892   0.0969 -4894.148
 52  35   2244.7    767.3   0.0191   0.1976   0.0969   0.1938   0.0969 -4907.173
 52  36   2244.7    767.3   0.0191   0.1976   0.0969   0.1938   0.0969 -4907.173
 52  37   2244.7    767.3   0.0191   0.2057   0.0930   0.2000   0.0930 -4919.932
 52  38   2244.7    767.3   0.0191   0.2057   0.0930   0.2000   0.0930 -4919.932
 52  39   2244.7    767.3   0.0191   0.2057   0.0930   0.2000   0.0930 -4919.932
 52  40   2244.7    767.3   0.0187   0.1960   0.0953   0.1916   0.0953 -4899.198
 52  41   2244.7    767.3   0.0187   0.1973   0.0947   0.1926   0.0947 -4902.351
 52  42   2244.7    767.3   0.0205   0.1789   0.1143   0.1825   0.1143 -4886.022
 52  43   2244.7    767.3   0.0146   0.1230   0.1188   0.1266   0.1188 -4712.601
 52  44   2244.7    767.3   0.0151   0.1141   0.1322   0.1210   0.1322 -4698.856
 52  45   2244.7    767.3   0.0151   0.1141   0.1322   0.1210   0.1322 -4698.856
 52  46   2244.7    767.3   0.0145   0.1143   0.1270   0.1198   0.1270 -4692.579
 52  47   2244.7    767.3   0.0009   0.0165   0.0538   0.0146   0.0538 -4226.301
 52  48   2244.7    767.3   0.0009   0.0165   0.0538   0.0146   0.0538 -4226.301
 52  49   2244.7    767.3   0.0009   0.0165   0.0538   0.0146   0.0538 -4226.301
 52  50   2244.7    767.3   0.0000   0.0126   0.0010   0.0097   0.0010 -4191.641
 52  51   2244.7    767.3   0.0000   0.0115   0.0010   0.0089   0.0010 -4186.157
 53   1   2244.7    767.3   0.1015   0.6443   0.1575   0.7192   0.1575 -6002.420
 53   2   2244.7    767.3   0.0382   0.3646   0.1048   0.3641   0.1048 -5321.190
 53   3   2244.7    767.3   0.0382   0.3646   0.1048   0.3641   0.1048 -5321.190
 53   4   2244.7    767.3   0.0382   0.3761   0.1015   0.3728   0.1015 -5333.288
 53   5   2244.7    767.3   0.0438   0.3327   0.1315   0.3521   0.1315 -5331.574
 53   6   2244.7    767.3   0.0438   0.3269   0.1341   0.3478   0.1341 -5325.812
 53   7   2244.7    767.3   0.0438   0.3269   0.1341   0.3478   0.1341 -5325.812
 53   8   2244.7    767.3   0.0433   0.3382   0.1279   0.3551   0.1279 -5333.866
 53   9   2244.7    767.3   0.0484   0.3179   0.1521   0.3511   0.1521 -5354.755
 53  10   2244.7    767.3   0.0529   0.3067   0.1723   0.3526   0.1723 -5378.303
 53  11   2244.7    767.3   0.0261   0.1969   0.1327   0.2089   0.1327 -4979.216
 53  12   2244.7    767.3   0.0302   0.1725   0.1750   0.1993   0.1750 -4977.698
 53  13   2244.7    767.3   0.0302   0.1756   0.1719   0.2016   0.1719 -4983.294
 53  14   2244.7    767.3   0.0252   0.1595   0.1580   0.1783   0.1580 -4903.120
 53  15   2244.7    767.3   0.0261   0.1579   0.1656   0.1791   0.1656 -4909.723
 53  16   2244.7    767.3   0.0257   0.1564   0.1642   0.1769   0.1642 -4902.165
 53  17   2244.7    767.3   0.0257   0.1533   0.1676   0.1746   0.1676 -4896.375
 53  18   2244.7    767.3   0.0257   0.1641   0.1564   0.1828   0.1564 -4916.412
 53  19   2244.7    767.3   0.0257   0.1564   0.1642   0.1769   0.1642 -4902.165
 53  20   2244.7    767.3   0.0257   0.1580   0.1625   0.1781   0.1625 -4904.971
 53  21   2244.7    767.3   0.0257   0.1610   0.1594   0.1804   0.1594 -4910.724
 53  22   2244.7    767.3   0.0257   0.1641   0.1564   0.1828   0.1564 -4916.412
 53  23   2244.7    767.3   0.0257   0.1594   0.1611   0.1792   0.1611 -4907.938
 53  24   2244.7    767.3   0.0257   0.1579   0.1626   0.1781   0.1626 -4905.019
 53  25   2244.7    767.3   0.0257   0.1609   0.1595   0.1804   0.1595 -4910.773
 53  26   2244.7    767.3   0.0191   0.1903   0.1005   0.1882   0.1005 -4896.647
 53  27   2244.7    767.3   0.0191   0.1903   0.1005   0.1882   0.1005 -4896.647
 53  28   2244.7    767.3   0.0191   0.1903   0.1005   0.1882   0.1005 -4896.647
 53  29   2244.7    767.3   0.0191   0.1903   0.1005   0.1882   0.1005 -4896.647
 53  30   2244.7    767.3   0.0186   0.2168   0.0859   0.2073   0.0859 -4932.534
 53  31   2244.7    767.3   0.0186   0.2168   0.0859   0.2073   0.0859 -4932.534
 53  32   2244.7    767.3   0.0186   0.2168   0.0859   0.2073   0.0859 -4932.533
 53  33   2244.7    767.3   0.0182   0.2136   0.0850   0.2039   0.0850 -4922.336
 53  34   2244.7    767.3   0.0187   0.2010   0.0929   0.1954   0.0929 -4907.295
 53  35   2244.7    767.3   0.0191   0.2057   0.0930   0.2000   0.0930 -4920.195
 53  36   2244.7    767.3   0.0191   0.2057   0.0930   0.2000   0.0930 -4920.195
 53  37   2244.7    767.3   0.0191   0.2139   0.0894   0.2062   0.0894 -4932.747
 53  38   2244.7    767.3   0.0191   0.2139   0.0894   0.2062   0.0894 -4932.747
 53  39   2244.7    767.3   0.0191   0.2139   0.0894   0.2062   0.0894 -4932.747
 53  40   2244.7    767.3   0.0187   0.2041   0.0915   0.1978   0.0915 -4912.261
 53  41   2244.7    767.3   0.0187   0.2054   0.0909   0.1987   0.0909 -4915.381
 53  42   2244.7    767.3   0.0204   0.1867   0.1095   0.1884   0.1095 -4899.679
 53  43   2244.7    767.3   0.0146   0.1273   0.1147   0.1299   0.1147 -4722.003
 53  44   2244.7    767.3   0.0151   0.1214   0.1241   0.1265   0.1241 -4714.750
 53  45   2244.7    767.3   0.0151   0.1214   0.1241   0.1265   0.1241 -4714.750
 53  46   2244.7    767.3   0.0145   0.1216   0.1193   0.1253   0.1193 -4708.465
 53  47   2244.7    767.3   0.0009   0.0255   0.0348   0.0215   0.0348 -4260.763
 53  48   2244.7    767.3   0.0009   0.0255   0.0348   0.0215   0.0348 -4260.763
 53  49   2244.7    767.3   0.0009   0.0255   0.0348   0.0215   0.0348 -4260.763
 53  50   2244.7    767.3   0.0000   0.0165   0.0010   0.0126   0.0010 -4207.508
 53  51   2244.7    767.3   0.0000   0.0179   0.0010   0.0137   0.0010 -4212.619
 53  52   2244.7    767.3   0.0000   0.0089   0.0010   0.0068   0.0010 -4174.848
 54   1   2244.7    767.3   0.1015   0.6383   0.1590   0.7147   0.1590 -5999.762
 54   2   2244.7    767.3   0.0383   0.3507   0.1091   0.3535   0.1091 -5307.288
 54   3   2244.7    767.3   0.0383   0.3507   0.1091   0.3535   0.1091 -5307.288
 54   4   2244.7    767.3   0.0382   0.3620   0.1056   0.3621   0.1056 -5319.624
 54   5   2244.7    767.3   0.0438   0.3230   0.1356   0.3448   0.1356 -5321.153
 54   6   2244.7    767.3   0.0439   0.3208   0.1367   0.3432   0.1367 -5319.696
 54   7   2244.7    767.3   0.0439   0.3208   0.1367   0.3432   0.1367 -5319.696
 54   8   2244.7    767.3   0.0433   0.3320   0.1304   0.3505   0.1304 -5327.866
 54   9   2244.7    767.3   0.0484   0.3120   0.1551   0.3466   0.1551 -5348.495
 54  10   2244.7    767.3   0.0529   0.2991   0.1769   0.3468   0.1769 -5369.661
 54  11   2244.7    767.3   0.0261   0.1902   0.1374   0.2039   0.1374 -4968.739
 54  12   2244.7    767.3   0.0302   0.1660   0.1820   0.1945   0.1820 -4966.647
 54  13   2244.7    767.3   0.0302   0.1691   0.1787   0.1968   0.1787 -4972.319
 54  14   2244.7    767.3   0.0252   0.1532   0.1646   0.1735   0.1646 -4891.732
 54  15   2244.7    767.3   0.0262   0.1516   0.1726   0.1743   0.1726 -4898.290
 54  16   2244.7    767.3   0.0257   0.1501   0.1713   0.1722   0.1713 -4890.690
 54  17   2244.7    767.3   0.0257   0.1470   0.1749   0.1699   0.1749 -4884.815
 54  18   2244.7    767.3   0.0257   0.1577   0.1628   0.1780   0.1628 -4905.145
 54  19   2244.7    767.3   0.0257   0.1501   0.1713   0.1722   0.1713 -4890.690
 54  20   2244.7    767.3   0.0257   0.1517   0.1694   0.1734   0.1694 -4893.541
 54  21   2244.7    767.3   0.0257   0.1547   0.1661   0.1756   0.1661 -4899.375
 54  22   2244.7    767.3   0.0257   0.1577   0.1628   0.1780   0.1628 -4905.145
 54  23   2244.7    767.3   0.0257   0.1531   0.1679   0.1744   0.1679 -4896.546
 54  24   2244.7    767.3   0.0257   0.1516   0.1695   0.1733   0.1695 -4893.587
 54  25   2244.7    767.3   0.0257   0.1546   0.1662   0.1756   0.1662 -4899.423
 54  26   2244.7    767.3   0.0191   0.1824   0.1049   0.1821   0.1049 -4883.208
 54  27   2244.7    767.3   0.0191   0.1824   0.1049   0.1821   0.1049 -4883.208
 54  28   2244.7    767.3   0.0191   0.1824   0.1049   0.1821   0.1049 -4883.208
 54  29   2244.7    767.3   0.0191   0.1824   0.1049   0.1821   0.1049 -4883.208
 54  30   2244.7    767.3   0.0186   0.2084   0.0894   0.2009   0.0894 -4919.926
 54  31   2244.7    767.3   0.0186   0.2084   0.0894   0.2009   0.0894 -4919.926
 54  32   2244.7    767.3   0.0186   0.2084   0.0894   0.2009   0.0894 -4919.925
 54  33   2244.7    767.3   0.0182   0.2053   0.0886   0.1975   0.0886 -4909.648
 54  34   2244.7    767.3   0.0187   0.1927   0.0970   0.1891   0.0970 -4894.273
 54  35   2244.7    767.3   0.0191   0.1974   0.0970   0.1936   0.0970 -4907.301
 54  36   2244.7    767.3   0.0191   0.1974   0.0970   0.1936   0.0970 -4907.301
 54  37   2244.7    767.3   0.0191   0.2055   0.0931   0.1998   0.0931 -4920.065
 54  38   2244.7    767.3   0.0191   0.2055   0.0931   0.1998   0.0931 -4920.065
 54  39   2244.7    767.3   0.0191   0.2055   0.0931   0.1998   0.0931 -4920.065
 54  40   2244.7    767.3   0.0187   0.1958   0.0954   0.1914   0.0954 -4899.325
 54  41   2244.7    767.3   0.0187   0.1971   0.0948   0.1924   0.0948 -4902.478
 54  42   2244.7    767.3   0.0205   0.1787   0.1144   0.1823   0.1144 -4886.138
 54  43   2244.7    767.3   0.0146   0.1213   0.1204   0.1254   0.1204 -4709.563
 54  44   2244.7    767.3   0.0151   0.1184   0.1274   0.1242   0.1274 -4708.516
 54  45   2244.7    767.3   0.0151   0.1184   0.1274   0.1242   0.1274 -4708.516
 54  46   2244.7    767.3   0.0145   0.1185   0.1224   0.1231   0.1224 -4702.234
 54  47   2244.7    767.3   0.0009   0.0190   0.0466   0.0165   0.0466 -4236.488
 54  48   2244.7    767.3   0.0009   0.0190   0.0466   0.0165   0.0466 -4236.488
 54  49   2244.7    767.3   0.0009   0.0190   0.0466   0.0165   0.0466 -4236.488
 54  50   2244.7    767.3   0.0000   0.0179   0.0010   0.0137   0.0010 -4212.637
 54  51   2244.7    767.3   0.0000   0.0141   0.0010   0.0108   0.0010 -4197.019
 54  52   2244.7    767.3   0.0000   0.0075   0.0010   0.0058   0.0010 -4168.989
 54  53   2244.7    767.3   0.0000   0.0140   0.0010   0.0108   0.0010 -4197.017
 55   1   2244.7    767.3   0.1019   0.6399   0.1592   0.7169   0.1592 -6002.601
 55   2   2244.7    767.3   0.0386   0.3516   0.1098   0.3551   0.1098 -5309.600
 55   3   2244.7    767.3   0.0386   0.3516   0.1098   0.3551   0.1098 -5309.600
 55   4   2244.7    767.3   0.0386   0.3629   0.1063   0.3637   0.1063 -5321.920
 55   5   2244.7    767.3   0.0441   0.3167   0.1394   0.3407   0.1394 -5314.663
 55   6   2244.7    767.3   0.0442   0.3148   0.1404   0.3394   0.1404 -5312.980
 55   7   2244.7    767.3   0.0442   0.3148   0.1404   0.3394   0.1404 -5312.980
 55   8   2244.7    767.3   0.0436   0.3259   0.1338   0.3466   0.1338 -5321.274
 55   9   2244.7    767.3   0.0488   0.3075   0.1586   0.3440   0.1586 -5344.476
 55  10   2244.7    767.3   0.0533   0.2964   0.1797   0.3456   0.1797 -5367.745
 55  11   2244.7    767.3   0.0267   0.1951   0.1367   0.2087   0.1367 -4982.452
 55  12   2244.7    767.3   0.0297   0.1572   0.1892   0.1866   0.1892 -4944.170
 55  13   2244.7    767.3   0.0297   0.1602   0.1856   0.1889   0.1856 -4949.952
 55  14   2244.7    767.3   0.0248   0.1534   0.1614   0.1727   0.1614 -4887.499
 55  15   2244.7    767.3   0.0257   0.1518   0.1694   0.1735   0.1694 -4894.094
 55  16   2244.7    767.3   0.0253   0.1503   0.1681   0.1713   0.1681 -4886.478
 55  17   2244.7    767.3   0.0253   0.1488   0.1697   0.1702   0.1697 -4883.523
 55  18   2244.7    767.3   0.0252   0.1579   0.1597   0.1771   0.1597 -4900.926
 55  19   2244.7    767.3   0.0253   0.1503   0.1681   0.1713   0.1681 -4886.478
 55  20   2244.7    767.3   0.0252   0.1534   0.1645   0.1737   0.1645 -4892.212
 55  21   2244.7    767.3   0.0252   0.1565   0.1613   0.1760   0.1613 -4898.023
 55  22   2244.7    767.3   0.0252   0.1595   0.1581   0.1783   0.1581 -4903.770
 55  23   2244.7    767.3   0.0252   0.1533   0.1647   0.1736   0.1647 -4892.331
 55  24   2244.7    767.3   0.0252   0.1518   0.1663   0.1725   0.1663 -4889.374
 55  25   2244.7    767.3   0.0252   0.1548   0.1630   0.1748   0.1630 -4895.206
 55  26   2244.7    767.3   0.0196   0.1807   0.1085   0.1820   0.1085 -4886.166
 55  27   2244.7    767.3   0.0196   0.1807   0.1085   0.1820   0.1085 -4886.166
 55  28   2244.7    767.3   0.0196   0.1807   0.1085   0.1820   0.1085 -4886.166
 55  29   2244.7    767.3   0.0196   0.1807   0.1085   0.1820   0.1085 -4886.166
 55  30   2244.7    767.3   0.0191   0.2086   0.0915   0.2021   0.0915 -4925.473
 55  31   2244.7    767.3   0.0191   0.2086   0.0915   0.2021   0.0915 -4925.473
 55  32   2244.7    767.3   0.0191   0.2086   0.0915   0.2021   0.0915 -4925.472
 55  33   2244.7    767.3   0.0186   0.2055   0.0907   0.1987   0.0907 -4915.222
 55  34   2244.7    767.3   0.0191   0.1930   0.0990   0.1902   0.0990 -4899.244
 55  35   2244.7    767.3   0.0196   0.1977   0.0990   0.1948   0.0990 -4912.244
 55  36   2244.7    767.3   0.0196   0.1977   0.0990   0.1948   0.0990 -4912.244
 55  37   2244.7    767.3   0.0196   0.2058   0.0950   0.2010   0.0950 -4925.000
 55  38   2244.7    767.3   0.0196   0.2058   0.0950   0.2010   0.0950 -4925.000
 55  39   2244.7    767.3   0.0196   0.2058   0.0950   0.2010   0.0950 -4925.000
 55  40   2244.7    767.3   0.0191   0.1961   0.0974   0.1926   0.0974 -4904.292
 55  41   2244.7    767.3   0.0191   0.1974   0.0968   0.1936   0.0968 -4907.444
 55  42   2244.7    767.3   0.0200   0.1790   0.1117   0.1815   0.1117 -4881.673
 55  43   2244.7    767.3   0.0141   0.1259   0.1123   0.1279   0.1123 -4714.211
 55  44   2244.7    767.3   0.0146   0.1201   0.1218   0.1244   0.1218 -4706.945
 55  45   2244.7    767.3   0.0146   0.1201   0.1218   0.1244   0.1218 -4706.945
 55  46   2244.7    767.3   0.0141   0.1187   0.1185   0.1222   0.1185 -4697.483
 55  47   2244.7    767.3   0.0004   0.0050   0.0877   0.0048   0.0877 -4166.480
 55  48   2244.7    767.3   0.0004   0.0050   0.0877   0.0048   0.0877 -4166.480
 55  49   2244.7    767.3   0.0004   0.0050   0.0877   0.0048   0.0877 -4166.480
 55  50   2244.7    767.3   0.0004   0.0216   0.0205   0.0175   0.0205 -4237.988
 55  51   2244.7    767.3   0.0004   0.0126   0.0351   0.0107   0.0351 -4202.073
 55  52   2244.7    767.3   0.0004   0.0114   0.0390   0.0097   0.0390 -4196.585
 55  53   2244.7    767.3   0.0004   0.0203   0.0218   0.0165   0.0218 -4233.057
 55  54   2244.7    767.3   0.0004   0.0139   0.0319   0.0116   0.0319 -4207.448
 56   1   2244.7    767.3   0.1055   0.6272   0.1682   0.7153   0.1682 -6017.345
 56   2   2244.7    767.3   0.0444   0.3628   0.1223   0.3765   0.1223 -5373.091
 56   3   2244.7    767.3   0.0444   0.3628   0.1223   0.3765   0.1223 -5373.091
 56   4   2244.7    767.3   0.0443   0.3785   0.1171   0.3884   0.1171 -5388.332
 56   5   2244.7    767.3   0.0514   0.3151   0.1631   0.3557   0.1631 -5377.994
 56   6   2244.7    767.3   0.0514   0.3095   0.1661   0.3515   0.1661 -5371.501
 56   7   2244.7    767.3   0.0514   0.3095   0.1661   0.3515   0.1661 -5371.501
 56   8   2244.7    767.3   0.0509   0.3131   0.1626   0.3531   0.1626 -5371.979
 56   9   2244.7    767.3   0.0553   0.3163   0.1748   0.3654   0.1748 -5411.686
 56  10   2244.7    767.3   0.0599   0.3123   0.1918   0.3726   0.1918 -5443.158
 56  11   2244.7    767.3   0.0315   0.2052   0.1535   0.2273   0.1535 -5048.434
 56  12   2244.7    767.3   0.0311   0.1868   0.1663   0.2123   0.1663 -5011.297
 56  13   2244.7    767.3   0.0311   0.1802   0.1727   0.2072   0.1727 -5000.640
 56  14   2244.7    767.3   0.0280   0.1663   0.1683   0.1896   0.1683 -4942.067
 56  15   2244.7    767.3   0.0289   0.1677   0.1724   0.1928   0.1724 -4954.098
 56  16   2244.7    767.3   0.0284   0.1694   0.1679   0.1930   0.1679 -4952.281
 56  17   2244.7    767.3   0.0285   0.1631   0.1745   0.1883   0.1745 -4941.044
 56  18   2244.7    767.3   0.0284   0.1708   0.1665   0.1941   0.1665 -4955.131
 56  19   2244.7    767.3   0.0284   0.1694   0.1679   0.1930   0.1679 -4952.281
 56  20   2244.7    767.3   0.0284   0.1648   0.1726   0.1896   0.1726 -4943.750
 56  21   2244.7    767.3   0.0284   0.1677   0.1696   0.1918   0.1696 -4949.526
 56  22   2244.7    767.3   0.0284   0.1708   0.1665   0.1941   0.1665 -4955.131
 56  23   2244.7    767.3   0.0284   0.1694   0.1679   0.1930   0.1679 -4952.249
 56  24   2244.7    767.3   0.0284   0.1679   0.1693   0.1919   0.1693 -4949.390
 56  25   2244.7    767.3   0.0284   0.1740   0.1634   0.1966   0.1634 -4960.645
 56  26   2244.7    767.3   0.0244   0.1928   0.1267   0.2019   0.1267 -4957.988
 56  27   2244.7    767.3   0.0244   0.1928   0.1267   0.2019   0.1267 -4957.988
 56  28   2244.7    767.3   0.0244   0.1928   0.1267   0.2019   0.1267 -4957.988
 56  29   2244.7    767.3   0.0244   0.1928   0.1267   0.2019   0.1267 -4957.988
 56  30   2244.7    767.3   0.0230   0.2047   0.1123   0.2078   0.1123 -4961.267
 56  31   2244.7    767.3   0.0230   0.2047   0.1123   0.2078   0.1123 -4961.267
 56  32   2244.7    767.3   0.0230   0.2047   0.1123   0.2078   0.1123 -4961.266
 56  33   2244.7    767.3   0.0235   0.2015   0.1164   0.2064   0.1164 -4960.807
 56  34   2244.7    767.3   0.0234   0.1957   0.1196   0.2020   0.1196 -4949.759
 56  35   2244.7    767.3   0.0229   0.2005   0.1144   0.2045   0.1144 -4952.909
 56  36   2244.7    767.3   0.0229   0.2005   0.1144   0.2045   0.1144 -4952.909
 56  37   2244.7    767.3   0.0229   0.2054   0.1116   0.2082   0.1116 -4960.339
 56  38   2244.7    767.3   0.0229   0.2054   0.1116   0.2082   0.1116 -4960.339
 56  39   2244.7    767.3   0.0229   0.2054   0.1116   0.2082   0.1116 -4960.339
 56  40   2244.7    767.3   0.0225   0.1974   0.1139   0.2011   0.1139 -4942.396
 56  41   2244.7    767.3   0.0225   0.2003   0.1122   0.2033   0.1122 -4948.272
 56  42   2244.7    767.3   0.0194   0.1808   0.1075   0.1816   0.1075 -4878.988
 56  43   2244.7    767.3   0.0092   0.0701   0.1314   0.0742   0.1314 -4521.305
 56  44   2244.7    767.3   0.0097   0.0646   0.1502   0.0711   0.1502 -4512.002
 56  45   2244.7    767.3   0.0097   0.0646   0.1502   0.0711   0.1502 -4512.002
 56  46   2244.7    767.3   0.0091   0.0649   0.1406   0.0700   0.1406 -4505.247
 56  47   2244.7    767.3   0.0108   0.1189   0.0907   0.1150   0.0907 -4658.382
 56  48   2244.7    767.3   0.0108   0.1189   0.0907   0.1150   0.0907 -4658.382
 56  49   2244.7    767.3   0.0108   0.1189   0.0907   0.1150   0.0907 -4658.382
 56  50   2244.7    767.3   0.0108   0.1231   0.0875   0.1182   0.0875 -4667.214
 56  51   2244.7    767.3   0.0108   0.1144   0.0943   0.1115   0.0943 -4648.254
 56  52   2244.7    767.3   0.0108   0.1102   0.0979   0.1083   0.0979 -4638.510
 56  53   2244.7    767.3   0.0108   0.1203   0.0896   0.1160   0.0896 -4660.872
 56  54   2244.7    767.3   0.0108   0.1114   0.0968   0.1093   0.0968 -4641.876
 56  55   2244.7    767.3   0.0103   0.1131   0.0914   0.1095   0.0914 -4640.036
 57   1   2244.7    767.3   0.1068   0.6495   0.1644   0.7351   0.1644 -6039.938
 57   2   2244.7    767.3   0.0430   0.3727   0.1154   0.3810   0.1154 -5370.969
 57   3   2244.7    767.3   0.0430   0.3727   0.1154   0.3810   0.1154 -5370.969
 57   4   2244.7    767.3   0.0430   0.3887   0.1105   0.3931   0.1105 -5385.984
 57   5   2244.7    767.3   0.0492   0.3105   0.1586   0.3474   0.1586 -5354.012
 57   6   2244.7    767.3   0.0493   0.3048   0.1619   0.3432   0.1619 -5348.014
 57   7   2244.7    767.3   0.0493   0.3048   0.1619   0.3432   0.1619 -5348.014
 57   8   2244.7    767.3   0.0488   0.3123   0.1561   0.3477   0.1561 -5352.193
 57   9   2244.7    767.3   0.0519   0.3041   0.1706   0.3484   0.1706 -5367.956
 57  10   2244.7    767.3   0.0579   0.2997   0.1933   0.3586   0.1933 -5411.779
 57  11   2244.7    767.3   0.0345   0.2221   0.1551   0.2468   0.1551 -5101.593
 57  12   2244.7    767.3   0.0335   0.1994   0.1680   0.2272   0.1680 -5056.310
 57  13   2244.7    767.3   0.0335   0.1958   0.1711   0.2246   0.1711 -5051.200
 57  14   2244.7    767.3   0.0310   0.1964   0.1577   0.2194   0.1577 -5026.968
 57  15   2244.7    767.3   0.0319   0.1946   0.1641   0.2201   0.1641 -5033.387
 57  16   2244.7    767.3   0.0315   0.1947   0.1616   0.2191   0.1616 -5028.889
 57  17   2244.7    767.3   0.0315   0.1898   0.1658   0.2155   0.1658 -5020.901
 57  18   2244.7    767.3   0.0314   0.2011   0.1563   0.2240   0.1563 -5039.427
 57  19   2244.7    767.3   0.0315   0.1947   0.1616   0.2191   0.1616 -5028.889
 57  20   2244.7    767.3   0.0315   0.1948   0.1615   0.2192   0.1615 -5028.829
 57  21   2244.7    767.3   0.0314   0.1979   0.1589   0.2216   0.1589 -5034.160
 57  22   2244.7    767.3   0.0314   0.2011   0.1563   0.2240   0.1563 -5039.426
 57  23   2244.7    767.3   0.0314   0.2011   0.1563   0.2240   0.1563 -5039.426
 57  24   2244.7    767.3   0.0314   0.1963   0.1602   0.2203   0.1602 -5031.513
 57  25   2244.7    767.3   0.0314   0.2028   0.1550   0.2252   0.1550 -5042.016
 57  26   2244.7    767.3   0.0253   0.1868   0.1356   0.1994   0.1356 -4955.531
 57  27   2244.7    767.3   0.0253   0.1868   0.1356   0.1994   0.1356 -4955.531
 57  28   2244.7    767.3   0.0253   0.1868   0.1356   0.1994   0.1356 -4955.531
 57  29   2244.7    767.3   0.0253   0.1868   0.1356   0.1994   0.1356 -4955.531
 57  30   2244.7    767.3   0.0264   0.2054   0.1287   0.2161   0.1287 -4999.014
 57  31   2244.7    767.3   0.0264   0.2054   0.1287   0.2161   0.1287 -4999.014
 57  32   2244.7    767.3   0.0265   0.2021   0.1309   0.2136   0.1309 -4993.853
 57  33   2244.7    767.3   0.0269   0.2020   0.1333   0.2146   0.1333 -4998.556
 57  34   2244.7    767.3   0.0269   0.2010   0.1337   0.2137   0.1337 -4995.510
 57  35   2244.7    767.3   0.0264   0.1994   0.1324   0.2114   0.1324 -4988.238
 57  36   2244.7    767.3   0.0264   0.1994   0.1324   0.2114   0.1324 -4988.238
 57  37   2244.7    767.3   0.0264   0.2010   0.1313   0.2127   0.1313 -4990.423
 57  38   2244.7    767.3   0.0264   0.2010   0.1313   0.2127   0.1313 -4990.423
 57  39   2244.7    767.3   0.0264   0.2010   0.1313   0.2127   0.1313 -4990.423
 57  40   2244.7    767.3   0.0259   0.1979   0.1311   0.2092   0.1311 -4980.473
 57  41   2244.7    767.3   0.0259   0.1993   0.1301   0.2103   0.1301 -4983.611
 57  42   2244.7    767.3   0.0204   0.2079   0.0980   0.2044   0.0980 -4935.117
 57  43   2244.7    767.3   0.0103   0.1103   0.0936   0.1073   0.0936 -4632.083
 57  44   2244.7    767.3   0.0108   0.1060   0.1016   0.1051   0.1016 -4627.853
 57  45   2244.7    767.3   0.0108   0.1060   0.1016   0.1051   0.1016 -4627.853
 57  46   2244.7    767.3   0.0112   0.1102   0.1018   0.1093   0.1018 -4643.252
 57  47   2244.7    767.3   0.0109   0.1436   0.0757   0.1340   0.0757 -4712.280
 57  48   2244.7    767.3   0.0109   0.1436   0.0757   0.1340   0.0757 -4712.280
 57  49   2244.7    767.3   0.0109   0.1436   0.0757   0.1340   0.0757 -4712.280
 57  50   2244.7    767.3   0.0109   0.1526   0.0711   0.1409   0.0711 -4729.260
 57  51   2244.7    767.3   0.0109   0.1420   0.0765   0.1328   0.0765 -4708.703
 57  52   2244.7    767.3   0.0109   0.1377   0.0789   0.1295   0.0789 -4699.612
 57  53   2244.7    767.3   0.0109   0.1451   0.0749   0.1352   0.0749 -4714.579
 57  54   2244.7    767.3   0.0109   0.1389   0.0782   0.1305   0.0782 -4702.784
 57  55   2244.7    767.3   0.0104   0.1407   0.0740   0.1308   0.0740 -4700.695
 57  56   2244.7    767.3   0.0100   0.1083   0.0922   0.1051   0.0922 -4625.774
 58   1   2244.7    767.3   0.1070   0.6545   0.1634   0.7394   0.1634 -6042.981
 58   2   2244.7    767.3   0.0430   0.3727   0.1154   0.3810   0.1154 -5370.976
 58   3   2244.7    767.3   0.0430   0.3727   0.1154   0.3810   0.1154 -5370.976
 58   4   2244.7    767.3   0.0430   0.3887   0.1105   0.3931   0.1105 -5385.992
 58   5   2244.7    767.3   0.0492   0.3144   0.1566   0.3504   0.1566 -5358.263
 58   6   2244.7    767.3   0.0493   0.3086   0.1598   0.3461   0.1598 -5352.305
 58   7   2244.7    767.3   0.0493   0.3086   0.1598   0.3461   0.1598 -5352.305
 58   8   2244.7    767.3   0.0487   0.3162   0.1541   0.3506   0.1541 -5356.431
 58   9   2244.7    767.3   0.0518   0.3079   0.1684   0.3512   0.1684 -5372.253
 58  10   2244.7    767.3   0.0579   0.3035   0.1908   0.3615   0.1908 -5416.109
 58  11   2244.7    767.3   0.0345   0.2204   0.1564   0.2455   0.1564 -5099.105
 58  12   2244.7    767.3   0.0335   0.1944   0.1724   0.2235   0.1724 -5048.465
 58  13   2244.7    767.3   0.0335   0.1909   0.1757   0.2209   0.1757 -5043.297
 58  14   2244.7    767.3   0.0310   0.1915   0.1619   0.2156   0.1619 -5019.074
 58  15   2244.7    767.3   0.0319   0.1897   0.1684   0.2164   0.1684 -5025.464
 58  16   2244.7    767.3   0.0315   0.1898   0.1659   0.2154   0.1659 -5020.966
 58  17   2244.7    767.3   0.0315   0.1849   0.1703   0.2118   0.1703 -5012.898
 58  18   2244.7    767.3   0.0315   0.1962   0.1603   0.2202   0.1603 -5031.609
 58  19   2244.7    767.3   0.0315   0.1898   0.1659   0.2154   0.1659 -5020.966
 58  20   2244.7    767.3   0.0315   0.1898   0.1658   0.2154   0.1658 -5020.909
 58  21   2244.7    767.3   0.0315   0.1930   0.1630   0.2178   0.1630 -5026.291
 58  22   2244.7    767.3   0.0315   0.1962   0.1603   0.2202   0.1603 -5031.609
 58  23   2244.7    767.3   0.0315   0.1962   0.1603   0.2202   0.1603 -5031.609
 58  24   2244.7    767.3   0.0315   0.1914   0.1644   0.2166   0.1644 -5023.618
 58  25   2244.7    767.3   0.0314   0.1978   0.1589   0.2215   0.1589 -5034.225
 58  26   2244.7    767.3   0.0253   0.1868   0.1356   0.1994   0.1356 -4955.534
 58  27   2244.7    767.3   0.0253   0.1868   0.1356   0.1994   0.1356 -4955.534
 58  28   2244.7    767.3   0.0253   0.1868   0.1356   0.1994   0.1356 -4955.534
 58  29   2244.7    767.3   0.0253   0.1868   0.1356   0.1994   0.1356 -4955.534
 58  30   2244.7    767.3   0.0264   0.2038   0.1298   0.2149   0.1298 -4996.441
 58  31   2244.7    767.3   0.0264   0.2038   0.1298   0.2149   0.1298 -4996.441
 58  32   2244.7    767.3   0.0265   0.2004   0.1320   0.2123   0.1320 -4991.263
 58  33   2244.7    767.3   0.0269   0.2003   0.1344   0.2133   0.1344 -4995.966
 58  34   2244.7    767.3   0.0269   0.1993   0.1348   0.2124   0.1348 -4992.914
 58  35   2244.7    767.3   0.0264   0.1977   0.1336   0.2102   0.1336 -4985.634
 58  36   2244.7    767.3   0.0264   0.1977   0.1336   0.2102   0.1336 -4985.634
 58  37   2244.7    767.3   0.0264   0.1994   0.1324   0.2114   0.1324 -4987.827
 58  38   2244.7    767.3   0.0264   0.1994   0.1324   0.2114   0.1324 -4987.827
 58  39   2244.7    767.3   0.0264   0.1994   0.1324   0.2114   0.1324 -4987.827
 58  40   2244.7    767.3   0.0259   0.1962   0.1322   0.2080   0.1322 -4977.861
 58  41   2244.7    767.3   0.0259   0.1977   0.1312   0.2091   0.1312 -4981.007
 58  42   2244.7    767.3   0.0204   0.2096   0.0972   0.2057   0.0972 -4937.673
 58  43   2244.7    767.3   0.0103   0.1132   0.0912   0.1096   0.0912 -4638.505
 58  44   2244.7    767.3   0.0108   0.1075   0.1002   0.1062   0.1002 -4631.111
 58  45   2244.7    767.3   0.0108   0.1075   0.1002   0.1062   0.1002 -4631.111
 58  46   2244.7    767.3   0.0112   0.1117   0.1005   0.1105   0.1005 -4646.470
 58  47   2244.7    767.3   0.0109   0.1421   0.0765   0.1329   0.0765 -4709.327
 58  48   2244.7    767.3   0.0109   0.1421   0.0765   0.1329   0.0765 -4709.327
 58  49   2244.7    767.3   0.0109   0.1421   0.0765   0.1329   0.0765 -4709.327
 58  50   2244.7    767.3   0.0109   0.1510   0.0719   0.1397   0.0719 -4726.370
 58  51   2244.7    767.3   0.0109   0.1405   0.0773   0.1317   0.0773 -4705.739
 58  52   2244.7    767.3   0.0109   0.1362   0.0798   0.1284   0.0798 -4696.615
 58  53   2244.7    767.3   0.0109   0.1436   0.0757   0.1340   0.0757 -4711.637
 58  54   2244.7    767.3   0.0109   0.1374   0.0791   0.1293   0.0791 -4699.797
 58  55   2244.7    767.3   0.0104   0.1392   0.0748   0.1296   0.0748 -4697.720
 58  56   2244.7    767.3   0.0100   0.1097   0.0909   0.1062   0.0909 -4629.011
 58  57   2244.7    767.3   0.0000   0.0064   0.0010   0.0049   0.0010 -4162.948
 59   1   2244.7    767.3   0.1070   0.6573   0.1627   0.7415   0.1627 -6044.375
 59   2   2244.7    767.3   0.0430   0.3766   0.1142   0.3840   0.1142 -5374.976
 59   3   2244.7    767.3   0.0430   0.3766   0.1142   0.3840   0.1142 -5374.976
 59   4   2244.7    767.3   0.0429   0.3926   0.1094   0.3961   0.1094 -5389.906
 59   5   2244.7    767.3   0.0492   0.3182   0.1547   0.3532   0.1547 -5362.519
 59   6   2244.7    767.3   0.0493   0.3124   0.1578   0.3490   0.1578 -5356.600
 59   7   2244.7    767.3   0.0493   0.3124   0.1578   0.3490   0.1578 -5356.600
 59   8   2244.7    767.3   0.0487   0.3200   0.1522   0.3535   0.1522 -5360.675
 59   9   2244.7    767.3   0.0518   0.3117   0.1663   0.3541   0.1663 -5376.552
 59  10   2244.7    767.3   0.0579   0.3073   0.1884   0.3643   0.1884 -5420.437
 59  11   2244.7    767.3   0.0345   0.2220   0.1552   0.2467   0.1552 -5101.628
 59  12   2244.7    767.3   0.0335   0.1976   0.1695   0.2259   0.1695 -5053.777
 59  13   2244.7    767.3   0.0335   0.1941   0.1727   0.2233   0.1727 -5048.646
 59  14   2244.7    767.3   0.0310   0.1977   0.1566   0.2204   0.1566 -5029.787
 59  15   2244.7    767.3   0.0319   0.1960   0.1629   0.2212   0.1629 -5036.213
 59  16   2244.7    767.3   0.0315   0.1960   0.1605   0.2201   0.1605 -5031.714
 59  17   2244.7    767.3   0.0315   0.1912   0.1646   0.2165   0.1646 -5023.748
 59  18   2244.7    767.3   0.0314   0.2025   0.1552   0.2250   0.1552 -5042.225
 59  19   2244.7    767.3   0.0315   0.1960   0.1605   0.2201   0.1605 -5031.714
 59  20   2244.7    767.3   0.0315   0.1961   0.1604   0.2202   0.1604 -5031.655
 59  21   2244.7    767.3   0.0314   0.1993   0.1578   0.2226   0.1578 -5036.972
 59  22   2244.7    767.3   0.0314   0.2025   0.1552   0.2250   0.1552 -5042.224
 59  23   2244.7    767.3   0.0314   0.2025   0.1552   0.2250   0.1552 -5042.224
 59  24   2244.7    767.3   0.0314   0.1977   0.1591   0.2214   0.1591 -5034.332
 59  25   2244.7    767.3   0.0314   0.2041   0.1540   0.2263   0.1540 -5044.807
 59  26   2244.7    767.3   0.0253   0.1914   0.1323   0.2029   0.1323 -4963.664
 59  27   2244.7    767.3   0.0253   0.1914   0.1323   0.2029   0.1323 -4963.664
 59  28   2244.7    767.3   0.0253   0.1914   0.1323   0.2029   0.1323 -4963.664
 59  29   2244.7    767.3   0.0253   0.1914   0.1323   0.2029   0.1323 -4963.664
 59  30   2244.7    767.3   0.0264   0.2085   0.1268   0.2184   0.1268 -5004.310
 59  31   2244.7    767.3   0.0264   0.2085   0.1268   0.2184   0.1268 -5004.310
 59  32   2244.7    767.3   0.0264   0.2052   0.1289   0.2159   0.1289 -4999.181
 59  33   2244.7    767.3   0.0269   0.2051   0.1313   0.2169   0.1313 -5003.885
 59  34   2244.7    767.3   0.0269   0.2041   0.1316   0.2160   0.1316 -5000.848
 59  35   2244.7    767.3   0.0264   0.2024   0.1304   0.2137   0.1304 -4993.593
 59  36   2244.7    767.3   0.0264   0.2024   0.1304   0.2137   0.1304 -4993.593
 59  37   2244.7    767.3   0.0264   0.2041   0.1293   0.2150   0.1293 -4995.761
 59  38   2244.7    767.3   0.0264   0.2041   0.1293   0.2150   0.1293 -4995.761
 59  39   2244.7    767.3   0.0264   0.2041   0.1293   0.2150   0.1293 -4995.761
 59  40   2244.7    767.3   0.0259   0.2009   0.1291   0.2115   0.1291 -4985.843
 59  41   2244.7    767.3   0.0259   0.2024   0.1281   0.2126   0.1281 -4988.966
 59  42   2244.7    767.3   0.0204   0.2143   0.0950   0.2093   0.0950 -4945.461
 59  43   2244.7    767.3   0.0103   0.1160   0.0890   0.1117   0.0890 -4644.968
 59  44   2244.7    767.3   0.0108   0.1103   0.0977   0.1084   0.0977 -4637.675
 59  45   2244.7    767.3   0.0108   0.1103   0.0977   0.1084   0.0977 -4637.675
 59  46   2244.7    767.3   0.0112   0.1145   0.0980   0.1126   0.0980 -4652.959
 59  47   2244.7    767.3   0.0109   0.1436   0.0757   0.1340   0.0757 -4712.304
 59  48   2244.7    767.3   0.0109   0.1436   0.0757   0.1340   0.0757 -4712.304
 59  49   2244.7    767.3   0.0109   0.1436   0.0757   0.1340   0.0757 -4712.304
 59  50   2244.7    767.3   0.0109   0.1525   0.0711   0.1408   0.0711 -4729.285
 59  51   2244.7    767.3   0.0109   0.1420   0.0765   0.1328   0.0765 -4708.727
 59  52   2244.7    767.3   0.0109   0.1377   0.0789   0.1295   0.0789 -4699.634
 59  53   2244.7    767.3   0.0109   0.1450   0.0749   0.1351   0.0749 -4714.603
 59  54   2244.7    767.3   0.0109   0.1389   0.0782   0.1305   0.0782 -4702.807
 59  55   2244.7    767.3   0.0104   0.1407   0.0740   0.1308   0.0740 -4700.718
 59  56   2244.7    767.3   0.0100   0.1154   0.0864   0.1105   0.0864 -4641.945
 59  57   2244.7    767.3   0.0000   0.0115   0.0010   0.0088   0.0010 -4186.148
 59  58   2244.7    767.3   0.0000   0.0076   0.0010   0.0059   0.0010 -4168.982
 60   1   2244.7    767.3   0.1070   0.6488   0.1649   0.7351   0.1649 -6040.159
 60   2   2244.7    767.3   0.0430   0.3707   0.1160   0.3795   0.1160 -5369.020
 60   3   2244.7    767.3   0.0430   0.3707   0.1160   0.3795   0.1160 -5369.020
 60   4   2244.7    767.3   0.0430   0.3866   0.1111   0.3915   0.1111 -5384.080
 60   5   2244.7    767.3   0.0492   0.3127   0.1575   0.3490   0.1575 -5356.036
 60   6   2244.7    767.3   0.0493   0.3069   0.1607   0.3448   0.1607 -5350.059
 60   7   2244.7    767.3   0.0493   0.3069   0.1607   0.3448   0.1607 -5350.059
 60   8   2244.7    767.3   0.0487   0.3145   0.1550   0.3493   0.1550 -5354.209
 60   9   2244.7    767.3   0.0519   0.3062   0.1694   0.3499   0.1694 -5370.004
 60  10   2244.7    767.3   0.0579   0.3018   0.1919   0.3601   0.1919 -5413.846
 60  11   2244.7    767.3   0.0345   0.2171   0.1588   0.2430   0.1588 -5094.018
 60  12   2244.7    767.3   0.0335   0.1928   0.1739   0.2223   0.1739 -5045.804
 60  13   2244.7    767.3   0.0335   0.1893   0.1772   0.2197   0.1772 -5040.618
 60  14   2244.7    767.3   0.0310   0.1930   0.1606   0.2168   0.1606 -5021.816
 60  15   2244.7    767.3   0.0319   0.1912   0.1671   0.2175   0.1671 -5028.214
 60  16   2244.7    767.3   0.0315   0.1912   0.1646   0.2165   0.1646 -5023.716
 60  17   2244.7    767.3   0.0315   0.1864   0.1689   0.2129   0.1689 -5015.672
 60  18   2244.7    767.3   0.0314   0.1977   0.1591   0.2214   0.1591 -5034.327
 60  19   2244.7    767.3   0.0315   0.1912   0.1646   0.2165   0.1646 -5023.716
 60  20   2244.7    767.3   0.0315   0.1913   0.1645   0.2166   0.1645 -5023.658
 60  21   2244.7    767.3   0.0315   0.1945   0.1618   0.2190   0.1618 -5029.025
 60  22   2244.7    767.3   0.0314   0.1977   0.1591   0.2214   0.1591 -5034.327
 60  23   2244.7    767.3   0.0314   0.1977   0.1591   0.2214   0.1591 -5034.327
 60  24   2244.7    767.3   0.0315   0.1929   0.1631   0.2177   0.1631 -5026.360
 60  25   2244.7    767.3   0.0314   0.1993   0.1578   0.2226   0.1578 -5036.935
 60  26   2244.7    767.3   0.0253   0.1867   0.1357   0.1993   0.1357 -4955.591
 60  27   2244.7    767.3   0.0253   0.1867   0.1357   0.1993   0.1357 -4955.591
 60  28   2244.7    767.3   0.0253   0.1867   0.1357   0.1993   0.1357 -4955.591
 60  29   2244.7    767.3   0.0253   0.1867   0.1357   0.1993   0.1357 -4955.591
 60  30   2244.7    767.3   0.0265   0.2037   0.1299   0.2148   0.1299 -4996.503
 60  31   2244.7    767.3   0.0265   0.2037   0.1299   0.2148   0.1299 -4996.503
 60  32   2244.7    767.3   0.0265   0.2003   0.1321   0.2123   0.1321 -4991.324
 60  33   2244.7    767.3   0.0269   0.2002   0.1345   0.2133   0.1345 -4996.027
 60  34   2244.7    767.3   0.0269   0.1992   0.1349   0.2124   0.1349 -4992.975
 60  35   2244.7    767.3   0.0264   0.1976   0.1336   0.2101   0.1336 -4985.694
 60  36   2244.7    767.3   0.0264   0.1976   0.1336   0.2101   0.1336 -4985.694
 60  37   2244.7    767.3   0.0264   0.1993   0.1325   0.2113   0.1325 -4987.888
 60  38   2244.7    767.3   0.0264   0.1993   0.1325   0.2113   0.1325 -4987.888
 60  39   2244.7    767.3   0.0264   0.1993   0.1325   0.2113   0.1325 -4987.888
 60  40   2244.7    767.3   0.0259   0.1961   0.1323   0.2079   0.1323 -4977.921
 60  41   2244.7    767.3   0.0259   0.1976   0.1313   0.2090   0.1313 -4981.067
 60  42   2244.7    767.3   0.0204   0.2094   0.0973   0.2056   0.0973 -4937.739
 60  43   2244.7    767.3   0.0103   0.1117   0.0924   0.1084   0.0924 -4635.338
 60  44   2244.7    767.3   0.0108   0.1060   0.1017   0.1051   0.1017 -4627.888
 60  45   2244.7    767.3   0.0108   0.1060   0.1017   0.1051   0.1017 -4627.888
 60  46   2244.7    767.3   0.0112   0.1102   0.1019   0.1093   0.1019 -4643.289
 60  47   2244.7    767.3   0.0109   0.1391   0.0781   0.1306   0.0781 -4703.336
 60  48   2244.7    767.3   0.0109   0.1391   0.0781   0.1306   0.0781 -4703.336
 60  49   2244.7    767.3   0.0109   0.1391   0.0781   0.1306   0.0781 -4703.336
 60  50   2244.7    767.3   0.0109   0.1480   0.0733   0.1374   0.0733 -4720.505
 60  51   2244.7    767.3   0.0109   0.1375   0.0790   0.1294   0.0790 -4699.724
 60  52   2244.7    767.3   0.0109   0.1332   0.0816   0.1261   0.0816 -4690.536
 60  53   2244.7    767.3   0.0109   0.1406   0.0773   0.1317   0.0773 -4705.668
 60  54   2244.7    767.3   0.0109   0.1345   0.0809   0.1271   0.0809 -4693.737
 60  55   2244.7    767.3   0.0104   0.1362   0.0765   0.1274   0.0765 -4691.687
 60  56   2244.7    767.3   0.0100   0.1111   0.0898   0.1072   0.0898 -4632.300
 60  57   2244.7    767.3   0.0000   0.0075   0.0010   0.0058   0.0010 -4168.978
 60  58   2244.7    767.3   0.0000   0.0038   0.0010   0.0029   0.0010 -4150.233
 60  59   2244.7    767.3   0.0000   0.0038   0.0010   0.0029   0.0010 -4150.234
 61   1   2244.7    767.3   0.1057   0.6416   0.1648   0.7268   0.1648 -6025.120
 61   2   2244.7    767.3   0.0461   0.3894   0.1184   0.4006   0.1184 -5413.907
 61   3   2244.7    767.3   0.0461   0.3894   0.1184   0.4006   0.1184 -5413.907
 61   4   2244.7    767.3   0.0460   0.4036   0.1141   0.4114   0.1141 -5426.718
 61   5   2244.7    767.3   0.0493   0.3556   0.1386   0.3820   0.1386 -5403.502
 61   6   2244.7    767.3   0.0493   0.3498   0.1410   0.3776   0.1410 -5397.387
 61   7   2244.7    767.3   0.0493   0.3498   0.1410   0.3776   0.1410 -5397.387
 61   8   2244.7    767.3   0.0488   0.3534   0.1381   0.3793   0.1381 -5397.582
 61   9   2244.7    767.3   0.0541   0.3500   0.1544   0.3884   0.1544 -5437.125
 61  10   2244.7    767.3   0.0586   0.3459   0.1693   0.3953   0.1693 -5468.634
 61  11   2244.7    767.3   0.0309   0.2382   0.1298   0.2512   0.1298 -5090.964
 61  12   2244.7    767.3   0.0315   0.2016   0.1564   0.2246   0.1564 -5040.631
 61  13   2244.7    767.3   0.0316   0.1949   0.1619   0.2196   0.1619 -5030.181
 61  14   2244.7    767.3   0.0257   0.1983   0.1294   0.2089   0.1294 -4974.660
 61  15   2244.7    767.3   0.0266   0.1965   0.1354   0.2096   0.1354 -4981.464
 61  16   2244.7    767.3   0.0261   0.1949   0.1341   0.2074   0.1341 -4974.155
 61  17   2244.7    767.3   0.0261   0.1933   0.1352   0.2062   0.1352 -4971.461
 61  18   2244.7    767.3   0.0261   0.2030   0.1286   0.2135   0.1286 -4987.280
 61  19   2244.7    767.3   0.0261   0.1949   0.1341   0.2074   0.1341 -4974.155
 61  20   2244.7    767.3   0.0261   0.1952   0.1339   0.2076   0.1339 -4973.968
 61  21   2244.7    767.3   0.0261   0.2014   0.1296   0.2123   0.1296 -4984.629
 61  22   2244.7    767.3   0.0261   0.2047   0.1276   0.2148   0.1276 -4989.860
 61  23   2244.7    767.3   0.0261   0.1980   0.1319   0.2098   0.1319 -4979.487
 61  24   2244.7    767.3   0.0261   0.1965   0.1329   0.2086   0.1329 -4976.778
 61  25   2244.7    767.3   0.0261   0.1997   0.1308   0.2110   0.1308 -4982.093
 61  26   2244.7    767.3   0.0234   0.1890   0.1239   0.1968   0.1239 -4938.928
 61  27   2244.7    767.3   0.0234   0.1890   0.1239   0.1968   0.1239 -4938.928
 61  28   2244.7    767.3   0.0234   0.1890   0.1239   0.1968   0.1239 -4938.928
 61  29   2244.7    767.3   0.0234   0.1890   0.1239   0.1968   0.1239 -4938.928
 61  30   2244.7    767.3   0.0229   0.2105   0.1090   0.2122   0.1090 -4967.977
 61  31   2244.7    767.3   0.0229   0.2105   0.1090   0.2122   0.1090 -4967.977
 61  32   2244.7    767.3   0.0229   0.2105   0.1090   0.2122   0.1090 -4967.976
 61  33   2244.7    767.3   0.0234   0.2104   0.1112   0.2132   0.1112 -4972.824
 61  34   2244.7    767.3   0.0239   0.2027   0.1178   0.2083   0.1178 -4964.771
 61  35   2244.7    767.3   0.0234   0.2044   0.1146   0.2086   0.1146 -4962.560
 61  36   2244.7    767.3   0.0234   0.2044   0.1146   0.2086   0.1146 -4962.560
 61  37   2244.7    767.3   0.0234   0.2028   0.1155   0.2074   0.1155 -4959.522
 61  38   2244.7    767.3   0.0234   0.2028   0.1155   0.2074   0.1155 -4959.522
 61  39   2244.7    767.3   0.0234   0.2028   0.1155   0.2074   0.1155 -4959.522
 61  40   2244.7    767.3   0.0230   0.2029   0.1132   0.2064   0.1132 -4954.699
 61  41   2244.7    767.3   0.0230   0.2041   0.1124   0.2073   0.1124 -4957.948
 61  42   2244.7    767.3   0.0152   0.1571   0.0970   0.1541   0.0970 -4786.163
 61  43   2244.7    767.3   0.0100   0.1090   0.0914   0.1055   0.0914 -4625.160
 61  44   2244.7    767.3   0.0104   0.1074   0.0970   0.1054   0.0970 -4627.598
 61  45   2244.7    767.3   0.0104   0.1074   0.0970   0.1054   0.0970 -4627.598
 61  46   2244.7    767.3   0.0099   0.1090   0.0907   0.1054   0.0907 -4624.113
 61  47   2244.7    767.3   0.0108   0.1307   0.0827   0.1241   0.0827 -4683.240
 61  48   2244.7    767.3   0.0108   0.1307   0.0827   0.1241   0.0827 -4683.240
 61  49   2244.7    767.3   0.0108   0.1307   0.0827   0.1241   0.0827 -4683.240
 61  50   2244.7    767.3   0.0108   0.1291   0.0837   0.1228   0.0837 -4679.647
 61  51   2244.7    767.3   0.0108   0.1307   0.0827   0.1240   0.0827 -4682.614
 61  52   2244.7    767.3   0.0108   0.1234   0.0876   0.1185   0.0876 -4667.083
 61  53   2244.7    767.3   0.0108   0.1322   0.0817   0.1252   0.0817 -4685.634
 61  54   2244.7    767.3   0.0108   0.1233   0.0877   0.1184   0.0877 -4667.164
 61  55   2244.7    767.3   0.0104   0.1279   0.0810   0.1209   0.0810 -4671.459
 61  56   2244.7    767.3   0.0081   0.1119   0.0725   0.1036   0.0725 -4608.124
 61  57   2244.7    767.3   0.0118   0.1487   0.0791   0.1399   0.0791 -4731.347
 61  58   2244.7    767.3   0.0118   0.1502   0.0783   0.1411   0.0783 -4734.255
 61  59   2244.7    767.3   0.0118   0.1547   0.0760   0.1445   0.0760 -4743.039
 61  60   2244.7    767.3   0.0118   0.1502   0.0783   0.1411   0.0783 -4734.303
 62   1   2244.7    767.3   0.1057   0.6814   0.1552   0.7571   0.1552 -6045.106
 62   2   2244.7    767.3   0.0470   0.3949   0.1189   0.4068   0.1189 -5426.808
 62   3   2244.7    767.3   0.0470   0.3949   0.1189   0.4068   0.1189 -5426.808
 62   4   2244.7    767.3   0.0469   0.4092   0.1147   0.4176   0.1147 -5439.518
 62   5   2244.7    767.3   0.0488   0.3588   0.1360   0.3833   0.1360 -5403.762
 62   6   2244.7    767.3   0.0489   0.3527   0.1385   0.3788   0.1385 -5398.235
 62   7   2244.7    767.3   0.0489   0.3527   0.1385   0.3788   0.1385 -5398.235
 62   8   2244.7    767.3   0.0483   0.3603   0.1340   0.3833   0.1340 -5402.016
 62   9   2244.7    767.3   0.0529   0.3503   0.1510   0.3860   0.1510 -5427.539
 62  10   2244.7    767.3   0.0564   0.3442   0.1639   0.3892   0.1639 -5449.519
 62  11   2244.7    767.3   0.0323   0.2446   0.1321   0.2591   0.1321 -5113.870
 62  12   2244.7    767.3   0.0335   0.1948   0.1720   0.2238   0.1720 -5047.986
 62  13   2244.7    767.3   0.0335   0.1913   0.1753   0.2212   0.1753 -5042.820
 62  14   2244.7    767.3   0.0294   0.1979   0.1485   0.2169   0.1485 -5011.376
 62  15   2244.7    767.3   0.0303   0.1994   0.1520   0.2202   0.1520 -5023.132
 62  16   2244.7    767.3   0.0299   0.1945   0.1535   0.2154   0.1535 -5010.730
 62  17   2244.7    767.3   0.0299   0.1946   0.1534   0.2155   0.1534 -5010.668
 62  18   2244.7    767.3   0.0298   0.2059   0.1449   0.2241   0.1449 -5029.020
 62  19   2244.7    767.3   0.0299   0.1945   0.1535   0.2154   0.1535 -5010.730
 62  20   2244.7    767.3   0.0299   0.1931   0.1546   0.2144   0.1546 -5007.912
 62  21   2244.7    767.3   0.0298   0.2027   0.1472   0.2216   0.1472 -5023.802
 62  22   2244.7    767.3   0.0299   0.1962   0.1522   0.2167   0.1522 -5013.321
 62  23   2244.7    767.3   0.0299   0.1976   0.1511   0.2178   0.1511 -5016.064
 62  24   2244.7    767.3   0.0299   0.1961   0.1522   0.2166   0.1522 -5013.355
 62  25   2244.7    767.3   0.0298   0.1993   0.1498   0.2190   0.1498 -5018.673
 62  26   2244.7    767.3   0.0270   0.2261   0.1196   0.2333   0.1196 -5035.583
 62  27   2244.7    767.3   0.0270   0.2261   0.1196   0.2333   0.1196 -5035.583
 62  28   2244.7    767.3   0.0270   0.2261   0.1196   0.2333   0.1196 -5035.583
 62  29   2244.7    767.3   0.0270   0.2261   0.1196   0.2333   0.1196 -5035.583
 62  30   2244.7    767.3   0.0266   0.2468   0.1076   0.2480   0.1076 -5060.306
 62  31   2244.7    767.3   0.0266   0.2468   0.1076   0.2480   0.1076 -5060.306
 62  32   2244.7    767.3   0.0266   0.2468   0.1076   0.2480   0.1076 -5060.305
 62  33   2244.7    767.3   0.0270   0.2467   0.1095   0.2490   0.1095 -5065.011
 62  34   2244.7    767.3   0.0275   0.2322   0.1184   0.2390   0.1184 -5046.907
 62  35   2244.7    767.3   0.0270   0.2372   0.1139   0.2417   0.1139 -5049.703
 62  36   2244.7    767.3   0.0270   0.2372   0.1139   0.2417   0.1139 -5049.703
 62  37   2244.7    767.3   0.0270   0.2425   0.1114   0.2457   0.1114 -5056.583
 62  38   2244.7    767.3   0.0270   0.2425   0.1114   0.2457   0.1114 -5056.583
 62  39   2244.7    767.3   0.0270   0.2425   0.1114   0.2457   0.1114 -5056.583
 62  40   2244.7    767.3   0.0266   0.2356   0.1128   0.2394   0.1128 -5042.263
 62  41   2244.7    767.3   0.0266   0.2369   0.1121   0.2404   0.1121 -5045.267
 62  42   2244.7    767.3   0.0130   0.1283   0.1011   0.1270   0.1011 -4702.713
 62  43   2244.7    767.3   0.0113   0.1309   0.0861   0.1253   0.0861 -4688.661
 62  44   2244.7    767.3   0.0117   0.1264   0.0928   0.1228   0.0928 -4684.983
 62  45   2244.7    767.3   0.0117   0.1264   0.0928   0.1228   0.0928 -4684.983
 62  46   2244.7    767.3   0.0112   0.1309   0.0856   0.1251   0.0856 -4687.636
 62  47   2244.7    767.3   0.0130   0.1472   0.0886   0.1416   0.0886 -4743.047
 62  48   2244.7    767.3   0.0130   0.1472   0.0886   0.1416   0.0886 -4743.047
 62  49   2244.7    767.3   0.0130   0.1472   0.0886   0.1416   0.0886 -4743.047
 62  50   2244.7    767.3   0.0130   0.1576   0.0827   0.1496   0.0827 -4762.841
 62  51   2244.7    767.3   0.0130   0.1470   0.0887   0.1415   0.0887 -4742.527
 62  52   2244.7    767.3   0.0130   0.1442   0.0904   0.1393   0.0904 -4736.490
 62  53   2244.7    767.3   0.0130   0.1516   0.0860   0.1450   0.0860 -4751.229
 62  54   2244.7    767.3   0.0130   0.1425   0.0915   0.1380   0.0915 -4733.633
 62  55   2244.7    767.3   0.0126   0.1442   0.0873   0.1384   0.0873 -4731.699
 62  56   2244.7    767.3   0.0108   0.1338   0.0806   0.1264   0.0806 -4688.710
 62  57   2244.7    767.3   0.0145   0.1749   0.0826   0.1659   0.0826 -4811.368
 62  58   2244.7    767.3   0.0144   0.1764   0.0819   0.1672   0.0819 -4814.107
 62  59   2244.7    767.3   0.0144   0.1810   0.0798   0.1706   0.0798 -4822.411
 62  60   2244.7    767.3   0.0144   0.1764   0.0819   0.1671   0.0819 -4814.163
 62  61   2244.7    767.3   0.0080   0.1109   0.0723   0.1027   0.0723 -4602.395
 63   1   2244.7    767.3   0.1059   0.6481   0.1633   0.7320   0.1633 -6030.074
 63   2   2244.7    767.3   0.0470   0.3942   0.1192   0.4063   0.1192 -5427.217
 63   3   2244.7    767.3   0.0470   0.3942   0.1192   0.4063   0.1192 -5427.217
 63   4   2244.7    767.3   0.0469   0.4084   0.1149   0.4171   0.1149 -5439.940
 63   5   2244.7    767.3   0.0487   0.3669   0.1328   0.3894   0.1328 -5411.029
 63   6   2244.7    767.3   0.0488   0.3608   0.1353   0.3849   0.1353 -5405.574
 63   7   2244.7    767.3   0.0488   0.3608   0.1353   0.3849   0.1353 -5405.574
 63   8   2244.7    767.3   0.0482   0.3684   0.1309   0.3894   0.1309 -5409.264
 63   9   2244.7    767.3   0.0529   0.3480   0.1521   0.3844   0.1521 -5425.463
 63  10   2244.7    767.3   0.0565   0.3459   0.1632   0.3906   0.1632 -5451.449
 63  11   2244.7    767.3   0.0323   0.2337   0.1384   0.2509   0.1384 -5099.695
 63  12   2244.7    767.3   0.0335   0.1880   0.1784   0.2187   0.1784 -5037.479
 63  13   2244.7    767.3   0.0336   0.1815   0.1850   0.2138   0.1850 -5026.727
 63  14   2244.7    767.3   0.0294   0.1879   0.1566   0.2093   0.1566 -4995.628
 63  15   2244.7    767.3   0.0304   0.1894   0.1603   0.2126   0.1603 -5007.434
 63  16   2244.7    767.3   0.0299   0.1878   0.1591   0.2103   0.1591 -5000.221
 63  17   2244.7    767.3   0.0299   0.1862   0.1605   0.2092   0.1605 -4997.490
 63  18   2244.7    767.3   0.0299   0.1958   0.1525   0.2164   0.1525 -5013.535
 63  19   2244.7    767.3   0.0299   0.1878   0.1591   0.2103   0.1591 -5000.221
 63  20   2244.7    767.3   0.0299   0.1848   0.1617   0.2081   0.1617 -4994.693
 63  21   2244.7    767.3   0.0299   0.1943   0.1537   0.2153   0.1537 -5010.848
 63  22   2244.7    767.3   0.0299   0.1942   0.1538   0.2152   0.1538 -5010.907
 63  23   2244.7    767.3   0.0299   0.1876   0.1593   0.2102   0.1593 -5000.309
 63  24   2244.7    767.3   0.0299   0.1862   0.1606   0.2091   0.1606 -4997.550
 63  25   2244.7    767.3   0.0299   0.1893   0.1579   0.2115   0.1579 -5002.972
 63  26   2244.7    767.3   0.0271   0.2094   0.1293   0.2206   0.1293 -5010.385
 63  27   2244.7    767.3   0.0271   0.2094   0.1293   0.2206   0.1293 -5010.385
 63  28   2244.7    767.3   0.0271   0.2094   0.1293   0.2206   0.1293 -5010.385
 63  29   2244.7    767.3   0.0271   0.2094   0.1293   0.2206   0.1293 -5010.385
 63  30   2244.7    767.3   0.0266   0.2381   0.1116   0.2414   0.1116 -5047.668
 63  31   2244.7    767.3   0.0266   0.2381   0.1116   0.2414   0.1116 -5047.668
 63  32   2244.7    767.3   0.0266   0.2381   0.1116   0.2414   0.1116 -5047.667
 63  33   2244.7    767.3   0.0270   0.2381   0.1136   0.2424   0.1136 -5052.372
 63  34   2244.7    767.3   0.0275   0.2219   0.1240   0.2311   0.1240 -5032.163
 63  35   2244.7    767.3   0.0270   0.2268   0.1192   0.2338   0.1192 -5035.097
 63  36   2244.7    767.3   0.0270   0.2268   0.1192   0.2338   0.1192 -5035.097
 63  37   2244.7    767.3   0.0270   0.2288   0.1182   0.2353   0.1182 -5037.071
 63  38   2244.7    767.3   0.0270   0.2288   0.1182   0.2353   0.1182 -5037.071
 63  39   2244.7    767.3   0.0270   0.2288   0.1182   0.2353   0.1182 -5037.071
 63  40   2244.7    767.3   0.0266   0.2269   0.1172   0.2328   0.1172 -5030.084
 63  41   2244.7    767.3   0.0266   0.2265   0.1174   0.2325   0.1174 -5030.653
 63  42   2244.7    767.3   0.0130   0.1252   0.1036   0.1247   0.1036 -4696.585
 63  43   2244.7    767.3   0.0113   0.1249   0.0903   0.1207   0.0903 -4676.413
 63  44   2244.7    767.3   0.0117   0.1204   0.0975   0.1183   0.0975 -4672.585
 63  45   2244.7    767.3   0.0117   0.1204   0.0975   0.1183   0.0975 -4672.585
 63  46   2244.7    767.3   0.0112   0.1190   0.0942   0.1160   0.0942 -4662.828
 63  47   2244.7    767.3   0.0131   0.1305   0.1001   0.1289   0.1001 -4710.246
 63  48   2244.7    767.3   0.0131   0.1305   0.1001   0.1289   0.1001 -4710.246
 63  49   2244.7    767.3   0.0131   0.1305   0.1001   0.1289   0.1001 -4710.246
 63  50   2244.7    767.3   0.0130   0.1392   0.0937   0.1355   0.0937 -4727.891
 63  51   2244.7    767.3   0.0131   0.1303   0.1002   0.1287   0.1002 -4709.708
 63  52   2244.7    767.3   0.0130   0.1275   0.1023   0.1266   0.1023 -4703.437
 63  53   2244.7    767.3   0.0130   0.1348   0.0968   0.1322   0.0968 -4718.785
 63  54   2244.7    767.3   0.0131   0.1289   0.1013   0.1277   0.1013 -4706.588
 63  55   2244.7    767.3   0.0126   0.1276   0.0988   0.1257   0.0988 -4698.654
 63  56   2244.7    767.3   0.0108   0.1203   0.0897   0.1161   0.0897 -4661.091
 63  57   2244.7    767.3   0.0145   0.1698   0.0852   0.1621   0.0852 -4803.310
 63  58   2244.7    767.3   0.0145   0.1714   0.0844   0.1633   0.0844 -4806.080
 63  59   2244.7    767.3   0.0145   0.1759   0.0822   0.1668   0.0822 -4814.471
 63  60   2244.7    767.3   0.0145   0.1713   0.0844   0.1632   0.0844 -4806.135
 63  61   2244.7    767.3   0.0080   0.0951   0.0844   0.0906   0.0844 -4566.065
 63  62   2244.7    767.3   0.0000   0.0427   0.0010   0.0327   0.0010 -4299.508
 64   1   2244.7    767.3   0.1058   0.6691   0.1581   0.7479   0.1581 -6039.915
 64   2   2244.7    767.3   0.0470   0.3908   0.1202   0.4037   0.1202 -5423.004
 64   3   2244.7    767.3   0.0470   0.3908   0.1202   0.4037   0.1202 -5423.004
 64   4   2244.7    767.3   0.0469   0.4050   0.1159   0.4144   0.1159 -5435.789
 64   5   2244.7    767.3   0.0488   0.3570   0.1366   0.3819   0.1366 -5401.014
 64   6   2244.7    767.3   0.0488   0.3510   0.1392   0.3774   0.1392 -5395.470
 64   7   2244.7    767.3   0.0488   0.3510   0.1392   0.3774   0.1392 -5395.470
 64   8   2244.7    767.3   0.0483   0.3585   0.1346   0.3819   0.1346 -5399.271
 64   9   2244.7    767.3   0.0529   0.3425   0.1544   0.3800   0.1544 -5418.736
 64  10   2244.7    767.3   0.0564   0.3404   0.1657   0.3863   0.1657 -5444.715
 64  11   2244.7    767.3   0.0323   0.2411   0.1340   0.2565   0.1340 -5109.045
 64  12   2244.7    767.3   0.0335   0.2013   0.1663   0.2287   0.1663 -5058.527
 64  13   2244.7    767.3   0.0335   0.1946   0.1721   0.2237   0.1721 -5048.066
 64  14   2244.7    767.3   0.0294   0.2012   0.1459   0.2194   0.1459 -5016.550
 64  15   2244.7    767.3   0.0303   0.1994   0.1520   0.2202   0.1520 -5023.100
 64  16   2244.7    767.3   0.0299   0.1945   0.1535   0.2154   0.1535 -5010.700
 64  17   2244.7    767.3   0.0299   0.1946   0.1534   0.2155   0.1534 -5010.637
 64  18   2244.7    767.3   0.0298   0.2060   0.1448   0.2241   0.1448 -5028.987
 64  19   2244.7    767.3   0.0299   0.1945   0.1535   0.2154   0.1535 -5010.700
 64  20   2244.7    767.3   0.0298   0.1965   0.1519   0.2169   0.1519 -5013.137
 64  21   2244.7    767.3   0.0298   0.2027   0.1472   0.2217   0.1472 -5023.770
 64  22   2244.7    767.3   0.0298   0.2026   0.1472   0.2216   0.1472 -5023.832
 64  23   2244.7    767.3   0.0298   0.2010   0.1485   0.2203   0.1485 -5021.241
 64  24   2244.7    767.3   0.0298   0.1995   0.1496   0.2192   0.1496 -5018.548
 64  25   2244.7    767.3   0.0298   0.2026   0.1472   0.2216   0.1472 -5023.831
 64  26   2244.7    767.3   0.0271   0.2212   0.1223   0.2295   0.1223 -5028.030
 64  27   2244.7    767.3   0.0271   0.2212   0.1223   0.2295   0.1223 -5028.030
 64  28   2244.7    767.3   0.0271   0.2212   0.1223   0.2295   0.1223 -5028.030
 64  29   2244.7    767.3   0.0271   0.2212   0.1223   0.2295   0.1223 -5028.030
 64  30   2244.7    767.3   0.0266   0.2435   0.1091   0.2455   0.1091 -5054.784
 64  31   2244.7    767.3   0.0266   0.2435   0.1091   0.2455   0.1091 -5054.784
 64  32   2244.7    767.3   0.0266   0.2435   0.1090   0.2455   0.1090 -5054.783
 64  33   2244.7    767.3   0.0270   0.2434   0.1110   0.2464   0.1110 -5059.490
 64  34   2244.7    767.3   0.0275   0.2289   0.1202   0.2364   0.1202 -5041.973
 64  35   2244.7    767.3   0.0270   0.2338   0.1156   0.2391   0.1156 -5044.813
 64  36   2244.7    767.3   0.0270   0.2338   0.1156   0.2391   0.1156 -5044.813
 64  37   2244.7    767.3   0.0270   0.2391   0.1130   0.2431   0.1130 -5051.739
 64  38   2244.7    767.3   0.0270   0.2391   0.1130   0.2431   0.1130 -5051.739
 64  39   2244.7    767.3   0.0270   0.2391   0.1130   0.2431   0.1130 -5051.739
 64  40   2244.7    767.3   0.0266   0.2322   0.1144   0.2369   0.1144 -5037.358
 64  41   2244.7    767.3   0.0266   0.2335   0.1138   0.2378   0.1138 -5040.374
 64  42   2244.7    767.3   0.0130   0.1253   0.1035   0.1248   0.1035 -4696.535
 64  43   2244.7    767.3   0.0113   0.1310   0.0861   0.1253   0.0861 -4688.639
 64  44   2244.7    767.3   0.0117   0.1264   0.0928   0.1229   0.0928 -4684.962
 64  45   2244.7    767.3   0.0117   0.1264   0.0928   0.1229   0.0928 -4684.962
 64  46   2244.7    767.3   0.0112   0.1309   0.0855   0.1251   0.0855 -4687.615
 64  47   2244.7    767.3   0.0130   0.1472   0.0886   0.1417   0.0886 -4743.023
 64  48   2244.7    767.3   0.0130   0.1472   0.0886   0.1417   0.0886 -4743.023
 64  49   2244.7    767.3   0.0130   0.1472   0.0886   0.1417   0.0886 -4743.023
 64  50   2244.7    767.3   0.0130   0.1576   0.0827   0.1496   0.0827 -4762.815
 64  51   2244.7    767.3   0.0130   0.1470   0.0887   0.1415   0.0887 -4742.502
 64  52   2244.7    767.3   0.0130   0.1442   0.0904   0.1393   0.0904 -4736.466
 64  53   2244.7    767.3   0.0130   0.1516   0.0859   0.1450   0.0859 -4751.204
 64  54   2244.7    767.3   0.0130   0.1425   0.0915   0.1381   0.0915 -4733.610
 64  55   2244.7    767.3   0.0126   0.1443   0.0872   0.1384   0.0872 -4731.675
 64  56   2244.7    767.3   0.0108   0.1309   0.0824   0.1241   0.0824 -4682.621
 64  57   2244.7    767.3   0.0145   0.1717   0.0842   0.1636   0.0842 -4805.836
 64  58   2244.7    767.3   0.0145   0.1733   0.0834   0.1648   0.0834 -4808.594
 64  59   2244.7    767.3   0.0144   0.1779   0.0812   0.1682   0.0812 -4816.951
 64  60   2244.7    767.3   0.0145   0.1732   0.0834   0.1647   0.0834 -4808.650
 64  61   2244.7    767.3   0.0080   0.1080   0.0743   0.1005   0.0743 -4595.914
 64  62   2244.7    767.3   0.0000   0.0101   0.0010   0.0078   0.0010 -4180.502
 64  63   2244.7    767.3   0.0000   0.0427   0.0010   0.0327   0.0010 -4299.501
 65   1   2244.7    767.3   0.1059   0.6680   0.1585   0.7472   0.1585 -6040.635
 65   2   2244.7    767.3   0.0470   0.3923   0.1199   0.4049   0.1199 -5425.513
 65   3   2244.7    767.3   0.0470   0.3923   0.1199   0.4049   0.1199 -5425.513
 65   4   2244.7    767.3   0.0470   0.4065   0.1155   0.4157   0.1155 -5438.271
 65   5   2244.7    767.3   0.0488   0.3590   0.1360   0.3835   0.1360 -5403.287
 65   6   2244.7    767.3   0.0489   0.3529   0.1385   0.3790   0.1385 -5397.761
 65   7   2244.7    767.3   0.0489   0.3529   0.1385   0.3790   0.1385 -5397.761
 65   8   2244.7    767.3   0.0483   0.3646   0.1325   0.3866   0.1325 -5405.466
 65   9   2244.7    767.3   0.0531   0.3416   0.1553   0.3797   0.1553 -5420.508
 65  10   2244.7    767.3   0.0566   0.3337   0.1697   0.3816   0.1697 -5440.191
 65  11   2244.7    767.3   0.0324   0.2273   0.1423   0.2460   0.1423 -5089.584
 65  12   2244.7    767.3   0.0335   0.1882   0.1782   0.2188   0.1782 -5037.386
 65  13   2244.7    767.3   0.0335   0.1880   0.1784   0.2187   0.1784 -5037.496
 65  14   2244.7    767.3   0.0294   0.1896   0.1550   0.2107   0.1550 -4998.197
 65  15   2244.7    767.3   0.0303   0.1912   0.1587   0.2139   0.1587 -5009.995
 65  16   2244.7    767.3   0.0299   0.1896   0.1576   0.2117   0.1576 -5002.791
 65  17   2244.7    767.3   0.0299   0.1880   0.1589   0.2105   0.1589 -5000.070
 65  18   2244.7    767.3   0.0299   0.1976   0.1511   0.2178   0.1511 -5016.057
 65  19   2244.7    767.3   0.0299   0.1896   0.1576   0.2117   0.1576 -5002.791
 65  20   2244.7    767.3   0.0299   0.1866   0.1601   0.2094   0.1601 -4997.282
 65  21   2244.7    767.3   0.0299   0.1961   0.1523   0.2166   0.1523 -5013.379
 65  22   2244.7    767.3   0.0299   0.1960   0.1524   0.2165   0.1524 -5013.439
 65  23   2244.7    767.3   0.0299   0.1894   0.1577   0.2116   0.1577 -5002.880
 65  24   2244.7    767.3   0.0299   0.1879   0.1590   0.2104   0.1590 -5000.130
 65  25   2244.7    767.3   0.0299   0.1911   0.1564   0.2128   0.1564 -5005.534
 65  26   2244.7    767.3   0.0272   0.2012   0.1350   0.2145   0.1350 -4998.384
 65  27   2244.7    767.3   0.0272   0.2012   0.1350   0.2145   0.1350 -4998.384
 65  28   2244.7    767.3   0.0272   0.2012   0.1350   0.2145   0.1350 -4998.384
 65  29   2244.7    767.3   0.0272   0.2012   0.1350   0.2145   0.1350 -4998.384
 65  30   2244.7    767.3   0.0266   0.2369   0.1123   0.2405   0.1123 -5045.924
 65  31   2244.7    767.3   0.0266   0.2369   0.1123   0.2405   0.1123 -5045.924
 65  32   2244.7    767.3   0.0266   0.2369   0.1123   0.2405   0.1123 -5045.923
 65  33   2244.7    767.3   0.0271   0.2368   0.1144   0.2415   0.1144 -5050.626
 65  34   2244.7    767.3   0.0276   0.2255   0.1222   0.2340   0.1222 -5037.905
 65  35   2244.7    767.3   0.0271   0.2305   0.1175   0.2367   0.1175 -5040.792
 65  36   2244.7    767.3   0.0271   0.2305   0.1175   0.2367   0.1175 -5040.792
 65  37   2244.7    767.3   0.0271   0.2357   0.1148   0.2407   0.1148 -5047.764
 65  38   2244.7    767.3   0.0271   0.2357   0.1148   0.2407   0.1148 -5047.764
 65  39   2244.7    767.3   0.0271   0.2357   0.1148   0.2407   0.1148 -5047.764
 65  40   2244.7    767.3   0.0266   0.2272   0.1172   0.2331   0.1172 -5030.862
 65  41   2244.7    767.3   0.0266   0.2302   0.1157   0.2354   0.1157 -5036.352
 65  42   2244.7    767.3   0.0130   0.1268   0.1023   0.1259   0.1023 -4699.635
 65  43   2244.7    767.3   0.0113   0.1206   0.0936   0.1174   0.0936 -4666.959
 65  44   2244.7    767.3   0.0117   0.1192   0.0985   0.1173   0.0985 -4669.253
 65  45   2244.7    767.3   0.0117   0.1192   0.0985   0.1173   0.0985 -4669.253
 65  46   2244.7    767.3   0.0112   0.1222   0.0917   0.1184   0.0917 -4668.976
 65  47   2244.7    767.3   0.0131   0.1293   0.1010   0.1280   0.1010 -4706.980
 65  48   2244.7    767.3   0.0131   0.1293   0.1010   0.1280   0.1010 -4706.980
 65  49   2244.7    767.3   0.0131   0.1293   0.1010   0.1280   0.1010 -4706.980
 65  50   2244.7    767.3   0.0130   0.1380   0.0945   0.1346   0.0945 -4724.679
 65  51   2244.7    767.3   0.0131   0.1261   0.1035   0.1256   0.1035 -4700.297
 65  52   2244.7    767.3   0.0130   0.1278   0.1021   0.1268   0.1021 -4703.229
 65  53   2244.7    767.3   0.0130   0.1351   0.0965   0.1324   0.0965 -4718.565
 65  54   2244.7    767.3   0.0130   0.1277   0.1022   0.1268   0.1022 -4703.313
 65  55   2244.7    767.3   0.0126   0.1264   0.0997   0.1248   0.0997 -4695.369
 65  56   2244.7    767.3   0.0108   0.1206   0.0895   0.1163   0.0895 -4660.896
 65  57   2244.7    767.3   0.0145   0.1607   0.0900   0.1552   0.0900 -4786.233
 65  58   2244.7    767.3   0.0145   0.1639   0.0883   0.1576   0.0883 -4791.875
 65  59   2244.7    767.3   0.0145   0.1684   0.0859   0.1610   0.0859 -4800.399
 65  60   2244.7    767.3   0.0145   0.1638   0.0883   0.1575   0.0883 -4791.927
 65  61   2244.7    767.3   0.0080   0.1037   0.0774   0.0972   0.0774 -4586.095
 65  62   2244.7    767.3   0.0001   0.0683   0.0010   0.0524   0.0010 -4374.414
 65  63   2244.7    767.3   0.0001   0.0560   0.0010   0.0429   0.0010 -4340.092
 65  64   2244.7    767.3   0.0001   0.0656   0.0010   0.0503   0.0010 -4366.906
 66   1   2244.7    767.3   0.1059   0.6680   0.1585   0.7472   0.1585 -6040.635
 66   2   2244.7    767.3   0.0470   0.3923   0.1199   0.4049   0.1199 -5425.513
 66   3   2244.7    767.3   0.0470   0.3923   0.1199   0.4049   0.1199 -5425.513
 66   4   2244.7    767.3   0.0470   0.4065   0.1155   0.4157   0.1155 -5438.271
 66   5   2244.7    767.3   0.0488   0.3590   0.1360   0.3835   0.1360 -5403.287
 66   6   2244.7    767.3   0.0489   0.3529   0.1385   0.3790   0.1385 -5397.761
 66   7   2244.7    767.3   0.0489   0.3529   0.1385   0.3790   0.1385 -5397.761
 66   8   2244.7    767.3   0.0483   0.3646   0.1325   0.3866   0.1325 -5405.466
 66   9   2244.7    767.3   0.0531   0.3416   0.1553   0.3797   0.1553 -5420.508
 66  10   2244.7    767.3   0.0566   0.3337   0.1697   0.3816   0.1697 -5440.191
 66  11   2244.7    767.3   0.0324   0.2273   0.1423   0.2460   0.1423 -5089.584
 66  12   2244.7    767.3   0.0335   0.1882   0.1782   0.2188   0.1782 -5037.386
 66  13   2244.7    767.3   0.0335   0.1880   0.1784   0.2187   0.1784 -5037.496
 66  14   2244.7    767.3   0.0294   0.1896   0.1550   0.2107   0.1550 -4998.197
 66  15   2244.7    767.3   0.0303   0.1912   0.1587   0.2139   0.1587 -5009.995
 66  16   2244.7    767.3   0.0299   0.1896   0.1576   0.2117   0.1576 -5002.791
 66  17   2244.7    767.3   0.0299   0.1880   0.1589   0.2105   0.1589 -5000.070
 66  18   2244.7    767.3   0.0299   0.1976   0.1511   0.2178   0.1511 -5016.057
 66  19   2244.7    767.3   0.0299   0.1896   0.1576   0.2117   0.1576 -5002.791
 66  20   2244.7    767.3   0.0299   0.1866   0.1601   0.2094   0.1601 -4997.282
 66  21   2244.7    767.3   0.0299   0.1961   0.1523   0.2166   0.1523 -5013.379
 66  22   2244.7    767.3   0.0299   0.1960   0.1524   0.2165   0.1524 -5013.439
 66  23   2244.7    767.3   0.0299   0.1894   0.1577   0.2116   0.1577 -5002.880
 66  24   2244.7    767.3   0.0299   0.1879   0.1590   0.2104   0.1590 -5000.130
 66  25   2244.7    767.3   0.0299   0.1911   0.1564   0.2128   0.1564 -5005.534
 66  26   2244.7    767.3   0.0272   0.2012   0.1350   0.2145   0.1350 -4998.384
 66  27   2244.7    767.3   0.0272   0.2012   0.1350   0.2145   0.1350 -4998.384
 66  28   2244.7    767.3   0.0272   0.2012   0.1350   0.2145   0.1350 -4998.384
 66  29   2244.7    767.3   0.0272   0.2012   0.1350   0.2145   0.1350 -4998.384
 66  30   2244.7    767.3   0.0266   0.2369   0.1123   0.2405   0.1123 -5045.924
 66  31   2244.7    767.3   0.0266   0.2369   0.1123   0.2405   0.1123 -5045.924
 66  32   2244.7    767.3   0.0266   0.2369   0.1123   0.2405   0.1123 -5045.923
 66  33   2244.7    767.3   0.0271   0.2368   0.1144   0.2415   0.1144 -5050.626
 66  34   2244.7    767.3   0.0276   0.2255   0.1222   0.2340   0.1222 -5037.905
 66  35   2244.7    767.3   0.0271   0.2305   0.1175   0.2367   0.1175 -5040.792
 66  36   2244.7    767.3   0.0271   0.2305   0.1175   0.2367   0.1175 -5040.792
 66  37   2244.7    767.3   0.0271   0.2357   0.1148   0.2407   0.1148 -5047.764
 66  38   2244.7    767.3   0.0271   0.2357   0.1148   0.2407   0.1148 -5047.764
 66  39   2244.7    767.3   0.0271   0.2357   0.1148   0.2407   0.1148 -5047.764
 66  40   2244.7    767.3   0.0266   0.2272   0.1172   0.2331   0.1172 -5030.862
 66  41   2244.7    767.3   0.0266   0.2302   0.1157   0.2354   0.1157 -5036.352
 66  42   2244.7    767.3   0.0130   0.1268   0.1023   0.1259   0.1023 -4699.635
 66  43   2244.7    767.3   0.0113   0.1206   0.0936   0.1174   0.0936 -4666.959
 66  44   2244.7    767.3   0.0117   0.1192   0.0985   0.1173   0.0985 -4669.253
 66  45   2244.7    767.3   0.0117   0.1192   0.0985   0.1173   0.0985 -4669.253
 66  46   2244.7    767.3   0.0112   0.1222   0.0917   0.1184   0.0917 -4668.976
 66  47   2244.7    767.3   0.0131   0.1293   0.1010   0.1280   0.1010 -4706.980
 66  48   2244.7    767.3   0.0131   0.1293   0.1010   0.1280   0.1010 -4706.980
 66  49   2244.7    767.3   0.0131   0.1293   0.1010   0.1280   0.1010 -4706.980
 66  50   2244.7    767.3   0.0130   0.1380   0.0945   0.1346   0.0945 -4724.679
 66  51   2244.7    767.3   0.0131   0.1261   0.1035   0.1256   0.1035 -4700.297
 66  52   2244.7    767.3   0.0130   0.1278   0.1021   0.1268   0.1021 -4703.229
 66  53   2244.7    767.3   0.0130   0.1351   0.0965   0.1324   0.0965 -4718.565
 66  54   2244.7    767.3   0.0130   0.1277   0.1022   0.1268   0.1022 -4703.313
 66  55   2244.7    767.3   0.0126   0.1264   0.0997   0.1248   0.0997 -4695.369
 66  56   2244.7    767.3   0.0108   0.1206   0.0895   0.1163   0.0895 -4660.896
 66  57   2244.7    767.3   0.0145   0.1607   0.0900   0.1552   0.0900 -4786.233
 66  58   2244.7    767.3   0.0145   0.1639   0.0883   0.1576   0.0883 -4791.875
 66  59   2244.7    767.3   0.0145   0.1684   0.0859   0.1610   0.0859 -4800.399
 66  60   2244.7    767.3   0.0145   0.1638   0.0883   0.1575   0.0883 -4791.927
 66  61   2244.7    767.3   0.0080   0.1037   0.0774   0.0972   0.0774 -4586.095
 66  62   2244.7    767.3   0.0001   0.0683   0.0010   0.0524   0.0010 -4374.414
 66  63   2244.7    767.3   0.0001   0.0560   0.0010   0.0429   0.0010 -4340.092
 66  64   2244.7    767.3   0.0001   0.0656   0.0010   0.0503   0.0010 -4366.906
 66  65   2244.7    767.3   0.0000   0.0000  99.0000   0.0000  99.0000 -4127.327
 67   1   2244.7    767.3   0.1059   0.6680   0.1585   0.7472   0.1585 -6040.635
 67   2   2244.7    767.3   0.0470   0.3923   0.1199   0.4049   0.1199 -5425.513
 67   3   2244.7    767.3   0.0470   0.3923   0.1199   0.4049   0.1199 -5425.513
 67   4   2244.7    767.3   0.0470   0.4065   0.1155   0.4157   0.1155 -5438.271
 67   5   2244.7    767.3   0.0488   0.3590   0.1360   0.3835   0.1360 -5403.287
 67   6   2244.7    767.3   0.0489   0.3529   0.1385   0.3790   0.1385 -5397.761
 67   7   2244.7    767.3   0.0489   0.3529   0.1385   0.3790   0.1385 -5397.761
 67   8   2244.7    767.3   0.0483   0.3646   0.1325   0.3866   0.1325 -5405.466
 67   9   2244.7    767.3   0.0531   0.3416   0.1553   0.3797   0.1553 -5420.508
 67  10   2244.7    767.3   0.0566   0.3337   0.1697   0.3816   0.1697 -5440.191
 67  11   2244.7    767.3   0.0324   0.2273   0.1423   0.2460   0.1423 -5089.584
 67  12   2244.7    767.3   0.0335   0.1882   0.1782   0.2188   0.1782 -5037.386
 67  13   2244.7    767.3   0.0335   0.1880   0.1784   0.2187   0.1784 -5037.496
 67  14   2244.7    767.3   0.0294   0.1896   0.1550   0.2107   0.1550 -4998.197
 67  15   2244.7    767.3   0.0303   0.1912   0.1587   0.2139   0.1587 -5009.995
 67  16   2244.7    767.3   0.0299   0.1896   0.1576   0.2117   0.1576 -5002.791
 67  17   2244.7    767.3   0.0299   0.1880   0.1589   0.2105   0.1589 -5000.070
 67  18   2244.7    767.3   0.0299   0.1976   0.1511   0.2178   0.1511 -5016.057
 67  19   2244.7    767.3   0.0299   0.1896   0.1576   0.2117   0.1576 -5002.791
 67  20   2244.7    767.3   0.0299   0.1866   0.1601   0.2094   0.1601 -4997.282
 67  21   2244.7    767.3   0.0299   0.1961   0.1523   0.2166   0.1523 -5013.379
 67  22   2244.7    767.3   0.0299   0.1960   0.1524   0.2165   0.1524 -5013.439
 67  23   2244.7    767.3   0.0299   0.1894   0.1577   0.2116   0.1577 -5002.880
 67  24   2244.7    767.3   0.0299   0.1879   0.1590   0.2104   0.1590 -5000.130
 67  25   2244.7    767.3   0.0299   0.1911   0.1564   0.2128   0.1564 -5005.534
 67  26   2244.7    767.3   0.0272   0.2012   0.1350   0.2145   0.1350 -4998.384
 67  27   2244.7    767.3   0.0272   0.2012   0.1350   0.2145   0.1350 -4998.384
 67  28   2244.7    767.3   0.0272   0.2012   0.1350   0.2145   0.1350 -4998.384
 67  29   2244.7    767.3   0.0272   0.2012   0.1350   0.2145   0.1350 -4998.384
 67  30   2244.7    767.3   0.0266   0.2369   0.1123   0.2405   0.1123 -5045.924
 67  31   2244.7    767.3   0.0266   0.2369   0.1123   0.2405   0.1123 -5045.924
 67  32   2244.7    767.3   0.0266   0.2369   0.1123   0.2405   0.1123 -5045.923
 67  33   2244.7    767.3   0.0271   0.2368   0.1144   0.2415   0.1144 -5050.626
 67  34   2244.7    767.3   0.0276   0.2255   0.1222   0.2340   0.1222 -5037.905
 67  35   2244.7    767.3   0.0271   0.2305   0.1175   0.2367   0.1175 -5040.792
 67  36   2244.7    767.3   0.0271   0.2305   0.1175   0.2367   0.1175 -5040.792
 67  37   2244.7    767.3   0.0271   0.2357   0.1148   0.2407   0.1148 -5047.764
 67  38   2244.7    767.3   0.0271   0.2357   0.1148   0.2407   0.1148 -5047.764
 67  39   2244.7    767.3   0.0271   0.2357   0.1148   0.2407   0.1148 -5047.764
 67  40   2244.7    767.3   0.0266   0.2272   0.1172   0.2331   0.1172 -5030.862
 67  41   2244.7    767.3   0.0266   0.2302   0.1157   0.2354   0.1157 -5036.352
 67  42   2244.7    767.3   0.0130   0.1268   0.1023   0.1259   0.1023 -4699.635
 67  43   2244.7    767.3   0.0113   0.1206   0.0936   0.1174   0.0936 -4666.959
 67  44   2244.7    767.3   0.0117   0.1192   0.0985   0.1173   0.0985 -4669.253
 67  45   2244.7    767.3   0.0117   0.1192   0.0985   0.1173   0.0985 -4669.253
 67  46   2244.7    767.3   0.0112   0.1222   0.0917   0.1184   0.0917 -4668.976
 67  47   2244.7    767.3   0.0131   0.1293   0.1010   0.1280   0.1010 -4706.980
 67  48   2244.7    767.3   0.0131   0.1293   0.1010   0.1280   0.1010 -4706.980
 67  49   2244.7    767.3   0.0131   0.1293   0.1010   0.1280   0.1010 -4706.980
 67  50   2244.7    767.3   0.0130   0.1380   0.0945   0.1346   0.0945 -4724.679
 67  51   2244.7    767.3   0.0131   0.1261   0.1035   0.1256   0.1035 -4700.297
 67  52   2244.7    767.3   0.0130   0.1278   0.1021   0.1268   0.1021 -4703.229
 67  53   2244.7    767.3   0.0130   0.1351   0.0965   0.1324   0.0965 -4718.565
 67  54   2244.7    767.3   0.0130   0.1277   0.1022   0.1268   0.1022 -4703.313
 67  55   2244.7    767.3   0.0126   0.1264   0.0997   0.1248   0.0997 -4695.369
 67  56   2244.7    767.3   0.0108   0.1206   0.0895   0.1163   0.0895 -4660.896
 67  57   2244.7    767.3   0.0145   0.1607   0.0900   0.1552   0.0900 -4786.233
 67  58   2244.7    767.3   0.0145   0.1639   0.0883   0.1576   0.0883 -4791.875
 67  59   2244.7    767.3   0.0145   0.1684   0.0859   0.1610   0.0859 -4800.399
 67  60   2244.7    767.3   0.0145   0.1638   0.0883   0.1575   0.0883 -4791.927
 67  61   2244.7    767.3   0.0080   0.1037   0.0774   0.0972   0.0774 -4586.095
 67  62   2244.7    767.3   0.0001   0.0683   0.0010   0.0524   0.0010 -4374.414
 67  63   2244.7    767.3   0.0001   0.0560   0.0010   0.0429   0.0010 -4340.092
 67  64   2244.7    767.3   0.0001   0.0656   0.0010   0.0503   0.0010 -4366.906
 67  65   2244.7    767.3   0.0000   0.0000  99.0000   0.0000  99.0000 -4127.327
 67  66   2244.7    767.3   0.0000   0.0000   0.6778   0.0000   0.6778 -4127.328
 68   1   2244.7    767.3   0.1062   0.6709   0.1584   0.7503   0.1584 -6042.018
 68   2   2244.7    767.3   0.0456   0.4051   0.1125   0.4115   0.1125 -5424.891
 68   3   2244.7    767.3   0.0456   0.4051   0.1125   0.4115   0.1125 -5424.891
 68   4   2244.7    767.3   0.0455   0.4195   0.1085   0.4224   0.1085 -5437.416
 68   5   2244.7    767.3   0.0486   0.3844   0.1266   0.4025   0.1266 -5425.833
 68   6   2244.7    767.3   0.0487   0.3782   0.1288   0.3979   0.1288 -5420.530
 68   7   2244.7    767.3   0.0487   0.3782   0.1288   0.3979   0.1288 -5420.530
 68   8   2244.7    767.3   0.0481   0.3859   0.1248   0.4026   0.1248 -5424.030
 68   9   2244.7    767.3   0.0528   0.3687   0.1433   0.3999   0.1433 -5445.600
 68  10   2244.7    767.3   0.0564   0.3627   0.1556   0.4033   0.1556 -5468.010
 68  11   2244.7    767.3   0.0318   0.2394   0.1330   0.2542   0.1330 -5102.147
 68  12   2244.7    767.3   0.0325   0.1980   0.1643   0.2241   0.1643 -5044.419
 68  13   2244.7    767.3   0.0325   0.2011   0.1617   0.2265   0.1617 -5049.741
 68  14   2244.7    767.3   0.0275   0.1980   0.1389   0.2128   0.1389 -4992.933
 68  15   2244.7    767.3   0.0284   0.1995   0.1425   0.2161   0.1425 -5004.819
 68  16   2244.7    767.3   0.0280   0.1979   0.1413   0.2138   0.1413 -4997.595
 68  17   2244.7    767.3   0.0280   0.1964   0.1425   0.2126   0.1425 -4994.916
 68  18   2244.7    767.3   0.0280   0.2061   0.1357   0.2200   0.1357 -5010.640
 68  19   2244.7    767.3   0.0280   0.1979   0.1413   0.2138   0.1413 -4997.595
 68  20   2244.7    767.3   0.0280   0.1949   0.1435   0.2115   0.1435 -4992.168
 68  21   2244.7    767.3   0.0280   0.2045   0.1367   0.2188   0.1367 -5008.004
 68  22   2244.7    767.3   0.0280   0.2044   0.1368   0.2187   0.1368 -5008.067
 68  23   2244.7    767.3   0.0280   0.1978   0.1415   0.2137   0.1415 -4997.688
 68  24   2244.7    767.3   0.0280   0.1963   0.1425   0.2126   0.1425 -4994.979
 68  25   2244.7    767.3   0.0280   0.1994   0.1403   0.2149   0.1403 -5000.296
 68  26   2244.7    767.3   0.0252   0.2145   0.1177   0.2204   0.1177 -5000.213
 68  27   2244.7    767.3   0.0252   0.2145   0.1177   0.2204   0.1177 -5000.213
 68  28   2244.7    767.3   0.0252   0.2145   0.1177   0.2204   0.1177 -5000.213
 68  29   2244.7    767.3   0.0252   0.2145   0.1177   0.2204   0.1177 -5000.213
 68  30   2244.7    767.3   0.0248   0.2267   0.1092   0.2286   0.1092 -5012.419
 68  31   2244.7    767.3   0.0248   0.2267   0.1092   0.2286   0.1092 -5012.419
 68  32   2244.7    767.3   0.0248   0.2267   0.1092   0.2286   0.1092 -5012.418
 68  33   2244.7    767.3   0.0252   0.2266   0.1113   0.2296   0.1113 -5017.192
 68  34   2244.7    767.3   0.0257   0.2171   0.1184   0.2234   0.1184 -5006.796
 68  35   2244.7    767.3   0.0252   0.2220   0.1136   0.2261   0.1136 -5009.727
 68  36   2244.7    767.3   0.0252   0.2220   0.1136   0.2261   0.1136 -5009.727
 68  37   2244.7    767.3   0.0252   0.2272   0.1110   0.2300   0.1110 -5016.821
 68  38   2244.7    767.3   0.0252   0.2272   0.1110   0.2300   0.1110 -5016.821
 68  39   2244.7    767.3   0.0252   0.2272   0.1110   0.2300   0.1110 -5016.821
 68  40   2244.7    767.3   0.0248   0.2221   0.1115   0.2251   0.1115 -5004.643
 68  41   2244.7    767.3   0.0248   0.2185   0.1133   0.2224   0.1133 -5000.067
 68  42   2244.7    767.3   0.0130   0.1122   0.1157   0.1148   0.1157 -4668.010
 68  43   2244.7    767.3   0.0090   0.1119   0.0806   0.1057   0.0806 -4619.677
 68  44   2244.7    767.3   0.0095   0.1089   0.0871   0.1044   0.0871 -4619.012
 68  45   2244.7    767.3   0.0095   0.1089   0.0871   0.1044   0.0871 -4619.012
 68  46   2244.7    767.3   0.0089   0.1177   0.0760   0.1100   0.0760 -4631.342
 68  47   2244.7    767.3   0.0117   0.1337   0.0875   0.1283   0.0875 -4699.883
 68  48   2244.7    767.3   0.0117   0.1337   0.0875   0.1283   0.0875 -4699.883
 68  49   2244.7    767.3   0.0117   0.1337   0.0875   0.1283   0.0875 -4699.883
 68  50   2244.7    767.3   0.0117   0.1380   0.0847   0.1316   0.0847 -4708.370
 68  51   2244.7    767.3   0.0117   0.1306   0.0895   0.1259   0.0895 -4693.186
 68  52   2244.7    767.3   0.0117   0.1293   0.0904   0.1249   0.0904 -4689.982
 68  53   2244.7    767.3   0.0117   0.1397   0.0836   0.1328   0.0836 -4711.240
 68  54   2244.7    767.3   0.0117   0.1292   0.0905   0.1249   0.0905 -4690.068
 68  55   2244.7    767.3   0.0112   0.1308   0.0859   0.1251   0.0859 -4688.227
 68  56   2244.7    767.3   0.0090   0.1205   0.0745   0.1122   0.0745 -4638.317
 68  57   2244.7    767.3   0.0117   0.1562   0.0751   0.1456   0.0751 -4745.395
 68  58   2244.7    767.3   0.0117   0.1577   0.0744   0.1468   0.0744 -4748.252
 68  59   2244.7    767.3   0.0117   0.1622   0.0723   0.1502   0.0723 -4756.892
 68  60   2244.7    767.3   0.0117   0.1576   0.0744   0.1467   0.0744 -4748.303
 68  61   2244.7    767.3   0.0053   0.0853   0.0627   0.0771   0.0627 -4505.513
 68  62   2244.7    767.3   0.0035   0.0824   0.0430   0.0709   0.0430 -4472.022
 68  63   2244.7    767.3   0.0035   0.0630   0.0562   0.0561   0.0562 -4420.813
 68  64   2244.7    767.3   0.0035   0.0825   0.0430   0.0709   0.0430 -4472.008
 68  65   2244.7    767.3   0.0035   0.0727   0.0488   0.0634   0.0488 -4446.911
 68  66   2244.7    767.3   0.0035   0.0727   0.0488   0.0634   0.0488 -4446.911
 68  67   2244.7    767.3   0.0035   0.0727   0.0488   0.0634   0.0488 -4446.911
 69   1   2244.7    767.3   0.1052   0.6708   0.1569   0.7479   0.1569 -6036.802
 69   2   2244.7    767.3   0.0453   0.3994   0.1135   0.4066   0.1135 -5414.928
 69   3   2244.7    767.3   0.0453   0.3994   0.1135   0.4066   0.1135 -5414.928
 69   4   2244.7    767.3   0.0453   0.4115   0.1101   0.4157   0.1101 -5426.465
 69   5   2244.7    767.3   0.0486   0.3628   0.1341   0.3860   0.1341 -5404.885
 69   6   2244.7    767.3   0.0487   0.3530   0.1380   0.3787   0.1380 -5395.204
 69   7   2244.7    767.3   0.0487   0.3530   0.1380   0.3787   0.1380 -5395.204
 69   8   2244.7    767.3   0.0482   0.3606   0.1335   0.3832   0.1335 -5398.979
 69   9   2244.7    767.3   0.0513   0.3478   0.1474   0.3805   0.1474 -5411.412
 69  10   2244.7    767.3   0.0559   0.3261   0.1713   0.3741   0.1713 -5424.749
 69  11   2244.7    767.3   0.0334   0.2095   0.1595   0.2349   0.1595 -5070.574
 69  12   2244.7    767.3   0.0319   0.1788   0.1782   0.2079   0.1782 -5002.558
 69  13   2244.7    767.3   0.0319   0.1815   0.1756   0.2099   0.1756 -5008.319
 69  14   2244.7    767.3   0.0266   0.1935   0.1374   0.2073   0.1374 -4975.363
 69  15   2244.7    767.3   0.0275   0.1917   0.1436   0.2081   0.1436 -4982.070
 69  16   2244.7    767.3   0.0271   0.1901   0.1423   0.2058   0.1423 -4974.770
 69  17   2244.7    767.3   0.0271   0.1870   0.1448   0.2034   0.1448 -4969.385
 69  18   2244.7    767.3   0.0270   0.1982   0.1364   0.2120   0.1364 -4988.021
 69  19   2244.7    767.3   0.0271   0.1901   0.1423   0.2058   0.1423 -4974.770
 69  20   2244.7    767.3   0.0271   0.1919   0.1410   0.2071   0.1410 -4977.361
 69  21   2244.7    767.3   0.0270   0.1950   0.1387   0.2095   0.1387 -4982.723
 69  22   2244.7    767.3   0.0270   0.1982   0.1364   0.2120   0.1364 -4988.020
 69  23   2244.7    767.3   0.0271   0.1933   0.1400   0.2082   0.1400 -4980.151
 69  24   2244.7    767.3   0.0271   0.1918   0.1411   0.2071   0.1411 -4977.420
 69  25   2244.7    767.3   0.0271   0.1949   0.1388   0.2095   0.1388 -4982.783
 69  26   2244.7    767.3   0.0234   0.2015   0.1164   0.2064   0.1164 -4961.453
 69  27   2244.7    767.3   0.0234   0.2015   0.1164   0.2064   0.1164 -4961.453
 69  28   2244.7    767.3   0.0234   0.2015   0.1164   0.2064   0.1164 -4961.453
 69  29   2244.7    767.3   0.0234   0.2015   0.1164   0.2064   0.1164 -4961.453
 69  30   2244.7    767.3   0.0234   0.2069   0.1133   0.2105   0.1133 -4968.499
 69  31   2244.7    767.3   0.0234   0.2069   0.1133   0.2105   0.1133 -4968.499
 69  32   2244.7    767.3   0.0234   0.2069   0.1132   0.2105   0.1132 -4968.499
 69  33   2244.7    767.3   0.0239   0.2068   0.1156   0.2115   0.1156 -4973.325
 69  34   2244.7    767.3   0.0253   0.1992   0.1271   0.2089   0.1271 -4974.514
 69  35   2244.7    767.3   0.0248   0.2040   0.1217   0.2115   0.1217 -4977.690
 69  36   2244.7    767.3   0.0248   0.2040   0.1217   0.2115   0.1217 -4977.690
 69  37   2244.7    767.3   0.0248   0.2057   0.1207   0.2127   0.1207 -4979.849
 69  38   2244.7    767.3   0.0248   0.2057   0.1207   0.2127   0.1207 -4979.849
 69  39   2244.7    767.3   0.0248   0.2057   0.1207   0.2127   0.1207 -4979.849
 69  40   2244.7    767.3   0.0244   0.2008   0.1214   0.2080   0.1214 -4967.294
 69  41   2244.7    767.3   0.0244   0.2038   0.1196   0.2102   0.1196 -4973.138
 69  42   2244.7    767.3   0.0172   0.1882   0.0913   0.1822   0.0913 -4863.322
 69  43   2244.7    767.3   0.0128   0.1218   0.1048   0.1217   0.1048 -4688.160
 69  44   2244.7    767.3   0.0132   0.1189   0.1114   0.1204   0.1114 -4687.255
 69  45   2244.7    767.3   0.0132   0.1189   0.1114   0.1204   0.1114 -4687.255
 69  46   2244.7    767.3   0.0127   0.1235   0.1027   0.1227   0.1027 -4690.187
 69  47   2244.7    767.3   0.0094   0.1299   0.0725   0.1203   0.0725 -4662.267
 69  48   2244.7    767.3   0.0094   0.1299   0.0725   0.1203   0.0725 -4662.267
 69  49   2244.7    767.3   0.0094   0.1299   0.0725   0.1203   0.0725 -4662.267
 69  50   2244.7    767.3   0.0094   0.1297   0.0726   0.1202   0.0726 -4661.726
 69  51   2244.7    767.3   0.0094   0.1268   0.0742   0.1180   0.0742 -4655.507
 69  52   2244.7    767.3   0.0094   0.1196   0.0788   0.1125   0.0788 -4639.821
 69  53   2244.7    767.3   0.0094   0.1254   0.0751   0.1169   0.0751 -4652.403
 69  54   2244.7    767.3   0.0094   0.1165   0.0809   0.1101   0.0809 -4633.594
 69  55   2244.7    767.3   0.0090   0.1240   0.0723   0.1148   0.0723 -4644.153
 69  56   2244.7    767.3   0.0103   0.1135   0.0910   0.1098   0.0910 -4639.309
 69  57   2244.7    767.3   0.0076   0.1474   0.0517   0.1297   0.0517 -4675.955
 69  58   2244.7    767.3   0.0076   0.1490   0.0512   0.1309   0.0512 -4678.871
 69  59   2244.7    767.3   0.0076   0.1505   0.0506   0.1320   0.0506 -4681.800
 69  60   2244.7    767.3   0.0076   0.1460   0.0522   0.1286   0.0522 -4672.978
 69  61   2244.7    767.3   0.0067   0.1139   0.0586   0.1020   0.0586 -4590.897
 69  62   2244.7    767.3   0.0103   0.1464   0.0703   0.1349   0.0703 -4705.662
 69  63   2244.7    767.3   0.0103   0.1401   0.0734   0.1301   0.0734 -4693.940
 69  64   2244.7    767.3   0.0103   0.1464   0.0703   0.1349   0.0703 -4705.638
 69  65   2244.7    767.3   0.0103   0.1299   0.0793   0.1223   0.0793 -4672.626
 69  66   2244.7    767.3   0.0103   0.1299   0.0793   0.1223   0.0793 -4672.626
 69  67   2244.7    767.3   0.0103   0.1299   0.0793   0.1223   0.0793 -4672.626
 69  68   2244.7    767.3   0.0085   0.1284   0.0662   0.1171   0.0662 -4646.695
 70   1   2244.7    767.3   0.1067   0.6895   0.1547   0.7654   0.1547 -6056.274
 70   2   2244.7    767.3   0.0464   0.3778   0.1229   0.3926   0.1229 -5404.423
 70   3   2244.7    767.3   0.0464   0.3778   0.1229   0.3926   0.1229 -5404.423
 70   4   2244.7    767.3   0.0464   0.3900   0.1190   0.4018   0.1190 -5416.063
 70   5   2244.7    767.3   0.0484   0.3536   0.1368   0.3784   0.1368 -5393.827
 70   6   2244.7    767.3   0.0484   0.3478   0.1391   0.3740   0.1391 -5387.694
 70   7   2244.7    767.3   0.0484   0.3478   0.1391   0.3740   0.1391 -5387.694
 70   8   2244.7    767.3   0.0479   0.3514   0.1362   0.3756   0.1362 -5387.886
 70   9   2244.7    767.3   0.0519   0.3333   0.1556   0.3707   0.1556 -5401.352
 70  10   2244.7    767.3   0.0564   0.3277   0.1720   0.3765   0.1720 -5430.858
 70  11   2244.7    767.3   0.0339   0.2073   0.1637   0.2343   0.1637 -5072.742
 70  12   2244.7    767.3   0.0324   0.1809   0.1793   0.2108   0.1793 -5013.456
 70  13   2244.7    767.3   0.0325   0.1773   0.1830   0.2081   0.1830 -5008.244
 70  14   2244.7    767.3   0.0272   0.1754   0.1549   0.1948   0.1549 -4950.957
 70  15   2244.7    767.3   0.0281   0.1707   0.1649   0.1933   0.1649 -4951.884
 70  16   2244.7    767.3   0.0277   0.1691   0.1636   0.1911   0.1636 -4944.484
 70  17   2244.7    767.3   0.0277   0.1737   0.1593   0.1946   0.1593 -4952.943
 70  18   2244.7    767.3   0.0276   0.1770   0.1562   0.1971   0.1562 -4958.331
 70  19   2244.7    767.3   0.0277   0.1691   0.1636   0.1911   0.1636 -4944.484
 70  20   2244.7    767.3   0.0276   0.1754   0.1576   0.1959   0.1576 -4955.576
 70  21   2244.7    767.3   0.0276   0.1755   0.1576   0.1959   0.1576 -4955.543
 70  22   2244.7    767.3   0.0276   0.1786   0.1547   0.1983   0.1547 -4961.055
 70  23   2244.7    767.3   0.0277   0.1722   0.1607   0.1934   0.1607 -4950.099
 70  24   2244.7    767.3   0.0277   0.1707   0.1621   0.1923   0.1621 -4947.256
 70  25   2244.7    767.3   0.0276   0.1768   0.1564   0.1970   0.1564 -4958.447
 70  26   2244.7    767.3   0.0254   0.1880   0.1349   0.2004   0.1349 -4959.197
 70  27   2244.7    767.3   0.0254   0.1880   0.1349   0.2004   0.1349 -4959.197
 70  28   2244.7    767.3   0.0254   0.1880   0.1349   0.2004   0.1349 -4959.197
 70  29   2244.7    767.3   0.0254   0.1880   0.1349   0.2004   0.1349 -4959.197
 70  30   2244.7    767.3   0.0253   0.2016   0.1257   0.2107   0.1257 -4980.269
 70  31   2244.7    767.3   0.0253   0.2016   0.1257   0.2107   0.1257 -4980.269
 70  32   2244.7    767.3   0.0253   0.2016   0.1257   0.2107   0.1257 -4980.269
 70  33   2244.7    767.3   0.0258   0.2015   0.1280   0.2117   0.1280 -4985.016
 70  34   2244.7    767.3   0.0272   0.1907   0.1429   0.2067   0.1429 -4980.419
 70  35   2244.7    767.3   0.0268   0.1955   0.1369   0.2092   0.1369 -4983.801
 70  36   2244.7    767.3   0.0268   0.1955   0.1369   0.2092   0.1369 -4983.801
 70  37   2244.7    767.3   0.0267   0.2036   0.1313   0.2154   0.1313 -4996.655
 70  38   2244.7    767.3   0.0267   0.2036   0.1313   0.2154   0.1313 -4996.655
 70  39   2244.7    767.3   0.0267   0.2036   0.1313   0.2154   0.1313 -4996.655
 70  40   2244.7    767.3   0.0263   0.1940   0.1356   0.2070   0.1356 -4976.152
 70  41   2244.7    767.3   0.0263   0.1952   0.1347   0.2080   0.1347 -4979.315
 70  42   2244.7    767.3   0.0158   0.1698   0.0933   0.1652   0.0933 -4818.488
 70  43   2244.7    767.3   0.0124   0.1110   0.1116   0.1126   0.1116 -4661.333
 70  44   2244.7    767.3   0.0129   0.1066   0.1207   0.1103   0.1207 -4657.013
 70  45   2244.7    767.3   0.0129   0.1066   0.1207   0.1103   0.1207 -4657.013
 70  46   2244.7    767.3   0.0123   0.1069   0.1152   0.1092   0.1152 -4650.472
 70  47   2244.7    767.3   0.0108   0.1205   0.0895   0.1162   0.0895 -4660.942
 70  48   2244.7    767.3   0.0108   0.1205   0.0895   0.1162   0.0895 -4660.942
 70  49   2244.7    767.3   0.0108   0.1205   0.0895   0.1162   0.0895 -4660.942
 70  50   2244.7    767.3   0.0108   0.1190   0.0907   0.1150   0.0907 -4657.172
 70  51   2244.7    767.3   0.0108   0.1147   0.0941   0.1117   0.0941 -4647.602
 70  52   2244.7    767.3   0.0108   0.1133   0.0952   0.1107   0.0952 -4644.358
 70  53   2244.7    767.3   0.0108   0.1176   0.0917   0.1140   0.0917 -4653.924
 70  54   2244.7    767.3   0.0108   0.1103   0.0978   0.1084   0.0978 -4637.938
 70  55   2244.7    767.3   0.0103   0.1176   0.0879   0.1130   0.0879 -4648.992
 70  56   2244.7    767.3   0.0099   0.1088   0.0913   0.1053   0.0913 -4624.765
 70  57   2244.7    767.3   0.0090   0.1471   0.0613   0.1325   0.0613 -4694.276
 70  58   2244.7    767.3   0.0090   0.1486   0.0606   0.1337   0.0606 -4697.195
 70  59   2244.7    767.3   0.0090   0.1530   0.0588   0.1371   0.0588 -4706.013
 70  60   2244.7    767.3   0.0090   0.1485   0.0607   0.1337   0.0607 -4697.243
 70  61   2244.7    767.3   0.0071   0.0977   0.0730   0.0906   0.0730 -4561.123
 70  62   2244.7    767.3   0.0099   0.1235   0.0798   0.1165   0.0798 -4654.899
 70  63   2244.7    767.3   0.0099   0.1145   0.0861   0.1095   0.0861 -4636.180
 70  64   2244.7    767.3   0.0099   0.1235   0.0798   0.1164   0.0798 -4654.962
 70  65   2244.7    767.3   0.0099   0.1074   0.0918   0.1042   0.0918 -4619.913
 70  66   2244.7    767.3   0.0099   0.1074   0.0918   0.1042   0.0918 -4619.913
 70  67   2244.7    767.3   0.0099   0.1074   0.0918   0.1042   0.0918 -4619.913
 70  68   2244.7    767.3   0.0081   0.1046   0.0771   0.0979   0.0771 -4590.321
 70  69   2244.7    767.3   0.0022   0.0754   0.0293   0.0625   0.0293 -4433.509
 71   1   2244.7    767.3   0.1066   0.6900   0.1546   0.7657   0.1546 -6056.066
 71   2   2244.7    767.3   0.0464   0.3782   0.1228   0.3928   0.1228 -5404.222
 71   3   2244.7    767.3   0.0464   0.3782   0.1228   0.3928   0.1228 -5404.222
 71   4   2244.7    767.3   0.0464   0.3904   0.1188   0.4021   0.1188 -5415.855
 71   5   2244.7    767.3   0.0484   0.3519   0.1374   0.3771   0.1374 -5391.001
 71   6   2244.7    767.3   0.0484   0.3461   0.1397   0.3727   0.1397 -5384.853
 71   7   2244.7    767.3   0.0484   0.3461   0.1397   0.3727   0.1397 -5384.853
 71   8   2244.7    767.3   0.0479   0.3498   0.1369   0.3743   0.1369 -5385.053
 71   9   2244.7    767.3   0.0518   0.3337   0.1553   0.3709   0.1553 -5400.529
 71  10   2244.7    767.3   0.0564   0.3241   0.1739   0.3737   0.1739 -5425.894
 71  11   2244.7    767.3   0.0339   0.2090   0.1623   0.2356   0.1623 -5075.249
 71  12   2244.7    767.3   0.0324   0.1825   0.1776   0.2120   0.1776 -5016.176
 71  13   2244.7    767.3   0.0325   0.1759   0.1846   0.2070   0.1846 -5005.416
 71  14   2244.7    767.3   0.0272   0.1739   0.1563   0.1937   0.1563 -4948.153
 71  15   2244.7    767.3   0.0281   0.1722   0.1634   0.1945   0.1634 -4954.699
 71  16   2244.7    767.3   0.0277   0.1706   0.1622   0.1923   0.1622 -4947.308
 71  17   2244.7    767.3   0.0277   0.1721   0.1607   0.1934   0.1607 -4950.128
 71  18   2244.7    767.3   0.0276   0.1785   0.1548   0.1983   0.1548 -4961.111
 71  19   2244.7    767.3   0.0277   0.1706   0.1622   0.1923   0.1622 -4947.308
 71  20   2244.7    767.3   0.0277   0.1739   0.1590   0.1947   0.1590 -4952.772
 71  21   2244.7    767.3   0.0276   0.1770   0.1562   0.1971   0.1562 -4958.331
 71  22   2244.7    767.3   0.0276   0.1802   0.1534   0.1995   0.1534 -4963.826
 71  23   2244.7    767.3   0.0277   0.1707   0.1621   0.1923   0.1621 -4947.277
 71  24   2244.7    767.3   0.0277   0.1692   0.1635   0.1912   0.1635 -4944.425
 71  25   2244.7    767.3   0.0277   0.1753   0.1577   0.1958   0.1577 -4955.651
 71  26   2244.7    767.3   0.0254   0.1881   0.1348   0.2005   0.1348 -4959.132
 71  27   2244.7    767.3   0.0254   0.1881   0.1348   0.2005   0.1348 -4959.132
 71  28   2244.7    767.3   0.0254   0.1881   0.1348   0.2005   0.1348 -4959.132
 71  29   2244.7    767.3   0.0254   0.1881   0.1348   0.2005   0.1348 -4959.132
 71  30   2244.7    767.3   0.0253   0.1985   0.1276   0.2084   0.1276 -4974.295
 71  31   2244.7    767.3   0.0253   0.1985   0.1276   0.2084   0.1276 -4974.295
 71  32   2244.7    767.3   0.0253   0.1985   0.1276   0.2084   0.1276 -4974.295
 71  33   2244.7    767.3   0.0258   0.1984   0.1300   0.2093   0.1300 -4979.062
 71  34   2244.7    767.3   0.0273   0.1875   0.1454   0.2043   0.1454 -4975.054
 71  35   2244.7    767.3   0.0268   0.1923   0.1392   0.2068   0.1392 -4978.468
 71  36   2244.7    767.3   0.0268   0.1923   0.1392   0.2068   0.1392 -4978.468
 71  37   2244.7    767.3   0.0267   0.2004   0.1335   0.2129   0.1335 -4991.405
 71  38   2244.7    767.3   0.0267   0.2004   0.1335   0.2129   0.1335 -4991.405
 71  39   2244.7    767.3   0.0267   0.2004   0.1335   0.2129   0.1335 -4991.405
 71  40   2244.7    767.3   0.0263   0.1924   0.1367   0.2059   0.1367 -4973.449
 71  41   2244.7    767.3   0.0263   0.1921   0.1370   0.2056   0.1370 -4973.979
 71  42   2244.7    767.3   0.0158   0.1715   0.0924   0.1665   0.0924 -4821.196
 71  43   2244.7    767.3   0.0124   0.1096   0.1131   0.1115   0.1131 -4658.071
 71  44   2244.7    767.3   0.0129   0.1052   0.1224   0.1092   0.1224 -4653.711
 71  45   2244.7    767.3   0.0129   0.1052   0.1224   0.1092   0.1224 -4653.711
 71  46   2244.7    767.3   0.0123   0.1070   0.1151   0.1093   0.1151 -4650.434
 71  47   2244.7    767.3   0.0108   0.1191   0.0906   0.1151   0.0906 -4657.775
 71  48   2244.7    767.3   0.0108   0.1191   0.0906   0.1151   0.0906 -4657.775
 71  49   2244.7    767.3   0.0108   0.1191   0.0906   0.1151   0.0906 -4657.775
 71  50   2244.7    767.3   0.0108   0.1190   0.0906   0.1151   0.0906 -4657.143
 71  51   2244.7    767.3   0.0108   0.1132   0.0953   0.1107   0.0953 -4644.385
 71  52   2244.7    767.3   0.0108   0.1118   0.0965   0.1096   0.0965 -4641.128
 71  53   2244.7    767.3   0.0108   0.1162   0.0928   0.1129   0.0928 -4650.733
 71  54   2244.7    767.3   0.0108   0.1089   0.0991   0.1074   0.0991 -4634.681
 71  55   2244.7    767.3   0.0103   0.1162   0.0890   0.1119   0.0890 -4645.801
 71  56   2244.7    767.3   0.0099   0.1088   0.0912   0.1054   0.0912 -4624.727
 71  57   2244.7    767.3   0.0090   0.1441   0.0626   0.1303   0.0626 -4688.356
 71  58   2244.7    767.3   0.0090   0.1456   0.0619   0.1314   0.0619 -4691.297
 71  59   2244.7    767.3   0.0090   0.1500   0.0600   0.1348   0.0600 -4700.175
 71  60   2244.7    767.3   0.0090   0.1455   0.0619   0.1314   0.0619 -4691.344
 71  61   2244.7    767.3   0.0071   0.0963   0.0740   0.0896   0.0740 -4557.700
 71  62   2244.7    767.3   0.0099   0.1280   0.0770   0.1198   0.0770 -4664.202
 71  63   2244.7    767.3   0.0099   0.1160   0.0850   0.1107   0.0850 -4639.318
 71  64   2244.7    767.3   0.0099   0.1280   0.0770   0.1198   0.0770 -4664.181
 71  65   2244.7    767.3   0.0099   0.1089   0.0906   0.1053   0.0906 -4623.118
 71  66   2244.7    767.3   0.0099   0.1089   0.0906   0.1053   0.0906 -4623.118
 71  67   2244.7    767.3   0.0099   0.1089   0.0906   0.1053   0.0906 -4623.118
 71  68   2244.7    767.3   0.0081   0.1061   0.0760   0.0991   0.0760 -4593.556
 71  69   2244.7    767.3   0.0022   0.0712   0.0310   0.0594   0.0310 -4422.525
 71  70   2244.7    767.3   0.0000   0.0114   0.0010   0.0087   0.0010 -4186.102
 72   1   2244.7    767.3   0.1067   0.6895   0.1547   0.7654   0.1547 -6056.274
 72   2   2244.7    767.3   0.0464   0.3778   0.1229   0.3926   0.1229 -5404.423
 72   3   2244.7    767.3   0.0464   0.3778   0.1229   0.3926   0.1229 -5404.423
 72   4   2244.7    767.3   0.0464   0.3900   0.1190   0.4018   0.1190 -5416.063
 72   5   2244.7    767.3   0.0484   0.3536   0.1368   0.3784   0.1368 -5393.827
 72   6   2244.7    767.3   0.0484   0.3478   0.1391   0.3740   0.1391 -5387.694
 72   7   2244.7    767.3   0.0484   0.3478   0.1391   0.3740   0.1391 -5387.694
 72   8   2244.7    767.3   0.0479   0.3514   0.1362   0.3756   0.1362 -5387.886
 72   9   2244.7    767.3   0.0519   0.3333   0.1556   0.3707   0.1556 -5401.352
 72  10   2244.7    767.3   0.0564   0.3277   0.1720   0.3765   0.1720 -5430.858
 72  11   2244.7    767.3   0.0339   0.2073   0.1637   0.2343   0.1637 -5072.742
 72  12   2244.7    767.3   0.0324   0.1809   0.1793   0.2108   0.1793 -5013.456
 72  13   2244.7    767.3   0.0325   0.1773   0.1830   0.2081   0.1830 -5008.244
 72  14   2244.7    767.3   0.0272   0.1754   0.1549   0.1948   0.1549 -4950.957
 72  15   2244.7    767.3   0.0281   0.1707   0.1649   0.1933   0.1649 -4951.884
 72  16   2244.7    767.3   0.0277   0.1691   0.1636   0.1911   0.1636 -4944.484
 72  17   2244.7    767.3   0.0277   0.1737   0.1593   0.1946   0.1593 -4952.943
 72  18   2244.7    767.3   0.0276   0.1770   0.1562   0.1971   0.1562 -4958.331
 72  19   2244.7    767.3   0.0277   0.1691   0.1636   0.1911   0.1636 -4944.484
 72  20   2244.7    767.3   0.0276   0.1754   0.1576   0.1959   0.1576 -4955.576
 72  21   2244.7    767.3   0.0276   0.1755   0.1576   0.1959   0.1576 -4955.543
 72  22   2244.7    767.3   0.0276   0.1786   0.1547   0.1983   0.1547 -4961.055
 72  23   2244.7    767.3   0.0277   0.1722   0.1607   0.1934   0.1607 -4950.099
 72  24   2244.7    767.3   0.0277   0.1707   0.1621   0.1923   0.1621 -4947.256
 72  25   2244.7    767.3   0.0276   0.1768   0.1564   0.1970   0.1564 -4958.447
 72  26   2244.7    767.3   0.0254   0.1880   0.1349   0.2004   0.1349 -4959.197
 72  27   2244.7    767.3   0.0254   0.1880   0.1349   0.2004   0.1349 -4959.197
 72  28   2244.7    767.3   0.0254   0.1880   0.1349   0.2004   0.1349 -4959.197
 72  29   2244.7    767.3   0.0254   0.1880   0.1349   0.2004   0.1349 -4959.197
 72  30   2244.7    767.3   0.0253   0.2016   0.1257   0.2107   0.1257 -4980.269
 72  31   2244.7    767.3   0.0253   0.2016   0.1257   0.2107   0.1257 -4980.269
 72  32   2244.7    767.3   0.0253   0.2016   0.1257   0.2107   0.1257 -4980.269
 72  33   2244.7    767.3   0.0258   0.2015   0.1280   0.2117   0.1280 -4985.016
 72  34   2244.7    767.3   0.0272   0.1907   0.1429   0.2067   0.1429 -4980.419
 72  35   2244.7    767.3   0.0268   0.1955   0.1369   0.2092   0.1369 -4983.801
 72  36   2244.7    767.3   0.0268   0.1955   0.1369   0.2092   0.1369 -4983.801
 72  37   2244.7    767.3   0.0267   0.2036   0.1313   0.2154   0.1313 -4996.655
 72  38   2244.7    767.3   0.0267   0.2036   0.1313   0.2154   0.1313 -4996.655
 72  39   2244.7    767.3   0.0267   0.2036   0.1313   0.2154   0.1313 -4996.655
 72  40   2244.7    767.3   0.0263   0.1940   0.1356   0.2070   0.1356 -4976.152
 72  41   2244.7    767.3   0.0263   0.1952   0.1347   0.2080   0.1347 -4979.315
 72  42   2244.7    767.3   0.0158   0.1698   0.0933   0.1652   0.0933 -4818.488
 72  43   2244.7    767.3   0.0124   0.1110   0.1116   0.1126   0.1116 -4661.333
 72  44   2244.7    767.3   0.0129   0.1066   0.1207   0.1103   0.1207 -4657.013
 72  45   2244.7    767.3   0.0129   0.1066   0.1207   0.1103   0.1207 -4657.013
 72  46   2244.7    767.3   0.0123   0.1069   0.1152   0.1092   0.1152 -4650.472
 72  47   2244.7    767.3   0.0108   0.1205   0.0895   0.1162   0.0895 -4660.942
 72  48   2244.7    767.3   0.0108   0.1205   0.0895   0.1162   0.0895 -4660.942
 72  49   2244.7    767.3   0.0108   0.1205   0.0895   0.1162   0.0895 -4660.942
 72  50   2244.7    767.3   0.0108   0.1190   0.0907   0.1150   0.0907 -4657.172
 72  51   2244.7    767.3   0.0108   0.1147   0.0941   0.1117   0.0941 -4647.602
 72  52   2244.7    767.3   0.0108   0.1133   0.0952   0.1107   0.0952 -4644.358
 72  53   2244.7    767.3   0.0108   0.1176   0.0917   0.1140   0.0917 -4653.924
 72  54   2244.7    767.3   0.0108   0.1103   0.0978   0.1084   0.0978 -4637.938
 72  55   2244.7    767.3   0.0103   0.1176   0.0879   0.1130   0.0879 -4648.992
 72  56   2244.7    767.3   0.0099   0.1088   0.0913   0.1053   0.0913 -4624.765
 72  57   2244.7    767.3   0.0090   0.1471   0.0613   0.1325   0.0613 -4694.276
 72  58   2244.7    767.3   0.0090   0.1486   0.0606   0.1337   0.0606 -4697.195
 72  59   2244.7    767.3   0.0090   0.1530   0.0588   0.1371   0.0588 -4706.013
 72  60   2244.7    767.3   0.0090   0.1485   0.0607   0.1337   0.0607 -4697.243
 72  61   2244.7    767.3   0.0071   0.0977   0.0730   0.0906   0.0730 -4561.123
 72  62   2244.7    767.3   0.0099   0.1235   0.0798   0.1165   0.0798 -4654.899
 72  63   2244.7    767.3   0.0099   0.1145   0.0861   0.1095   0.0861 -4636.180
 72  64   2244.7    767.3   0.0099   0.1235   0.0798   0.1164   0.0798 -4654.962
 72  65   2244.7    767.3   0.0099   0.1074   0.0918   0.1042   0.0918 -4619.913
 72  66   2244.7    767.3   0.0099   0.1074   0.0918   0.1042   0.0918 -4619.913
 72  67   2244.7    767.3   0.0099   0.1074   0.0918   0.1042   0.0918 -4619.913
 72  68   2244.7    767.3   0.0081   0.1046   0.0771   0.0979   0.0771 -4590.321
 72  69   2244.7    767.3   0.0022   0.0754   0.0293   0.0625   0.0293 -4433.509
 72  70   2244.7    767.3   0.0000   0.0000   0.8137   0.0000   0.8137 -4127.328
 72  71   2244.7    767.3   0.0000   0.0115   0.0010   0.0088   0.0010 -4186.102
 73   1   2244.7    767.3   0.1067   0.6840   0.1559   0.7613   0.1559 -6053.370
 73   2   2244.7    767.3   0.0464   0.3780   0.1229   0.3927   0.1229 -5404.341
 73   3   2244.7    767.3   0.0464   0.3780   0.1229   0.3927   0.1229 -5404.341
 73   4   2244.7    767.3   0.0464   0.3901   0.1189   0.4019   0.1189 -5415.978
 73   5   2244.7    767.3   0.0484   0.3517   0.1375   0.3769   0.1375 -5391.112
 73   6   2244.7    767.3   0.0484   0.3459   0.1398   0.3725   0.1398 -5384.962
 73   7   2244.7    767.3   0.0484   0.3459   0.1398   0.3725   0.1398 -5384.962
 73   8   2244.7    767.3   0.0479   0.3496   0.1369   0.3742   0.1369 -5385.164
 73   9   2244.7    767.3   0.0518   0.3335   0.1554   0.3708   0.1554 -5400.635
 73  10   2244.7    767.3   0.0564   0.3239   0.1740   0.3736   0.1740 -5425.996
 73  11   2244.7    767.3   0.0339   0.2056   0.1651   0.2330   0.1651 -5070.171
 73  12   2244.7    767.3   0.0325   0.1761   0.1843   0.2072   0.1843 -5005.256
 73  13   2244.7    767.3   0.0325   0.1695   0.1917   0.2022   0.1917 -4994.339
 73  14   2244.7    767.3   0.0272   0.1676   0.1624   0.1889   0.1624 -4937.029
 73  15   2244.7    767.3   0.0282   0.1659   0.1698   0.1897   0.1698 -4943.533
 73  16   2244.7    767.3   0.0277   0.1643   0.1685   0.1875   0.1685 -4936.103
 73  17   2244.7    767.3   0.0277   0.1658   0.1670   0.1886   0.1670 -4938.961
 73  18   2244.7    767.3   0.0277   0.1722   0.1607   0.1934   0.1607 -4950.097
 73  19   2244.7    767.3   0.0277   0.1643   0.1685   0.1875   0.1685 -4936.103
 73  20   2244.7    767.3   0.0277   0.1676   0.1651   0.1900   0.1651 -4941.647
 73  21   2244.7    767.3   0.0277   0.1707   0.1621   0.1923   0.1621 -4947.281
 73  22   2244.7    767.3   0.0277   0.1738   0.1591   0.1947   0.1591 -4952.850
 73  23   2244.7    767.3   0.0277   0.1644   0.1685   0.1875   0.1685 -4936.073
 73  24   2244.7    767.3   0.0277   0.1629   0.1700   0.1864   0.1700 -4933.184
 73  25   2244.7    767.3   0.0277   0.1690   0.1638   0.1910   0.1638 -4944.560
 73  26   2244.7    767.3   0.0254   0.1818   0.1397   0.1957   0.1397 -4948.339
 73  27   2244.7    767.3   0.0254   0.1818   0.1397   0.1957   0.1397 -4948.339
 73  28   2244.7    767.3   0.0254   0.1818   0.1397   0.1957   0.1397 -4948.339
 73  29   2244.7    767.3   0.0254   0.1818   0.1397   0.1957   0.1397 -4948.339
 73  30   2244.7    767.3   0.0253   0.1920   0.1320   0.2034   0.1320 -4963.730
 73  31   2244.7    767.3   0.0253   0.1920   0.1320   0.2034   0.1320 -4963.730
 73  32   2244.7    767.3   0.0253   0.1921   0.1320   0.2034   0.1320 -4963.729
 73  33   2244.7    767.3   0.0258   0.1920   0.1345   0.2044   0.1345 -4968.474
 73  34   2244.7    767.3   0.0273   0.1811   0.1506   0.1994   0.1506 -4964.228
 73  35   2244.7    767.3   0.0268   0.1859   0.1442   0.2019   0.1442 -4967.768
 73  36   2244.7    767.3   0.0268   0.1859   0.1442   0.2019   0.1442 -4967.768
 73  37   2244.7    767.3   0.0268   0.1939   0.1381   0.2080   0.1381 -4980.879
 73  38   2244.7    767.3   0.0268   0.1939   0.1381   0.2080   0.1381 -4980.879
 73  39   2244.7    767.3   0.0268   0.1939   0.1381   0.2080   0.1381 -4980.879
 73  40   2244.7    767.3   0.0263   0.1860   0.1416   0.2010   0.1416 -4962.751
 73  41   2244.7    767.3   0.0263   0.1856   0.1418   0.2007   0.1418 -4963.274
 73  42   2244.7    767.3   0.0158   0.1668   0.0950   0.1629   0.0950 -4812.809
 73  43   2244.7    767.3   0.0124   0.1038   0.1197   0.1071   0.1197 -4645.004
 73  44   2244.7    767.3   0.0129   0.0994   0.1298   0.1048   0.1298 -4640.471
 73  45   2244.7    767.3   0.0129   0.0994   0.1298   0.1048   0.1298 -4640.471
 73  46   2244.7    767.3   0.0123   0.1012   0.1219   0.1049   0.1219 -4637.264
 73  47   2244.7    767.3   0.0108   0.1132   0.0953   0.1107   0.0953 -4645.044
 73  48   2244.7    767.3   0.0108   0.1132   0.0953   0.1107   0.0953 -4645.044
 73  49   2244.7    767.3   0.0108   0.1132   0.0953   0.1107   0.0953 -4645.044
 73  50   2244.7    767.3   0.0108   0.1132   0.0953   0.1106   0.0953 -4644.410
 73  51   2244.7    767.3   0.0108   0.1074   0.1005   0.1062   0.1005 -4631.443
 73  52   2244.7    767.3   0.0108   0.1061   0.1018   0.1052   0.1018 -4628.135
 73  53   2244.7    767.3   0.0108   0.1104   0.0977   0.1085   0.0977 -4637.899
 73  54   2244.7    767.3   0.0108   0.1032   0.1047   0.1030   0.1047 -4621.577
 73  55   2244.7    767.3   0.0103   0.1104   0.0937   0.1075   0.0937 -4632.968
 73  56   2244.7    767.3   0.0099   0.1031   0.0964   0.1010   0.0964 -4611.630
 73  57   2244.7    767.3   0.0090   0.1381   0.0653   0.1257   0.0653 -4676.439
 73  58   2244.7    767.3   0.0090   0.1396   0.0646   0.1268   0.0646 -4679.424
 73  59   2244.7    767.3   0.0090   0.1440   0.0626   0.1302   0.0626 -4688.429
 73  60   2244.7    767.3   0.0090   0.1395   0.0646   0.1268   0.0646 -4679.470
 73  61   2244.7    767.3   0.0071   0.0921   0.0774   0.0863   0.0774 -4547.509
 73  62   2244.7    767.3   0.0099   0.1221   0.0807   0.1153   0.0807 -4651.786
 73  63   2244.7    767.3   0.0099   0.1102   0.0895   0.1063   0.0895 -4626.490
 73  64   2244.7    767.3   0.0099   0.1221   0.0807   0.1153   0.0807 -4651.766
 73  65   2244.7    767.3   0.0099   0.1032   0.0956   0.1009   0.0956 -4610.026
 73  66   2244.7    767.3   0.0099   0.1032   0.0956   0.1009   0.0956 -4610.026
 73  67   2244.7    767.3   0.0099   0.1032   0.0956   0.1009   0.0956 -4610.026
 73  68   2244.7    767.3   0.0081   0.1003   0.0804   0.0947   0.0804 -4580.351
 73  69   2244.7    767.3   0.0022   0.0658   0.0336   0.0552   0.0336 -4407.647
 73  70   2244.7    767.3   0.0000   0.0089   0.0010   0.0068   0.0010 -4174.810
 73  71   2244.7    767.3   0.0000   0.0051   0.0010   0.0039   0.0010 -4156.699
 73  72   2244.7    767.3   0.0000   0.0088   0.0010   0.0068   0.0010 -4174.810
 74   1   2244.7    767.3   0.1067   0.6840   0.1559   0.7613   0.1559 -6053.370
 74   2   2244.7    767.3   0.0464   0.3780   0.1229   0.3927   0.1229 -5404.341
 74   3   2244.7    767.3   0.0464   0.3780   0.1229   0.3927   0.1229 -5404.341
 74   4   2244.7    767.3   0.0464   0.3901   0.1189   0.4019   0.1189 -5415.978
 74   5   2244.7    767.3   0.0484   0.3517   0.1375   0.3769   0.1375 -5391.112
 74   6   2244.7    767.3   0.0484   0.3459   0.1398   0.3725   0.1398 -5384.962
 74   7   2244.7    767.3   0.0484   0.3459   0.1398   0.3725   0.1398 -5384.962
 74   8   2244.7    767.3   0.0479   0.3496   0.1369   0.3742   0.1369 -5385.164
 74   9   2244.7    767.3   0.0518   0.3335   0.1554   0.3708   0.1554 -5400.635
 74  10   2244.7    767.3   0.0564   0.3239   0.1740   0.3736   0.1740 -5425.996
 74  11   2244.7    767.3   0.0339   0.2056   0.1651   0.2330   0.1651 -5070.171
 74  12   2244.7    767.3   0.0325   0.1761   0.1843   0.2072   0.1843 -5005.256
 74  13   2244.7    767.3   0.0325   0.1695   0.1917   0.2022   0.1917 -4994.339
 74  14   2244.7    767.3   0.0272   0.1676   0.1624   0.1889   0.1624 -4937.029
 74  15   2244.7    767.3   0.0282   0.1659   0.1698   0.1897   0.1698 -4943.533
 74  16   2244.7    767.3   0.0277   0.1643   0.1685   0.1875   0.1685 -4936.103
 74  17   2244.7    767.3   0.0277   0.1658   0.1670   0.1886   0.1670 -4938.961
 74  18   2244.7    767.3   0.0277   0.1722   0.1607   0.1934   0.1607 -4950.097
 74  19   2244.7    767.3   0.0277   0.1643   0.1685   0.1875   0.1685 -4936.103
 74  20   2244.7    767.3   0.0277   0.1676   0.1651   0.1900   0.1651 -4941.647
 74  21   2244.7    767.3   0.0277   0.1707   0.1621   0.1923   0.1621 -4947.281
 74  22   2244.7    767.3   0.0277   0.1738   0.1591   0.1947   0.1591 -4952.850
 74  23   2244.7    767.3   0.0277   0.1644   0.1685   0.1875   0.1685 -4936.073
 74  24   2244.7    767.3   0.0277   0.1629   0.1700   0.1864   0.1700 -4933.184
 74  25   2244.7    767.3   0.0277   0.1690   0.1638   0.1910   0.1638 -4944.560
 74  26   2244.7    767.3   0.0254   0.1818   0.1397   0.1957   0.1397 -4948.339
 74  27   2244.7    767.3   0.0254   0.1818   0.1397   0.1957   0.1397 -4948.339
 74  28   2244.7    767.3   0.0254   0.1818   0.1397   0.1957   0.1397 -4948.339
 74  29   2244.7    767.3   0.0254   0.1818   0.1397   0.1957   0.1397 -4948.339
 74  30   2244.7    767.3   0.0253   0.1920   0.1320   0.2034   0.1320 -4963.730
 74  31   2244.7    767.3   0.0253   0.1920   0.1320   0.2034   0.1320 -4963.730
 74  32   2244.7    767.3   0.0253   0.1921   0.1320   0.2034   0.1320 -4963.729
 74  33   2244.7    767.3   0.0258   0.1920   0.1345   0.2044   0.1345 -4968.474
 74  34   2244.7    767.3   0.0273   0.1811   0.1506   0.1994   0.1506 -4964.228
 74  35   2244.7    767.3   0.0268   0.1859   0.1442   0.2019   0.1442 -4967.768
 74  36   2244.7    767.3   0.0268   0.1859   0.1442   0.2019   0.1442 -4967.768
 74  37   2244.7    767.3   0.0268   0.1939   0.1381   0.2080   0.1381 -4980.879
 74  38   2244.7    767.3   0.0268   0.1939   0.1381   0.2080   0.1381 -4980.879
 74  39   2244.7    767.3   0.0268   0.1939   0.1381   0.2080   0.1381 -4980.879
 74  40   2244.7    767.3   0.0263   0.1860   0.1416   0.2010   0.1416 -4962.751
 74  41   2244.7    767.3   0.0263   0.1856   0.1418   0.2007   0.1418 -4963.274
 74  42   2244.7    767.3   0.0158   0.1668   0.0950   0.1629   0.0950 -4812.809
 74  43   2244.7    767.3   0.0124   0.1038   0.1197   0.1071   0.1197 -4645.004
 74  44   2244.7    767.3   0.0129   0.0994   0.1298   0.1048   0.1298 -4640.471
 74  45   2244.7    767.3   0.0129   0.0994   0.1298   0.1048   0.1298 -4640.471
 74  46   2244.7    767.3   0.0123   0.1012   0.1219   0.1049   0.1219 -4637.264
 74  47   2244.7    767.3   0.0108   0.1132   0.0953   0.1107   0.0953 -4645.044
 74  48   2244.7    767.3   0.0108   0.1132   0.0953   0.1107   0.0953 -4645.044
 74  49   2244.7    767.3   0.0108   0.1132   0.0953   0.1107   0.0953 -4645.044
 74  50   2244.7    767.3   0.0108   0.1132   0.0953   0.1106   0.0953 -4644.410
 74  51   2244.7    767.3   0.0108   0.1074   0.1005   0.1062   0.1005 -4631.443
 74  52   2244.7    767.3   0.0108   0.1061   0.1018   0.1052   0.1018 -4628.135
 74  53   2244.7    767.3   0.0108   0.1104   0.0977   0.1085   0.0977 -4637.899
 74  54   2244.7    767.3   0.0108   0.1032   0.1047   0.1030   0.1047 -4621.577
 74  55   2244.7    767.3   0.0103   0.1104   0.0937   0.1075   0.0937 -4632.968
 74  56   2244.7    767.3   0.0099   0.1031   0.0964   0.1010   0.0964 -4611.630
 74  57   2244.7    767.3   0.0090   0.1381   0.0653   0.1257   0.0653 -4676.439
 74  58   2244.7    767.3   0.0090   0.1396   0.0646   0.1268   0.0646 -4679.424
 74  59   2244.7    767.3   0.0090   0.1440   0.0626   0.1302   0.0626 -4688.429
 74  60   2244.7    767.3   0.0090   0.1395   0.0646   0.1268   0.0646 -4679.470
 74  61   2244.7    767.3   0.0071   0.0921   0.0774   0.0863   0.0774 -4547.509
 74  62   2244.7    767.3   0.0099   0.1221   0.0807   0.1153   0.0807 -4651.786
 74  63   2244.7    767.3   0.0099   0.1102   0.0895   0.1063   0.0895 -4626.490
 74  64   2244.7    767.3   0.0099   0.1221   0.0807   0.1153   0.0807 -4651.766
 74  65   2244.7    767.3   0.0099   0.1032   0.0956   0.1009   0.0956 -4610.026
 74  66   2244.7    767.3   0.0099   0.1032   0.0956   0.1009   0.0956 -4610.026
 74  67   2244.7    767.3   0.0099   0.1032   0.0956   0.1009   0.0956 -4610.026
 74  68   2244.7    767.3   0.0081   0.1003   0.0804   0.0947   0.0804 -4580.351
 74  69   2244.7    767.3   0.0022   0.0658   0.0336   0.0552   0.0336 -4407.647
 74  70   2244.7    767.3   0.0000   0.0089   0.0010   0.0069   0.0010 -4174.811
 74  71   2244.7    767.3   0.0000   0.0051   0.0010   0.0039   0.0010 -4156.699
 74  72   2244.7    767.3   0.0000   0.0089   0.0010   0.0068   0.0010 -4174.811
 74  73   2244.7    767.3   0.0000   0.0000   1.0242   0.0000   1.0242 -4127.328
 75   1   2244.7    767.3   0.1067   0.6895   0.1547   0.7654   0.1547 -6056.274
 75   2   2244.7    767.3   0.0464   0.3778   0.1229   0.3926   0.1229 -5404.423
 75   3   2244.7    767.3   0.0464   0.3778   0.1229   0.3926   0.1229 -5404.423
 75   4   2244.7    767.3   0.0464   0.3900   0.1190   0.4018   0.1190 -5416.063
 75   5   2244.7    767.3   0.0484   0.3536   0.1368   0.3784   0.1368 -5393.827
 75   6   2244.7    767.3   0.0484   0.3478   0.1391   0.3740   0.1391 -5387.694
 75   7   2244.7    767.3   0.0484   0.3478   0.1391   0.3740   0.1391 -5387.694
 75   8   2244.7    767.3   0.0479   0.3514   0.1362   0.3756   0.1362 -5387.886
 75   9   2244.7    767.3   0.0519   0.3333   0.1556   0.3707   0.1556 -5401.352
 75  10   2244.7    767.3   0.0564   0.3277   0.1720   0.3765   0.1720 -5430.858
 75  11   2244.7    767.3   0.0339   0.2073   0.1637   0.2343   0.1637 -5072.742
 75  12   2244.7    767.3   0.0324   0.1809   0.1793   0.2108   0.1793 -5013.456
 75  13   2244.7    767.3   0.0325   0.1773   0.1830   0.2081   0.1830 -5008.244
 75  14   2244.7    767.3   0.0272   0.1754   0.1549   0.1948   0.1549 -4950.957
 75  15   2244.7    767.3   0.0281   0.1707   0.1649   0.1933   0.1649 -4951.884
 75  16   2244.7    767.3   0.0277   0.1691   0.1636   0.1911   0.1636 -4944.484
 75  17   2244.7    767.3   0.0277   0.1737   0.1593   0.1946   0.1593 -4952.943
 75  18   2244.7    767.3   0.0276   0.1770   0.1562   0.1971   0.1562 -4958.331
 75  19   2244.7    767.3   0.0277   0.1691   0.1636   0.1911   0.1636 -4944.484
 75  20   2244.7    767.3   0.0276   0.1754   0.1576   0.1959   0.1576 -4955.576
 75  21   2244.7    767.3   0.0276   0.1755   0.1576   0.1959   0.1576 -4955.543
 75  22   2244.7    767.3   0.0276   0.1786   0.1547   0.1983   0.1547 -4961.055
 75  23   2244.7    767.3   0.0277   0.1722   0.1607   0.1934   0.1607 -4950.099
 75  24   2244.7    767.3   0.0277   0.1707   0.1621   0.1923   0.1621 -4947.256
 75  25   2244.7    767.3   0.0276   0.1768   0.1564   0.1970   0.1564 -4958.447
 75  26   2244.7    767.3   0.0254   0.1880   0.1349   0.2004   0.1349 -4959.197
 75  27   2244.7    767.3   0.0254   0.1880   0.1349   0.2004   0.1349 -4959.197
 75  28   2244.7    767.3   0.0254   0.1880   0.1349   0.2004   0.1349 -4959.197
 75  29   2244.7    767.3   0.0254   0.1880   0.1349   0.2004   0.1349 -4959.197
 75  30   2244.7    767.3   0.0253   0.2016   0.1257   0.2107   0.1257 -4980.269
 75  31   2244.7    767.3   0.0253   0.2016   0.1257   0.2107   0.1257 -4980.269
 75  32   2244.7    767.3   0.0253   0.2016   0.1257   0.2107   0.1257 -4980.269
 75  33   2244.7    767.3   0.0258   0.2015   0.1280   0.2117   0.1280 -4985.016
 75  34   2244.7    767.3   0.0272   0.1907   0.1429   0.2067   0.1429 -4980.419
 75  35   2244.7    767.3   0.0268   0.1955   0.1369   0.2092   0.1369 -4983.801
 75  36   2244.7    767.3   0.0268   0.1955   0.1369   0.2092   0.1369 -4983.801
 75  37   2244.7    767.3   0.0267   0.2036   0.1313   0.2154   0.1313 -4996.655
 75  38   2244.7    767.3   0.0267   0.2036   0.1313   0.2154   0.1313 -4996.655
 75  39   2244.7    767.3   0.0267   0.2036   0.1313   0.2154   0.1313 -4996.655
 75  40   2244.7    767.3   0.0263   0.1940   0.1356   0.2070   0.1356 -4976.152
 75  41   2244.7    767.3   0.0263   0.1952   0.1347   0.2080   0.1347 -4979.315
 75  42   2244.7    767.3   0.0158   0.1698   0.0933   0.1652   0.0933 -4818.488
 75  43   2244.7    767.3   0.0124   0.1110   0.1116   0.1126   0.1116 -4661.333
 75  44   2244.7    767.3   0.0129   0.1066   0.1207   0.1103   0.1207 -4657.013
 75  45   2244.7    767.3   0.0129   0.1066   0.1207   0.1103   0.1207 -4657.013
 75  46   2244.7    767.3   0.0123   0.1069   0.1152   0.1092   0.1152 -4650.472
 75  47   2244.7    767.3   0.0108   0.1205   0.0895   0.1162   0.0895 -4660.942
 75  48   2244.7    767.3   0.0108   0.1205   0.0895   0.1162   0.0895 -4660.942
 75  49   2244.7    767.3   0.0108   0.1205   0.0895   0.1162   0.0895 -4660.942
 75  50   2244.7    767.3   0.0108   0.1190   0.0907   0.1150   0.0907 -4657.172
 75  51   2244.7    767.3   0.0108   0.1147   0.0941   0.1117   0.0941 -4647.602
 75  52   2244.7    767.3   0.0108   0.1133   0.0952   0.1107   0.0952 -4644.358
 75  53   2244.7    767.3   0.0108   0.1176   0.0917   0.1140   0.0917 -4653.924
 75  54   2244.7    767.3   0.0108   0.1103   0.0978   0.1084   0.0978 -4637.938
 75  55   2244.7    767.3   0.0103   0.1176   0.0879   0.1130   0.0879 -4648.992
 75  56   2244.7    767.3   0.0099   0.1088   0.0913   0.1053   0.0913 -4624.765
 75  57   2244.7    767.3   0.0090   0.1471   0.0613   0.1325   0.0613 -4694.276
 75  58   2244.7    767.3   0.0090   0.1486   0.0606   0.1337   0.0606 -4697.195
 75  59   2244.7    767.3   0.0090   0.1530   0.0588   0.1371   0.0588 -4706.013
 75  60   2244.7    767.3   0.0090   0.1485   0.0607   0.1337   0.0607 -4697.243
 75  61   2244.7    767.3   0.0071   0.0977   0.0730   0.0906   0.0730 -4561.123
 75  62   2244.7    767.3   0.0099   0.1235   0.0798   0.1165   0.0798 -4654.899
 75  63   2244.7    767.3   0.0099   0.1145   0.0861   0.1095   0.0861 -4636.180
 75  64   2244.7    767.3   0.0099   0.1235   0.0798   0.1164   0.0798 -4654.962
 75  65   2244.7    767.3   0.0099   0.1074   0.0918   0.1042   0.0918 -4619.913
 75  66   2244.7    767.3   0.0099   0.1074   0.0918   0.1042   0.0918 -4619.913
 75  67   2244.7    767.3   0.0099   0.1074   0.0918   0.1042   0.0918 -4619.913
 75  68   2244.7    767.3   0.0081   0.1046   0.0771   0.0979   0.0771 -4590.321
 75  69   2244.7    767.3   0.0022   0.0754   0.0293   0.0625   0.0293 -4433.509
 75  70   2244.7    767.3   0.0000   0.0000  99.0000   0.0000  99.0000 -4127.327
 75  71   2244.7    767.3   0.0000   0.0115   0.0010   0.0088   0.0010 -4186.102
 75  72   2244.7    767.3   0.0000   0.0000  99.0000   0.0000  99.0000 -4127.327
 75  73   2244.7    767.3   0.0000   0.0089   0.0010   0.0068   0.0010 -4174.810
 75  74   2244.7    767.3   0.0000   0.0090   0.0010   0.0069   0.0010 -4174.811
 76   1   2244.7    767.3   0.1067   0.6895   0.1547   0.7654   0.1547 -6056.274
 76   2   2244.7    767.3   0.0464   0.3778   0.1229   0.3926   0.1229 -5404.423
 76   3   2244.7    767.3   0.0464   0.3778   0.1229   0.3926   0.1229 -5404.423
 76   4   2244.7    767.3   0.0464   0.3900   0.1190   0.4018   0.1190 -5416.063
 76   5   2244.7    767.3   0.0484   0.3536   0.1368   0.3784   0.1368 -5393.827
 76   6   2244.7    767.3   0.0484   0.3478   0.1391   0.3740   0.1391 -5387.694
 76   7   2244.7    767.3   0.0484   0.3478   0.1391   0.3740   0.1391 -5387.694
 76   8   2244.7    767.3   0.0479   0.3514   0.1362   0.3756   0.1362 -5387.886
 76   9   2244.7    767.3   0.0519   0.3333   0.1556   0.3707   0.1556 -5401.352
 76  10   2244.7    767.3   0.0564   0.3277   0.1720   0.3765   0.1720 -5430.858
 76  11   2244.7    767.3   0.0339   0.2073   0.1637   0.2343   0.1637 -5072.742
 76  12   2244.7    767.3   0.0324   0.1809   0.1793   0.2108   0.1793 -5013.456
 76  13   2244.7    767.3   0.0325   0.1773   0.1830   0.2081   0.1830 -5008.244
 76  14   2244.7    767.3   0.0272   0.1754   0.1549   0.1948   0.1549 -4950.957
 76  15   2244.7    767.3   0.0281   0.1707   0.1649   0.1933   0.1649 -4951.884
 76  16   2244.7    767.3   0.0277   0.1691   0.1636   0.1911   0.1636 -4944.484
 76  17   2244.7    767.3   0.0277   0.1737   0.1593   0.1946   0.1593 -4952.943
 76  18   2244.7    767.3   0.0276   0.1770   0.1562   0.1971   0.1562 -4958.331
 76  19   2244.7    767.3   0.0277   0.1691   0.1636   0.1911   0.1636 -4944.484
 76  20   2244.7    767.3   0.0276   0.1754   0.1576   0.1959   0.1576 -4955.576
 76  21   2244.7    767.3   0.0276   0.1755   0.1576   0.1959   0.1576 -4955.543
 76  22   2244.7    767.3   0.0276   0.1786   0.1547   0.1983   0.1547 -4961.055
 76  23   2244.7    767.3   0.0277   0.1722   0.1607   0.1934   0.1607 -4950.099
 76  24   2244.7    767.3   0.0277   0.1707   0.1621   0.1923   0.1621 -4947.256
 76  25   2244.7    767.3   0.0276   0.1768   0.1564   0.1970   0.1564 -4958.447
 76  26   2244.7    767.3   0.0254   0.1880   0.1349   0.2004   0.1349 -4959.197
 76  27   2244.7    767.3   0.0254   0.1880   0.1349   0.2004   0.1349 -4959.197
 76  28   2244.7    767.3   0.0254   0.1880   0.1349   0.2004   0.1349 -4959.197
 76  29   2244.7    767.3   0.0254   0.1880   0.1349   0.2004   0.1349 -4959.197
 76  30   2244.7    767.3   0.0253   0.2016   0.1257   0.2107   0.1257 -4980.269
 76  31   2244.7    767.3   0.0253   0.2016   0.1257   0.2107   0.1257 -4980.269
 76  32   2244.7    767.3   0.0253   0.2016   0.1257   0.2107   0.1257 -4980.269
 76  33   2244.7    767.3   0.0258   0.2015   0.1280   0.2117   0.1280 -4985.016
 76  34   2244.7    767.3   0.0272   0.1907   0.1429   0.2067   0.1429 -4980.419
 76  35   2244.7    767.3   0.0268   0.1955   0.1369   0.2092   0.1369 -4983.801
 76  36   2244.7    767.3   0.0268   0.1955   0.1369   0.2092   0.1369 -4983.801
 76  37   2244.7    767.3   0.0267   0.2036   0.1313   0.2154   0.1313 -4996.655
 76  38   2244.7    767.3   0.0267   0.2036   0.1313   0.2154   0.1313 -4996.655
 76  39   2244.7    767.3   0.0267   0.2036   0.1313   0.2154   0.1313 -4996.655
 76  40   2244.7    767.3   0.0263   0.1940   0.1356   0.2070   0.1356 -4976.152
 76  41   2244.7    767.3   0.0263   0.1952   0.1347   0.2080   0.1347 -4979.315
 76  42   2244.7    767.3   0.0158   0.1698   0.0933   0.1652   0.0933 -4818.488
 76  43   2244.7    767.3   0.0124   0.1110   0.1116   0.1126   0.1116 -4661.333
 76  44   2244.7    767.3   0.0129   0.1066   0.1207   0.1103   0.1207 -4657.013
 76  45   2244.7    767.3   0.0129   0.1066   0.1207   0.1103   0.1207 -4657.013
 76  46   2244.7    767.3   0.0123   0.1069   0.1152   0.1092   0.1152 -4650.472
 76  47   2244.7    767.3   0.0108   0.1205   0.0895   0.1162   0.0895 -4660.942
 76  48   2244.7    767.3   0.0108   0.1205   0.0895   0.1162   0.0895 -4660.942
 76  49   2244.7    767.3   0.0108   0.1205   0.0895   0.1162   0.0895 -4660.942
 76  50   2244.7    767.3   0.0108   0.1190   0.0907   0.1150   0.0907 -4657.172
 76  51   2244.7    767.3   0.0108   0.1147   0.0941   0.1117   0.0941 -4647.602
 76  52   2244.7    767.3   0.0108   0.1133   0.0952   0.1107   0.0952 -4644.358
 76  53   2244.7    767.3   0.0108   0.1176   0.0917   0.1140   0.0917 -4653.924
 76  54   2244.7    767.3   0.0108   0.1103   0.0978   0.1084   0.0978 -4637.938
 76  55   2244.7    767.3   0.0103   0.1176   0.0879   0.1130   0.0879 -4648.992
 76  56   2244.7    767.3   0.0099   0.1088   0.0913   0.1053   0.0913 -4624.765
 76  57   2244.7    767.3   0.0090   0.1471   0.0613   0.1325   0.0613 -4694.276
 76  58   2244.7    767.3   0.0090   0.1486   0.0606   0.1337   0.0606 -4697.195
 76  59   2244.7    767.3   0.0090   0.1530   0.0588   0.1371   0.0588 -4706.013
 76  60   2244.7    767.3   0.0090   0.1485   0.0607   0.1337   0.0607 -4697.243
 76  61   2244.7    767.3   0.0071   0.0977   0.0730   0.0906   0.0730 -4561.123
 76  62   2244.7    767.3   0.0099   0.1235   0.0798   0.1165   0.0798 -4654.899
 76  63   2244.7    767.3   0.0099   0.1145   0.0861   0.1095   0.0861 -4636.180
 76  64   2244.7    767.3   0.0099   0.1235   0.0798   0.1164   0.0798 -4654.962
 76  65   2244.7    767.3   0.0099   0.1074   0.0918   0.1042   0.0918 -4619.913
 76  66   2244.7    767.3   0.0099   0.1074   0.0918   0.1042   0.0918 -4619.913
 76  67   2244.7    767.3   0.0099   0.1074   0.0918   0.1042   0.0918 -4619.913
 76  68   2244.7    767.3   0.0081   0.1046   0.0771   0.0979   0.0771 -4590.321
 76  69   2244.7    767.3   0.0022   0.0754   0.0293   0.0625   0.0293 -4433.509
 76  70   2244.7    767.3   0.0000   0.0000   1.0081   0.0000   1.0081 -4127.328
 76  71   2244.7    767.3   0.0000   0.0115   0.0010   0.0088   0.0010 -4186.102
 76  72   2244.7    767.3   0.0000   0.0000  99.0000   0.0000  99.0000 -4127.327
 76  73   2244.7    767.3   0.0000   0.0089   0.0010   0.0069   0.0010 -4174.811
 76  74   2244.7    767.3   0.0000   0.0089   0.0010   0.0068   0.0010 -4174.810
 76  75   2244.7    767.3   0.0000   0.0000  99.0000   0.0000  99.0000 -4127.327
 77   1   2244.7    767.3   0.1061   0.6913   0.1535   0.7656   0.1535 -6052.233
 77   2   2244.7    767.3   0.0469   0.3965   0.1182   0.4078   0.1182 -5425.679
 77   3   2244.7    767.3   0.0469   0.3965   0.1182   0.4078   0.1182 -5425.679
 77   4   2244.7    767.3   0.0468   0.4128   0.1134   0.4202   0.1134 -5440.915
 77   5   2244.7    767.3   0.0488   0.3703   0.1317   0.3920   0.1317 -5412.799
 77   6   2244.7    767.3   0.0488   0.3643   0.1339   0.3875   0.1339 -5406.810
 77   7   2244.7    767.3   0.0488   0.3643   0.1339   0.3875   0.1339 -5406.810
 77   8   2244.7    767.3   0.0483   0.3718   0.1298   0.3921   0.1298 -5411.027
 77   9   2244.7    767.3   0.0523   0.3452   0.1515   0.3807   0.1515 -5416.979
 77  10   2244.7    767.3   0.0568   0.3395   0.1672   0.3865   0.1672 -5446.510
 77  11   2244.7    767.3   0.0344   0.2204   0.1559   0.2453   0.1559 -5097.603
 77  12   2244.7    767.3   0.0329   0.1874   0.1754   0.2167   0.1754 -5028.689
 77  13   2244.7    767.3   0.0329   0.1807   0.1821   0.2117   0.1821 -5018.045
 77  14   2244.7    767.3   0.0276   0.1820   0.1518   0.2008   0.1518 -4966.415
 77  15   2244.7    767.3   0.0286   0.1802   0.1586   0.2016   0.1586 -4972.979
 77  16   2244.7    767.3   0.0281   0.1786   0.1574   0.1994   0.1574 -4965.651
 77  17   2244.7    767.3   0.0281   0.1771   0.1587   0.1982   0.1587 -4962.869
 77  18   2244.7    767.3   0.0281   0.1866   0.1505   0.2054   0.1505 -4979.219
 77  19   2244.7    767.3   0.0281   0.1786   0.1574   0.1994   0.1574 -4965.651
 77  20   2244.7    767.3   0.0281   0.1820   0.1544   0.2019   0.1544 -4971.016
 77  21   2244.7    767.3   0.0281   0.1851   0.1518   0.2043   0.1518 -4976.484
 77  22   2244.7    767.3   0.0281   0.1883   0.1492   0.2067   0.1492 -4981.887
 77  23   2244.7    767.3   0.0281   0.1817   0.1546   0.2017   0.1546 -4971.156
 77  24   2244.7    767.3   0.0281   0.1803   0.1559   0.2006   0.1559 -4968.365
 77  25   2244.7    767.3   0.0281   0.1834   0.1532   0.2030   0.1532 -4973.853
 77  26   2244.7    767.3   0.0259   0.1945   0.1330   0.2065   0.1330 -4974.655
 77  27   2244.7    767.3   0.0259   0.1945   0.1330   0.2065   0.1330 -4974.655
 77  28   2244.7    767.3   0.0259   0.1945   0.1330   0.2065   0.1330 -4974.655
 77  29   2244.7    767.3   0.0259   0.1945   0.1330   0.2065   0.1330 -4974.655
 77  30   2244.7    767.3   0.0259   0.1985   0.1302   0.2095   0.1302 -4979.045
 77  31   2244.7    767.3   0.0259   0.1985   0.1302   0.2095   0.1302 -4979.045
 77  32   2244.7    767.3   0.0259   0.1985   0.1302   0.2095   0.1302 -4979.045
 77  33   2244.7    767.3   0.0263   0.1984   0.1327   0.2105   0.1327 -4983.771
 77  34   2244.7    767.3   0.0278   0.1940   0.1431   0.2104   0.1431 -4990.427
 77  35   2244.7    767.3   0.0273   0.1989   0.1372   0.2130   0.1372 -4993.775
 77  36   2244.7    767.3   0.0273   0.1989   0.1372   0.2130   0.1372 -4993.775
 77  37   2244.7    767.3   0.0273   0.2037   0.1339   0.2166   0.1339 -5001.273
 77  38   2244.7    767.3   0.0273   0.2037   0.1339   0.2166   0.1339 -5001.273
 77  39   2244.7    767.3   0.0273   0.2037   0.1339   0.2166   0.1339 -5001.273
 77  40   2244.7    767.3   0.0268   0.1957   0.1371   0.2095   0.1371 -4983.421
 77  41   2244.7    767.3   0.0268   0.2019   0.1327   0.2142   0.1327 -4994.510
 77  42   2244.7    767.3   0.0163   0.1844   0.0883   0.1773   0.0883 -4848.052
 77  43   2244.7    767.3   0.0129   0.1125   0.1142   0.1147   0.1142 -4669.927
 77  44   2244.7    767.3   0.0133   0.1110   0.1200   0.1147   0.1200 -4672.074
 77  45   2244.7    767.3   0.0133   0.1110   0.1200   0.1147   0.1200 -4672.074
 77  46   2244.7    767.3   0.0128   0.1129   0.1130   0.1148   0.1130 -4668.737
 77  47   2244.7    767.3   0.0112   0.1281   0.0877   0.1230   0.0877 -4681.874
 77  48   2244.7    767.3   0.0112   0.1281   0.0877   0.1230   0.0877 -4681.874
 77  49   2244.7    767.3   0.0112   0.1281   0.0877   0.1230   0.0877 -4681.874
 77  50   2244.7    767.3   0.0112   0.1368   0.0820   0.1297   0.0820 -4699.624
 77  51   2244.7    767.3   0.0112   0.1309   0.0858   0.1252   0.0858 -4687.447
 77  52   2244.7    767.3   0.0112   0.1266   0.0887   0.1219   0.0887 -4678.110
 77  53   2244.7    767.3   0.0112   0.1325   0.0848   0.1263   0.0848 -4690.465
 77  54   2244.7    767.3   0.0112   0.1235   0.0909   0.1195   0.0909 -4672.008
 77  55   2244.7    767.3   0.0108   0.1252   0.0861   0.1198   0.0861 -4670.090
 77  56   2244.7    767.3   0.0104   0.1160   0.0895   0.1118   0.0895 -4646.503
 77  57   2244.7    767.3   0.0095   0.1563   0.0605   0.1406   0.0605 -4717.363
 77  58   2244.7    767.3   0.0095   0.1594   0.0593   0.1430   0.0593 -4723.063
 77  59   2244.7    767.3   0.0095   0.1639   0.0577   0.1464   0.0577 -4731.672
 77  60   2244.7    767.3   0.0095   0.1593   0.0593   0.1429   0.0593 -4723.115
 77  61   2244.7    767.3   0.0076   0.1093   0.0693   0.1005   0.0693 -4593.372
 77  62   2244.7    767.3   0.0103   0.1385   0.0743   0.1289   0.0743 -4690.999
 77  63   2244.7    767.3   0.0103   0.1235   0.0835   0.1174   0.0835 -4660.578
 77  64   2244.7    767.3   0.0103   0.1355   0.0760   0.1266   0.0760 -4684.981
 77  65   2244.7    767.3   0.0103   0.1178   0.0875   0.1131   0.0875 -4647.861
 77  66   2244.7    767.3   0.0103   0.1178   0.0875   0.1131   0.0875 -4647.861
 77  67   2244.7    767.3   0.0103   0.1178   0.0875   0.1131   0.0875 -4647.861
 77  68   2244.7    767.3   0.0085   0.1148   0.0741   0.1068   0.0741 -4618.737
 77  69   2244.7    767.3   0.0027   0.0699   0.0380   0.0593   0.0380 -4425.918
 77  70   2244.7    767.3   0.0004   0.0467   0.0095   0.0367   0.0095 -4321.720
 77  71   2244.7    767.3   0.0004   0.0454   0.0097   0.0357   0.0097 -4317.570
 77  72   2244.7    767.3   0.0004   0.0467   0.0095   0.0367   0.0095 -4321.720
 77  73   2244.7    767.3   0.0004   0.0401   0.0110   0.0316   0.0110 -4300.777
 77  74   2244.7    767.3   0.0004   0.0401   0.0110   0.0316   0.0110 -4300.777
 77  75   2244.7    767.3   0.0004   0.0467   0.0095   0.0367   0.0095 -4321.720
 77  76   2244.7    767.3   0.0004   0.0467   0.0095   0.0367   0.0095 -4321.720
 78   1   2244.7    767.3   0.1061   0.6793   0.1562   0.7564   0.1562 -6046.524
 78   2   2244.7    767.3   0.0469   0.3921   0.1196   0.4045   0.1196 -5422.005
 78   3   2244.7    767.3   0.0469   0.3921   0.1196   0.4045   0.1196 -5422.005
 78   4   2244.7    767.3   0.0468   0.4084   0.1147   0.4168   0.1147 -5437.333
 78   5   2244.7    767.3   0.0488   0.3581   0.1363   0.3828   0.1363 -5400.957
 78   6   2244.7    767.3   0.0488   0.3563   0.1370   0.3814   0.1370 -5398.832
 78   7   2244.7    767.3   0.0488   0.3563   0.1370   0.3814   0.1370 -5398.832
 78   8   2244.7    767.3   0.0483   0.3637   0.1328   0.3860   0.1328 -5403.137
 78   9   2244.7    767.3   0.0523   0.3414   0.1532   0.3778   0.1532 -5412.831
 78  10   2244.7    767.3   0.0568   0.3357   0.1692   0.3836   0.1692 -5442.328
 78  11   2244.7    767.3   0.0344   0.2156   0.1594   0.2416   0.1594 -5089.901
 78  12   2244.7    767.3   0.0329   0.1826   0.1802   0.2131   0.1802 -5020.613
 78  13   2244.7    767.3   0.0329   0.1759   0.1873   0.2081   0.1873 -5009.853
 78  14   2244.7    767.3   0.0276   0.1851   0.1492   0.2032   0.1492 -4971.887
 78  15   2244.7    767.3   0.0286   0.1833   0.1558   0.2040   0.1558 -4978.470
 78  16   2244.7    767.3   0.0281   0.1817   0.1546   0.2017   0.1546 -4971.160
 78  17   2244.7    767.3   0.0281   0.1802   0.1560   0.2006   0.1560 -4968.396
 78  18   2244.7    767.3   0.0281   0.1898   0.1480   0.2078   0.1480 -4984.640
 78  19   2244.7    767.3   0.0281   0.1817   0.1546   0.2017   0.1546 -4971.160
 78  20   2244.7    767.3   0.0281   0.1851   0.1518   0.2043   0.1518 -4976.488
 78  21   2244.7    767.3   0.0281   0.1882   0.1492   0.2066   0.1492 -4981.922
 78  22   2244.7    767.3   0.0281   0.1914   0.1467   0.2090   0.1467 -4987.291
 78  23   2244.7    767.3   0.0281   0.1849   0.1520   0.2041   0.1520 -4976.631
 78  24   2244.7    767.3   0.0281   0.1834   0.1532   0.2030   0.1532 -4973.856
 78  25   2244.7    767.3   0.0281   0.1865   0.1506   0.2053   0.1506 -4979.310
 78  26   2244.7    767.3   0.0258   0.1866   0.1385   0.2004   0.1385 -4960.784
 78  27   2244.7    767.3   0.0258   0.1866   0.1385   0.2004   0.1385 -4960.784
 78  28   2244.7    767.3   0.0258   0.1866   0.1385   0.2004   0.1385 -4960.784
 78  29   2244.7    767.3   0.0258   0.1866   0.1385   0.2004   0.1385 -4960.784
 78  30   2244.7    767.3   0.0258   0.1955   0.1320   0.2071   0.1320 -4973.191
 78  31   2244.7    767.3   0.0258   0.1955   0.1320   0.2071   0.1320 -4973.191
 78  32   2244.7    767.3   0.0258   0.1955   0.1320   0.2071   0.1320 -4973.191
 78  33   2244.7    767.3   0.0263   0.1954   0.1345   0.2081   0.1345 -4977.919
 78  34   2244.7    767.3   0.0277   0.1878   0.1477   0.2055   0.1477 -4979.222
 78  35   2244.7    767.3   0.0272   0.1925   0.1415   0.2080   0.1415 -4982.669
 78  36   2244.7    767.3   0.0272   0.1925   0.1415   0.2080   0.1415 -4982.669
 78  37   2244.7    767.3   0.0272   0.1973   0.1380   0.2116   0.1380 -4990.265
 78  38   2244.7    767.3   0.0272   0.1973   0.1380   0.2116   0.1380 -4990.265
 78  39   2244.7    767.3   0.0272   0.1973   0.1380   0.2116   0.1380 -4990.265
 78  40   2244.7    767.3   0.0268   0.1894   0.1414   0.2046   0.1414 -4972.246
 78  41   2244.7    767.3   0.0268   0.1956   0.1368   0.2093   0.1368 -4983.464
 78  42   2244.7    767.3   0.0163   0.1749   0.0931   0.1701   0.0931 -4831.681
 78  43   2244.7    767.3   0.0128   0.1185   0.1083   0.1193   0.1083 -4682.571
 78  44   2244.7    767.3   0.0133   0.1141   0.1167   0.1170   0.1167 -4678.422
 78  45   2244.7    767.3   0.0133   0.1141   0.1167   0.1170   0.1167 -4678.422
 78  46   2244.7    767.3   0.0128   0.1129   0.1129   0.1148   0.1129 -4668.680
 78  47   2244.7    767.3   0.0112   0.1207   0.0931   0.1174   0.0931 -4666.319
 78  48   2244.7    767.3   0.0112   0.1207   0.0931   0.1174   0.0931 -4666.319
 78  49   2244.7    767.3   0.0112   0.1207   0.0931   0.1174   0.0931 -4666.319
 78  50   2244.7    767.3   0.0112   0.1294   0.0868   0.1240   0.0868 -4684.416
 78  51   2244.7    767.3   0.0112   0.1235   0.0909   0.1195   0.0909 -4672.006
 78  52   2244.7    767.3   0.0112   0.1193   0.0942   0.1163   0.0942 -4662.495
 78  53   2244.7    767.3   0.0112   0.1265   0.0887   0.1218   0.0887 -4678.173
 78  54   2244.7    767.3   0.0112   0.1192   0.0943   0.1162   0.0943 -4662.573
 78  55   2244.7    767.3   0.0108   0.1179   0.0915   0.1142   0.0915 -4654.415
 78  56   2244.7    767.3   0.0104   0.1175   0.0883   0.1130   0.0883 -4649.608
 78  57   2244.7    767.3   0.0095   0.1580   0.0599   0.1419   0.0599 -4720.138
 78  58   2244.7    767.3   0.0095   0.1595   0.0593   0.1431   0.0593 -4722.983
 78  59   2244.7    767.3   0.0095   0.1640   0.0576   0.1465   0.0576 -4731.589
 78  60   2244.7    767.3   0.0095   0.1594   0.0593   0.1430   0.0593 -4723.035
 78  61   2244.7    767.3   0.0076   0.1137   0.0666   0.1038   0.0666 -4603.028
 78  62   2244.7    767.3   0.0103   0.1386   0.0743   0.1290   0.0743 -4690.929
 78  63   2244.7    767.3   0.0103   0.1236   0.0834   0.1175   0.0834 -4660.516
 78  64   2244.7    767.3   0.0103   0.1356   0.0759   0.1267   0.0759 -4684.913
 78  65   2244.7    767.3   0.0103   0.1150   0.0897   0.1109   0.0897 -4641.467
 78  66   2244.7    767.3   0.0103   0.1150   0.0897   0.1109   0.0897 -4641.467
 78  67   2244.7    767.3   0.0103   0.1150   0.0897   0.1109   0.0897 -4641.467
 78  68   2244.7    767.3   0.0085   0.1134   0.0750   0.1057   0.0750 -4615.491
 78  69   2244.7    767.3   0.0027   0.0754   0.0352   0.0636   0.0352 -4440.520
 78  70   2244.7    767.3   0.0004   0.0440   0.0100   0.0346   0.0100 -4313.461
 78  71   2244.7    767.3   0.0004   0.0427   0.0103   0.0336   0.0103 -4309.251
 78  72   2244.7    767.3   0.0004   0.0440   0.0100   0.0346   0.0100 -4313.461
 78  73   2244.7    767.3   0.0004   0.0374   0.0118   0.0296   0.0118 -4292.197
 78  74   2244.7    767.3   0.0004   0.0374   0.0118   0.0296   0.0118 -4292.197
 78  75   2244.7    767.3   0.0004   0.0440   0.0100   0.0346   0.0100 -4313.461
 78  76   2244.7    767.3   0.0004   0.0440   0.0100   0.0346   0.0100 -4313.461
 78  77   2244.7    767.3   0.0000   0.0269   0.0010   0.0206   0.0010 -4246.526
 79   1   2244.7    767.3   0.1061   0.6913   0.1535   0.7656   0.1535 -6052.233
 79   2   2244.7    767.3   0.0469   0.3965   0.1182   0.4078   0.1182 -5425.679
 79   3   2244.7    767.3   0.0469   0.3965   0.1182   0.4078   0.1182 -5425.679
 79   4   2244.7    767.3   0.0468   0.4128   0.1134   0.4202   0.1134 -5440.915
 79   5   2244.7    767.3   0.0488   0.3703   0.1317   0.3920   0.1317 -5412.799
 79   6   2244.7    767.3   0.0488   0.3643   0.1339   0.3875   0.1339 -5406.810
 79   7   2244.7    767.3   0.0488   0.3643   0.1339   0.3875   0.1339 -5406.810
 79   8   2244.7    767.3   0.0483   0.3718   0.1298   0.3921   0.1298 -5411.027
 79   9   2244.7    767.3   0.0523   0.3452   0.1515   0.3807   0.1515 -5416.979
 79  10   2244.7    767.3   0.0568   0.3395   0.1672   0.3865   0.1672 -5446.510
 79  11   2244.7    767.3   0.0344   0.2204   0.1559   0.2453   0.1559 -5097.603
 79  12   2244.7    767.3   0.0329   0.1874   0.1754   0.2167   0.1754 -5028.689
 79  13   2244.7    767.3   0.0329   0.1807   0.1821   0.2117   0.1821 -5018.045
 79  14   2244.7    767.3   0.0276   0.1820   0.1518   0.2008   0.1518 -4966.415
 79  15   2244.7    767.3   0.0286   0.1802   0.1586   0.2016   0.1586 -4972.979
 79  16   2244.7    767.3   0.0281   0.1786   0.1574   0.1994   0.1574 -4965.651
 79  17   2244.7    767.3   0.0281   0.1771   0.1587   0.1982   0.1587 -4962.869
 79  18   2244.7    767.3   0.0281   0.1866   0.1505   0.2054   0.1505 -4979.219
 79  19   2244.7    767.3   0.0281   0.1786   0.1574   0.1994   0.1574 -4965.651
 79  20   2244.7    767.3   0.0281   0.1820   0.1544   0.2019   0.1544 -4971.016
 79  21   2244.7    767.3   0.0281   0.1851   0.1518   0.2043   0.1518 -4976.484
 79  22   2244.7    767.3   0.0281   0.1883   0.1492   0.2067   0.1492 -4981.887
 79  23   2244.7    767.3   0.0281   0.1817   0.1546   0.2017   0.1546 -4971.156
 79  24   2244.7    767.3   0.0281   0.1803   0.1559   0.2006   0.1559 -4968.365
 79  25   2244.7    767.3   0.0281   0.1834   0.1532   0.2030   0.1532 -4973.853
 79  26   2244.7    767.3   0.0259   0.1945   0.1330   0.2065   0.1330 -4974.655
 79  27   2244.7    767.3   0.0259   0.1945   0.1330   0.2065   0.1330 -4974.655
 79  28   2244.7    767.3   0.0259   0.1945   0.1330   0.2065   0.1330 -4974.655
 79  29   2244.7    767.3   0.0259   0.1945   0.1330   0.2065   0.1330 -4974.655
 79  30   2244.7    767.3   0.0259   0.1985   0.1302   0.2095   0.1302 -4979.045
 79  31   2244.7    767.3   0.0259   0.1985   0.1302   0.2095   0.1302 -4979.045
 79  32   2244.7    767.3   0.0259   0.1985   0.1302   0.2095   0.1302 -4979.045
 79  33   2244.7    767.3   0.0263   0.1984   0.1327   0.2105   0.1327 -4983.771
 79  34   2244.7    767.3   0.0278   0.1940   0.1431   0.2104   0.1431 -4990.427
 79  35   2244.7    767.3   0.0273   0.1989   0.1372   0.2130   0.1372 -4993.775
 79  36   2244.7    767.3   0.0273   0.1989   0.1372   0.2130   0.1372 -4993.775
 79  37   2244.7    767.3   0.0273   0.2037   0.1339   0.2166   0.1339 -5001.273
 79  38   2244.7    767.3   0.0273   0.2037   0.1339   0.2166   0.1339 -5001.273
 79  39   2244.7    767.3   0.0273   0.2037   0.1339   0.2166   0.1339 -5001.273
 79  40   2244.7    767.3   0.0268   0.1957   0.1371   0.2095   0.1371 -4983.421
 79  41   2244.7    767.3   0.0268   0.2019   0.1327   0.2142   0.1327 -4994.510
 79  42   2244.7    767.3   0.0163   0.1844   0.0883   0.1773   0.0883 -4848.052
 79  43   2244.7    767.3   0.0129   0.1125   0.1142   0.1147   0.1142 -4669.927
 79  44   2244.7    767.3   0.0133   0.1110   0.1200   0.1147   0.1200 -4672.074
 79  45   2244.7    767.3   0.0133   0.1110   0.1200   0.1147   0.1200 -4672.074
 79  46   2244.7    767.3   0.0128   0.1129   0.1130   0.1148   0.1130 -4668.737
 79  47   2244.7    767.3   0.0112   0.1281   0.0877   0.1230   0.0877 -4681.874
 79  48   2244.7    767.3   0.0112   0.1281   0.0877   0.1230   0.0877 -4681.874
 79  49   2244.7    767.3   0.0112   0.1281   0.0877   0.1230   0.0877 -4681.874
 79  50   2244.7    767.3   0.0112   0.1368   0.0820   0.1297   0.0820 -4699.624
 79  51   2244.7    767.3   0.0112   0.1309   0.0858   0.1252   0.0858 -4687.447
 79  52   2244.7    767.3   0.0112   0.1266   0.0887   0.1219   0.0887 -4678.110
 79  53   2244.7    767.3   0.0112   0.1325   0.0848   0.1263   0.0848 -4690.465
 79  54   2244.7    767.3   0.0112   0.1235   0.0909   0.1195   0.0909 -4672.008
 79  55   2244.7    767.3   0.0108   0.1252   0.0861   0.1198   0.0861 -4670.090
 79  56   2244.7    767.3   0.0104   0.1160   0.0895   0.1118   0.0895 -4646.503
 79  57   2244.7    767.3   0.0095   0.1563   0.0605   0.1406   0.0605 -4717.363
 79  58   2244.7    767.3   0.0095   0.1594   0.0593   0.1430   0.0593 -4723.063
 79  59   2244.7    767.3   0.0095   0.1639   0.0577   0.1464   0.0577 -4731.672
 79  60   2244.7    767.3   0.0095   0.1593   0.0593   0.1429   0.0593 -4723.115
 79  61   2244.7    767.3   0.0076   0.1093   0.0693   0.1005   0.0693 -4593.372
 79  62   2244.7    767.3   0.0103   0.1385   0.0743   0.1289   0.0743 -4690.999
 79  63   2244.7    767.3   0.0103   0.1235   0.0835   0.1174   0.0835 -4660.578
 79  64   2244.7    767.3   0.0103   0.1355   0.0760   0.1266   0.0760 -4684.981
 79  65   2244.7    767.3   0.0103   0.1178   0.0875   0.1131   0.0875 -4647.861
 79  66   2244.7    767.3   0.0103   0.1178   0.0875   0.1131   0.0875 -4647.861
 79  67   2244.7    767.3   0.0103   0.1178   0.0875   0.1131   0.0875 -4647.861
 79  68   2244.7    767.3   0.0085   0.1148   0.0741   0.1068   0.0741 -4618.737
 79  69   2244.7    767.3   0.0027   0.0699   0.0380   0.0593   0.0380 -4425.918
 79  70   2244.7    767.3   0.0004   0.0467   0.0095   0.0367   0.0095 -4321.720
 79  71   2244.7    767.3   0.0004   0.0454   0.0097   0.0357   0.0097 -4317.570
 79  72   2244.7    767.3   0.0004   0.0467   0.0095   0.0367   0.0095 -4321.720
 79  73   2244.7    767.3   0.0004   0.0401   0.0110   0.0316   0.0110 -4300.777
 79  74   2244.7    767.3   0.0004   0.0401   0.0110   0.0316   0.0110 -4300.777
 79  75   2244.7    767.3   0.0004   0.0467   0.0095   0.0367   0.0095 -4321.720
 79  76   2244.7    767.3   0.0004   0.0467   0.0095   0.0367   0.0095 -4321.720
 79  77   2244.7    767.3   0.0000   0.0000   1.0142   0.0000   1.0142 -4127.328
 79  78   2244.7    767.3   0.0000   0.0269   0.0010   0.0206   0.0010 -4246.526
 80   1   2244.7    767.3   0.1066   0.6608   0.1614   0.7435   0.1614 -6042.431
 80   2   2244.7    767.3   0.0444   0.3969   0.1120   0.4027   0.1120 -5405.612
 80   3   2244.7    767.3   0.0444   0.3969   0.1120   0.4027   0.1120 -5405.612
 80   4   2244.7    767.3   0.0444   0.4132   0.1075   0.4151   0.1075 -5420.840
 80   5   2244.7    767.3   0.0463   0.3684   0.1257   0.3851   0.1257 -5390.877
 80   6   2244.7    767.3   0.0463   0.3625   0.1278   0.3806   0.1278 -5384.871
 80   7   2244.7    767.3   0.0463   0.3625   0.1278   0.3806   0.1278 -5384.871
 80   8   2244.7    767.3   0.0458   0.3641   0.1259   0.3808   0.1259 -5382.987
 80   9   2244.7    767.3   0.0503   0.3435   0.1466   0.3751   0.1466 -5399.530
 80  10   2244.7    767.3   0.0549   0.3278   0.1674   0.3733   0.1674 -5419.120
 80  11   2244.7    767.3   0.0311   0.2061   0.1508   0.2270   0.1508 -5043.190
 80  12   2244.7    767.3   0.0340   0.1709   0.1992   0.2067   0.1992 -5010.998
 80  13   2244.7    767.3   0.0341   0.1674   0.2036   0.2041   0.2036 -5005.651
 80  14   2244.7    767.3   0.0272   0.1832   0.1483   0.2007   0.1483 -4964.773
 80  15   2244.7    767.3   0.0281   0.1814   0.1549   0.2015   0.1549 -4971.377
 80  16   2244.7    767.3   0.0276   0.1798   0.1537   0.1992   0.1537 -4964.040
 80  17   2244.7    767.3   0.0276   0.1783   0.1550   0.1981   0.1550 -4961.266
 80  18   2244.7    767.3   0.0276   0.1846   0.1497   0.2028   0.1497 -4972.223
 80  19   2244.7    767.3   0.0276   0.1798   0.1537   0.1992   0.1537 -4964.040
 80  20   2244.7    767.3   0.0276   0.1801   0.1534   0.1994   0.1534 -4963.868
 80  21   2244.7    767.3   0.0276   0.1863   0.1482   0.2041   0.1482 -4974.846
 80  22   2244.7    767.3   0.0276   0.1895   0.1457   0.2065   0.1457 -4980.236
 80  23   2244.7    767.3   0.0276   0.1799   0.1536   0.1993   0.1536 -4964.007
 80  24   2244.7    767.3   0.0276   0.1784   0.1549   0.1981   0.1549 -4961.207
 80  25   2244.7    767.3   0.0276   0.1813   0.1524   0.2004   0.1524 -4966.833
 80  26   2244.7    767.3   0.0225   0.1997   0.1129   0.2030   0.1129 -4949.353
 80  27   2244.7    767.3   0.0225   0.1997   0.1129   0.2030   0.1129 -4949.353
 80  28   2244.7    767.3   0.0225   0.1997   0.1129   0.2030   0.1129 -4949.353
 80  29   2244.7    767.3   0.0225   0.1997   0.1129   0.2030   0.1129 -4949.353
 80  30   2244.7    767.3   0.0234   0.2232   0.1049   0.2229   0.1049 -4994.057
 80  31   2244.7    767.3   0.0234   0.2232   0.1049   0.2229   0.1049 -4994.057
 80  32   2244.7    767.3   0.0234   0.2232   0.1049   0.2229   0.1049 -4994.056
 80  33   2244.7    767.3   0.0239   0.2231   0.1070   0.2239   0.1070 -4998.885
 80  34   2244.7    767.3   0.0253   0.2187   0.1157   0.2237   0.1157 -5006.150
 80  35   2244.7    767.3   0.0248   0.2236   0.1110   0.2264   0.1110 -5009.043
 80  36   2244.7    767.3   0.0248   0.2236   0.1110   0.2264   0.1110 -5009.043
 80  37   2244.7    767.3   0.0248   0.2254   0.1101   0.2278   0.1101 -5011.057
 80  38   2244.7    767.3   0.0248   0.2254   0.1101   0.2278   0.1101 -5011.057
 80  39   2244.7    767.3   0.0248   0.2254   0.1101   0.2278   0.1101 -5011.057
 80  40   2244.7    767.3   0.0244   0.2187   0.1114   0.2216   0.1114 -4996.335
 80  41   2244.7    767.3   0.0244   0.2199   0.1108   0.2226   0.1108 -4999.523
 80  42   2244.7    767.3   0.0176   0.1876   0.0941   0.1828   0.0941 -4868.828
 80  43   2244.7    767.3   0.0123   0.1334   0.0925   0.1295   0.0925 -4708.182
 80  44   2244.7    767.3   0.0128   0.1304   0.0982   0.1282   0.0982 -4707.497
 80  45   2244.7    767.3   0.0128   0.1304   0.0982   0.1282   0.0982 -4707.497
 80  46   2244.7    767.3   0.0123   0.1304   0.0940   0.1271   0.0940 -4701.009
 80  47   2244.7    767.3   0.0099   0.1388   0.0711   0.1281   0.0711 -4686.179
 80  48   2244.7    767.3   0.0099   0.1388   0.0711   0.1281   0.0711 -4686.179
 80  49   2244.7    767.3   0.0099   0.1388   0.0711   0.1281   0.0711 -4686.179
 80  50   2244.7    767.3   0.0090   0.1340   0.0669   0.1225   0.0669 -4665.245
 80  51   2244.7    767.3   0.0090   0.1341   0.0668   0.1226   0.0668 -4665.156
 80  52   2244.7    767.3   0.0090   0.1298   0.0691   0.1193   0.0691 -4655.891
 80  53   2244.7    767.3   0.0090   0.1357   0.0661   0.1237   0.0661 -4668.148
 80  54   2244.7    767.3   0.0090   0.1282   0.0699   0.1180   0.0699 -4652.917
 80  55   2244.7    767.3   0.0094   0.1329   0.0709   0.1226   0.0709 -4668.389
 80  56   2244.7    767.3   0.0099   0.1250   0.0793   0.1177   0.0793 -4659.614
 80  57   2244.7    767.3   0.0108   0.1625   0.0665   0.1484   0.0665 -4745.636
 80  58   2244.7    767.3   0.0108   0.1641   0.0659   0.1496   0.0659 -4748.451
 80  59   2244.7    767.3   0.0108   0.1656   0.0653   0.1507   0.0653 -4751.281
 80  60   2244.7    767.3   0.0108   0.1610   0.0671   0.1472   0.0671 -4742.757
 80  61   2244.7    767.3   0.0062   0.1109   0.0561   0.0987   0.0561 -4578.390
 80  62   2244.7    767.3   0.0098   0.1461   0.0674   0.1336   0.0674 -4700.218
 80  63   2244.7    767.3   0.0098   0.1368   0.0720   0.1266   0.0720 -4682.512
 80  64   2244.7    767.3   0.0098   0.1430   0.0688   0.1313   0.0688 -4694.310
 80  65   2244.7    767.3   0.0099   0.1281   0.0769   0.1199   0.0769 -4664.097
 80  66   2244.7    767.3   0.0099   0.1281   0.0769   0.1199   0.0769 -4664.097
 80  67   2244.7    767.3   0.0099   0.1281   0.0769   0.1199   0.0769 -4664.097
 80  68   2244.7    767.3   0.0089   0.1296   0.0691   0.1191   0.0691 -4655.735
 80  69   2244.7    767.3   0.0040   0.0700   0.0569   0.0624   0.0569 -4446.123
 80  70   2244.7    767.3   0.0035   0.0683   0.0518   0.0601   0.0518 -4435.987
 80  71   2244.7    767.3   0.0035   0.0684   0.0518   0.0602   0.0518 -4435.940
 80  72   2244.7    767.3   0.0035   0.0683   0.0518   0.0601   0.0518 -4435.987
 80  73   2244.7    767.3   0.0035   0.0629   0.0563   0.0560   0.0563 -4420.890
 80  74   2244.7    767.3   0.0035   0.0629   0.0563   0.0560   0.0563 -4420.890
 80  75   2244.7    767.3   0.0035   0.0683   0.0518   0.0601   0.0518 -4435.987
 80  76   2244.7    767.3   0.0035   0.0683   0.0518   0.0601   0.0518 -4435.987
 80  77   2244.7    767.3   0.0040   0.0739   0.0539   0.0654   0.0539 -4457.326
 80  78   2244.7    767.3   0.0040   0.0767   0.0520   0.0675   0.0520 -4464.547
 80  79   2244.7    767.3   0.0040   0.0739   0.0539   0.0654   0.0539 -4457.326
 81   1   2244.7    767.3   0.1066   0.6608   0.1614   0.7435   0.1614 -6042.431
 81   2   2244.7    767.3   0.0444   0.3969   0.1120   0.4027   0.1120 -5405.612
 81   3   2244.7    767.3   0.0444   0.3969   0.1120   0.4027   0.1120 -5405.612
 81   4   2244.7    767.3   0.0444   0.4132   0.1075   0.4151   0.1075 -5420.840
 81   5   2244.7    767.3   0.0463   0.3684   0.1257   0.3851   0.1257 -5390.877
 81   6   2244.7    767.3   0.0463   0.3625   0.1278   0.3806   0.1278 -5384.871
 81   7   2244.7    767.3   0.0463   0.3625   0.1278   0.3806   0.1278 -5384.871
 81   8   2244.7    767.3   0.0458   0.3641   0.1259   0.3808   0.1259 -5382.987
 81   9   2244.7    767.3   0.0503   0.3435   0.1466   0.3751   0.1466 -5399.530
 81  10   2244.7    767.3   0.0549   0.3278   0.1674   0.3733   0.1674 -5419.120
 81  11   2244.7    767.3   0.0311   0.2061   0.1508   0.2270   0.1508 -5043.190
 81  12   2244.7    767.3   0.0340   0.1709   0.1992   0.2067   0.1992 -5010.998
 81  13   2244.7    767.3   0.0341   0.1674   0.2036   0.2041   0.2036 -5005.651
 81  14   2244.7    767.3   0.0272   0.1832   0.1483   0.2007   0.1483 -4964.773
 81  15   2244.7    767.3   0.0281   0.1814   0.1549   0.2015   0.1549 -4971.377
 81  16   2244.7    767.3   0.0276   0.1798   0.1537   0.1992   0.1537 -4964.040
 81  17   2244.7    767.3   0.0276   0.1783   0.1550   0.1981   0.1550 -4961.266
 81  18   2244.7    767.3   0.0276   0.1846   0.1497   0.2028   0.1497 -4972.223
 81  19   2244.7    767.3   0.0276   0.1798   0.1537   0.1992   0.1537 -4964.040
 81  20   2244.7    767.3   0.0276   0.1801   0.1534   0.1994   0.1534 -4963.868
 81  21   2244.7    767.3   0.0276   0.1863   0.1482   0.2041   0.1482 -4974.846
 81  22   2244.7    767.3   0.0276   0.1895   0.1457   0.2065   0.1457 -4980.236
 81  23   2244.7    767.3   0.0276   0.1799   0.1536   0.1993   0.1536 -4964.007
 81  24   2244.7    767.3   0.0276   0.1784   0.1549   0.1981   0.1549 -4961.207
 81  25   2244.7    767.3   0.0276   0.1813   0.1524   0.2004   0.1524 -4966.833
 81  26   2244.7    767.3   0.0225   0.1997   0.1129   0.2030   0.1129 -4949.353
 81  27   2244.7    767.3   0.0225   0.1997   0.1129   0.2030   0.1129 -4949.353
 81  28   2244.7    767.3   0.0225   0.1997   0.1129   0.2030   0.1129 -4949.353
 81  29   2244.7    767.3   0.0225   0.1997   0.1129   0.2030   0.1129 -4949.353
 81  30   2244.7    767.3   0.0234   0.2232   0.1049   0.2229   0.1049 -4994.057
 81  31   2244.7    767.3   0.0234   0.2232   0.1049   0.2229   0.1049 -4994.057
 81  32   2244.7    767.3   0.0234   0.2232   0.1049   0.2229   0.1049 -4994.056
 81  33   2244.7    767.3   0.0239   0.2231   0.1070   0.2239   0.1070 -4998.885
 81  34   2244.7    767.3   0.0253   0.2187   0.1157   0.2237   0.1157 -5006.150
 81  35   2244.7    767.3   0.0248   0.2236   0.1110   0.2264   0.1110 -5009.043
 81  36   2244.7    767.3   0.0248   0.2236   0.1110   0.2264   0.1110 -5009.043
 81  37   2244.7    767.3   0.0248   0.2254   0.1101   0.2278   0.1101 -5011.057
 81  38   2244.7    767.3   0.0248   0.2254   0.1101   0.2278   0.1101 -5011.057
 81  39   2244.7    767.3   0.0248   0.2254   0.1101   0.2278   0.1101 -5011.057
 81  40   2244.7    767.3   0.0244   0.2187   0.1114   0.2216   0.1114 -4996.335
 81  41   2244.7    767.3   0.0244   0.2199   0.1108   0.2226   0.1108 -4999.523
 81  42   2244.7    767.3   0.0176   0.1876   0.0941   0.1828   0.0941 -4868.828
 81  43   2244.7    767.3   0.0123   0.1334   0.0925   0.1295   0.0925 -4708.182
 81  44   2244.7    767.3   0.0128   0.1304   0.0982   0.1282   0.0982 -4707.497
 81  45   2244.7    767.3   0.0128   0.1304   0.0982   0.1282   0.0982 -4707.497
 81  46   2244.7    767.3   0.0123   0.1304   0.0940   0.1271   0.0940 -4701.009
 81  47   2244.7    767.3   0.0099   0.1388   0.0711   0.1281   0.0711 -4686.179
 81  48   2244.7    767.3   0.0099   0.1388   0.0711   0.1281   0.0711 -4686.179
 81  49   2244.7    767.3   0.0099   0.1388   0.0711   0.1281   0.0711 -4686.179
 81  50   2244.7    767.3   0.0090   0.1340   0.0669   0.1225   0.0669 -4665.245
 81  51   2244.7    767.3   0.0090   0.1341   0.0668   0.1226   0.0668 -4665.156
 81  52   2244.7    767.3   0.0090   0.1298   0.0691   0.1193   0.0691 -4655.891
 81  53   2244.7    767.3   0.0090   0.1357   0.0661   0.1237   0.0661 -4668.148
 81  54   2244.7    767.3   0.0090   0.1282   0.0699   0.1180   0.0699 -4652.917
 81  55   2244.7    767.3   0.0094   0.1329   0.0709   0.1226   0.0709 -4668.389
 81  56   2244.7    767.3   0.0099   0.1250   0.0793   0.1177   0.0793 -4659.614
 81  57   2244.7    767.3   0.0108   0.1625   0.0665   0.1484   0.0665 -4745.636
 81  58   2244.7    767.3   0.0108   0.1641   0.0659   0.1496   0.0659 -4748.451
 81  59   2244.7    767.3   0.0108   0.1656   0.0653   0.1507   0.0653 -4751.281
 81  60   2244.7    767.3   0.0108   0.1610   0.0671   0.1472   0.0671 -4742.757
 81  61   2244.7    767.3   0.0062   0.1109   0.0561   0.0987   0.0561 -4578.390
 81  62   2244.7    767.3   0.0098   0.1461   0.0674   0.1336   0.0674 -4700.218
 81  63   2244.7    767.3   0.0098   0.1368   0.0720   0.1266   0.0720 -4682.512
 81  64   2244.7    767.3   0.0098   0.1430   0.0688   0.1313   0.0688 -4694.310
 81  65   2244.7    767.3   0.0099   0.1281   0.0769   0.1199   0.0769 -4664.097
 81  66   2244.7    767.3   0.0099   0.1281   0.0769   0.1199   0.0769 -4664.097
 81  67   2244.7    767.3   0.0099   0.1281   0.0769   0.1199   0.0769 -4664.097
 81  68   2244.7    767.3   0.0089   0.1296   0.0691   0.1191   0.0691 -4655.735
 81  69   2244.7    767.3   0.0040   0.0700   0.0569   0.0624   0.0569 -4446.123
 81  70   2244.7    767.3   0.0035   0.0683   0.0518   0.0601   0.0518 -4435.987
 81  71   2244.7    767.3   0.0035   0.0684   0.0518   0.0602   0.0518 -4435.940
 81  72   2244.7    767.3   0.0035   0.0683   0.0518   0.0601   0.0518 -4435.987
 81  73   2244.7    767.3   0.0035   0.0629   0.0563   0.0560   0.0563 -4420.890
 81  74   2244.7    767.3   0.0035   0.0629   0.0563   0.0560   0.0563 -4420.890
 81  75   2244.7    767.3   0.0035   0.0683   0.0518   0.0601   0.0518 -4435.987
 81  76   2244.7    767.3   0.0035   0.0683   0.0518   0.0601   0.0518 -4435.987
 81  77   2244.7    767.3   0.0040   0.0739   0.0539   0.0654   0.0539 -4457.326
 81  78   2244.7    767.3   0.0040   0.0767   0.0520   0.0675   0.0520 -4464.547
 81  79   2244.7    767.3   0.0040   0.0739   0.0539   0.0654   0.0539 -4457.326
 81  80   2244.7    767.3   0.0000   0.0000  99.0000   0.0000  99.0000 -4127.327
 82   1   2244.7    767.3   0.1057   0.6609   0.1599   0.7414   0.1599 -6036.131
 82   2   2244.7    767.3   0.0454   0.3927   0.1157   0.4017   0.1157 -5409.385
 82   3   2244.7    767.3   0.0454   0.3927   0.1157   0.4017   0.1157 -5409.385
 82   4   2244.7    767.3   0.0454   0.4089   0.1110   0.4140   0.1110 -5424.701
 82   5   2244.7    767.3   0.0483   0.3574   0.1353   0.3812   0.1353 -5397.288
 82   6   2244.7    767.3   0.0484   0.3479   0.1391   0.3740   0.1391 -5386.970
 82   7   2244.7    767.3   0.0484   0.3479   0.1391   0.3740   0.1391 -5386.970
 82   8   2244.7    767.3   0.0479   0.3552   0.1347   0.3785   0.1347 -5391.358
 82   9   2244.7    767.3   0.0523   0.3374   0.1551   0.3749   0.1551 -5408.711
 82  10   2244.7    767.3   0.0569   0.3218   0.1768   0.3732   0.1768 -5427.806
 82  11   2244.7    767.3   0.0320   0.2073   0.1546   0.2301   0.1546 -5054.998
 82  12   2244.7    767.3   0.0334   0.1684   0.1986   0.2035   0.1986 -5000.082
 82  13   2244.7    767.3   0.0335   0.1649   0.2030   0.2009   0.2030 -4994.702
 82  14   2244.7    767.3   0.0272   0.1833   0.1482   0.2008   0.1482 -4964.667
 82  15   2244.7    767.3   0.0281   0.1816   0.1548   0.2016   0.1548 -4971.272
 82  16   2244.7    767.3   0.0276   0.1800   0.1536   0.1994   0.1536 -4963.936
 82  17   2244.7    767.3   0.0276   0.1784   0.1549   0.1982   0.1549 -4961.162
 82  18   2244.7    767.3   0.0276   0.1880   0.1469   0.2054   0.1469 -4977.466
 82  19   2244.7    767.3   0.0276   0.1800   0.1536   0.1994   0.1536 -4963.936
 82  20   2244.7    767.3   0.0276   0.1833   0.1507   0.2019   0.1507 -4969.285
 82  21   2244.7    767.3   0.0276   0.1864   0.1482   0.2042   0.1482 -4974.738
 82  22   2244.7    767.3   0.0276   0.1896   0.1457   0.2066   0.1457 -4980.127
 82  23   2244.7    767.3   0.0276   0.1831   0.1510   0.2017   0.1510 -4969.426
 82  24   2244.7    767.3   0.0276   0.1816   0.1522   0.2006   0.1522 -4966.643
 82  25   2244.7    767.3   0.0276   0.1847   0.1496   0.2029   0.1496 -4972.116
 82  26   2244.7    767.3   0.0235   0.2013   0.1165   0.2063   0.1165 -4960.861
 82  27   2244.7    767.3   0.0235   0.2013   0.1165   0.2063   0.1165 -4960.861
 82  28   2244.7    767.3   0.0235   0.2013   0.1165   0.2063   0.1165 -4960.861
 82  29   2244.7    767.3   0.0235   0.2013   0.1165   0.2063   0.1165 -4960.861
 82  30   2244.7    767.3   0.0244   0.2116   0.1152   0.2162   0.1152 -4985.162
 82  31   2244.7    767.3   0.0244   0.2116   0.1152   0.2162   0.1152 -4985.162
 82  32   2244.7    767.3   0.0244   0.2116   0.1151   0.2162   0.1151 -4985.161
 82  33   2244.7    767.3   0.0248   0.2115   0.1174   0.2172   0.1174 -4989.949
 82  34   2244.7    767.3   0.0263   0.2040   0.1288   0.2147   0.1288 -4991.676
 82  35   2244.7    767.3   0.0258   0.2120   0.1216   0.2197   0.1216 -5000.047
 82  36   2244.7    767.3   0.0258   0.2120   0.1216   0.2197   0.1216 -5000.047
 82  37   2244.7    767.3   0.0258   0.2137   0.1206   0.2210   0.1206 -5002.165
 82  38   2244.7    767.3   0.0258   0.2137   0.1206   0.2210   0.1206 -5002.165
 82  39   2244.7    767.3   0.0258   0.2137   0.1206   0.2210   0.1206 -5002.165
 82  40   2244.7    767.3   0.0253   0.2071   0.1223   0.2149   0.1223 -4987.210
 82  41   2244.7    767.3   0.0253   0.2117   0.1196   0.2184   0.1196 -4995.540
 82  42   2244.7    767.3   0.0177   0.1813   0.0974   0.1780   0.0974 -4857.943
 82  43   2244.7    767.3   0.0133   0.1274   0.1042   0.1270   0.1042 -4706.703
 82  44   2244.7    767.3   0.0137   0.1229   0.1119   0.1247   0.1119 -4702.746
 82  45   2244.7    767.3   0.0137   0.1229   0.1119   0.1247   0.1119 -4702.746
 82  46   2244.7    767.3   0.0132   0.1215   0.1086   0.1224   0.1086 -4693.230
 82  47   2244.7    767.3   0.0108   0.1357   0.0794   0.1278   0.0794 -4691.428
 82  48   2244.7    767.3   0.0108   0.1357   0.0794   0.1278   0.0794 -4691.428
 82  49   2244.7    767.3   0.0108   0.1357   0.0794   0.1278   0.0794 -4691.428
 82  50   2244.7    767.3   0.0099   0.1340   0.0737   0.1245   0.0737 -4676.670
 82  51   2244.7    767.3   0.0099   0.1311   0.0753   0.1223   0.0753 -4670.517
 82  52   2244.7    767.3   0.0099   0.1268   0.0779   0.1190   0.0779 -4661.184
 82  53   2244.7    767.3   0.0099   0.1326   0.0744   0.1234   0.0744 -4673.534
 82  54   2244.7    767.3   0.0099   0.1252   0.0789   0.1178   0.0789 -4658.183
 82  55   2244.7    767.3   0.0103   0.1298   0.0796   0.1223   0.0796 -4673.636
 82  56   2244.7    767.3   0.0108   0.1189   0.0911   0.1151   0.0911 -4658.451
 82  57   2244.7    767.3   0.0108   0.1533   0.0706   0.1414   0.0706 -4728.421
 82  58   2244.7    767.3   0.0108   0.1549   0.0699   0.1426   0.0699 -4731.297
 82  59   2244.7    767.3   0.0108   0.1564   0.0692   0.1437   0.0692 -4734.186
 82  60   2244.7    767.3   0.0108   0.1519   0.0713   0.1403   0.0713 -4725.484
 82  61   2244.7    767.3   0.0071   0.1137   0.0627   0.1029   0.0627 -4597.019
 82  62   2244.7    767.3   0.0117   0.1430   0.0815   0.1353   0.0815 -4716.668
 82  63   2244.7    767.3   0.0117   0.1353   0.0862   0.1295   0.0862 -4701.838
 82  64   2244.7    767.3   0.0117   0.1400   0.0833   0.1330   0.0833 -4710.716
 82  65   2244.7    767.3   0.0117   0.1281   0.0911   0.1240   0.0911 -4686.427
 82  66   2244.7    767.3   0.0117   0.1281   0.0911   0.1240   0.0911 -4686.427
 82  67   2244.7    767.3   0.0117   0.1281   0.0911   0.1240   0.0911 -4686.427
 82  68   2244.7    767.3   0.0099   0.1266   0.0779   0.1188   0.0779 -4661.028
 82  69   2244.7    767.3   0.0040   0.0604   0.0659   0.0551   0.0659 -4419.721
 82  70   2244.7    767.3   0.0027   0.0628   0.0422   0.0540   0.0422 -4407.282
 82  71   2244.7    767.3   0.0027   0.0615   0.0432   0.0530   0.0432 -4403.426
 82  72   2244.7    767.3   0.0027   0.0628   0.0422   0.0540   0.0422 -4407.282
 82  73   2244.7    767.3   0.0027   0.0561   0.0473   0.0488   0.0473 -4387.929
 82  74   2244.7    767.3   0.0027   0.0561   0.0473   0.0488   0.0473 -4387.929
 82  75   2244.7    767.3   0.0027   0.0628   0.0422   0.0540   0.0422 -4407.282
 82  76   2244.7    767.3   0.0027   0.0628   0.0422   0.0540   0.0422 -4407.282
 82  77   2244.7    767.3   0.0022   0.0643   0.0344   0.0541   0.0344 -4403.953
 82  78   2244.7    767.3   0.0022   0.0657   0.0337   0.0551   0.0337 -4407.709
 82  79   2244.7    767.3   0.0022   0.0643   0.0344   0.0541   0.0344 -4403.953
 82  80   2244.7    767.3   0.0018   0.0335   0.0528   0.0295   0.0528 -4302.820
 82  81   2244.7    767.3   0.0018   0.0335   0.0528   0.0295   0.0528 -4302.820
 83   1   2244.7    767.3   0.1080   0.6659   0.1621   0.7503   0.1621 -6050.926
 83   2   2244.7    767.3   0.0424   0.3783   0.1122   0.3840   0.1122 -5369.894
 83   3   2244.7    767.3   0.0424   0.3783   0.1122   0.3840   0.1122 -5369.894
 83   4   2244.7    767.3   0.0424   0.3944   0.1074   0.3962   0.1074 -5384.785
 83   5   2244.7    767.3   0.0471   0.3487   0.1351   0.3719   0.1351 -5375.941
 83   6   2244.7    767.3   0.0471   0.3430   0.1374   0.3675   0.1374 -5369.764
 83   7   2244.7    767.3   0.0471   0.3430   0.1374   0.3675   0.1374 -5369.764
 83   8   2244.7    767.3   0.0466   0.3482   0.1339   0.3704   0.1339 -5372.181
 83   9   2244.7    767.3   0.0501   0.3436   0.1459   0.3747   0.1459 -5397.289
 83  10   2244.7    767.3   0.0555   0.3362   0.1651   0.3811   0.1651 -5432.455
 83  11   2244.7    767.3   0.0310   0.2258   0.1372   0.2418   0.1372 -5074.025
 83  12   2244.7    767.3   0.0307   0.2015   0.1522   0.2226   0.1522 -5032.091
 83  13   2244.7    767.3   0.0307   0.1947   0.1577   0.2174   0.1577 -5021.767
 83  14   2244.7    767.3   0.0257   0.1915   0.1341   0.2038   0.1341 -4964.200
 83  15   2244.7    767.3   0.0266   0.1898   0.1403   0.2046   0.1403 -4970.962
 83  16   2244.7    767.3   0.0262   0.1882   0.1391   0.2023   0.1391 -4963.618
 83  17   2244.7    767.3   0.0262   0.1866   0.1402   0.2012   0.1402 -4960.889
 83  18   2244.7    767.3   0.0261   0.1962   0.1333   0.2084   0.1333 -4976.922
 83  19   2244.7    767.3   0.0262   0.1882   0.1391   0.2023   0.1391 -4963.618
 83  20   2244.7    767.3   0.0262   0.1915   0.1366   0.2049   0.1366 -4968.871
 83  21   2244.7    767.3   0.0262   0.1947   0.1343   0.2073   0.1343 -4974.237
 83  22   2244.7    767.3   0.0261   0.1979   0.1321   0.2097   0.1321 -4979.537
 83  23   2244.7    767.3   0.0262   0.1913   0.1368   0.2047   0.1368 -4969.020
 83  24   2244.7    767.3   0.0262   0.1898   0.1378   0.2036   0.1378 -4966.278
 83  25   2244.7    767.3   0.0262   0.1929   0.1356   0.2059   0.1356 -4971.663
 83  26   2244.7    767.3   0.0233   0.2166   0.1076   0.2177   0.1076 -4983.000
 83  27   2244.7    767.3   0.0233   0.2166   0.1076   0.2177   0.1076 -4983.000
 83  28   2244.7    767.3   0.0233   0.2166   0.1076   0.2177   0.1076 -4983.000
 83  29   2244.7    767.3   0.0233   0.2166   0.1076   0.2177   0.1076 -4983.000
 83  30   2244.7    767.3   0.0230   0.2281   0.1007   0.2256   0.1007 -4997.056
 83  31   2244.7    767.3   0.0230   0.2281   0.1007   0.2256   0.1007 -4997.056
 83  32   2244.7    767.3   0.0230   0.2281   0.1007   0.2257   0.1007 -4997.055
 83  33   2244.7    767.3   0.0234   0.2248   0.1043   0.2242   0.1043 -4996.817
 83  34   2244.7    767.3   0.0234   0.2189   0.1069   0.2196   0.1069 -4986.073
 83  35   2244.7    767.3   0.0229   0.2238   0.1024   0.2223   0.1024 -4988.883
 83  36   2244.7    767.3   0.0229   0.2238   0.1024   0.2223   0.1024 -4988.883
 83  37   2244.7    767.3   0.0229   0.2322   0.0986   0.2287   0.0986 -5000.999
 83  38   2244.7    767.3   0.0229   0.2322   0.0986   0.2287   0.0986 -5000.999
 83  39   2244.7    767.3   0.0229   0.2322   0.0986   0.2287   0.0986 -5000.999
 83  40   2244.7    767.3   0.0225   0.2222   0.1011   0.2201   0.1011 -4981.217
 83  41   2244.7    767.3   0.0225   0.2235   0.1005   0.2210   0.1005 -4984.269
 83  42   2244.7    767.3   0.0176   0.1690   0.1039   0.1684   0.1039 -4835.356
 83  43   2244.7    767.3   0.0077   0.0947   0.0809   0.0895   0.0809 -4561.530
 83  44   2244.7    767.3   0.0081   0.0905   0.0896   0.0873   0.0896 -4557.125
 83  45   2244.7    767.3   0.0081   0.0905   0.0896   0.0873   0.0896 -4557.125
 83  46   2244.7    767.3   0.0076   0.0934   0.0812   0.0884   0.0812 -4556.926
 83  47   2244.7    767.3   0.0094   0.1354   0.0695   0.1246   0.0695 -4674.724
 83  48   2244.7    767.3   0.0094   0.1354   0.0695   0.1246   0.0695 -4674.724
 83  49   2244.7    767.3   0.0094   0.1354   0.0695   0.1246   0.0695 -4674.724
 83  50   2244.7    767.3   0.0094   0.1427   0.0660   0.1301   0.0660 -4689.198
 83  51   2244.7    767.3   0.0094   0.1367   0.0689   0.1256   0.0689 -4677.195
 83  52   2244.7    767.3   0.0094   0.1325   0.0711   0.1223   0.0711 -4667.989
 83  53   2244.7    767.3   0.0094   0.1398   0.0673   0.1279   0.0673 -4683.150
 83  54   2244.7    767.3   0.0094   0.1367   0.0689   0.1255   0.0689 -4677.219
 83  55   2244.7    767.3   0.0090   0.1325   0.0677   0.1214   0.0677 -4662.873
 83  56   2244.7    767.3   0.0049   0.0875   0.0564   0.0779   0.0564 -4508.221
 83  57   2244.7    767.3   0.0076   0.1385   0.0549   0.1228   0.0549 -4656.616
 83  58   2244.7    767.3   0.0076   0.1369   0.0555   0.1217   0.0555 -4653.624
 83  59   2244.7    767.3   0.0076   0.1413   0.0538   0.1250   0.0538 -4662.686
 83  60   2244.7    767.3   0.0076   0.1369   0.0556   0.1216   0.0556 -4653.669
 83  61   2244.7    767.3   0.0058   0.1254   0.0464   0.1088   0.0464 -4605.192
 83  62   2244.7    767.3   0.0094   0.1402   0.0670   0.1281   0.0670 -4682.569
 83  63   2244.7    767.3   0.0094   0.1249   0.0753   0.1165   0.0753 -4652.402
 83  64   2244.7    767.3   0.0094   0.1372   0.0685   0.1258   0.0685 -4676.575
 83  65   2244.7    767.3   0.0094   0.1252   0.0751   0.1167   0.0751 -4652.199
 83  66   2244.7    767.3   0.0094   0.1252   0.0751   0.1167   0.0751 -4652.199
 83  67   2244.7    767.3   0.0094   0.1252   0.0751   0.1167   0.0751 -4652.199
 83  68   2244.7    767.3   0.0067   0.1251   0.0536   0.1106   0.0536 -4617.030
 83  69   2244.7    767.3   0.0071   0.1403   0.0509   0.1232   0.0509 -4653.274
 83  70   2244.7    767.3   0.0067   0.1221   0.0551   0.1084   0.0551 -4611.405
 83  71   2244.7    767.3   0.0067   0.1222   0.0550   0.1084   0.0550 -4611.363
 83  72   2244.7    767.3   0.0067   0.1221   0.0551   0.1084   0.0551 -4611.405
 83  73   2244.7    767.3   0.0067   0.1163   0.0579   0.1040   0.0579 -4598.752
 83  74   2244.7    767.3   0.0067   0.1163   0.0579   0.1040   0.0579 -4598.752
 83  75   2244.7    767.3   0.0067   0.1221   0.0551   0.1084   0.0551 -4611.405
 83  76   2244.7    767.3   0.0067   0.1221   0.0551   0.1084   0.0551 -4611.405
 83  77   2244.7    767.3   0.0072   0.1207   0.0594   0.1083   0.0594 -4614.221
 83  78   2244.7    767.3   0.0072   0.1237   0.0580   0.1106   0.0580 -4620.475
 83  79   2244.7    767.3   0.0072   0.1207   0.0594   0.1083   0.0594 -4614.221
 83  80   2244.7    767.3   0.0067   0.1371   0.0490   0.1198   0.0490 -4641.971
 83  81   2244.7    767.3   0.0067   0.1371   0.0490   0.1198   0.0490 -4641.971
 83  82   2244.7    767.3   0.0076   0.1311   0.0582   0.1172   0.0582 -4641.865
 84   1   2244.7    767.3   0.1055   0.6535   0.1614   0.7354   0.1614 -6030.407
 84   2   2244.7    767.3   0.0459   0.4001   0.1148   0.4085   0.1148 -5422.186
 84   3   2244.7    767.3   0.0459   0.4001   0.1148   0.4085   0.1148 -5422.186
 84   4   2244.7    767.3   0.0459   0.4102   0.1119   0.4161   0.1119 -5431.154
 84   5   2244.7    767.3   0.0493   0.3739   0.1318   0.3959   0.1318 -5421.146
 84   6   2244.7    767.3   0.0494   0.3640   0.1356   0.3885   0.1356 -5411.623
 84   7   2244.7    767.3   0.0494   0.3640   0.1356   0.3885   0.1356 -5411.623
 84   8   2244.7    767.3   0.0488   0.3717   0.1313   0.3932   0.1313 -5415.290
 84   9   2244.7    767.3   0.0533   0.3476   0.1534   0.3849   0.1534 -5427.195
 84  10   2244.7    767.3   0.0569   0.3335   0.1706   0.3822   0.1706 -5440.826
 84  11   2244.7    767.3   0.0324   0.2474   0.1310   0.2615   0.1310 -5119.934
 84  12   2244.7    767.3   0.0306   0.2000   0.1528   0.2212   0.1528 -5028.551
 84  13   2244.7    767.3   0.0306   0.2029   0.1506   0.2234   0.1506 -5033.986
 84  14   2244.7    767.3   0.0257   0.1851   0.1390   0.1989   0.1390 -4953.469
 84  15   2244.7    767.3   0.0266   0.1929   0.1380   0.2070   0.1380 -4976.306
 84  16   2244.7    767.3   0.0262   0.1946   0.1344   0.2072   0.1344 -4974.257
 84  17   2244.7    767.3   0.0262   0.1867   0.1402   0.2012   0.1402 -4960.815
 84  18   2244.7    767.3   0.0262   0.1897   0.1379   0.2035   0.1379 -4966.294
 84  19   2244.7    767.3   0.0262   0.1946   0.1344   0.2072   0.1344 -4974.257
 84  20   2244.7    767.3   0.0262   0.1916   0.1365   0.2049   0.1365 -4968.796
 84  21   2244.7    767.3   0.0262   0.1882   0.1391   0.2024   0.1391 -4963.575
 84  22   2244.7    767.3   0.0262   0.1914   0.1367   0.2048   0.1367 -4968.945
 84  23   2244.7    767.3   0.0262   0.1881   0.1392   0.2023   0.1392 -4963.635
 84  24   2244.7    767.3   0.0262   0.1963   0.1333   0.2085   0.1333 -4976.882
 84  25   2244.7    767.3   0.0262   0.1897   0.1380   0.2035   0.1380 -4966.295
 84  26   2244.7    767.3   0.0229   0.2108   0.1087   0.2124   0.1087 -4971.571
 84  27   2244.7    767.3   0.0229   0.2108   0.1087   0.2124   0.1087 -4971.571
 84  28   2244.7    767.3   0.0229   0.2108   0.1087   0.2124   0.1087 -4971.571
 84  29   2244.7    767.3   0.0229   0.2108   0.1087   0.2124   0.1087 -4971.571
 84  30   2244.7    767.3   0.0220   0.2264   0.0974   0.2223   0.0974 -4984.885
 84  31   2244.7    767.3   0.0220   0.2264   0.0974   0.2223   0.0974 -4984.885
 84  32   2244.7    767.3   0.0220   0.2264   0.0974   0.2223   0.0974 -4984.884
 84  33   2244.7    767.3   0.0225   0.2263   0.0995   0.2233   0.0995 -4989.774
 84  34   2244.7    767.3   0.0239   0.2153   0.1112   0.2181   0.1112 -4986.422
 84  35   2244.7    767.3   0.0235   0.2202   0.1065   0.2207   0.1065 -4989.306
 84  36   2244.7    767.3   0.0235   0.2202   0.1065   0.2207   0.1065 -4989.306
 84  37   2244.7    767.3   0.0234   0.2251   0.1041   0.2245   0.1041 -4996.574
 84  38   2244.7    767.3   0.0234   0.2251   0.1041   0.2245   0.1041 -4996.574
 84  39   2244.7    767.3   0.0234   0.2251   0.1041   0.2245   0.1041 -4996.574
 84  40   2244.7    767.3   0.0230   0.2220   0.1035   0.2211   0.1035 -4986.641
 84  41   2244.7    767.3   0.0230   0.2199   0.1046   0.2195   0.1046 -4984.711
 84  42   2244.7    767.3   0.0172   0.1458   0.1179   0.1498   0.1179 -4787.774
 84  43   2244.7    767.3   0.0104   0.1263   0.0827   0.1199   0.0827 -4669.503
 84  44   2244.7    767.3   0.0109   0.1292   0.0843   0.1231   0.0843 -4681.289
 84  45   2244.7    767.3   0.0109   0.1292   0.0843   0.1231   0.0843 -4681.289
 84  46   2244.7    767.3   0.0104   0.1322   0.0784   0.1242   0.0784 -4680.701
 84  47   2244.7    767.3   0.0108   0.1308   0.0827   0.1242   0.0827 -4683.161
 84  48   2244.7    767.3   0.0108   0.1308   0.0827   0.1242   0.0827 -4683.161
 84  49   2244.7    767.3   0.0108   0.1308   0.0827   0.1242   0.0827 -4683.161
 84  50   2244.7    767.3   0.0108   0.1291   0.0838   0.1229   0.0838 -4679.568
 84  51   2244.7    767.3   0.0108   0.1278   0.0847   0.1218   0.0847 -4676.417
 84  52   2244.7    767.3   0.0108   0.1235   0.0876   0.1186   0.0876 -4667.006
 84  53   2244.7    767.3   0.0108   0.1338   0.0808   0.1264   0.0808 -4688.583
 84  54   2244.7    767.3   0.0108   0.1234   0.0877   0.1185   0.0877 -4667.088
 84  55   2244.7    767.3   0.0104   0.1279   0.0810   0.1210   0.0810 -4671.381
 84  56   2244.7    767.3   0.0063   0.1146   0.0550   0.1017   0.0550 -4590.746
 84  57   2244.7    767.3   0.0112   0.1609   0.0699   0.1481   0.0699 -4747.975
 84  58   2244.7    767.3   0.0112   0.1625   0.0692   0.1493   0.0692 -4750.800
 84  59   2244.7    767.3   0.0112   0.1670   0.0674   0.1527   0.0674 -4759.352
 84  60   2244.7    767.3   0.0112   0.1624   0.0693   0.1493   0.0693 -4750.853
 84  61   2244.7    767.3   0.0045   0.0879   0.0509   0.0772   0.0509 -4500.450
 84  62   2244.7    767.3   0.0081   0.1177   0.0687   0.1081   0.0687 -4619.793
 84  63   2244.7    767.3   0.0081   0.1030   0.0786   0.0969   0.0786 -4587.623
 84  64   2244.7    767.3   0.0081   0.1148   0.0705   0.1058   0.0705 -4613.436
 84  65   2244.7    767.3   0.0081   0.0974   0.0832   0.0926   0.0832 -4574.236
 84  66   2244.7    767.3   0.0081   0.0974   0.0832   0.0926   0.0832 -4574.236
 84  67   2244.7    767.3   0.0081   0.0974   0.0832   0.0926   0.0832 -4574.236
 84  68   2244.7    767.3   0.0054   0.0961   0.0561   0.0855   0.0561 -4534.480
 84  69   2244.7    767.3   0.0053   0.1215   0.0438   0.1047   0.0438 -4587.400
 84  70   2244.7    767.3   0.0058   0.1109   0.0520   0.0976   0.0520 -4571.686
 84  71   2244.7    767.3   0.0058   0.1110   0.0520   0.0977   0.0520 -4571.610
 84  72   2244.7    767.3   0.0058   0.1109   0.0520   0.0976   0.0520 -4571.686
 84  73   2244.7    767.3   0.0058   0.1052   0.0548   0.0933   0.0548 -4558.595
 84  74   2244.7    767.3   0.0058   0.1052   0.0548   0.0933   0.0548 -4558.595
 84  75   2244.7    767.3   0.0058   0.1109   0.0520   0.0976   0.0520 -4571.686
 84  76   2244.7    767.3   0.0058   0.1109   0.0520   0.0976   0.0520 -4571.686
 84  77   2244.7    767.3   0.0062   0.1212   0.0512   0.1065   0.0512 -4600.017
 84  78   2244.7    767.3   0.0062   0.1242   0.0500   0.1088   0.0500 -4606.263
 84  79   2244.7    767.3   0.0062   0.1212   0.0512   0.1065   0.0512 -4600.017
 84  80   2244.7    767.3   0.0058   0.1301   0.0443   0.1123   0.0443 -4612.434
 84  81   2244.7    767.3   0.0058   0.1301   0.0443   0.1123   0.0443 -4612.434
 84  82   2244.7    767.3   0.0067   0.1242   0.0536   0.1098   0.0536 -4612.338
 84  83   2244.7    767.3   0.0040   0.1341   0.0300   0.1115   0.0300 -4598.262
 85   1   2244.7    767.3   0.1055   0.6535   0.1614   0.7354   0.1614 -6030.407
 85   2   2244.7    767.3   0.0459   0.4001   0.1148   0.4085   0.1148 -5422.186
 85   3   2244.7    767.3   0.0459   0.4001   0.1148   0.4085   0.1148 -5422.186
 85   4   2244.7    767.3   0.0459   0.4102   0.1119   0.4161   0.1119 -5431.154
 85   5   2244.7    767.3   0.0493   0.3739   0.1318   0.3959   0.1318 -5421.146
 85   6   2244.7    767.3   0.0494   0.3640   0.1356   0.3885   0.1356 -5411.623
 85   7   2244.7    767.3   0.0494   0.3640   0.1356   0.3885   0.1356 -5411.623
 85   8   2244.7    767.3   0.0488   0.3717   0.1313   0.3932   0.1313 -5415.290
 85   9   2244.7    767.3   0.0533   0.3476   0.1534   0.3849   0.1534 -5427.195
 85  10   2244.7    767.3   0.0569   0.3335   0.1706   0.3822   0.1706 -5440.826
 85  11   2244.7    767.3   0.0324   0.2474   0.1310   0.2615   0.1310 -5119.934
 85  12   2244.7    767.3   0.0306   0.2000   0.1528   0.2212   0.1528 -5028.551
 85  13   2244.7    767.3   0.0306   0.2029   0.1506   0.2234   0.1506 -5033.986
 85  14   2244.7    767.3   0.0257   0.1851   0.1390   0.1989   0.1390 -4953.469
 85  15   2244.7    767.3   0.0266   0.1929   0.1380   0.2070   0.1380 -4976.306
 85  16   2244.7    767.3   0.0262   0.1946   0.1344   0.2072   0.1344 -4974.257
 85  17   2244.7    767.3   0.0262   0.1867   0.1402   0.2012   0.1402 -4960.815
 85  18   2244.7    767.3   0.0262   0.1897   0.1379   0.2035   0.1379 -4966.294
 85  19   2244.7    767.3   0.0262   0.1946   0.1344   0.2072   0.1344 -4974.257
 85  20   2244.7    767.3   0.0262   0.1916   0.1365   0.2049   0.1365 -4968.796
 85  21   2244.7    767.3   0.0262   0.1882   0.1391   0.2024   0.1391 -4963.575
 85  22   2244.7    767.3   0.0262   0.1914   0.1367   0.2048   0.1367 -4968.945
 85  23   2244.7    767.3   0.0262   0.1881   0.1392   0.2023   0.1392 -4963.635
 85  24   2244.7    767.3   0.0262   0.1963   0.1333   0.2085   0.1333 -4976.882
 85  25   2244.7    767.3   0.0262   0.1897   0.1380   0.2035   0.1380 -4966.295
 85  26   2244.7    767.3   0.0229   0.2108   0.1087   0.2124   0.1087 -4971.571
 85  27   2244.7    767.3   0.0229   0.2108   0.1087   0.2124   0.1087 -4971.571
 85  28   2244.7    767.3   0.0229   0.2108   0.1087   0.2124   0.1087 -4971.571
 85  29   2244.7    767.3   0.0229   0.2108   0.1087   0.2124   0.1087 -4971.571
 85  30   2244.7    767.3   0.0220   0.2264   0.0974   0.2223   0.0974 -4984.885
 85  31   2244.7    767.3   0.0220   0.2264   0.0974   0.2223   0.0974 -4984.885
 85  32   2244.7    767.3   0.0220   0.2264   0.0974   0.2223   0.0974 -4984.884
 85  33   2244.7    767.3   0.0225   0.2263   0.0995   0.2233   0.0995 -4989.774
 85  34   2244.7    767.3   0.0239   0.2153   0.1112   0.2181   0.1112 -4986.422
 85  35   2244.7    767.3   0.0235   0.2202   0.1065   0.2207   0.1065 -4989.306
 85  36   2244.7    767.3   0.0235   0.2202   0.1065   0.2207   0.1065 -4989.306
 85  37   2244.7    767.3   0.0234   0.2251   0.1041   0.2245   0.1041 -4996.574
 85  38   2244.7    767.3   0.0234   0.2251   0.1041   0.2245   0.1041 -4996.574
 85  39   2244.7    767.3   0.0234   0.2251   0.1041   0.2245   0.1041 -4996.574
 85  40   2244.7    767.3   0.0230   0.2220   0.1035   0.2211   0.1035 -4986.641
 85  41   2244.7    767.3   0.0230   0.2199   0.1046   0.2195   0.1046 -4984.711
 85  42   2244.7    767.3   0.0172   0.1458   0.1179   0.1498   0.1179 -4787.774
 85  43   2244.7    767.3   0.0104   0.1263   0.0827   0.1199   0.0827 -4669.503
 85  44   2244.7    767.3   0.0109   0.1292   0.0843   0.1231   0.0843 -4681.289
 85  45   2244.7    767.3   0.0109   0.1292   0.0843   0.1231   0.0843 -4681.289
 85  46   2244.7    767.3   0.0104   0.1322   0.0784   0.1242   0.0784 -4680.701
 85  47   2244.7    767.3   0.0108   0.1308   0.0827   0.1242   0.0827 -4683.161
 85  48   2244.7    767.3   0.0108   0.1308   0.0827   0.1242   0.0827 -4683.161
 85  49   2244.7    767.3   0.0108   0.1308   0.0827   0.1242   0.0827 -4683.161
 85  50   2244.7    767.3   0.0108   0.1291   0.0838   0.1229   0.0838 -4679.568
 85  51   2244.7    767.3   0.0108   0.1278   0.0847   0.1218   0.0847 -4676.417
 85  52   2244.7    767.3   0.0108   0.1235   0.0876   0.1186   0.0876 -4667.006
 85  53   2244.7    767.3   0.0108   0.1338   0.0808   0.1264   0.0808 -4688.583
 85  54   2244.7    767.3   0.0108   0.1234   0.0877   0.1185   0.0877 -4667.088
 85  55   2244.7    767.3   0.0104   0.1279   0.0810   0.1210   0.0810 -4671.381
 85  56   2244.7    767.3   0.0063   0.1146   0.0550   0.1017   0.0550 -4590.746
 85  57   2244.7    767.3   0.0112   0.1609   0.0699   0.1481   0.0699 -4747.975
 85  58   2244.7    767.3   0.0112   0.1625   0.0692   0.1493   0.0692 -4750.800
 85  59   2244.7    767.3   0.0112   0.1670   0.0674   0.1527   0.0674 -4759.352
 85  60   2244.7    767.3   0.0112   0.1624   0.0693   0.1493   0.0693 -4750.853
 85  61   2244.7    767.3   0.0045   0.0879   0.0509   0.0772   0.0509 -4500.450
 85  62   2244.7    767.3   0.0081   0.1177   0.0687   0.1081   0.0687 -4619.793
 85  63   2244.7    767.3   0.0081   0.1030   0.0786   0.0969   0.0786 -4587.623
 85  64   2244.7    767.3   0.0081   0.1148   0.0705   0.1058   0.0705 -4613.436
 85  65   2244.7    767.3   0.0081   0.0974   0.0832   0.0926   0.0832 -4574.236
 85  66   2244.7    767.3   0.0081   0.0974   0.0832   0.0926   0.0832 -4574.236
 85  67   2244.7    767.3   0.0081   0.0974   0.0832   0.0926   0.0832 -4574.236
 85  68   2244.7    767.3   0.0054   0.0961   0.0561   0.0855   0.0561 -4534.480
 85  69   2244.7    767.3   0.0053   0.1215   0.0438   0.1047   0.0438 -4587.400
 85  70   2244.7    767.3   0.0058   0.1109   0.0520   0.0976   0.0520 -4571.686
 85  71   2244.7    767.3   0.0058   0.1110   0.0520   0.0977   0.0520 -4571.610
 85  72   2244.7    767.3   0.0058   0.1109   0.0520   0.0976   0.0520 -4571.686
 85  73   2244.7    767.3   0.0058   0.1052   0.0548   0.0933   0.0548 -4558.595
 85  74   2244.7    767.3   0.0058   0.1052   0.0548   0.0933   0.0548 -4558.595
 85  75   2244.7    767.3   0.0058   0.1109   0.0520   0.0976   0.0520 -4571.686
 85  76   2244.7    767.3   0.0058   0.1109   0.0520   0.0976   0.0520 -4571.686
 85  77   2244.7    767.3   0.0062   0.1212   0.0512   0.1065   0.0512 -4600.017
 85  78   2244.7    767.3   0.0062   0.1242   0.0500   0.1088   0.0500 -4606.263
 85  79   2244.7    767.3   0.0062   0.1212   0.0512   0.1065   0.0512 -4600.017
 85  80   2244.7    767.3   0.0058   0.1301   0.0443   0.1123   0.0443 -4612.434
 85  81   2244.7    767.3   0.0058   0.1301   0.0443   0.1123   0.0443 -4612.434
 85  82   2244.7    767.3   0.0067   0.1242   0.0536   0.1098   0.0536 -4612.338
 85  83   2244.7    767.3   0.0040   0.1341   0.0300   0.1115   0.0300 -4598.262
 85  84   2244.7    767.3   0.0000   0.0000  99.0000   0.0000  99.0000 -4127.327
 86   1   2244.7    767.3   0.1053   0.6392   0.1648   0.7241   0.1648 -6020.516
 86   2   2244.7    767.3   0.0460   0.3801   0.1210   0.3933   0.1210 -5406.510
 86   3   2244.7    767.3   0.0460   0.3801   0.1210   0.3933   0.1210 -5406.510
 86   4   2244.7    767.3   0.0459   0.3962   0.1159   0.4055   0.1159 -5421.365
 86   5   2244.7    767.3   0.0484   0.3412   0.1419   0.3690   0.1419 -5381.644
 86   6   2244.7    767.3   0.0485   0.3389   0.1430   0.3673   0.1430 -5380.245
 86   7   2244.7    767.3   0.0485   0.3389   0.1430   0.3673   0.1430 -5380.245
 86   8   2244.7    767.3   0.0479   0.3464   0.1383   0.3718   0.1383 -5384.177
 86   9   2244.7    767.3   0.0524   0.3289   0.1594   0.3685   0.1594 -5401.461
 86  10   2244.7    767.3   0.0569   0.3213   0.1772   0.3729   0.1772 -5428.678
 86  11   2244.7    767.3   0.0325   0.2137   0.1522   0.2360   0.1522 -5070.484
 86  12   2244.7    767.3   0.0322   0.1846   0.1743   0.2131   0.1743 -5019.326
 86  13   2244.7    767.3   0.0322   0.1875   0.1716   0.2153   0.1716 -5024.910
 86  14   2244.7    767.3   0.0272   0.1829   0.1487   0.2006   0.1487 -4965.564
 86  15   2244.7    767.3   0.0281   0.1907   0.1474   0.2086   0.1474 -4988.351
 86  16   2244.7    767.3   0.0276   0.1891   0.1462   0.2063   0.1462 -4981.067
 86  17   2244.7    767.3   0.0277   0.1845   0.1499   0.2028   0.1499 -4972.868
 86  18   2244.7    767.3   0.0277   0.1875   0.1475   0.2051   0.1475 -4978.370
 86  19   2244.7    767.3   0.0276   0.1891   0.1462   0.2063   0.1462 -4981.067
 86  20   2244.7    767.3   0.0276   0.1925   0.1436   0.2089   0.1436 -4986.309
 86  21   2244.7    767.3   0.0277   0.1860   0.1487   0.2040   0.1487 -4975.639
 86  22   2244.7    767.3   0.0276   0.1892   0.1462   0.2064   0.1462 -4981.033
 86  23   2244.7    767.3   0.0277   0.1826   0.1515   0.2015   0.1515 -4970.322
 86  24   2244.7    767.3   0.0276   0.1907   0.1449   0.2076   0.1449 -4983.722
 86  25   2244.7    767.3   0.0277   0.1843   0.1501   0.2027   0.1501 -4973.014
 86  26   2244.7    767.3   0.0244   0.2028   0.1201   0.2095   0.1201 -4973.256
 86  27   2244.7    767.3   0.0244   0.2028   0.1201   0.2095   0.1201 -4973.256
 86  28   2244.7    767.3   0.0244   0.2028   0.1201   0.2095   0.1201 -4973.256
 86  29   2244.7    767.3   0.0244   0.2028   0.1201   0.2095   0.1201 -4973.256
 86  30   2244.7    767.3   0.0239   0.2196   0.1088   0.2213   0.1088 -4993.938
 86  31   2244.7    767.3   0.0239   0.2196   0.1088   0.2213   0.1088 -4993.938
 86  32   2244.7    767.3   0.0239   0.2230   0.1071   0.2238   0.1071 -4998.925
 86  33   2244.7    767.3   0.0244   0.2229   0.1093   0.2248   0.1093 -5003.735
 86  34   2244.7    767.3   0.0258   0.2151   0.1199   0.2221   0.1199 -5005.910
 86  35   2244.7    767.3   0.0253   0.2200   0.1150   0.2247   0.1150 -5008.872
 86  36   2244.7    767.3   0.0253   0.2200   0.1150   0.2247   0.1150 -5008.872
 86  37   2244.7    767.3   0.0253   0.2252   0.1123   0.2287   0.1123 -5015.868
 86  38   2244.7    767.3   0.0253   0.2252   0.1123   0.2287   0.1123 -5015.868
 86  39   2244.7    767.3   0.0253   0.2252   0.1123   0.2287   0.1123 -5015.868
 86  40   2244.7    767.3   0.0248   0.2219   0.1120   0.2251   0.1120 -5006.159
 86  41   2244.7    767.3   0.0248   0.2231   0.1113   0.2261   0.1113 -5009.338
 86  42   2244.7    767.3   0.0180   0.1610   0.1120   0.1633   0.1120 -4826.485
 86  43   2244.7    767.3   0.0100   0.1185   0.0847   0.1130   0.0847 -4649.102
 86  44   2244.7    767.3   0.0105   0.1172   0.0895   0.1130   0.0895 -4651.415
 86  45   2244.7    767.3   0.0105   0.1172   0.0895   0.1130   0.0895 -4651.415
 86  46   2244.7    767.3   0.0099   0.1246   0.0798   0.1175   0.0798 -4660.383
 86  47   2244.7    767.3   0.0085   0.1293   0.0659   0.1179   0.0659 -4651.133
 86  48   2244.7    767.3   0.0085   0.1293   0.0659   0.1179   0.0659 -4651.133
 86  49   2244.7    767.3   0.0085   0.1293   0.0659   0.1179   0.0659 -4651.133
 86  50   2244.7    767.3   0.0094   0.1306   0.0721   0.1209   0.0721 -4665.178
 86  51   2244.7    767.3   0.0094   0.1263   0.0747   0.1176   0.0747 -4655.895
 86  52   2244.7    767.3   0.0094   0.1250   0.0754   0.1166   0.0754 -4652.662
 86  53   2244.7    767.3   0.0094   0.1338   0.0704   0.1233   0.0704 -4671.139
 86  54   2244.7    767.3   0.0094   0.1219   0.0773   0.1142   0.0773 -4646.531
 86  55   2244.7    767.3   0.0090   0.1264   0.0710   0.1167   0.0710 -4650.722
 86  56   2244.7    767.3   0.0072   0.1131   0.0637   0.1025   0.0637 -4599.670
 86  57   2244.7    767.3   0.0109   0.1501   0.0724   0.1390   0.0724 -4723.309
 86  58   2244.7    767.3   0.0109   0.1516   0.0716   0.1401   0.0716 -4726.208
 86  59   2244.7    767.3   0.0109   0.1561   0.0695   0.1435   0.0695 -4734.965
 86  60   2244.7    767.3   0.0109   0.1515   0.0717   0.1401   0.0717 -4726.257
 86  61   2244.7    767.3   0.0053   0.0906   0.0590   0.0812   0.0590 -4519.618
 86  62   2244.7    767.3   0.0090   0.1322   0.0677   0.1211   0.0677 -4662.076
 86  63   2244.7    767.3   0.0090   0.1189   0.0754   0.1109   0.0754 -4634.259
 86  64   2244.7    767.3   0.0090   0.1293   0.0693   0.1188   0.0693 -4655.961
 86  65   2244.7    767.3   0.0090   0.1190   0.0753   0.1110   0.0753 -4634.145
 86  66   2244.7    767.3   0.0090   0.1190   0.0753   0.1110   0.0753 -4634.145
 86  67   2244.7    767.3   0.0090   0.1190   0.0753   0.1110   0.0753 -4634.145
 86  68   2244.7    767.3   0.0072   0.1088   0.0658   0.0992   0.0658 -4588.330
 86  69   2244.7    767.3   0.0058   0.1094   0.0527   0.0965   0.0527 -4568.453
 86  70   2244.7    767.3   0.0053   0.0989   0.0538   0.0875   0.0538 -4539.495
 86  71   2244.7    767.3   0.0053   0.0990   0.0537   0.0876   0.0537 -4539.426
 86  72   2244.7    767.3   0.0053   0.0989   0.0538   0.0875   0.0538 -4539.495
 86  73   2244.7    767.3   0.0053   0.0933   0.0570   0.0832   0.0570 -4525.933
 86  74   2244.7    767.3   0.0053   0.0933   0.0570   0.0832   0.0570 -4525.933
 86  75   2244.7    767.3   0.0053   0.0989   0.0538   0.0875   0.0538 -4539.495
 86  76   2244.7    767.3   0.0053   0.0989   0.0538   0.0875   0.0538 -4539.495
 86  77   2244.7    767.3   0.0058   0.1019   0.0566   0.0908   0.0566 -4552.281
 86  78   2244.7    767.3   0.0058   0.1049   0.0550   0.0931   0.0550 -4558.809
 86  79   2244.7    767.3   0.0058   0.1019   0.0566   0.0908   0.0566 -4552.281
 86  80   2244.7    767.3   0.0053   0.1008   0.0528   0.0889   0.0528 -4542.501
 86  81   2244.7    767.3   0.0053   0.1008   0.0528   0.0889   0.0528 -4542.501
 86  82   2244.7    767.3   0.0062   0.1050   0.0592   0.0942   0.0592 -4564.871
 86  83   2244.7    767.3   0.0058   0.1267   0.0460   0.1098   0.0460 -4608.417
 86  84   2244.7    767.3   0.0045   0.0976   0.0456   0.0846   0.0456 -4523.905
 86  85   2244.7    767.3   0.0045   0.0976   0.0456   0.0846   0.0456 -4523.905
 87   1   2244.7    767.3   0.1091   0.6834   0.1596   0.7662   0.1596 -6066.802
 87   2   2244.7    767.3   0.0464   0.3954   0.1174   0.4060   0.1174 -5422.823
 87   3   2244.7    767.3   0.0464   0.3954   0.1174   0.4060   0.1174 -5422.823
 87   4   2244.7    767.3   0.0463   0.4119   0.1125   0.4184   0.1125 -5437.349
 87   5   2244.7    767.3   0.0489   0.3492   0.1400   0.3762   0.1400 -5393.580
 87   6   2244.7    767.3   0.0489   0.3396   0.1440   0.3689   0.1440 -5383.214
 87   7   2244.7    767.3   0.0489   0.3396   0.1440   0.3689   0.1440 -5383.214
 87   8   2244.7    767.3   0.0484   0.3470   0.1395   0.3734   0.1395 -5387.634
 87   9   2244.7    767.3   0.0515   0.3385   0.1521   0.3738   0.1521 -5404.183
 87  10   2244.7    767.3   0.0570   0.3346   0.1702   0.3831   0.1702 -5443.702
 87  11   2244.7    767.3   0.0343   0.2253   0.1523   0.2489   0.1523 -5105.438
 87  12   2244.7    767.3   0.0340   0.1866   0.1823   0.2186   0.1823 -5039.144
 87  13   2244.7    767.3   0.0340   0.1878   0.1811   0.2196   0.1811 -5042.044
 87  14   2244.7    767.3   0.0291   0.1864   0.1559   0.2074   0.1559 -4989.178
 87  15   2244.7    767.3   0.0300   0.1846   0.1625   0.2082   0.1625 -4995.667
 87  16   2244.7    767.3   0.0295   0.1830   0.1614   0.2059   0.1614 -4988.415
 87  17   2244.7    767.3   0.0295   0.1815   0.1628   0.2047   0.1628 -4985.658
 87  18   2244.7    767.3   0.0295   0.1878   0.1572   0.2095   0.1572 -4996.543
 87  19   2244.7    767.3   0.0295   0.1830   0.1614   0.2059   0.1614 -4988.415
 87  20   2244.7    767.3   0.0295   0.1864   0.1584   0.2084   0.1584 -4993.728
 87  21   2244.7    767.3   0.0295   0.1895   0.1557   0.2108   0.1557 -4999.148
 87  22   2244.7    767.3   0.0295   0.1927   0.1531   0.2132   0.1531 -5004.503
 87  23   2244.7    767.3   0.0295   0.1861   0.1586   0.2083   0.1586 -4993.871
 87  24   2244.7    767.3   0.0295   0.1846   0.1599   0.2071   0.1599 -4991.104
 87  25   2244.7    767.3   0.0295   0.1845   0.1601   0.2070   0.1601 -4991.190
 87  26   2244.7    767.3   0.0254   0.2073   0.1224   0.2151   0.1224 -4991.026
 87  27   2244.7    767.3   0.0254   0.2073   0.1224   0.2151   0.1224 -4991.026
 87  28   2244.7    767.3   0.0254   0.2073   0.1224   0.2151   0.1224 -4991.026
 87  29   2244.7    767.3   0.0254   0.2073   0.1224   0.2151   0.1224 -4991.026
 87  30   2244.7    767.3   0.0253   0.2147   0.1178   0.2206   0.1178 -4999.878
 87  31   2244.7    767.3   0.0253   0.2147   0.1178   0.2206   0.1178 -4999.878
 87  32   2244.7    767.3   0.0253   0.2147   0.1178   0.2206   0.1178 -4999.877
 87  33   2244.7    767.3   0.0258   0.2146   0.1200   0.2216   0.1200 -5004.628
 87  34   2244.7    767.3   0.0272   0.2103   0.1292   0.2215   0.1292 -5010.888
 87  35   2244.7    767.3   0.0267   0.2152   0.1240   0.2241   0.1240 -5013.972
 87  36   2244.7    767.3   0.0267   0.2152   0.1240   0.2241   0.1240 -5013.972
 87  37   2244.7    767.3   0.0267   0.2201   0.1212   0.2279   0.1212 -5021.185
 87  38   2244.7    767.3   0.0267   0.2201   0.1212   0.2279   0.1212 -5021.185
 87  39   2244.7    767.3   0.0267   0.2201   0.1212   0.2279   0.1212 -5021.185
 87  40   2244.7    767.3   0.0262   0.2120   0.1237   0.2206   0.1237 -5003.759
 87  41   2244.7    767.3   0.0262   0.2115   0.1240   0.2203   0.1240 -5004.435
 87  42   2244.7    767.3   0.0185   0.1754   0.1055   0.1755   0.1055 -4856.921
 87  43   2244.7    767.3   0.0115   0.0952   0.1211   0.0985   0.1211 -4614.061
 87  44   2244.7    767.3   0.0120   0.0908   0.1323   0.0962   0.1323 -4609.330
 87  45   2244.7    767.3   0.0120   0.0908   0.1323   0.0962   0.1323 -4609.330
 87  46   2244.7    767.3   0.0114   0.0982   0.1162   0.1006   0.1162 -4619.699
 87  47   2244.7    767.3   0.0108   0.1176   0.0921   0.1141   0.0921 -4655.128
 87  48   2244.7    767.3   0.0108   0.1176   0.0921   0.1141   0.0921 -4655.128
 87  49   2244.7    767.3   0.0108   0.1176   0.0921   0.1141   0.0921 -4655.128
 87  50   2244.7    767.3   0.0108   0.1232   0.0878   0.1184   0.0878 -4667.188
 87  51   2244.7    767.3   0.0108   0.1204   0.0899   0.1162   0.0899 -4660.866
 87  52   2244.7    767.3   0.0108   0.1147   0.0944   0.1118   0.0944 -4648.100
 87  53   2244.7    767.3   0.0108   0.1204   0.0899   0.1162   0.0899 -4660.847
 87  54   2244.7    767.3   0.0108   0.1116   0.0970   0.1095   0.0970 -4641.781
 87  55   2244.7    767.3   0.0104   0.1147   0.0904   0.1109   0.0904 -4643.132
 87  56   2244.7    767.3   0.0081   0.1043   0.0778   0.0979   0.0778 -4592.054
 87  57   2244.7    767.3   0.0090   0.1379   0.0654   0.1256   0.0654 -4676.524
 87  58   2244.7    767.3   0.0090   0.1395   0.0647   0.1267   0.0647 -4679.510
 87  59   2244.7    767.3   0.0090   0.1438   0.0627   0.1301   0.0627 -4688.517
 87  60   2244.7    767.3   0.0090   0.1394   0.0647   0.1267   0.0647 -4679.556
 87  61   2244.7    767.3   0.0072   0.1033   0.0693   0.0949   0.0693 -4575.076
 87  62   2244.7    767.3   0.0117   0.1324   0.0883   0.1273   0.0883 -4696.216
 87  63   2244.7    767.3   0.0117   0.1204   0.0972   0.1182   0.0972 -4671.588
 87  64   2244.7    767.3   0.0117   0.1309   0.0893   0.1262   0.0893 -4693.155
 87  65   2244.7    767.3   0.0117   0.1148   0.1020   0.1139   0.1020 -4658.769
 87  66   2244.7    767.3   0.0117   0.1148   0.1020   0.1139   0.1020 -4658.769
 87  67   2244.7    767.3   0.0117   0.1148   0.1020   0.1139   0.1020 -4658.769
 87  68   2244.7    767.3   0.0090   0.1074   0.0838   0.1022   0.0838 -4609.032
 87  69   2244.7    767.3   0.0058   0.0684   0.0847   0.0653   0.0847 -4468.615
 87  70   2244.7    767.3   0.0054   0.0751   0.0713   0.0693   0.0713 -4480.936
 87  71   2244.7    767.3   0.0054   0.0724   0.0740   0.0673   0.0740 -4473.609
 87  72   2244.7    767.3   0.0054   0.0751   0.0713   0.0693   0.0713 -4480.936
 87  73   2244.7    767.3   0.0054   0.0669   0.0801   0.0631   0.0801 -4458.796
 87  74   2244.7    767.3   0.0054   0.0669   0.0801   0.0631   0.0801 -4458.796
 87  75   2244.7    767.3   0.0054   0.0751   0.0713   0.0693   0.0713 -4480.936
 87  76   2244.7    767.3   0.0054   0.0751   0.0713   0.0693   0.0713 -4480.936
 87  77   2244.7    767.3   0.0058   0.0641   0.0905   0.0620   0.0905 -4457.498
 87  78   2244.7    767.3   0.0058   0.0697   0.0832   0.0662   0.0832 -4472.415
 87  79   2244.7    767.3   0.0058   0.0641   0.0905   0.0620   0.0905 -4457.498
 87  80   2244.7    767.3   0.0053   0.0891   0.0600   0.0800   0.0600 -4516.248
 87  81   2244.7    767.3   0.0053   0.0891   0.0600   0.0800   0.0600 -4516.248
 87  82   2244.7    767.3   0.0062   0.0780   0.0801   0.0736   0.0801 -4500.452
 87  83   2244.7    767.3   0.0058   0.1162   0.0502   0.1018   0.0502 -4586.634
 87  84   2244.7    767.3   0.0058   0.1109   0.0522   0.0977   0.0522 -4572.251
 87  85   2244.7    767.3   0.0058   0.1109   0.0522   0.0977   0.0522 -4572.251
 87  86   2244.7    767.3   0.0053   0.0903   0.0592   0.0810   0.0592 -4519.842
 88   1   2244.7    767.3   0.1084   0.6839   0.1584   0.7650   0.1584 -6061.980
 88   2   2244.7    767.3   0.0423   0.4048   0.1044   0.4039   0.1044 -5390.235
 88   3   2244.7    767.3   0.0423   0.4048   0.1044   0.4039   0.1044 -5390.235
 88   4   2244.7    767.3   0.0423   0.4191   0.1008   0.4147   0.1008 -5403.505
 88   5   2244.7    767.3   0.0492   0.3469   0.1417   0.3751   0.1417 -5391.196
 88   6   2244.7    767.3   0.0492   0.3452   0.1424   0.3737   0.1424 -5389.042
 88   7   2244.7    767.3   0.0492   0.3452   0.1424   0.3737   0.1424 -5389.042
 88   8   2244.7    767.3   0.0487   0.3508   0.1387   0.3769   0.1387 -5391.264
 88   9   2244.7    767.3   0.0521   0.3389   0.1538   0.3756   0.1538 -5407.363
 88  10   2244.7    767.3   0.0576   0.3386   0.1700   0.3875   0.1700 -5450.526
 88  11   2244.7    767.3   0.0325   0.2255   0.1443   0.2451   0.1443 -5089.235
 88  12   2244.7    767.3   0.0334   0.2004   0.1667   0.2278   0.1667 -5055.114
 88  13   2244.7    767.3   0.0334   0.2002   0.1669   0.2277   0.1669 -5055.232
 88  14   2244.7    767.3   0.0299   0.1931   0.1549   0.2144   0.1549 -5008.053
 88  15   2244.7    767.3   0.0309   0.1913   0.1613   0.2152   0.1613 -5014.523
 88  16   2244.7    767.3   0.0304   0.1930   0.1574   0.2154   0.1574 -5012.633
 88  17   2244.7    767.3   0.0304   0.1865   0.1630   0.2105   0.1630 -5001.947
 88  18   2244.7    767.3   0.0304   0.1978   0.1535   0.2191   0.1535 -5020.598
 88  19   2244.7    767.3   0.0304   0.1930   0.1574   0.2154   0.1574 -5012.633
 88  20   2244.7    767.3   0.0304   0.1915   0.1587   0.2142   0.1587 -5009.931
 88  21   2244.7    767.3   0.0304   0.1946   0.1561   0.2166   0.1561 -5015.297
 88  22   2244.7    767.3   0.0304   0.1978   0.1535   0.2191   0.1535 -5020.597
 88  23   2244.7    767.3   0.0304   0.1962   0.1548   0.2178   0.1548 -5017.982
 88  24   2244.7    767.3   0.0304   0.1947   0.1560   0.2167   0.1560 -5015.266
 88  25   2244.7    767.3   0.0304   0.1978   0.1535   0.2191   0.1535 -5020.599
 88  26   2244.7    767.3   0.0248   0.1998   0.1244   0.2082   0.1244 -4972.982
 88  27   2244.7    767.3   0.0248   0.1998   0.1244   0.2082   0.1244 -4972.982
 88  28   2244.7    767.3   0.0248   0.1998   0.1244   0.2082   0.1244 -4972.982
 88  29   2244.7    767.3   0.0248   0.1998   0.1244   0.2082   0.1244 -4972.982
 88  30   2244.7    767.3   0.0255   0.2095   0.1217   0.2171   0.1217 -4995.367
 88  31   2244.7    767.3   0.0255   0.2095   0.1217   0.2171   0.1217 -4995.367
 88  32   2244.7    767.3   0.0255   0.2061   0.1237   0.2145   0.1237 -4990.248
 88  33   2244.7    767.3   0.0260   0.2060   0.1261   0.2155   0.1261 -4994.989
 88  34   2244.7    767.3   0.0259   0.2019   0.1285   0.2122   0.1285 -4986.651
 88  35   2244.7    767.3   0.0254   0.2065   0.1232   0.2147   0.1232 -4989.947
 88  36   2244.7    767.3   0.0254   0.2065   0.1232   0.2147   0.1232 -4989.947
 88  37   2244.7    767.3   0.0254   0.2051   0.1241   0.2136   0.1241 -4986.827
 88  38   2244.7    767.3   0.0254   0.2051   0.1241   0.2136   0.1241 -4986.827
 88  39   2244.7    767.3   0.0254   0.2051   0.1241   0.2136   0.1241 -4986.827
 88  40   2244.7    767.3   0.0250   0.2050   0.1218   0.2125   0.1218 -4982.180
 88  41   2244.7    767.3   0.0250   0.2065   0.1209   0.2136   0.1209 -4985.285
 88  42   2244.7    767.3   0.0191   0.2279   0.0838   0.2169   0.0838 -4951.856
 88  43   2244.7    767.3   0.0090   0.1177   0.0766   0.1101   0.0766 -4631.992
 88  44   2244.7    767.3   0.0095   0.1134   0.0835   0.1079   0.0835 -4628.093
 88  45   2244.7    767.3   0.0095   0.1134   0.0835   0.1079   0.0835 -4628.093
 88  46   2244.7    767.3   0.0099   0.1206   0.0822   0.1144   0.0822 -4649.706
 88  47   2244.7    767.3   0.0100   0.1413   0.0705   0.1302   0.0705 -4695.746
 88  48   2244.7    767.3   0.0100   0.1413   0.0705   0.1302   0.0705 -4695.746
 88  49   2244.7    767.3   0.0100   0.1413   0.0705   0.1302   0.0705 -4695.746
 88  50   2244.7    767.3   0.0099   0.1502   0.0662   0.1371   0.0662 -4712.822
 88  51   2244.7    767.3   0.0100   0.1427   0.0697   0.1313   0.0697 -4698.083
 88  52   2244.7    767.3   0.0100   0.1413   0.0704   0.1302   0.0704 -4695.053
 88  53   2244.7    767.3   0.0099   0.1518   0.0655   0.1383   0.0655 -4715.695
 88  54   2244.7    767.3   0.0100   0.1425   0.0698   0.1312   0.0698 -4698.204
 88  55   2244.7    767.3   0.0095   0.1413   0.0672   0.1292   0.0672 -4690.085
 88  56   2244.7    767.3   0.0063   0.1132   0.0556   0.1006   0.0556 -4587.649
 88  57   2244.7    767.3   0.0045   0.1327   0.0337   0.1114   0.0337 -4601.658
 88  58   2244.7    767.3   0.0045   0.1342   0.0333   0.1126   0.0333 -4604.683
 88  59   2244.7    767.3   0.0045   0.1371   0.0326   0.1148   0.0326 -4610.760
 88  60   2244.7    767.3   0.0045   0.1327   0.0337   0.1114   0.0337 -4601.650
 88  61   2244.7    767.3   0.0090   0.1523   0.0593   0.1365   0.0593 -4704.266
 88  62   2244.7    767.3   0.0127   0.1781   0.0711   0.1645   0.0711 -4797.698
 88  63   2244.7    767.3   0.0127   0.1684   0.0753   0.1571   0.0753 -4781.288
 88  64   2244.7    767.3   0.0127   0.1782   0.0711   0.1645   0.0711 -4797.668
 88  65   2244.7    767.3   0.0127   0.1673   0.0757   0.1562   0.0757 -4777.517
 88  66   2244.7    767.3   0.0127   0.1673   0.0757   0.1562   0.0757 -4777.517
 88  67   2244.7    767.3   0.0127   0.1673   0.0757   0.1562   0.0757 -4777.517
 88  68   2244.7    767.3   0.0099   0.1582   0.0629   0.1431   0.0629 -4727.312
 88  69   2244.7    767.3   0.0068   0.1421   0.0476   0.1237   0.0476 -4653.972
 88  70   2244.7    767.3   0.0072   0.1475   0.0491   0.1289   0.0491 -4672.834
 88  71   2244.7    767.3   0.0072   0.1445   0.0501   0.1266   0.0501 -4666.920
 88  72   2244.7    767.3   0.0072   0.1475   0.0491   0.1289   0.0491 -4672.834
 88  73   2244.7    767.3   0.0073   0.1385   0.0524   0.1220   0.0524 -4655.015
 88  74   2244.7    767.3   0.0073   0.1385   0.0524   0.1220   0.0524 -4655.015
 88  75   2244.7    767.3   0.0072   0.1475   0.0491   0.1289   0.0491 -4672.834
 88  76   2244.7    767.3   0.0072   0.1475   0.0491   0.1289   0.0491 -4672.834
 88  77   2244.7    767.3   0.0077   0.1490   0.0516   0.1311   0.0516 -4681.700
 88  78   2244.7    767.3   0.0077   0.1430   0.0539   0.1265   0.0539 -4669.899
 88  79   2244.7    767.3   0.0077   0.1490   0.0516   0.1311   0.0516 -4681.700
 88  80   2244.7    767.3   0.0090   0.1570   0.0575   0.1401   0.0575 -4712.849
 88  81   2244.7    767.3   0.0090   0.1570   0.0575   0.1401   0.0575 -4712.849
 88  82   2244.7    767.3   0.0091   0.1417   0.0641   0.1286   0.0641 -4684.202
 88  83   2244.7    767.3   0.0049   0.1311   0.0376   0.1112   0.0376 -4606.362
 88  84   2244.7    767.3   0.0091   0.1626   0.0557   0.1446   0.0557 -4725.316
 88  85   2244.7    767.3   0.0091   0.1626   0.0557   0.1446   0.0557 -4725.316
 88  86   2244.7    767.3   0.0081   0.1549   0.0526   0.1366   0.0526 -4699.291
 88  87   2244.7    767.3   0.0072   0.1412   0.0513   0.1241   0.0513 -4661.150
 89   1   2244.7    767.3   0.1083   0.6927   0.1564   0.7716   0.1564 -6066.076
 89   2   2244.7    767.3   0.0423   0.4152   0.1018   0.4118   0.1018 -5399.598
 89   3   2244.7    767.3   0.0423   0.4152   0.1018   0.4118   0.1018 -5399.598
 89   4   2244.7    767.3   0.0422   0.4296   0.0983   0.4228   0.0983 -5412.687
 89   5   2244.7    767.3   0.0492   0.3445   0.1428   0.3733   0.1428 -5389.383
 89   6   2244.7    767.3   0.0492   0.3464   0.1420   0.3747   0.1420 -5391.470
 89   7   2244.7    767.3   0.0492   0.3464   0.1420   0.3747   0.1420 -5391.470
 89   8   2244.7    767.3   0.0487   0.3521   0.1383   0.3779   0.1383 -5393.682
 89   9   2244.7    767.3   0.0521   0.3502   0.1488   0.3842   0.1488 -5419.867
 89  10   2244.7    767.3   0.0576   0.3421   0.1682   0.3901   0.1682 -5454.885
 89  11   2244.7    767.3   0.0325   0.2305   0.1411   0.2489   0.1411 -5096.752
 89  12   2244.7    767.3   0.0334   0.2035   0.1641   0.2302   0.1641 -5060.412
 89  13   2244.7    767.3   0.0334   0.2033   0.1643   0.2301   0.1643 -5060.532
 89  14   2244.7    767.3   0.0299   0.1979   0.1511   0.2181   0.1511 -5016.043
 89  15   2244.7    767.3   0.0308   0.1961   0.1573   0.2188   0.1573 -5022.541
 89  16   2244.7    767.3   0.0304   0.1961   0.1549   0.2178   0.1549 -5018.007
 89  17   2244.7    767.3   0.0304   0.1913   0.1589   0.2141   0.1589 -5010.042
 89  18   2244.7    767.3   0.0304   0.2026   0.1498   0.2227   0.1498 -5028.515
 89  19   2244.7    767.3   0.0304   0.1961   0.1549   0.2178   0.1549 -5018.007
 89  20   2244.7    767.3   0.0304   0.1962   0.1548   0.2179   0.1548 -5017.947
 89  21   2244.7    767.3   0.0304   0.1994   0.1523   0.2203   0.1523 -5023.263
 89  22   2244.7    767.3   0.0304   0.2026   0.1498   0.2227   0.1498 -5028.514
 89  23   2244.7    767.3   0.0304   0.1993   0.1524   0.2202   0.1524 -5023.324
 89  24   2244.7    767.3   0.0304   0.1978   0.1535   0.2190   0.1535 -5020.623
 89  25   2244.7    767.3   0.0304   0.2009   0.1511   0.2215   0.1511 -5025.924
 89  26   2244.7    767.3   0.0248   0.2029   0.1224   0.2106   0.1224 -4978.291
 89  27   2244.7    767.3   0.0248   0.2029   0.1224   0.2106   0.1224 -4978.291
 89  28   2244.7    767.3   0.0248   0.2029   0.1224   0.2106   0.1224 -4978.291
 89  29   2244.7    767.3   0.0248   0.2029   0.1224   0.2106   0.1224 -4978.291
 89  30   2244.7    767.3   0.0255   0.2060   0.1238   0.2145   0.1238 -4990.306
 89  31   2244.7    767.3   0.0255   0.2060   0.1238   0.2145   0.1238 -4990.306
 89  32   2244.7    767.3   0.0255   0.2060   0.1238   0.2145   0.1238 -4990.306
 89  33   2244.7    767.3   0.0260   0.2059   0.1262   0.2155   0.1262 -4995.047
 89  34   2244.7    767.3   0.0259   0.2018   0.1285   0.2122   0.1285 -4986.708
 89  35   2244.7    767.3   0.0254   0.2064   0.1233   0.2146   0.1233 -4990.005
 89  36   2244.7    767.3   0.0254   0.2064   0.1233   0.2146   0.1233 -4990.005
 89  37   2244.7    767.3   0.0254   0.2050   0.1242   0.2135   0.1242 -4986.884
 89  38   2244.7    767.3   0.0254   0.2050   0.1242   0.2135   0.1242 -4986.884
 89  39   2244.7    767.3   0.0254   0.2050   0.1242   0.2135   0.1242 -4986.884
 89  40   2244.7    767.3   0.0250   0.2049   0.1219   0.2124   0.1219 -4982.237
 89  41   2244.7    767.3   0.0250   0.2064   0.1210   0.2135   0.1210 -4985.343
 89  42   2244.7    767.3   0.0191   0.2311   0.0826   0.2194   0.0826 -4956.905
 89  43   2244.7    767.3   0.0090   0.1206   0.0748   0.1123   0.0748 -4638.355
 89  44   2244.7    767.3   0.0095   0.1163   0.0815   0.1100   0.0815 -4634.529
 89  45   2244.7    767.3   0.0095   0.1163   0.0815   0.1100   0.0815 -4634.529
 89  46   2244.7    767.3   0.0099   0.1206   0.0823   0.1143   0.0823 -4649.742
 89  47   2244.7    767.3   0.0100   0.1442   0.0690   0.1325   0.0690 -4701.748
 89  48   2244.7    767.3   0.0100   0.1442   0.0690   0.1325   0.0690 -4701.748
 89  49   2244.7    767.3   0.0100   0.1442   0.0690   0.1325   0.0690 -4701.748
 89  50   2244.7    767.3   0.0099   0.1532   0.0649   0.1393   0.0649 -4718.702
 89  51   2244.7    767.3   0.0100   0.1456   0.0683   0.1335   0.0683 -4704.065
 89  52   2244.7    767.3   0.0100   0.1442   0.0690   0.1325   0.0690 -4701.055
 89  53   2244.7    767.3   0.0099   0.1548   0.0642   0.1405   0.0642 -4721.554
 89  54   2244.7    767.3   0.0100   0.1425   0.0698   0.1312   0.0698 -4698.200
 89  55   2244.7    767.3   0.0095   0.1442   0.0659   0.1314   0.0659 -4696.087
 89  56   2244.7    767.3   0.0063   0.1175   0.0536   0.1039   0.0536 -4597.255
 89  57   2244.7    767.3   0.0045   0.1341   0.0334   0.1125   0.0334 -4604.772
 89  58   2244.7    767.3   0.0045   0.1356   0.0330   0.1136   0.0330 -4607.787
 89  59   2244.7    767.3   0.0045   0.1385   0.0323   0.1159   0.0323 -4613.843
 89  60   2244.7    767.3   0.0045   0.1341   0.0334   0.1125   0.0334 -4604.764
 89  61   2244.7    767.3   0.0090   0.1552   0.0582   0.1388   0.0582 -4710.120
 89  62   2244.7    767.3   0.0127   0.1812   0.0699   0.1668   0.0699 -4803.238
 89  63   2244.7    767.3   0.0127   0.1714   0.0739   0.1594   0.0739 -4786.940
 89  64   2244.7    767.3   0.0127   0.1796   0.0705   0.1656   0.0705 -4800.499
 89  65   2244.7    767.3   0.0127   0.1703   0.0744   0.1585   0.0744 -4783.183
 89  66   2244.7    767.3   0.0127   0.1703   0.0744   0.1585   0.0744 -4783.183
 89  67   2244.7    767.3   0.0127   0.1703   0.0744   0.1585   0.0744 -4783.183
 89  68   2244.7    767.3   0.0099   0.1611   0.0617   0.1454   0.0617 -4733.089
 89  69   2244.7    767.3   0.0068   0.1450   0.0466   0.1260   0.0466 -4659.963
 89  70   2244.7    767.3   0.0072   0.1504   0.0481   0.1312   0.0481 -4678.751
 89  71   2244.7    767.3   0.0072   0.1474   0.0491   0.1289   0.0491 -4672.879
 89  72   2244.7    767.3   0.0072   0.1504   0.0481   0.1312   0.0481 -4678.751
 89  73   2244.7    767.3   0.0072   0.1414   0.0513   0.1242   0.0513 -4661.057
 89  74   2244.7    767.3   0.0072   0.1414   0.0513   0.1242   0.0513 -4661.057
 89  75   2244.7    767.3   0.0072   0.1504   0.0481   0.1312   0.0481 -4678.751
 89  76   2244.7    767.3   0.0072   0.1504   0.0481   0.1312   0.0481 -4678.751
 89  77   2244.7    767.3   0.0077   0.1489   0.0517   0.1310   0.0517 -4681.746
 89  78   2244.7    767.3   0.0077   0.1429   0.0539   0.1264   0.0539 -4669.943
 89  79   2244.7    767.3   0.0077   0.1489   0.0517   0.1310   0.0517 -4681.746
 89  80   2244.7    767.3   0.0090   0.1584   0.0570   0.1412   0.0570 -4715.802
 89  81   2244.7    767.3   0.0090   0.1584   0.0570   0.1412   0.0570 -4715.802
 89  82   2244.7    767.3   0.0091   0.1446   0.0627   0.1308   0.0627 -4690.198
 89  83   2244.7    767.3   0.0049   0.1340   0.0368   0.1134   0.0368 -4612.514
 89  84   2244.7    767.3   0.0091   0.1672   0.0541   0.1480   0.0541 -4733.834
 89  85   2244.7    767.3   0.0091   0.1672   0.0541   0.1480   0.0541 -4733.834
 89  86   2244.7    767.3   0.0081   0.1550   0.0526   0.1366   0.0526 -4699.287
 89  87   2244.7    767.3   0.0072   0.1441   0.0503   0.1264   0.0503 -4667.153
 89  88   2244.7    767.3   0.0000   0.0114   0.0010   0.0088   0.0010 -4186.082
 90   1   2244.7    767.3   0.1068   0.6546   0.1632   0.7392   0.1632 -6038.781
 90   2   2244.7    767.3   0.0439   0.3956   0.1110   0.4006   0.1110 -5401.707
 90   3   2244.7    767.3   0.0439   0.3956   0.1110   0.4006   0.1110 -5401.707
 90   4   2244.7    767.3   0.0439   0.4120   0.1065   0.4130   0.1065 -5416.228
 90   5   2244.7    767.3   0.0498   0.3336   0.1493   0.3663   0.1493 -5384.307
 90   6   2244.7    767.3   0.0498   0.3279   0.1519   0.3620   0.1519 -5377.993
 90   7   2244.7    767.3   0.0498   0.3279   0.1519   0.3620   0.1519 -5377.993
 90   8   2244.7    767.3   0.0493   0.3371   0.1462   0.3679   0.1462 -5384.682
 90   9   2244.7    767.3   0.0527   0.3254   0.1621   0.3666   0.1621 -5399.760
 90  10   2244.7    767.3   0.0581   0.3274   0.1775   0.3802   0.1775 -5444.885
 90  11   2244.7    767.3   0.0300   0.2012   0.1491   0.2209   0.1491 -5025.732
 90  12   2244.7    767.3   0.0298   0.1807   0.1647   0.2046   0.1647 -4987.776
 90  13   2244.7    767.3   0.0298   0.1773   0.1680   0.2021   0.1680 -4982.447
 90  14   2244.7    767.3   0.0276   0.1633   0.1689   0.1865   0.1689 -4932.719
 90  15   2244.7    767.3   0.0285   0.1616   0.1766   0.1873   0.1766 -4939.167
 90  16   2244.7    767.3   0.0281   0.1601   0.1754   0.1851   0.1754 -4931.725
 90  17   2244.7    767.3   0.0281   0.1570   0.1789   0.1828   0.1789 -4925.983
 90  18   2244.7    767.3   0.0280   0.1679   0.1671   0.1910   0.1671 -4945.851
 90  19   2244.7    767.3   0.0281   0.1601   0.1754   0.1851   0.1754 -4931.725
 90  20   2244.7    767.3   0.0281   0.1617   0.1735   0.1864   0.1735 -4934.506
 90  21   2244.7    767.3   0.0281   0.1648   0.1703   0.1887   0.1703 -4940.210
 90  22   2244.7    767.3   0.0280   0.1679   0.1671   0.1910   0.1671 -4945.851
 90  23   2244.7    767.3   0.0281   0.1631   0.1720   0.1874   0.1720 -4937.450
 90  24   2244.7    767.3   0.0281   0.1617   0.1736   0.1863   0.1736 -4934.554
 90  25   2244.7    767.3   0.0281   0.1647   0.1704   0.1886   0.1704 -4940.260
 90  26   2244.7    767.3   0.0239   0.1934   0.1235   0.2012   0.1235 -4951.899
 90  27   2244.7    767.3   0.0239   0.1934   0.1235   0.2012   0.1235 -4951.899
 90  28   2244.7    767.3   0.0239   0.1934   0.1235   0.2012   0.1235 -4951.899
 90  29   2244.7    767.3   0.0239   0.1934   0.1235   0.2012   0.1235 -4951.899
 90  30   2244.7    767.3   0.0225   0.1988   0.1131   0.2022   0.1131 -4944.704
 90  31   2244.7    767.3   0.0225   0.1988   0.1131   0.2022   0.1131 -4944.704
 90  32   2244.7    767.3   0.0225   0.1988   0.1131   0.2022   0.1131 -4944.703
 90  33   2244.7    767.3   0.0229   0.1956   0.1173   0.2008   0.1173 -4944.207
 90  34   2244.7    767.3   0.0229   0.1915   0.1196   0.1975   0.1196 -4935.715
 90  35   2244.7    767.3   0.0224   0.1962   0.1143   0.2001   0.1143 -4938.909
 90  36   2244.7    767.3   0.0224   0.1962   0.1143   0.2001   0.1143 -4938.909
 90  37   2244.7    767.3   0.0224   0.1980   0.1132   0.2014   0.1132 -4941.067
 90  38   2244.7    767.3   0.0224   0.1980   0.1132   0.2014   0.1132 -4941.067
 90  39   2244.7    767.3   0.0224   0.1980   0.1132   0.2014   0.1132 -4941.067
 90  40   2244.7    767.3   0.0220   0.1931   0.1138   0.1967   0.1138 -4928.328
 90  41   2244.7    767.3   0.0220   0.1960   0.1121   0.1989   0.1121 -4934.245
 90  42   2244.7    767.3   0.0179   0.1708   0.1050   0.1706   0.1050 -4842.066
 90  43   2244.7    767.3   0.0077   0.0776   0.0993   0.0766   0.0993 -4520.780
 90  44   2244.7    767.3   0.0082   0.0721   0.1134   0.0734   0.1134 -4512.106
 90  45   2244.7    767.3   0.0082   0.0721   0.1134   0.0734   0.1134 -4512.106
 90  46   2244.7    767.3   0.0077   0.0736   0.1042   0.0734   0.1042 -4509.301
 90  47   2244.7    767.3   0.0085   0.1092   0.0779   0.1024   0.0779 -4606.198
 90  48   2244.7    767.3   0.0085   0.1092   0.0779   0.1024   0.0779 -4606.198
 90  49   2244.7    767.3   0.0085   0.1092   0.0779   0.1024   0.0779 -4606.198
 90  50   2244.7    767.3   0.0085   0.1163   0.0731   0.1079   0.0731 -4621.641
 90  51   2244.7    767.3   0.0085   0.1077   0.0790   0.1013   0.0790 -4602.320
 90  52   2244.7    767.3   0.0085   0.1063   0.0800   0.1002   0.0800 -4599.012
 90  53   2244.7    767.3   0.0085   0.1134   0.0749   0.1057   0.0749 -4615.262
 90  54   2244.7    767.3   0.0085   0.1104   0.0770   0.1034   0.0770 -4608.883
 90  55   2244.7    767.3   0.0081   0.1092   0.0738   0.1014   0.0738 -4600.370
 90  56   2244.7    767.3   0.0040   0.0737   0.0546   0.0653   0.0546 -4459.081
 90  57   2244.7    767.3   0.0077   0.1174   0.0652   0.1068   0.0652 -4615.381
 90  58   2244.7    767.3   0.0077   0.1188   0.0644   0.1079   0.0644 -4618.534
 90  59   2244.7    767.3   0.0077   0.1231   0.0621   0.1112   0.0621 -4628.017
 90  60   2244.7    767.3   0.0077   0.1188   0.0645   0.1079   0.0645 -4618.573
 90  61   2244.7    767.3   0.0067   0.1108   0.0605   0.0997   0.0605 -4585.175
 90  62   2244.7    767.3   0.0103   0.1342   0.0765   0.1255   0.0765 -4681.289
 90  63   2244.7    767.3   0.0103   0.1208   0.0851   0.1153   0.0851 -4653.615
 90  64   2244.7    767.3   0.0103   0.1342   0.0765   0.1256   0.0765 -4681.266
 90  65   2244.7    767.3   0.0103   0.1165   0.0882   0.1120   0.0882 -4644.061
 90  66   2244.7    767.3   0.0103   0.1165   0.0882   0.1120   0.0882 -4644.061
 90  67   2244.7    767.3   0.0103   0.1165   0.0882   0.1120   0.0882 -4644.061
 90  68   2244.7    767.3   0.0085   0.1165   0.0728   0.1080   0.0728 -4621.186
 90  69   2244.7    767.3   0.0071   0.1023   0.0697   0.0941   0.0697 -4570.908
 90  70   2244.7    767.3   0.0076   0.0905   0.0842   0.0862   0.0842 -4550.678
 90  71   2244.7    767.3   0.0076   0.0877   0.0869   0.0841   0.0869 -4543.760
 90  72   2244.7    767.3   0.0076   0.0905   0.0842   0.0862   0.0842 -4550.678
 90  73   2244.7    767.3   0.0076   0.0821   0.0929   0.0798   0.0929 -4529.758
 90  74   2244.7    767.3   0.0076   0.0821   0.0929   0.0798   0.0929 -4529.758
 90  75   2244.7    767.3   0.0076   0.0905   0.0842   0.0862   0.0842 -4550.678
 90  76   2244.7    767.3   0.0076   0.0905   0.0842   0.0862   0.0842 -4550.678
 90  77   2244.7    767.3   0.0081   0.0962   0.0838   0.0916   0.0838 -4570.161
 90  78   2244.7    767.3   0.0081   0.1020   0.0791   0.0960   0.0791 -4583.514
 90  79   2244.7    767.3   0.0081   0.0962   0.0838   0.0916   0.0838 -4570.161
 90  80   2244.7    767.3   0.0076   0.1149   0.0662   0.1048   0.0662 -4606.916
 90  81   2244.7    767.3   0.0076   0.1149   0.0662   0.1048   0.0662 -4606.916
 90  82   2244.7    767.3   0.0085   0.1048   0.0812   0.0991   0.0812 -4595.988
 90  83   2244.7    767.3   0.0027   0.0823   0.0325   0.0688   0.0325 -4459.124
 90  84   2244.7    767.3   0.0058   0.1240   0.0468   0.1078   0.0468 -4601.393
 90  85   2244.7    767.3   0.0058   0.1240   0.0468   0.1078   0.0468 -4601.393
 90  86   2244.7    767.3   0.0058   0.1192   0.0487   0.1041   0.0487 -4592.282
 90  87   2244.7    767.3   0.0058   0.0820   0.0711   0.0757   0.0711 -4505.643
 90  88   2244.7    767.3   0.0050   0.1163   0.0427   0.1000   0.0427 -4576.928
 90  89   2244.7    767.3   0.0050   0.1192   0.0416   0.1022   0.0416 -4583.317
 91   1   2244.7    767.3   0.1069   0.6594   0.1621   0.7429   0.1621 -6044.642
 91   2   2244.7    767.3   0.0439   0.3778   0.1162   0.3869   0.1162 -5382.514
 91   3   2244.7    767.3   0.0439   0.3778   0.1162   0.3869   0.1162 -5382.514
 91   4   2244.7    767.3   0.0439   0.3899   0.1125   0.3961   0.1125 -5394.151
 91   5   2244.7    767.3   0.0490   0.3429   0.1428   0.3715   0.1428 -5388.148
 91   6   2244.7    767.3   0.0490   0.3369   0.1455   0.3671   0.1455 -5382.473
 91   7   2244.7    767.3   0.0490   0.3369   0.1455   0.3671   0.1455 -5382.473
 91   8   2244.7    767.3   0.0485   0.3444   0.1407   0.3716   0.1407 -5386.441
 91   9   2244.7    767.3   0.0529   0.3366   0.1570   0.3755   0.1570 -5413.582
 91  10   2244.7    767.3   0.0584   0.3209   0.1819   0.3757   0.1819 -5439.995
 91  11   2244.7    767.3   0.0311   0.2087   0.1491   0.2291   0.1491 -5049.678
 91  12   2244.7    767.3   0.0326   0.1803   0.1808   0.2107   0.1808 -5014.139
 91  13   2244.7    767.3   0.0326   0.1769   0.1845   0.2082   0.1845 -5008.804
 91  14   2244.7    767.3   0.0300   0.1736   0.1731   0.1998   0.1731 -4975.617
 91  15   2244.7    767.3   0.0310   0.1719   0.1804   0.2007   0.1804 -4981.961
 91  16   2244.7    767.3   0.0305   0.1703   0.1793   0.1984   0.1793 -4974.667
 91  17   2244.7    767.3   0.0305   0.1672   0.1827   0.1961   0.1827 -4969.054
 91  18   2244.7    767.3   0.0305   0.1782   0.1712   0.2044   0.1712 -4988.478
 91  19   2244.7    767.3   0.0305   0.1703   0.1793   0.1984   0.1793 -4974.667
 91  20   2244.7    767.3   0.0305   0.1720   0.1775   0.1997   0.1775 -4977.381
 91  21   2244.7    767.3   0.0305   0.1751   0.1743   0.2020   0.1743 -4982.961
 91  22   2244.7    767.3   0.0305   0.1782   0.1712   0.2044   0.1712 -4988.478
 91  23   2244.7    767.3   0.0305   0.1734   0.1761   0.2008   0.1761 -4980.268
 91  24   2244.7    767.3   0.0305   0.1719   0.1776   0.1996   0.1776 -4977.432
 91  25   2244.7    767.3   0.0305   0.1750   0.1744   0.2020   0.1744 -4983.014
 91  26   2244.7    767.3   0.0236   0.1945   0.1212   0.2013   0.1212 -4952.027
 91  27   2244.7    767.3   0.0236   0.1945   0.1212   0.2013   0.1212 -4952.027
 91  28   2244.7    767.3   0.0236   0.1945   0.1212   0.2013   0.1212 -4952.027
 91  29   2244.7    767.3   0.0236   0.1945   0.1212   0.2013   0.1212 -4952.027
 91  30   2244.7    767.3   0.0235   0.2051   0.1145   0.2092   0.1145 -4966.330
 91  31   2244.7    767.3   0.0235   0.2051   0.1145   0.2092   0.1145 -4966.330
 91  32   2244.7    767.3   0.0235   0.2067   0.1135   0.2105   0.1135 -4968.899
 91  33   2244.7    767.3   0.0239   0.2050   0.1168   0.2102   0.1168 -4971.153
 91  34   2244.7    767.3   0.0254   0.2023   0.1254   0.2113   0.1254 -4980.772
 91  35   2244.7    767.3   0.0249   0.2071   0.1201   0.2139   0.1201 -4983.904
 91  36   2244.7    767.3   0.0249   0.2071   0.1201   0.2139   0.1201 -4983.904
 91  37   2244.7    767.3   0.0249   0.2057   0.1210   0.2129   0.1210 -4980.741
 91  38   2244.7    767.3   0.0249   0.2057   0.1210   0.2129   0.1210 -4980.741
 91  39   2244.7    767.3   0.0249   0.2057   0.1210   0.2129   0.1210 -4980.741
 91  40   2244.7    767.3   0.0244   0.2039   0.1198   0.2105   0.1198 -4973.541
 91  41   2244.7    767.3   0.0244   0.2068   0.1181   0.2127   0.1181 -4979.356
 91  42   2244.7    767.3   0.0187   0.1697   0.1100   0.1714   0.1100 -4850.624
 91  43   2244.7    767.3   0.0102   0.0978   0.1044   0.0976   0.1044 -4605.332
 91  44   2244.7    767.3   0.0107   0.0920   0.1164   0.0942   0.1164 -4597.402
 91  45   2244.7    767.3   0.0107   0.0920   0.1164   0.0942   0.1164 -4597.402
 91  46   2244.7    767.3   0.0101   0.0937   0.1082   0.0943   0.1082 -4594.054
 91  47   2244.7    767.3   0.0086   0.1146   0.0748   0.1068   0.0748 -4621.462
 91  48   2244.7    767.3   0.0086   0.1146   0.0748   0.1068   0.0748 -4621.462
 91  49   2244.7    767.3   0.0086   0.1146   0.0748   0.1068   0.0748 -4621.462
 91  50   2244.7    767.3   0.0086   0.1204   0.0712   0.1111   0.0712 -4633.538
 91  51   2244.7    767.3   0.0086   0.1116   0.0769   0.1045   0.0769 -4614.432
 91  52   2244.7    767.3   0.0086   0.1102   0.0778   0.1034   0.0778 -4611.160
 91  53   2244.7    767.3   0.0086   0.1174   0.0730   0.1089   0.0730 -4627.229
 91  54   2244.7    767.3   0.0086   0.1101   0.0779   0.1034   0.0779 -4611.234
 91  55   2244.7    767.3   0.0081   0.1146   0.0709   0.1058   0.0709 -4615.643
 91  56   2244.7    767.3   0.0058   0.0903   0.0645   0.0821   0.0645 -4526.615
 91  57   2244.7    767.3   0.0081   0.1304   0.0624   0.1179   0.0624 -4650.416
 91  58   2244.7    767.3   0.0081   0.1319   0.0617   0.1190   0.0617 -4653.460
 91  59   2244.7    767.3   0.0081   0.1377   0.0591   0.1234   0.0591 -4665.670
 91  60   2244.7    767.3   0.0081   0.1333   0.0611   0.1201   0.0611 -4656.573
 91  61   2244.7    767.3   0.0077   0.1018   0.0752   0.0949   0.0752 -4579.350
 91  62   2244.7    767.3   0.0113   0.1260   0.0897   0.1216   0.0897 -4680.292
 91  63   2244.7    767.3   0.0113   0.1231   0.0920   0.1193   0.0920 -4674.084
 91  64   2244.7    767.3   0.0113   0.1261   0.0897   0.1216   0.0897 -4680.271
 91  65   2244.7    767.3   0.0113   0.1247   0.0907   0.1206   0.0907 -4677.070
 91  66   2244.7    767.3   0.0113   0.1247   0.0907   0.1206   0.0907 -4677.070
 91  67   2244.7    767.3   0.0113   0.1247   0.0907   0.1206   0.0907 -4677.070
 91  68   2244.7    767.3   0.0095   0.1218   0.0779   0.1143   0.0779 -4648.399
 91  69   2244.7    767.3   0.0058   0.0979   0.0594   0.0879   0.0594 -4544.298
 91  70   2244.7    767.3   0.0063   0.0948   0.0663   0.0865   0.0663 -4543.918
 91  71   2244.7    767.3   0.0063   0.0906   0.0694   0.0833   0.0694 -4533.644
 91  72   2244.7    767.3   0.0063   0.0948   0.0663   0.0865   0.0663 -4543.918
 91  73   2244.7    767.3   0.0063   0.0849   0.0741   0.0790   0.0741 -4519.776
 91  74   2244.7    767.3   0.0063   0.0849   0.0741   0.0790   0.0741 -4519.776
 91  75   2244.7    767.3   0.0063   0.0948   0.0663   0.0865   0.0663 -4543.918
 91  76   2244.7    767.3   0.0063   0.0948   0.0663   0.0865   0.0663 -4543.918
 91  77   2244.7    767.3   0.0067   0.0962   0.0699   0.0886   0.0699 -4553.346
 91  78   2244.7    767.3   0.0067   0.0977   0.0688   0.0897   0.0688 -4556.652
 91  79   2244.7    767.3   0.0067   0.0962   0.0699   0.0886   0.0699 -4553.346
 91  80   2244.7    767.3   0.0063   0.1137   0.0551   0.1009   0.0551 -4586.553
 91  81   2244.7    767.3   0.0063   0.1137   0.0551   0.1009   0.0551 -4586.553
 91  82   2244.7    767.3   0.0072   0.1065   0.0674   0.0974   0.0674 -4582.458
 91  83   2244.7    767.3   0.0063   0.1203   0.0526   0.1061   0.0526 -4604.689
 91  84   2244.7    767.3   0.0058   0.1180   0.0493   0.1032   0.0493 -4590.044
 91  85   2244.7    767.3   0.0058   0.1180   0.0493   0.1032   0.0493 -4590.044
 91  86   2244.7    767.3   0.0049   0.1046   0.0471   0.0910   0.0471 -4548.686
 91  87   2244.7    767.3   0.0045   0.0976   0.0459   0.0846   0.0459 -4525.572
 91  88   2244.7    767.3   0.0050   0.1209   0.0411   0.1035   0.0411 -4585.614
 91  89   2244.7    767.3   0.0050   0.1238   0.0401   0.1057   0.0401 -4591.925
 91  90   2244.7    767.3   0.0045   0.0891   0.0505   0.0782   0.0505 -4505.724
 92   1   2244.7    767.3   0.1069   0.6546   0.1633   0.7392   0.1633 -6040.801
 92   2   2244.7    767.3   0.0439   0.3871   0.1133   0.3939   0.1133 -5389.565
 92   3   2244.7    767.3   0.0439   0.3871   0.1133   0.3939   0.1133 -5389.565
 92   4   2244.7    767.3   0.0438   0.4032   0.1087   0.4062   0.1087 -5404.999
 92   5   2244.7    767.3   0.0494   0.3442   0.1434   0.3734   0.1434 -5391.015
 92   6   2244.7    767.3   0.0494   0.3382   0.1462   0.3690   0.1462 -5385.351
 92   7   2244.7    767.3   0.0494   0.3382   0.1462   0.3690   0.1462 -5385.351
 92   8   2244.7    767.3   0.0489   0.3457   0.1414   0.3735   0.1414 -5389.314
 92   9   2244.7    767.3   0.0524   0.3318   0.1579   0.3707   0.1579 -5402.794
 92  10   2244.7    767.3   0.0579   0.3217   0.1800   0.3754   0.1800 -5436.023
 92  11   2244.7    767.3   0.0321   0.2007   0.1600   0.2252   0.1600 -5045.486
 92  12   2244.7    767.3   0.0320   0.1857   0.1725   0.2135   0.1725 -5017.114
 92  13   2244.7    767.3   0.0321   0.1822   0.1759   0.2109   0.1759 -5011.844
 92  14   2244.7    767.3   0.0291   0.1737   0.1676   0.1978   0.1676 -4966.447
 92  15   2244.7    767.3   0.0301   0.1720   0.1748   0.1986   0.1748 -4972.855
 92  16   2244.7    767.3   0.0296   0.1704   0.1737   0.1964   0.1737 -4965.531
 92  17   2244.7    767.3   0.0296   0.1689   0.1753   0.1953   0.1753 -4962.702
 92  18   2244.7    767.3   0.0296   0.1783   0.1658   0.2024   0.1658 -4979.339
 92  19   2244.7    767.3   0.0296   0.1704   0.1737   0.1964   0.1737 -4965.531
 92  20   2244.7    767.3   0.0296   0.1737   0.1703   0.1989   0.1703 -4970.997
 92  21   2244.7    767.3   0.0296   0.1768   0.1672   0.2012   0.1672 -4976.558
 92  22   2244.7    767.3   0.0296   0.1800   0.1643   0.2036   0.1643 -4982.055
 92  23   2244.7    767.3   0.0296   0.1767   0.1673   0.2012   0.1673 -4976.611
 92  24   2244.7    767.3   0.0296   0.1720   0.1720   0.1976   0.1720 -4968.295
 92  25   2244.7    767.3   0.0296   0.1783   0.1658   0.2024   0.1658 -4979.338
 92  26   2244.7    767.3   0.0236   0.1882   0.1254   0.1966   0.1254 -4941.273
 92  27   2244.7    767.3   0.0236   0.1882   0.1254   0.1966   0.1254 -4941.273
 92  28   2244.7    767.3   0.0236   0.1882   0.1254   0.1966   0.1254 -4941.273
 92  29   2244.7    767.3   0.0236   0.1882   0.1254   0.1966   0.1254 -4941.273
 92  30   2244.7    767.3   0.0235   0.2136   0.1098   0.2157   0.1098 -4979.090
 92  31   2244.7    767.3   0.0235   0.2136   0.1098   0.2157   0.1098 -4979.090
 92  32   2244.7    767.3   0.0235   0.2153   0.1089   0.2170   0.1089 -4981.615
 92  33   2244.7    767.3   0.0239   0.2135   0.1121   0.2167   0.1121 -4983.914
 92  34   2244.7    767.3   0.0254   0.2092   0.1212   0.2166   0.1212 -4990.874
 92  35   2244.7    767.3   0.0249   0.2141   0.1161   0.2192   0.1161 -4993.903
 92  36   2244.7    767.3   0.0249   0.2141   0.1161   0.2192   0.1161 -4993.903
 92  37   2244.7    767.3   0.0249   0.2207   0.1126   0.2242   0.1126 -5003.812
 92  38   2244.7    767.3   0.0249   0.2207   0.1126   0.2242   0.1126 -5003.812
 92  39   2244.7    767.3   0.0249   0.2207   0.1126   0.2242   0.1126 -5003.812
 92  40   2244.7    767.3   0.0244   0.2108   0.1159   0.2157   0.1159 -4983.789
 92  41   2244.7    767.3   0.0244   0.2138   0.1141   0.2180   0.1141 -4989.361
 92  42   2244.7    767.3   0.0178   0.1634   0.1087   0.1646   0.1087 -4830.013
 92  43   2244.7    767.3   0.0102   0.0994   0.1027   0.0987   0.1027 -4608.584
 92  44   2244.7    767.3   0.0107   0.0935   0.1144   0.0954   0.1144 -4600.722
 92  45   2244.7    767.3   0.0107   0.0935   0.1144   0.0954   0.1144 -4600.722
 92  46   2244.7    767.3   0.0101   0.0937   0.1082   0.0943   0.1082 -4594.035
 92  47   2244.7    767.3   0.0086   0.1119   0.0767   0.1047   0.0767 -4614.895
 92  48   2244.7    767.3   0.0086   0.1119   0.0767   0.1047   0.0767 -4614.895
 92  49   2244.7    767.3   0.0086   0.1119   0.0767   0.1047   0.0767 -4614.895
 92  50   2244.7    767.3   0.0086   0.1176   0.0729   0.1091   0.0729 -4627.065
 92  51   2244.7    767.3   0.0086   0.1089   0.0788   0.1024   0.0788 -4607.814
 92  52   2244.7    767.3   0.0086   0.1105   0.0777   0.1036   0.0777 -4610.989
 92  53   2244.7    767.3   0.0086   0.1147   0.0748   0.1069   0.0748 -4620.708
 92  54   2244.7    767.3   0.0086   0.1104   0.0778   0.1035   0.0778 -4611.063
 92  55   2244.7    767.3   0.0081   0.1119   0.0726   0.1037   0.0726 -4609.076
 92  56   2244.7    767.3   0.0058   0.0876   0.0665   0.0800   0.0665 -4519.647
 92  57   2244.7    767.3   0.0081   0.1291   0.0631   0.1168   0.0631 -4647.248
 92  58   2244.7    767.3   0.0081   0.1306   0.0624   0.1180   0.0624 -4650.303
 92  59   2244.7    767.3   0.0081   0.1364   0.0597   0.1224   0.0597 -4662.554
 92  60   2244.7    767.3   0.0081   0.1319   0.0617   0.1190   0.0617 -4653.426
 92  61   2244.7    767.3   0.0067   0.1063   0.0635   0.0963   0.0635 -4577.135
 92  62   2244.7    767.3   0.0104   0.1292   0.0804   0.1220   0.0804 -4675.172
 92  63   2244.7    767.3   0.0104   0.1261   0.0825   0.1196   0.0825 -4669.104
 92  64   2244.7    767.3   0.0104   0.1293   0.0804   0.1220   0.0804 -4675.151
 92  65   2244.7    767.3   0.0104   0.1279   0.0813   0.1210   0.0813 -4671.974
 92  66   2244.7    767.3   0.0104   0.1279   0.0813   0.1210   0.0813 -4671.974
 92  67   2244.7    767.3   0.0104   0.1279   0.0813   0.1210   0.0813 -4671.974
 92  68   2244.7    767.3   0.0086   0.1235   0.0695   0.1136   0.0695 -4639.886
 92  69   2244.7    767.3   0.0049   0.1067   0.0461   0.0925   0.0461 -4551.522
 92  70   2244.7    767.3   0.0054   0.0964   0.0558   0.0857   0.0558 -4534.807
 92  71   2244.7    767.3   0.0054   0.0950   0.0566   0.0846   0.0566 -4531.370
 92  72   2244.7    767.3   0.0054   0.0964   0.0558   0.0857   0.0558 -4534.807
 92  73   2244.7    767.3   0.0054   0.0893   0.0603   0.0803   0.0603 -4517.703
 92  74   2244.7    767.3   0.0054   0.0893   0.0603   0.0803   0.0603 -4517.703
 92  75   2244.7    767.3   0.0054   0.0964   0.0558   0.0857   0.0558 -4534.807
 92  76   2244.7    767.3   0.0054   0.0964   0.0558   0.0857   0.0558 -4534.807
 92  77   2244.7    767.3   0.0058   0.0949   0.0614   0.0856   0.0614 -4537.641
 92  78   2244.7    767.3   0.0058   0.1008   0.0578   0.0900   0.0578 -4550.980
 92  79   2244.7    767.3   0.0058   0.0949   0.0614   0.0856   0.0614 -4537.641
 92  80   2244.7    767.3   0.0054   0.1139   0.0471   0.0990   0.0471 -4574.050
 92  81   2244.7    767.3   0.0054   0.1139   0.0471   0.0990   0.0471 -4574.050
 92  82   2244.7    767.3   0.0063   0.1065   0.0589   0.0954   0.0589 -4570.324
 92  83   2244.7    767.3   0.0054   0.1132   0.0480   0.0987   0.0480 -4577.016
 92  84   2244.7    767.3   0.0049   0.1122   0.0439   0.0968   0.0439 -4564.663
 92  85   2244.7    767.3   0.0049   0.1122   0.0439   0.0968   0.0439 -4564.663
 92  86   2244.7    767.3   0.0040   0.1062   0.0379   0.0902   0.0379 -4539.643
 92  87   2244.7    767.3   0.0036   0.0978   0.0366   0.0827   0.0366 -4512.344
 92  88   2244.7    767.3   0.0050   0.1299   0.0382   0.1104   0.0382 -4604.131
 92  89   2244.7    767.3   0.0050   0.1328   0.0373   0.1126   0.0373 -4610.301
 92  90   2244.7    767.3   0.0036   0.0992   0.0362   0.0839   0.0362 -4516.284
 92  91   2244.7    767.3   0.0009   0.0322   0.0274   0.0266   0.0274 -4282.931
 93   1   2244.7    767.3   0.1069   0.6546   0.1633   0.7392   0.1633 -6040.801
 93   2   2244.7    767.3   0.0439   0.3871   0.1133   0.3939   0.1133 -5389.565
 93   3   2244.7    767.3   0.0439   0.3871   0.1133   0.3939   0.1133 -5389.565
 93   4   2244.7    767.3   0.0438   0.4032   0.1087   0.4062   0.1087 -5404.999
 93   5   2244.7    767.3   0.0494   0.3442   0.1434   0.3734   0.1434 -5391.015
 93   6   2244.7    767.3   0.0494   0.3382   0.1462   0.3690   0.1462 -5385.351
 93   7   2244.7    767.3   0.0494   0.3382   0.1462   0.3690   0.1462 -5385.351
 93   8   2244.7    767.3   0.0489   0.3457   0.1414   0.3735   0.1414 -5389.314
 93   9   2244.7    767.3   0.0524   0.3318   0.1579   0.3707   0.1579 -5402.794
 93  10   2244.7    767.3   0.0579   0.3217   0.1800   0.3754   0.1800 -5436.023
 93  11   2244.7    767.3   0.0321   0.2007   0.1600   0.2252   0.1600 -5045.486
 93  12   2244.7    767.3   0.0320   0.1857   0.1725   0.2135   0.1725 -5017.114
 93  13   2244.7    767.3   0.0321   0.1822   0.1759   0.2109   0.1759 -5011.844
 93  14   2244.7    767.3   0.0291   0.1737   0.1676   0.1978   0.1676 -4966.447
 93  15   2244.7    767.3   0.0301   0.1720   0.1748   0.1986   0.1748 -4972.855
 93  16   2244.7    767.3   0.0296   0.1704   0.1737   0.1964   0.1737 -4965.531
 93  17   2244.7    767.3   0.0296   0.1689   0.1753   0.1953   0.1753 -4962.702
 93  18   2244.7    767.3   0.0296   0.1783   0.1658   0.2024   0.1658 -4979.339
 93  19   2244.7    767.3   0.0296   0.1704   0.1737   0.1964   0.1737 -4965.531
 93  20   2244.7    767.3   0.0296   0.1737   0.1703   0.1989   0.1703 -4970.997
 93  21   2244.7    767.3   0.0296   0.1768   0.1672   0.2012   0.1672 -4976.558
 93  22   2244.7    767.3   0.0296   0.1800   0.1643   0.2036   0.1643 -4982.055
 93  23   2244.7    767.3   0.0296   0.1767   0.1673   0.2012   0.1673 -4976.611
 93  24   2244.7    767.3   0.0296   0.1720   0.1720   0.1976   0.1720 -4968.295
 93  25   2244.7    767.3   0.0296   0.1783   0.1658   0.2024   0.1658 -4979.338
 93  26   2244.7    767.3   0.0236   0.1882   0.1254   0.1966   0.1254 -4941.273
 93  27   2244.7    767.3   0.0236   0.1882   0.1254   0.1966   0.1254 -4941.273
 93  28   2244.7    767.3   0.0236   0.1882   0.1254   0.1966   0.1254 -4941.273
 93  29   2244.7    767.3   0.0236   0.1882   0.1254   0.1966   0.1254 -4941.273
 93  30   2244.7    767.3   0.0235   0.2136   0.1098   0.2157   0.1098 -4979.090
 93  31   2244.7    767.3   0.0235   0.2136   0.1098   0.2157   0.1098 -4979.090
 93  32   2244.7    767.3   0.0235   0.2153   0.1089   0.2170   0.1089 -4981.615
 93  33   2244.7    767.3   0.0239   0.2135   0.1121   0.2167   0.1121 -4983.914
 93  34   2244.7    767.3   0.0254   0.2092   0.1212   0.2166   0.1212 -4990.874
 93  35   2244.7    767.3   0.0249   0.2141   0.1161   0.2192   0.1161 -4993.903
 93  36   2244.7    767.3   0.0249   0.2141   0.1161   0.2192   0.1161 -4993.903
 93  37   2244.7    767.3   0.0249   0.2207   0.1126   0.2242   0.1126 -5003.812
 93  38   2244.7    767.3   0.0249   0.2207   0.1126   0.2242   0.1126 -5003.812
 93  39   2244.7    767.3   0.0249   0.2207   0.1126   0.2242   0.1126 -5003.812
 93  40   2244.7    767.3   0.0244   0.2108   0.1159   0.2157   0.1159 -4983.789
 93  41   2244.7    767.3   0.0244   0.2138   0.1141   0.2180   0.1141 -4989.361
 93  42   2244.7    767.3   0.0178   0.1634   0.1087   0.1646   0.1087 -4830.013
 93  43   2244.7    767.3   0.0102   0.0994   0.1027   0.0987   0.1027 -4608.584
 93  44   2244.7    767.3   0.0107   0.0935   0.1144   0.0954   0.1144 -4600.722
 93  45   2244.7    767.3   0.0107   0.0935   0.1144   0.0954   0.1144 -4600.722
 93  46   2244.7    767.3   0.0101   0.0937   0.1082   0.0943   0.1082 -4594.035
 93  47   2244.7    767.3   0.0086   0.1119   0.0767   0.1047   0.0767 -4614.895
 93  48   2244.7    767.3   0.0086   0.1119   0.0767   0.1047   0.0767 -4614.895
 93  49   2244.7    767.3   0.0086   0.1119   0.0767   0.1047   0.0767 -4614.895
 93  50   2244.7    767.3   0.0086   0.1176   0.0729   0.1091   0.0729 -4627.065
 93  51   2244.7    767.3   0.0086   0.1089   0.0788   0.1024   0.0788 -4607.814
 93  52   2244.7    767.3   0.0086   0.1105   0.0777   0.1036   0.0777 -4610.989
 93  53   2244.7    767.3   0.0086   0.1147   0.0748   0.1069   0.0748 -4620.708
 93  54   2244.7    767.3   0.0086   0.1104   0.0778   0.1035   0.0778 -4611.063
 93  55   2244.7    767.3   0.0081   0.1119   0.0726   0.1037   0.0726 -4609.076
 93  56   2244.7    767.3   0.0058   0.0876   0.0665   0.0800   0.0665 -4519.647
 93  57   2244.7    767.3   0.0081   0.1291   0.0631   0.1168   0.0631 -4647.248
 93  58   2244.7    767.3   0.0081   0.1306   0.0624   0.1180   0.0624 -4650.303
 93  59   2244.7    767.3   0.0081   0.1364   0.0597   0.1224   0.0597 -4662.554
 93  60   2244.7    767.3   0.0081   0.1319   0.0617   0.1190   0.0617 -4653.426
 93  61   2244.7    767.3   0.0067   0.1063   0.0635   0.0963   0.0635 -4577.135
 93  62   2244.7    767.3   0.0104   0.1292   0.0804   0.1220   0.0804 -4675.172
 93  63   2244.7    767.3   0.0104   0.1261   0.0825   0.1196   0.0825 -4669.104
 93  64   2244.7    767.3   0.0104   0.1293   0.0804   0.1220   0.0804 -4675.151
 93  65   2244.7    767.3   0.0104   0.1279   0.0813   0.1210   0.0813 -4671.974
 93  66   2244.7    767.3   0.0104   0.1279   0.0813   0.1210   0.0813 -4671.974
 93  67   2244.7    767.3   0.0104   0.1279   0.0813   0.1210   0.0813 -4671.974
 93  68   2244.7    767.3   0.0086   0.1235   0.0695   0.1136   0.0695 -4639.886
 93  69   2244.7    767.3   0.0049   0.1067   0.0461   0.0925   0.0461 -4551.522
 93  70   2244.7    767.3   0.0054   0.0964   0.0558   0.0857   0.0558 -4534.807
 93  71   2244.7    767.3   0.0054   0.0950   0.0566   0.0846   0.0566 -4531.370
 93  72   2244.7    767.3   0.0054   0.0964   0.0558   0.0857   0.0558 -4534.807
 93  73   2244.7    767.3   0.0054   0.0893   0.0603   0.0803   0.0603 -4517.703
 93  74   2244.7    767.3   0.0054   0.0893   0.0603   0.0803   0.0603 -4517.703
 93  75   2244.7    767.3   0.0054   0.0964   0.0558   0.0857   0.0558 -4534.807
 93  76   2244.7    767.3   0.0054   0.0964   0.0558   0.0857   0.0558 -4534.807
 93  77   2244.7    767.3   0.0058   0.0949   0.0614   0.0856   0.0614 -4537.641
 93  78   2244.7    767.3   0.0058   0.1008   0.0578   0.0900   0.0578 -4550.980
 93  79   2244.7    767.3   0.0058   0.0949   0.0614   0.0856   0.0614 -4537.641
 93  80   2244.7    767.3   0.0054   0.1139   0.0471   0.0990   0.0471 -4574.050
 93  81   2244.7    767.3   0.0054   0.1139   0.0471   0.0990   0.0471 -4574.050
 93  82   2244.7    767.3   0.0063   0.1065   0.0589   0.0954   0.0589 -4570.324
 93  83   2244.7    767.3   0.0054   0.1132   0.0480   0.0987   0.0480 -4577.016
 93  84   2244.7    767.3   0.0049   0.1122   0.0439   0.0968   0.0439 -4564.663
 93  85   2244.7    767.3   0.0049   0.1122   0.0439   0.0968   0.0439 -4564.663
 93  86   2244.7    767.3   0.0040   0.1062   0.0379   0.0902   0.0379 -4539.643
 93  87   2244.7    767.3   0.0036   0.0978   0.0366   0.0827   0.0366 -4512.344
 93  88   2244.7    767.3   0.0050   0.1299   0.0382   0.1104   0.0382 -4604.131
 93  89   2244.7    767.3   0.0050   0.1328   0.0373   0.1126   0.0373 -4610.301
 93  90   2244.7    767.3   0.0036   0.0992   0.0362   0.0839   0.0362 -4516.284
 93  91   2244.7    767.3   0.0009   0.0322   0.0274   0.0266   0.0274 -4282.931
 93  92   2244.7    767.3   0.0000   0.0000   0.8656   0.0000   0.8656 -4127.328
 94   1   2244.7    767.3   0.1070   0.6424   0.1665   0.7301   0.1665 -6035.531
 94   2   2244.7    767.3   0.0439   0.3787   0.1159   0.3876   0.1159 -5381.961
 94   3   2244.7    767.3   0.0439   0.3787   0.1159   0.3876   0.1159 -5381.961
 94   4   2244.7    767.3   0.0439   0.3947   0.1111   0.3997   0.1111 -5397.574
 94   5   2244.7    767.3   0.0494   0.3381   0.1461   0.3688   0.1461 -5384.935
 94   6   2244.7    767.3   0.0495   0.3322   0.1489   0.3645   0.1489 -5379.213
 94   7   2244.7    767.3   0.0495   0.3322   0.1490   0.3645   0.1490 -5379.213
 94   8   2244.7    767.3   0.0489   0.3396   0.1440   0.3689   0.1440 -5383.248
 94   9   2244.7    767.3   0.0524   0.3259   0.1609   0.3663   0.1609 -5396.593
 94  10   2244.7    767.3   0.0580   0.3158   0.1835   0.3709   0.1835 -5429.721
 94  11   2244.7    767.3   0.0321   0.1991   0.1614   0.2240   0.1614 -5042.885
 94  12   2244.7    767.3   0.0320   0.1840   0.1741   0.2123   0.1741 -5014.429
 94  13   2244.7    767.3   0.0321   0.1806   0.1775   0.2097   0.1775 -5009.140
 94  14   2244.7    767.3   0.0291   0.1657   0.1759   0.1918   0.1759 -4952.576
 94  15   2244.7    767.3   0.0301   0.1640   0.1835   0.1926   0.1835 -4958.931
 94  16   2244.7    767.3   0.0296   0.1656   0.1788   0.1928   0.1788 -4957.177
 94  17   2244.7    767.3   0.0296   0.1609   0.1842   0.1892   0.1842 -4948.681
 94  18   2244.7    767.3   0.0296   0.1703   0.1738   0.1963   0.1738 -4965.609
 94  19   2244.7    767.3   0.0296   0.1656   0.1788   0.1928   0.1788 -4957.177
 94  20   2244.7    767.3   0.0296   0.1657   0.1787   0.1928   0.1787 -4957.126
 94  21   2244.7    767.3   0.0296   0.1688   0.1754   0.1952   0.1754 -4962.782
 94  22   2244.7    767.3   0.0296   0.1719   0.1722   0.1975   0.1722 -4968.373
 94  23   2244.7    767.3   0.0296   0.1719   0.1722   0.1975   0.1722 -4968.374
 94  24   2244.7    767.3   0.0296   0.1672   0.1771   0.1940   0.1771 -4959.972
 94  25   2244.7    767.3   0.0296   0.1735   0.1705   0.1987   0.1705 -4971.130
 94  26   2244.7    767.3   0.0236   0.1898   0.1243   0.1978   0.1243 -4943.932
 94  27   2244.7    767.3   0.0236   0.1898   0.1243   0.1978   0.1243 -4943.932
 94  28   2244.7    767.3   0.0236   0.1898   0.1243   0.1978   0.1243 -4943.932
 94  29   2244.7    767.3   0.0236   0.1898   0.1243   0.1978   0.1243 -4943.932
 94  30   2244.7    767.3   0.0235   0.2103   0.1115   0.2132   0.1115 -4973.830
 94  31   2244.7    767.3   0.0235   0.2103   0.1115   0.2132   0.1115 -4973.830
 94  32   2244.7    767.3   0.0235   0.2120   0.1106   0.2145   0.1106 -4976.372
 94  33   2244.7    767.3   0.0239   0.2102   0.1138   0.2142   0.1138 -4978.655
 94  34   2244.7    767.3   0.0254   0.2075   0.1222   0.2153   0.1222 -4988.317
 94  35   2244.7    767.3   0.0249   0.2124   0.1171   0.2179   0.1171 -4991.370
 94  36   2244.7    767.3   0.0249   0.2124   0.1171   0.2179   0.1171 -4991.370
 94  37   2244.7    767.3   0.0249   0.2174   0.1144   0.2217   0.1144 -4998.623
 94  38   2244.7    767.3   0.0249   0.2174   0.1144   0.2217   0.1144 -4998.623
 94  39   2244.7    767.3   0.0249   0.2174   0.1144   0.2217   0.1144 -4998.623
 94  40   2244.7    767.3   0.0244   0.2075   0.1177   0.2132   0.1177 -4978.503
 94  41   2244.7    767.3   0.0244   0.2121   0.1151   0.2167   0.1151 -4986.827
 94  42   2244.7    767.3   0.0178   0.1666   0.1067   0.1670   0.1067 -4835.618
 94  43   2244.7    767.3   0.0102   0.1037   0.0982   0.1021   0.0982 -4618.510
 94  44   2244.7    767.3   0.0107   0.0979   0.1091   0.0987   0.1091 -4610.830
 94  45   2244.7    767.3   0.0107   0.0979   0.1091   0.0987   0.1091 -4610.830
 94  46   2244.7    767.3   0.0101   0.0981   0.1032   0.0976   0.1032 -4604.138
 94  47   2244.7    767.3   0.0086   0.1149   0.0747   0.1070   0.0747 -4621.283
 94  48   2244.7    767.3   0.0086   0.1149   0.0747   0.1070   0.0747 -4621.283
 94  49   2244.7    767.3   0.0086   0.1149   0.0747   0.1070   0.0747 -4621.283
 94  50   2244.7    767.3   0.0086   0.1206   0.0711   0.1113   0.0711 -4633.351
 94  51   2244.7    767.3   0.0086   0.1119   0.0767   0.1047   0.0767 -4614.258
 94  52   2244.7    767.3   0.0086   0.1134   0.0756   0.1059   0.0756 -4617.404
 94  53   2244.7    767.3   0.0086   0.1177   0.0729   0.1091   0.0729 -4627.045
 94  54   2244.7    767.3   0.0086   0.1133   0.0757   0.1058   0.0757 -4617.480
 94  55   2244.7    767.3   0.0081   0.1149   0.0707   0.1060   0.0707 -4615.465
 94  56   2244.7    767.3   0.0058   0.0876   0.0665   0.0800   0.0665 -4519.645
 94  57   2244.7    767.3   0.0081   0.1306   0.0624   0.1180   0.0624 -4650.301
 94  58   2244.7    767.3   0.0081   0.1321   0.0617   0.1191   0.0617 -4653.344
 94  59   2244.7    767.3   0.0081   0.1379   0.0590   0.1236   0.0590 -4665.549
 94  60   2244.7    767.3   0.0081   0.1335   0.0610   0.1202   0.0610 -4656.456
 94  61   2244.7    767.3   0.0067   0.1078   0.0626   0.0975   0.0626 -4580.389
 94  62   2244.7    767.3   0.0104   0.1352   0.0768   0.1266   0.0768 -4687.311
 94  63   2244.7    767.3   0.0104   0.1291   0.0805   0.1219   0.0805 -4675.246
 94  64   2244.7    767.3   0.0104   0.1353   0.0768   0.1266   0.0768 -4687.289
 94  65   2244.7    767.3   0.0104   0.1324   0.0785   0.1244   0.0785 -4681.127
 94  66   2244.7    767.3   0.0104   0.1324   0.0785   0.1244   0.0785 -4681.127
 94  67   2244.7    767.3   0.0104   0.1324   0.0785   0.1244   0.0785 -4681.127
 94  68   2244.7    767.3   0.0086   0.1280   0.0670   0.1170   0.0670 -4649.147
 94  69   2244.7    767.3   0.0049   0.1096   0.0448   0.0948   0.0448 -4558.009
 94  70   2244.7    767.3   0.0054   0.1007   0.0534   0.0890   0.0534 -4544.827
 94  71   2244.7    767.3   0.0054   0.0993   0.0541   0.0879   0.0541 -4541.433
 94  72   2244.7    767.3   0.0054   0.1007   0.0534   0.0890   0.0534 -4544.827
 94  73   2244.7    767.3   0.0054   0.0936   0.0575   0.0836   0.0575 -4527.953
 94  74   2244.7    767.3   0.0054   0.0936   0.0575   0.0836   0.0575 -4527.953
 94  75   2244.7    767.3   0.0054   0.1007   0.0534   0.0890   0.0534 -4544.827
 94  76   2244.7    767.3   0.0054   0.1007   0.0534   0.0890   0.0534 -4544.827
 94  77   2244.7    767.3   0.0058   0.1007   0.0578   0.0900   0.0578 -4551.031
 94  78   2244.7    767.3   0.0058   0.1066   0.0546   0.0945   0.0546 -4564.129
 94  79   2244.7    767.3   0.0058   0.1007   0.0578   0.0900   0.0578 -4551.031
 94  80   2244.7    767.3   0.0054   0.1168   0.0459   0.1013   0.0459 -4580.403
 94  81   2244.7    767.3   0.0054   0.1168   0.0459   0.1013   0.0459 -4580.403
 94  82   2244.7    767.3   0.0063   0.1095   0.0573   0.0977   0.0573 -4576.814
 94  83   2244.7    767.3   0.0054   0.1176   0.0462   0.1020   0.0462 -4586.544
 94  84   2244.7    767.3   0.0049   0.1108   0.0444   0.0957   0.0444 -4561.450
 94  85   2244.7    767.3   0.0049   0.1108   0.0444   0.0957   0.0444 -4561.450
 94  86   2244.7    767.3   0.0040   0.1077   0.0374   0.0913   0.0374 -4542.899
 94  87   2244.7    767.3   0.0036   0.1007   0.0355   0.0849   0.0355 -4519.010
 94  88   2244.7    767.3   0.0050   0.1299   0.0382   0.1104   0.0382 -4604.130
 94  89   2244.7    767.3   0.0050   0.1343   0.0369   0.1138   0.0369 -4613.324
 94  90   2244.7    767.3   0.0036   0.1021   0.0352   0.0861   0.0352 -4522.919
 94  91   2244.7    767.3   0.0009   0.0348   0.0254   0.0286   0.0254 -4291.812
 94  92   2244.7    767.3   0.0000   0.0077   0.0010   0.0059   0.0010 -4168.947
 94  93   2244.7    767.3   0.0000   0.0077   0.0010   0.0059   0.0010 -4168.947
 95   1   2244.7    767.3   0.1069   0.6601   0.1619   0.7434   0.1619 -6043.664
 95   2   2244.7    767.3   0.0439   0.3868   0.1135   0.3937   0.1135 -5389.740
 95   3   2244.7    767.3   0.0439   0.3868   0.1135   0.3937   0.1135 -5389.740
 95   4   2244.7    767.3   0.0438   0.4029   0.1088   0.4059   0.1088 -5405.180
 95   5   2244.7    767.3   0.0494   0.3443   0.1434   0.3735   0.1434 -5390.953
 95   6   2244.7    767.3   0.0494   0.3383   0.1462   0.3691   0.1462 -5385.290
 95   7   2244.7    767.3   0.0494   0.3383   0.1462   0.3691   0.1462 -5385.290
 95   8   2244.7    767.3   0.0489   0.3458   0.1413   0.3735   0.1413 -5389.251
 95   9   2244.7    767.3   0.0524   0.3319   0.1578   0.3708   0.1578 -5402.733
 95  10   2244.7    767.3   0.0579   0.3179   0.1823   0.3725   0.1823 -5431.771
 95  11   2244.7    767.3   0.0321   0.2006   0.1602   0.2251   0.1602 -5045.579
 95  12   2244.7    767.3   0.0320   0.1856   0.1726   0.2134   0.1726 -5017.177
 95  13   2244.7    767.3   0.0321   0.1821   0.1760   0.2109   0.1760 -5011.906
 95  14   2244.7    767.3   0.0291   0.1736   0.1677   0.1978   0.1677 -4966.507
 95  15   2244.7    767.3   0.0301   0.1719   0.1749   0.1986   0.1749 -4972.914
 95  16   2244.7    767.3   0.0296   0.1703   0.1738   0.1963   0.1738 -4965.589
 95  17   2244.7    767.3   0.0296   0.1688   0.1754   0.1952   0.1754 -4962.760
 95  18   2244.7    767.3   0.0296   0.1782   0.1659   0.2023   0.1659 -4979.400
 95  19   2244.7    767.3   0.0296   0.1703   0.1738   0.1963   0.1738 -4965.589
 95  20   2244.7    767.3   0.0296   0.1736   0.1704   0.1988   0.1704 -4971.057
 95  21   2244.7    767.3   0.0296   0.1767   0.1674   0.2012   0.1674 -4976.619
 95  22   2244.7    767.3   0.0296   0.1798   0.1644   0.2036   0.1644 -4982.117
 95  23   2244.7    767.3   0.0296   0.1766   0.1675   0.2011   0.1675 -4976.672
 95  24   2244.7    767.3   0.0296   0.1719   0.1721   0.1975   0.1721 -4968.354
 95  25   2244.7    767.3   0.0296   0.1782   0.1659   0.2023   0.1659 -4979.399
 95  26   2244.7    767.3   0.0236   0.1913   0.1233   0.1989   0.1233 -4946.674
 95  27   2244.7    767.3   0.0236   0.1913   0.1233   0.1989   0.1233 -4946.674
 95  28   2244.7    767.3   0.0236   0.1913   0.1233   0.1989   0.1233 -4946.674
 95  29   2244.7    767.3   0.0236   0.1913   0.1233   0.1989   0.1233 -4946.674
 95  30   2244.7    767.3   0.0235   0.2135   0.1099   0.2156   0.1099 -4979.191
 95  31   2244.7    767.3   0.0235   0.2135   0.1099   0.2156   0.1099 -4979.191
 95  32   2244.7    767.3   0.0235   0.2151   0.1090   0.2169   0.1090 -4981.717
 95  33   2244.7    767.3   0.0239   0.2134   0.1122   0.2166   0.1122 -4984.016
 95  34   2244.7    767.3   0.0254   0.2091   0.1213   0.2165   0.1213 -4990.973
 95  35   2244.7    767.3   0.0249   0.2139   0.1162   0.2191   0.1162 -4994.004
 95  36   2244.7    767.3   0.0249   0.2139   0.1162   0.2191   0.1162 -4994.004
 95  37   2244.7    767.3   0.0249   0.2205   0.1127   0.2241   0.1127 -5003.917
 95  38   2244.7    767.3   0.0249   0.2205   0.1127   0.2241   0.1127 -5003.917
 95  39   2244.7    767.3   0.0249   0.2205   0.1127   0.2241   0.1127 -5003.917
 95  40   2244.7    767.3   0.0244   0.2106   0.1160   0.2156   0.1160 -4983.888
 95  41   2244.7    767.3   0.0244   0.2137   0.1142   0.2178   0.1142 -4989.462
 95  42   2244.7    767.3   0.0178   0.1651   0.1075   0.1659   0.1075 -4832.085
 95  43   2244.7    767.3   0.0102   0.1023   0.0996   0.1010   0.0996 -4615.198
 95  44   2244.7    767.3   0.0107   0.0993   0.1075   0.0997   0.1075 -4614.220
 95  45   2244.7    767.3   0.0107   0.0993   0.1075   0.0997   0.1075 -4614.220
 95  46   2244.7    767.3   0.0101   0.0994   0.1018   0.0986   0.1018 -4607.525
 95  47   2244.7    767.3   0.0086   0.1148   0.0748   0.1069   0.0748 -4621.341
 95  48   2244.7    767.3   0.0086   0.1148   0.0748   0.1069   0.0748 -4621.341
 95  49   2244.7    767.3   0.0086   0.1148   0.0748   0.1069   0.0748 -4621.341
 95  50   2244.7    767.3   0.0086   0.1205   0.0711   0.1113   0.0711 -4633.411
 95  51   2244.7    767.3   0.0086   0.1118   0.0768   0.1046   0.0768 -4614.314
 95  52   2244.7    767.3   0.0086   0.1133   0.0757   0.1058   0.0757 -4617.461
 95  53   2244.7    767.3   0.0086   0.1176   0.0729   0.1090   0.0729 -4627.105
 95  54   2244.7    767.3   0.0086   0.1132   0.0758   0.1057   0.0758 -4617.537
 95  55   2244.7    767.3   0.0081   0.1148   0.0708   0.1059   0.0708 -4615.523
 95  56   2244.7    767.3   0.0058   0.0932   0.0625   0.0843   0.0625 -4533.407
 95  57   2244.7    767.3   0.0081   0.1350   0.0603   0.1214   0.0603 -4659.460
 95  58   2244.7    767.3   0.0081   0.1365   0.0596   0.1225   0.0596 -4662.469
 95  59   2244.7    767.3   0.0081   0.1423   0.0571   0.1270   0.0571 -4674.544
 95  60   2244.7    767.3   0.0081   0.1379   0.0590   0.1236   0.0590 -4665.549
 95  61   2244.7    767.3   0.0067   0.1093   0.0617   0.0986   0.0617 -4583.610
 95  62   2244.7    767.3   0.0104   0.1323   0.0786   0.1243   0.0786 -4681.242
 95  63   2244.7    767.3   0.0104   0.1291   0.0805   0.1219   0.0805 -4675.224
 95  64   2244.7    767.3   0.0104   0.1323   0.0785   0.1243   0.0785 -4681.220
 95  65   2244.7    767.3   0.0104   0.1308   0.0795   0.1232   0.0795 -4678.153
 95  66   2244.7    767.3   0.0104   0.1308   0.0795   0.1232   0.0795 -4678.153
 95  67   2244.7    767.3   0.0104   0.1308   0.0795   0.1232   0.0795 -4678.153
 95  68   2244.7    767.3   0.0086   0.1265   0.0678   0.1159   0.0678 -4646.050
 95  69   2244.7    767.3   0.0049   0.1096   0.0449   0.0947   0.0449 -4558.064
 95  70   2244.7    767.3   0.0054   0.0992   0.0542   0.0878   0.0542 -4541.552
 95  71   2244.7    767.3   0.0054   0.0978   0.0550   0.0868   0.0550 -4538.143
 95  72   2244.7    767.3   0.0054   0.0992   0.0542   0.0878   0.0542 -4541.552
 95  73   2244.7    767.3   0.0054   0.0921   0.0584   0.0824   0.0584 -4524.599
 95  74   2244.7    767.3   0.0054   0.0921   0.0584   0.0824   0.0584 -4524.599
 95  75   2244.7    767.3   0.0054   0.0992   0.0542   0.0878   0.0542 -4541.552
 95  76   2244.7    767.3   0.0054   0.0992   0.0542   0.0878   0.0542 -4541.552
 95  77   2244.7    767.3   0.0058   0.0978   0.0596   0.0877   0.0596 -4544.416
 95  78   2244.7    767.3   0.0058   0.1036   0.0562   0.0922   0.0562 -4557.636
 95  79   2244.7    767.3   0.0058   0.0978   0.0596   0.0877   0.0596 -4544.416
 95  80   2244.7    767.3   0.0054   0.1168   0.0460   0.1012   0.0460 -4580.462
 95  81   2244.7    767.3   0.0054   0.1168   0.0460   0.1012   0.0460 -4580.462
 95  82   2244.7    767.3   0.0063   0.1094   0.0573   0.0976   0.0573 -4576.869
 95  83   2244.7    767.3   0.0054   0.1191   0.0456   0.1031   0.0456 -4589.044
 95  84   2244.7    767.3   0.0049   0.1152   0.0427   0.0990   0.0427 -4571.027
 95  85   2244.7    767.3   0.0049   0.1152   0.0427   0.0990   0.0427 -4571.027
 95  86   2244.7    767.3   0.0040   0.1120   0.0359   0.0946   0.0359 -4551.927
 95  87   2244.7    767.3   0.0036   0.1035   0.0346   0.0871   0.0346 -4525.669
 95  88   2244.7    767.3   0.0050   0.1329   0.0373   0.1126   0.0373 -4610.280
 95  89   2244.7    767.3   0.0050   0.1358   0.0365   0.1148   0.0365 -4616.406
 95  90   2244.7    767.3   0.0036   0.1050   0.0342   0.0882   0.0342 -4529.548
 95  91   2244.7    767.3   0.0009   0.0348   0.0254   0.0286   0.0254 -4291.830
 95  92   2244.7    767.3   0.0000   0.0076   0.0010   0.0058   0.0010 -4168.951
 95  93   2244.7    767.3   0.0000   0.0076   0.0010   0.0058   0.0010 -4168.951
 95  94   2244.7    767.3   0.0000   0.0128   0.0010   0.0098   0.0010 -4191.572
 96   1   2244.7    767.3   0.1070   0.6453   0.1658   0.7323   0.1658 -6036.917
 96   2   2244.7    767.3   0.0439   0.3828   0.1147   0.3907   0.1147 -5385.823
 96   3   2244.7    767.3   0.0439   0.3828   0.1147   0.3907   0.1147 -5385.823
 96   4   2244.7    767.3   0.0439   0.3988   0.1100   0.4029   0.1100 -5401.349
 96   5   2244.7    767.3   0.0494   0.3380   0.1462   0.3688   0.1462 -5384.974
 96   6   2244.7    767.3   0.0495   0.3321   0.1490   0.3644   0.1490 -5379.252
 96   7   2244.7    767.3   0.0495   0.3321   0.1490   0.3644   0.1490 -5379.252
 96   8   2244.7    767.3   0.0489   0.3396   0.1440   0.3688   0.1440 -5383.288
 96   9   2244.7    767.3   0.0524   0.3258   0.1609   0.3662   0.1609 -5396.630
 96  10   2244.7    767.3   0.0580   0.3157   0.1836   0.3709   0.1836 -5429.755
 96  11   2244.7    767.3   0.0321   0.1974   0.1629   0.2227   0.1629 -5040.298
 96  12   2244.7    767.3   0.0321   0.1824   0.1758   0.2110   0.1758 -5011.757
 96  13   2244.7    767.3   0.0321   0.1789   0.1792   0.2085   0.1792 -5006.447
 96  14   2244.7    767.3   0.0291   0.1704   0.1709   0.1954   0.1709 -4960.948
 96  15   2244.7    767.3   0.0301   0.1687   0.1783   0.1962   0.1783 -4967.334
 96  16   2244.7    767.3   0.0296   0.1672   0.1771   0.1940   0.1771 -4959.990
 96  17   2244.7    767.3   0.0296   0.1657   0.1788   0.1928   0.1788 -4957.143
 96  18   2244.7    767.3   0.0296   0.1751   0.1690   0.1999   0.1690 -4973.896
 96  19   2244.7    767.3   0.0296   0.1672   0.1771   0.1940   0.1771 -4959.990
 96  20   2244.7    767.3   0.0296   0.1705   0.1736   0.1964   0.1736 -4965.498
 96  21   2244.7    767.3   0.0296   0.1735   0.1705   0.1988   0.1705 -4971.097
 96  22   2244.7    767.3   0.0296   0.1767   0.1674   0.2012   0.1674 -4976.632
 96  23   2244.7    767.3   0.0296   0.1735   0.1706   0.1987   0.1706 -4971.149
 96  24   2244.7    767.3   0.0296   0.1688   0.1754   0.1952   0.1754 -4962.775
 96  25   2244.7    767.3   0.0296   0.1751   0.1690   0.1999   0.1690 -4973.895
 96  26   2244.7    767.3   0.0236   0.1898   0.1243   0.1978   0.1243 -4943.957
 96  27   2244.7    767.3   0.0236   0.1898   0.1243   0.1978   0.1243 -4943.957
 96  28   2244.7    767.3   0.0236   0.1898   0.1243   0.1978   0.1243 -4943.957
 96  29   2244.7    767.3   0.0236   0.1898   0.1243   0.1978   0.1243 -4943.957
 96  30   2244.7    767.3   0.0235   0.2103   0.1116   0.2132   0.1116 -4973.858
 96  31   2244.7    767.3   0.0235   0.2103   0.1116   0.2132   0.1116 -4973.858
 96  32   2244.7    767.3   0.0235   0.2120   0.1107   0.2144   0.1107 -4976.400
 96  33   2244.7    767.3   0.0239   0.2102   0.1139   0.2141   0.1139 -4978.683
 96  34   2244.7    767.3   0.0254   0.2075   0.1222   0.2153   0.1222 -4988.344
 96  35   2244.7    767.3   0.0249   0.2124   0.1171   0.2179   0.1171 -4991.398
 96  36   2244.7    767.3   0.0249   0.2124   0.1171   0.2179   0.1171 -4991.398
 96  37   2244.7    767.3   0.0249   0.2173   0.1144   0.2217   0.1144 -4998.652
 96  38   2244.7    767.3   0.0249   0.2173   0.1144   0.2217   0.1144 -4998.652
 96  39   2244.7    767.3   0.0249   0.2173   0.1144   0.2217   0.1144 -4998.652
 96  40   2244.7    767.3   0.0244   0.2075   0.1177   0.2132   0.1177 -4978.530
 96  41   2244.7    767.3   0.0244   0.2121   0.1151   0.2167   0.1151 -4986.855
 96  42   2244.7    767.3   0.0178   0.1635   0.1087   0.1646   0.1087 -4829.329
 96  43   2244.7    767.3   0.0102   0.1008   0.1012   0.0998   0.1012 -4611.922
 96  44   2244.7    767.3   0.0107   0.0950   0.1126   0.0965   0.1126 -4604.120
 96  45   2244.7    767.3   0.0107   0.0949   0.1126   0.0965   0.1126 -4604.120
 96  46   2244.7    767.3   0.0101   0.0951   0.1065   0.0954   0.1065 -4597.431
 96  47   2244.7    767.3   0.0086   0.1134   0.0757   0.1058   0.0757 -4618.112
 96  48   2244.7    767.3   0.0086   0.1134   0.0757   0.1058   0.0757 -4618.112
 96  49   2244.7    767.3   0.0086   0.1134   0.0757   0.1058   0.0757 -4618.112
 96  50   2244.7    767.3   0.0086   0.1191   0.0720   0.1102   0.0720 -4630.232
 96  51   2244.7    767.3   0.0086   0.1104   0.0778   0.1035   0.0778 -4611.059
 96  52   2244.7    767.3   0.0086   0.1119   0.0767   0.1047   0.0767 -4614.220
 96  53   2244.7    767.3   0.0086   0.1162   0.0738   0.1080   0.0738 -4623.900
 96  54   2244.7    767.3   0.0086   0.1118   0.0768   0.1046   0.0768 -4614.295
 96  55   2244.7    767.3   0.0081   0.1134   0.0717   0.1048   0.0717 -4612.294
 96  56   2244.7    767.3   0.0058   0.0876   0.0665   0.0800   0.0665 -4519.660
 96  57   2244.7    767.3   0.0081   0.1290   0.0631   0.1168   0.0631 -4647.267
 96  58   2244.7    767.3   0.0081   0.1305   0.0624   0.1180   0.0624 -4650.323
 96  59   2244.7    767.3   0.0081   0.1363   0.0597   0.1224   0.0597 -4662.574
 96  60   2244.7    767.3   0.0081   0.1319   0.0617   0.1190   0.0617 -4653.446
 96  61   2244.7    767.3   0.0067   0.1063   0.0635   0.0963   0.0635 -4577.151
 96  62   2244.7    767.3   0.0104   0.1307   0.0795   0.1231   0.0795 -4678.244
 96  63   2244.7    767.3   0.0104   0.1276   0.0815   0.1208   0.0815 -4672.200
 96  64   2244.7    767.3   0.0104   0.1307   0.0795   0.1231   0.0795 -4678.222
 96  65   2244.7    767.3   0.0104   0.1294   0.0804   0.1221   0.0804 -4675.056
 96  66   2244.7    767.3   0.0104   0.1294   0.0804   0.1221   0.0804 -4675.056
 96  67   2244.7    767.3   0.0104   0.1294   0.0804   0.1221   0.0804 -4675.056
 96  68   2244.7    767.3   0.0086   0.1249   0.0687   0.1147   0.0687 -4643.004
 96  69   2244.7    767.3   0.0049   0.1067   0.0461   0.0925   0.0461 -4551.538
 96  70   2244.7    767.3   0.0054   0.0978   0.0550   0.0867   0.0550 -4538.177
 96  71   2244.7    767.3   0.0054   0.0964   0.0558   0.0857   0.0558 -4534.755
 96  72   2244.7    767.3   0.0054   0.0978   0.0550   0.0867   0.0550 -4538.177
 96  73   2244.7    767.3   0.0054   0.0907   0.0593   0.0814   0.0593 -4521.150
 96  74   2244.7    767.3   0.0054   0.0907   0.0593   0.0814   0.0593 -4521.150
 96  75   2244.7    767.3   0.0054   0.0978   0.0550   0.0867   0.0550 -4538.177
 96  76   2244.7    767.3   0.0054   0.0978   0.0550   0.0867   0.0550 -4538.177
 96  77   2244.7    767.3   0.0058   0.0949   0.0614   0.0856   0.0614 -4537.655
 96  78   2244.7    767.3   0.0058   0.1008   0.0578   0.0900   0.0578 -4550.995
 96  79   2244.7    767.3   0.0058   0.0949   0.0614   0.0856   0.0614 -4537.655
 96  80   2244.7    767.3   0.0054   0.1139   0.0471   0.0990   0.0471 -4574.067
 96  81   2244.7    767.3   0.0054   0.1139   0.0471   0.0990   0.0471 -4574.067
 96  82   2244.7    767.3   0.0063   0.1065   0.0589   0.0954   0.0589 -4570.340
 96  83   2244.7    767.3   0.0054   0.1147   0.0474   0.0998   0.0474 -4579.513
 96  84   2244.7    767.3   0.0049   0.1137   0.0433   0.0979   0.0433 -4567.879
 96  85   2244.7    767.3   0.0049   0.1137   0.0433   0.0979   0.0433 -4567.879
 96  86   2244.7    767.3   0.0040   0.1062   0.0379   0.0902   0.0379 -4538.951
 96  87   2244.7    767.3   0.0036   0.0978   0.0366   0.0827   0.0366 -4512.360
 96  88   2244.7    767.3   0.0050   0.1299   0.0382   0.1104   0.0382 -4604.152
 96  89   2244.7    767.3   0.0050   0.1328   0.0373   0.1126   0.0373 -4610.322
 96  90   2244.7    767.3   0.0036   0.0992   0.0362   0.0839   0.0362 -4516.299
 96  91   2244.7    767.3   0.0009   0.0322   0.0275   0.0266   0.0275 -4282.936
 96  92   2244.7    767.3   0.0000   0.0051   0.0010   0.0039   0.0010 -4156.698
 96  93   2244.7    767.3   0.0000   0.0051   0.0010   0.0039   0.0010 -4156.699
 96  94   2244.7    767.3   0.0000   0.0077   0.0010   0.0059   0.0010 -4168.948
 96  95   2244.7    767.3   0.0000   0.0077   0.0010   0.0059   0.0010 -4168.952
 97   1   2244.7    767.3   0.1069   0.6507   0.1643   0.7364   0.1643 -6039.846
 97   2   2244.7    767.3   0.0439   0.3867   0.1135   0.3936   0.1135 -5389.797
 97   3   2244.7    767.3   0.0439   0.3867   0.1135   0.3936   0.1135 -5389.797
 97   4   2244.7    767.3   0.0439   0.3990   0.1099   0.4029   0.1099 -5401.290
 97   5   2244.7    767.3   0.0494   0.3421   0.1443   0.3719   0.1443 -5388.988
 97   6   2244.7    767.3   0.0495   0.3362   0.1471   0.3675   0.1471 -5383.304
 97   7   2244.7    767.3   0.0495   0.3362   0.1471   0.3675   0.1471 -5383.304
 97   8   2244.7    767.3   0.0489   0.3437   0.1422   0.3719   0.1422 -5387.291
 97   9   2244.7    767.3   0.0524   0.3335   0.1571   0.3720   0.1571 -5405.048
 97  10   2244.7    767.3   0.0579   0.3233   0.1792   0.3766   0.1792 -5438.303
 97  11   2244.7    767.3   0.0321   0.2039   0.1575   0.2276   0.1575 -5050.789
 97  12   2244.7    767.3   0.0320   0.1857   0.1725   0.2135   0.1725 -5017.109
 97  13   2244.7    767.3   0.0321   0.1822   0.1759   0.2109   0.1759 -5011.840
 97  14   2244.7    767.3   0.0291   0.1735   0.1678   0.1977   0.1678 -4966.555
 97  15   2244.7    767.3   0.0301   0.1718   0.1750   0.1985   0.1750 -4972.961
 97  16   2244.7    767.3   0.0296   0.1734   0.1706   0.1987   0.1706 -4971.158
 97  17   2244.7    767.3   0.0296   0.1687   0.1755   0.1951   0.1755 -4962.807
 97  18   2244.7    767.3   0.0296   0.1782   0.1660   0.2023   0.1660 -4979.449
 97  19   2244.7    767.3   0.0296   0.1734   0.1706   0.1987   0.1706 -4971.158
 97  20   2244.7    767.3   0.0296   0.1735   0.1705   0.1988   0.1705 -4971.105
 97  21   2244.7    767.3   0.0296   0.1766   0.1674   0.2011   0.1674 -4976.668
 97  22   2244.7    767.3   0.0296   0.1798   0.1645   0.2035   0.1645 -4982.166
 97  23   2244.7    767.3   0.0296   0.1798   0.1645   0.2035   0.1645 -4982.167
 97  24   2244.7    767.3   0.0296   0.1751   0.1690   0.1999   0.1690 -4973.904
 97  25   2244.7    767.3   0.0296   0.1814   0.1630   0.2047   0.1630 -4984.876
 97  26   2244.7    767.3   0.0236   0.1896   0.1244   0.1977   0.1244 -4944.055
 97  27   2244.7    767.3   0.0236   0.1896   0.1244   0.1977   0.1244 -4944.055
 97  28   2244.7    767.3   0.0236   0.1896   0.1244   0.1977   0.1244 -4944.055
 97  29   2244.7    767.3   0.0236   0.1896   0.1244   0.1977   0.1244 -4944.055
 97  30   2244.7    767.3   0.0235   0.2135   0.1099   0.2156   0.1099 -4979.044
 97  31   2244.7    767.3   0.0235   0.2135   0.1099   0.2156   0.1099 -4979.044
 97  32   2244.7    767.3   0.0234   0.2152   0.1090   0.2169   0.1090 -4981.570
 97  33   2244.7    767.3   0.0239   0.2134   0.1121   0.2166   0.1121 -4983.870
 97  34   2244.7    767.3   0.0253   0.2107   0.1203   0.2177   0.1203 -4993.557
 97  35   2244.7    767.3   0.0249   0.2156   0.1153   0.2204   0.1153 -4996.564
 97  36   2244.7    767.3   0.0249   0.2156   0.1153   0.2204   0.1153 -4996.564
 97  37   2244.7    767.3   0.0249   0.2205   0.1127   0.2241   0.1127 -5003.771
 97  38   2244.7    767.3   0.0249   0.2205   0.1127   0.2241   0.1127 -5003.771
 97  39   2244.7    767.3   0.0249   0.2205   0.1127   0.2241   0.1127 -5003.771
 97  40   2244.7    767.3   0.0244   0.2107   0.1159   0.2156   0.1159 -4983.743
 97  41   2244.7    767.3   0.0244   0.2153   0.1133   0.2191   0.1133 -4992.024
 97  42   2244.7    767.3   0.0178   0.1635   0.1086   0.1647   0.1086 -4829.306
 97  43   2244.7    767.3   0.0102   0.1036   0.0983   0.1020   0.0983 -4618.580
 97  44   2244.7    767.3   0.0107   0.0978   0.1092   0.0986   0.1092 -4610.896
 97  45   2244.7    767.3   0.0107   0.0978   0.1092   0.0986   0.1092 -4610.896
 97  46   2244.7    767.3   0.0101   0.0980   0.1033   0.0975   0.1033 -4604.204
 97  47   2244.7    767.3   0.0086   0.1134   0.0757   0.1058   0.0757 -4618.095
 97  48   2244.7    767.3   0.0086   0.1134   0.0757   0.1058   0.0757 -4618.095
 97  49   2244.7    767.3   0.0086   0.1134   0.0757   0.1058   0.0757 -4618.095
 97  50   2244.7    767.3   0.0086   0.1220   0.0703   0.1124   0.0703 -4636.558
 97  51   2244.7    767.3   0.0086   0.1132   0.0758   0.1057   0.0758 -4617.536
 97  52   2244.7    767.3   0.0086   0.1148   0.0747   0.1069   0.0747 -4620.670
 97  53   2244.7    767.3   0.0086   0.1190   0.0720   0.1101   0.0720 -4630.276
 97  54   2244.7    767.3   0.0086   0.1147   0.0748   0.1068   0.0748 -4620.746
 97  55   2244.7    767.3   0.0081   0.1134   0.0717   0.1048   0.0717 -4612.277
 97  56   2244.7    767.3   0.0058   0.0875   0.0666   0.0799   0.0666 -4519.705
 97  57   2244.7    767.3   0.0081   0.1304   0.0624   0.1179   0.0624 -4650.389
 97  58   2244.7    767.3   0.0081   0.1319   0.0617   0.1190   0.0617 -4653.433
 97  59   2244.7    767.3   0.0081   0.1378   0.0591   0.1235   0.0591 -4665.643
 97  60   2244.7    767.3   0.0081   0.1333   0.0611   0.1201   0.0611 -4656.546
 97  61   2244.7    767.3   0.0067   0.1091   0.0618   0.0985   0.0618 -4583.703
 97  62   2244.7    767.3   0.0104   0.1322   0.0786   0.1243   0.0786 -4681.265
 97  63   2244.7    767.3   0.0104   0.1261   0.0825   0.1196   0.0825 -4669.102
 97  64   2244.7    767.3   0.0104   0.1323   0.0786   0.1243   0.0786 -4681.243
 97  65   2244.7    767.3   0.0104   0.1279   0.0813   0.1210   0.0813 -4671.973
 97  66   2244.7    767.3   0.0104   0.1279   0.0813   0.1210   0.0813 -4671.973
 97  67   2244.7    767.3   0.0104   0.1279   0.0813   0.1210   0.0813 -4671.973
 97  68   2244.7    767.3   0.0086   0.1278   0.0671   0.1169   0.0671 -4649.234
 97  69   2244.7    767.3   0.0049   0.1095   0.0449   0.0947   0.0449 -4558.083
 97  70   2244.7    767.3   0.0054   0.1006   0.0534   0.0889   0.0534 -4544.895
 97  71   2244.7    767.3   0.0054   0.0992   0.0542   0.0879   0.0542 -4541.501
 97  72   2244.7    767.3   0.0054   0.1006   0.0534   0.0889   0.0534 -4544.895
 97  73   2244.7    767.3   0.0054   0.0935   0.0575   0.0835   0.0575 -4528.016
 97  74   2244.7    767.3   0.0054   0.0935   0.0575   0.0835   0.0575 -4528.016
 97  75   2244.7    767.3   0.0054   0.1006   0.0534   0.0889   0.0534 -4544.895
 97  76   2244.7    767.3   0.0054   0.1006   0.0534   0.0889   0.0534 -4544.895
 97  77   2244.7    767.3   0.0058   0.0978   0.0596   0.0878   0.0596 -4544.366
 97  78   2244.7    767.3   0.0058   0.1037   0.0562   0.0923   0.0562 -4557.583
 97  79   2244.7    767.3   0.0058   0.0978   0.0596   0.0878   0.0596 -4544.366
 97  80   2244.7    767.3   0.0054   0.1167   0.0460   0.1012   0.0460 -4580.483
 97  81   2244.7    767.3   0.0054   0.1167   0.0460   0.1012   0.0460 -4580.483
 97  82   2244.7    767.3   0.0063   0.1094   0.0574   0.0976   0.0574 -4576.888
 97  83   2244.7    767.3   0.0054   0.1147   0.0473   0.0998   0.0473 -4579.495
 97  84   2244.7    767.3   0.0049   0.1121   0.0439   0.0967   0.0439 -4564.738
 97  85   2244.7    767.3   0.0049   0.1121   0.0439   0.0967   0.0439 -4564.738
 97  86   2244.7    767.3   0.0040   0.1090   0.0369   0.0923   0.0369 -4545.504
 97  87   2244.7    767.3   0.0036   0.0978   0.0366   0.0827   0.0366 -4512.344
 97  88   2244.7    767.3   0.0050   0.1298   0.0382   0.1103   0.0382 -4604.218
 97  89   2244.7    767.3   0.0050   0.1342   0.0369   0.1137   0.0369 -4613.415
 97  90   2244.7    767.3   0.0036   0.1020   0.0352   0.0860   0.0352 -4522.988
 97  91   2244.7    767.3   0.0009   0.0348   0.0254   0.0286   0.0254 -4291.836
 97  92   2244.7    767.3   0.0000   0.0102   0.0010   0.0078   0.0010 -4180.518
 97  93   2244.7    767.3   0.0000   0.0101   0.0010   0.0078   0.0010 -4180.518
 97  94   2244.7    767.3   0.0000   0.0101   0.0010   0.0078   0.0010 -4180.518
 97  95   2244.7    767.3   0.0000   0.0153   0.0010   0.0117   0.0010 -4202.229
 97  96   2244.7    767.3   0.0000   0.0102   0.0010   0.0078   0.0010 -4180.520
 98   1   2244.7    767.3   0.1070   0.6448   0.1659   0.7320   0.1659 -6037.100
 98   2   2244.7    767.3   0.0439   0.3747   0.1172   0.3845   0.1172 -5378.054
 98   3   2244.7    767.3   0.0439   0.3747   0.1172   0.3845   0.1172 -5378.054
 98   4   2244.7    767.3   0.0439   0.3906   0.1123   0.3966   0.1123 -5393.756
 98   5   2244.7    767.3   0.0494   0.3378   0.1462   0.3687   0.1462 -5385.081
 98   6   2244.7    767.3   0.0495   0.3319   0.1491   0.3643   0.1491 -5379.357
 98   7   2244.7    767.3   0.0495   0.3319   0.1491   0.3643   0.1491 -5379.357
 98   8   2244.7    767.3   0.0489   0.3394   0.1441   0.3687   0.1441 -5383.395
 98   9   2244.7    767.3   0.0524   0.3256   0.1610   0.3661   0.1610 -5396.733
 98  10   2244.7    767.3   0.0580   0.3155   0.1837   0.3708   0.1837 -5429.854
 98  11   2244.7    767.3   0.0322   0.1973   0.1630   0.2226   0.1630 -5040.363
 98  12   2244.7    767.3   0.0321   0.1823   0.1759   0.2110   0.1759 -5011.817
 98  13   2244.7    767.3   0.0321   0.1788   0.1794   0.2084   0.1794 -5006.506
 98  14   2244.7    767.3   0.0291   0.1672   0.1743   0.1929   0.1743 -4955.444
 98  15   2244.7    767.3   0.0301   0.1654   0.1819   0.1937   0.1819 -4961.808
 98  16   2244.7    767.3   0.0296   0.1671   0.1772   0.1939   0.1772 -4960.046
 98  17   2244.7    767.3   0.0296   0.1624   0.1825   0.1904   0.1825 -4951.577
 98  18   2244.7    767.3   0.0296   0.1718   0.1723   0.1974   0.1723 -4968.450
 98  19   2244.7    767.3   0.0296   0.1671   0.1772   0.1939   0.1772 -4960.046
 98  20   2244.7    767.3   0.0296   0.1672   0.1771   0.1940   0.1771 -4959.994
 98  21   2244.7    767.3   0.0296   0.1702   0.1739   0.1963   0.1739 -4965.632
 98  22   2244.7    767.3   0.0296   0.1734   0.1707   0.1987   0.1707 -4971.206
 98  23   2244.7    767.3   0.0296   0.1734   0.1707   0.1987   0.1707 -4971.207
 98  24   2244.7    767.3   0.0296   0.1687   0.1755   0.1951   0.1755 -4962.831
 98  25   2244.7    767.3   0.0296   0.1750   0.1691   0.1999   0.1691 -4973.953
 98  26   2244.7    767.3   0.0236   0.1880   0.1255   0.1965   0.1255 -4941.359
 98  27   2244.7    767.3   0.0236   0.1880   0.1255   0.1965   0.1255 -4941.359
 98  28   2244.7    767.3   0.0236   0.1880   0.1255   0.1965   0.1255 -4941.359
 98  29   2244.7    767.3   0.0236   0.1880   0.1255   0.1965   0.1255 -4941.359
 98  30   2244.7    767.3   0.0235   0.2085   0.1126   0.2118   0.1126 -4971.376
 98  31   2244.7    767.3   0.0235   0.2085   0.1126   0.2118   0.1126 -4971.376
 98  32   2244.7    767.3   0.0235   0.2102   0.1116   0.2131   0.1116 -4973.927
 98  33   2244.7    767.3   0.0239   0.2084   0.1149   0.2128   0.1149 -4976.200
 98  34   2244.7    767.3   0.0254   0.2057   0.1233   0.2139   0.1233 -4985.846
 98  35   2244.7    767.3   0.0249   0.2106   0.1182   0.2166   0.1182 -4988.927
 98  36   2244.7    767.3   0.0249   0.2106   0.1182   0.2166   0.1182 -4988.927
 98  37   2244.7    767.3   0.0249   0.2155   0.1154   0.2203   0.1154 -4996.206
 98  38   2244.7    767.3   0.0249   0.2155   0.1154   0.2203   0.1154 -4996.206
 98  39   2244.7    767.3   0.0249   0.2155   0.1154   0.2203   0.1154 -4996.206
 98  40   2244.7    767.3   0.0244   0.2057   0.1188   0.2118   0.1188 -4976.032
 98  41   2244.7    767.3   0.0244   0.2103   0.1161   0.2153   0.1161 -4984.383
 98  42   2244.7    767.3   0.0178   0.1634   0.1087   0.1646   0.1087 -4829.384
 98  43   2244.7    767.3   0.0102   0.1007   0.1013   0.0998   0.1013 -4611.956
 98  44   2244.7    767.3   0.0107   0.0949   0.1127   0.0964   0.1127 -4604.152
 98  45   2244.7    767.3   0.0107   0.0949   0.1127   0.0964   0.1127 -4604.152
 98  46   2244.7    767.3   0.0101   0.0951   0.1066   0.0953   0.1066 -4597.464
 98  47   2244.7    767.3   0.0086   0.1133   0.0758   0.1058   0.0758 -4618.151
 98  48   2244.7    767.3   0.0086   0.1133   0.0758   0.1058   0.0758 -4618.151
 98  49   2244.7    767.3   0.0086   0.1133   0.0758   0.1058   0.0758 -4618.151
 98  50   2244.7    767.3   0.0086   0.1190   0.0720   0.1101   0.0720 -4630.273
 98  51   2244.7    767.3   0.0086   0.1103   0.0778   0.1035   0.0778 -4611.097
 98  52   2244.7    767.3   0.0086   0.1119   0.0767   0.1047   0.0767 -4614.258
 98  53   2244.7    767.3   0.0086   0.1161   0.0739   0.1079   0.0739 -4623.940
 98  54   2244.7    767.3   0.0086   0.1118   0.0768   0.1046   0.0768 -4614.333
 98  55   2244.7    767.3   0.0081   0.1133   0.0717   0.1048   0.0717 -4612.333
 98  56   2244.7    767.3   0.0058   0.0847   0.0688   0.0778   0.0688 -4512.732
 98  57   2244.7    767.3   0.0081   0.1275   0.0639   0.1156   0.0639 -4644.244
 98  58   2244.7    767.3   0.0081   0.1290   0.0632   0.1168   0.0632 -4647.312
 98  59   2244.7    767.3   0.0081   0.1348   0.0604   0.1212   0.0604 -4659.611
 98  60   2244.7    767.3   0.0081   0.1304   0.0625   0.1178   0.0625 -4650.447
 98  61   2244.7    767.3   0.0067   0.1062   0.0635   0.0963   0.0635 -4577.188
 98  62   2244.7    767.3   0.0104   0.1336   0.0777   0.1254   0.0777 -4684.360
 98  63   2244.7    767.3   0.0104   0.1275   0.0816   0.1207   0.0816 -4672.243
 98  64   2244.7    767.3   0.0104   0.1337   0.0777   0.1254   0.0777 -4684.337
 98  65   2244.7    767.3   0.0104   0.1293   0.0804   0.1221   0.0804 -4675.100
 98  66   2244.7    767.3   0.0104   0.1293   0.0804   0.1221   0.0804 -4675.100
 98  67   2244.7    767.3   0.0104   0.1293   0.0804   0.1221   0.0804 -4675.100
 98  68   2244.7    767.3   0.0086   0.1249   0.0687   0.1146   0.0687 -4643.046
 98  69   2244.7    767.3   0.0049   0.1066   0.0461   0.0925   0.0461 -4551.575
 98  70   2244.7    767.3   0.0054   0.0977   0.0550   0.0867   0.0550 -4538.210
 98  71   2244.7    767.3   0.0054   0.0964   0.0558   0.0857   0.0558 -4534.788
 98  72   2244.7    767.3   0.0054   0.0977   0.0550   0.0867   0.0550 -4538.210
 98  73   2244.7    767.3   0.0054   0.0907   0.0594   0.0813   0.0594 -4521.181
 98  74   2244.7    767.3   0.0054   0.0907   0.0594   0.0813   0.0594 -4521.181
 98  75   2244.7    767.3   0.0054   0.0977   0.0550   0.0867   0.0550 -4538.210
 98  76   2244.7    767.3   0.0054   0.0977   0.0550   0.0867   0.0550 -4538.210
 98  77   2244.7    767.3   0.0058   0.0978   0.0596   0.0877   0.0596 -4544.415
 98  78   2244.7    767.3   0.0058   0.1036   0.0562   0.0922   0.0562 -4557.635
 98  79   2244.7    767.3   0.0058   0.0978   0.0596   0.0877   0.0596 -4544.415
 98  80   2244.7    767.3   0.0054   0.1138   0.0472   0.0990   0.0472 -4574.107
 98  81   2244.7    767.3   0.0054   0.1138   0.0472   0.0990   0.0472 -4574.107
 98  82   2244.7    767.3   0.0063   0.1036   0.0606   0.0932   0.0606 -4563.758
 98  83   2244.7    767.3   0.0054   0.1146   0.0474   0.0998   0.0474 -4579.553
 98  84   2244.7    767.3   0.0049   0.1107   0.0445   0.0956   0.0445 -4561.506
 98  85   2244.7    767.3   0.0049   0.1107   0.0445   0.0956   0.0445 -4561.506
 98  86   2244.7    767.3   0.0040   0.1062   0.0379   0.0901   0.0379 -4538.987
 98  87   2244.7    767.3   0.0036   0.0977   0.0366   0.0827   0.0366 -4512.394
 98  88   2244.7    767.3   0.0050   0.1268   0.0391   0.1080   0.0391 -4598.063
 98  89   2244.7    767.3   0.0050   0.1312   0.0378   0.1114   0.0378 -4607.330
 98  90   2244.7    767.3   0.0036   0.0992   0.0363   0.0838   0.0363 -4516.333
 98  91   2244.7    767.3   0.0009   0.0322   0.0275   0.0266   0.0275 -4282.947
 98  92   2244.7    767.3   0.0000   0.0077   0.0010   0.0059   0.0010 -4168.951
 98  93   2244.7    767.3   0.0000   0.0077   0.0010   0.0059   0.0010 -4168.951
 98  94   2244.7    767.3   0.0000   0.0051   0.0010   0.0039   0.0010 -4156.700
 98  95   2244.7    767.3   0.0000   0.0102   0.0010   0.0078   0.0010 -4180.522
 98  96   2244.7    767.3   0.0000   0.0051   0.0010   0.0039   0.0010 -4156.701
 98  97   2244.7    767.3   0.0000   0.0076   0.0010   0.0058   0.0010 -4168.956
 99   1   2244.7    767.3   0.1070   0.6448   0.1659   0.7320   0.1659 -6037.100
 99   2   2244.7    767.3   0.0439   0.3747   0.1172   0.3845   0.1172 -5378.054
 99   3   2244.7    767.3   0.0439   0.3747   0.1172   0.3845   0.1172 -5378.054
 99   4   2244.7    767.3   0.0439   0.3906   0.1123   0.3966   0.1123 -5393.756
 99   5   2244.7    767.3   0.0494   0.3378   0.1462   0.3687   0.1462 -5385.081
 99   6   2244.7    767.3   0.0495   0.3319   0.1491   0.3643   0.1491 -5379.357
 99   7   2244.7    767.3   0.0495   0.3319   0.1491   0.3643   0.1491 -5379.357
 99   8   2244.7    767.3   0.0489   0.3394   0.1441   0.3687   0.1441 -5383.395
 99   9   2244.7    767.3   0.0524   0.3256   0.1610   0.3661   0.1610 -5396.733
 99  10   2244.7    767.3   0.0580   0.3155   0.1837   0.3708   0.1837 -5429.854
 99  11   2244.7    767.3   0.0322   0.1973   0.1630   0.2226   0.1630 -5040.363
 99  12   2244.7    767.3   0.0321   0.1823   0.1759   0.2110   0.1759 -5011.817
 99  13   2244.7    767.3   0.0321   0.1788   0.1794   0.2084   0.1794 -5006.506
 99  14   2244.7    767.3   0.0291   0.1672   0.1743   0.1929   0.1743 -4955.444
 99  15   2244.7    767.3   0.0301   0.1654   0.1819   0.1937   0.1819 -4961.808
 99  16   2244.7    767.3   0.0296   0.1671   0.1772   0.1939   0.1772 -4960.046
 99  17   2244.7    767.3   0.0296   0.1624   0.1825   0.1904   0.1825 -4951.577
 99  18   2244.7    767.3   0.0296   0.1718   0.1723   0.1974   0.1723 -4968.450
 99  19   2244.7    767.3   0.0296   0.1671   0.1772   0.1939   0.1772 -4960.046
 99  20   2244.7    767.3   0.0296   0.1672   0.1771   0.1940   0.1771 -4959.994
 99  21   2244.7    767.3   0.0296   0.1702   0.1739   0.1963   0.1739 -4965.632
 99  22   2244.7    767.3   0.0296   0.1734   0.1707   0.1987   0.1707 -4971.206
 99  23   2244.7    767.3   0.0296   0.1734   0.1707   0.1987   0.1707 -4971.207
 99  24   2244.7    767.3   0.0296   0.1687   0.1755   0.1951   0.1755 -4962.831
 99  25   2244.7    767.3   0.0296   0.1750   0.1691   0.1999   0.1691 -4973.953
 99  26   2244.7    767.3   0.0236   0.1880   0.1255   0.1965   0.1255 -4941.359
 99  27   2244.7    767.3   0.0236   0.1880   0.1255   0.1965   0.1255 -4941.359
 99  28   2244.7    767.3   0.0236   0.1880   0.1255   0.1965   0.1255 -4941.359
 99  29   2244.7    767.3   0.0236   0.1880   0.1255   0.1965   0.1255 -4941.359
 99  30   2244.7    767.3   0.0235   0.2085   0.1126   0.2118   0.1126 -4971.376
 99  31   2244.7    767.3   0.0235   0.2085   0.1126   0.2118   0.1126 -4971.376
 99  32   2244.7    767.3   0.0235   0.2102   0.1116   0.2131   0.1116 -4973.927
 99  33   2244.7    767.3   0.0239   0.2084   0.1149   0.2128   0.1149 -4976.200
 99  34   2244.7    767.3   0.0254   0.2057   0.1233   0.2139   0.1233 -4985.846
 99  35   2244.7    767.3   0.0249   0.2106   0.1182   0.2166   0.1182 -4988.927
 99  36   2244.7    767.3   0.0249   0.2106   0.1182   0.2166   0.1182 -4988.927
 99  37   2244.7    767.3   0.0249   0.2155   0.1154   0.2203   0.1154 -4996.206
 99  38   2244.7    767.3   0.0249   0.2155   0.1154   0.2203   0.1154 -4996.206
 99  39   2244.7    767.3   0.0249   0.2155   0.1154   0.2203   0.1154 -4996.206
 99  40   2244.7    767.3   0.0244   0.2057   0.1188   0.2118   0.1188 -4976.032
 99  41   2244.7    767.3   0.0244   0.2103   0.1161   0.2153   0.1161 -4984.383
 99  42   2244.7    767.3   0.0178   0.1634   0.1087   0.1646   0.1087 -4829.384
 99  43   2244.7    767.3   0.0102   0.1007   0.1013   0.0998   0.1013 -4611.956
 99  44   2244.7    767.3   0.0107   0.0949   0.1127   0.0964   0.1127 -4604.152
 99  45   2244.7    767.3   0.0107   0.0949   0.1127   0.0964   0.1127 -4604.152
 99  46   2244.7    767.3   0.0101   0.0951   0.1066   0.0953   0.1066 -4597.464
 99  47   2244.7    767.3   0.0086   0.1133   0.0758   0.1058   0.0758 -4618.151
 99  48   2244.7    767.3   0.0086   0.1133   0.0758   0.1058   0.0758 -4618.151
 99  49   2244.7    767.3   0.0086   0.1133   0.0758   0.1058   0.0758 -4618.151
 99  50   2244.7    767.3   0.0086   0.1190   0.0720   0.1101   0.0720 -4630.273
 99  51   2244.7    767.3   0.0086   0.1103   0.0778   0.1035   0.0778 -4611.097
 99  52   2244.7    767.3   0.0086   0.1119   0.0767   0.1047   0.0767 -4614.258
 99  53   2244.7    767.3   0.0086   0.1161   0.0739   0.1079   0.0739 -4623.940
 99  54   2244.7    767.3   0.0086   0.1118   0.0768   0.1046   0.0768 -4614.333
 99  55   2244.7    767.3   0.0081   0.1133   0.0717   0.1048   0.0717 -4612.333
 99  56   2244.7    767.3   0.0058   0.0847   0.0688   0.0778   0.0688 -4512.732
 99  57   2244.7    767.3   0.0081   0.1275   0.0639   0.1156   0.0639 -4644.244
 99  58   2244.7    767.3   0.0081   0.1290   0.0632   0.1168   0.0632 -4647.312
 99  59   2244.7    767.3   0.0081   0.1348   0.0604   0.1212   0.0604 -4659.611
 99  60   2244.7    767.3   0.0081   0.1304   0.0625   0.1178   0.0625 -4650.447
 99  61   2244.7    767.3   0.0067   0.1062   0.0635   0.0963   0.0635 -4577.188
 99  62   2244.7    767.3   0.0104   0.1336   0.0777   0.1254   0.0777 -4684.360
 99  63   2244.7    767.3   0.0104   0.1275   0.0816   0.1207   0.0816 -4672.243
 99  64   2244.7    767.3   0.0104   0.1337   0.0777   0.1254   0.0777 -4684.337
 99  65   2244.7    767.3   0.0104   0.1293   0.0804   0.1221   0.0804 -4675.100
 99  66   2244.7    767.3   0.0104   0.1293   0.0804   0.1221   0.0804 -4675.100
 99  67   2244.7    767.3   0.0104   0.1293   0.0804   0.1221   0.0804 -4675.100
 99  68   2244.7    767.3   0.0086   0.1249   0.0687   0.1146   0.0687 -4643.046
 99  69   2244.7    767.3   0.0049   0.1066   0.0461   0.0925   0.0461 -4551.575
 99  70   2244.7    767.3   0.0054   0.0977   0.0550   0.0867   0.0550 -4538.210
 99  71   2244.7    767.3   0.0054   0.0964   0.0558   0.0857   0.0558 -4534.788
 99  72   2244.7    767.3   0.0054   0.0977   0.0550   0.0867   0.0550 -4538.210
 99  73   2244.7    767.3   0.0054   0.0907   0.0594   0.0813   0.0594 -4521.181
 99  74   2244.7    767.3   0.0054   0.0907   0.0594   0.0813   0.0594 -4521.181
 99  75   2244.7    767.3   0.0054   0.0977   0.0550   0.0867   0.0550 -4538.210
 99  76   2244.7    767.3   0.0054   0.0977   0.0550   0.0867   0.0550 -4538.210
 99  77   2244.7    767.3   0.0058   0.0978   0.0596   0.0877   0.0596 -4544.415
 99  78   2244.7    767.3   0.0058   0.1036   0.0562   0.0922   0.0562 -4557.635
 99  79   2244.7    767.3   0.0058   0.0978   0.0596   0.0877   0.0596 -4544.415
 99  80   2244.7    767.3   0.0054   0.1138   0.0472   0.0990   0.0472 -4574.107
 99  81   2244.7    767.3   0.0054   0.1138   0.0472   0.0990   0.0472 -4574.107
 99  82   2244.7    767.3   0.0063   0.1036   0.0606   0.0932   0.0606 -4563.758
 99  83   2244.7    767.3   0.0054   0.1146   0.0474   0.0998   0.0474 -4579.553
 99  84   2244.7    767.3   0.0049   0.1107   0.0445   0.0956   0.0445 -4561.506
 99  85   2244.7    767.3   0.0049   0.1107   0.0445   0.0956   0.0445 -4561.506
 99  86   2244.7    767.3   0.0040   0.1062   0.0379   0.0901   0.0379 -4538.987
 99  87   2244.7    767.3   0.0036   0.0977   0.0366   0.0827   0.0366 -4512.394
 99  88   2244.7    767.3   0.0050   0.1268   0.0391   0.1080   0.0391 -4598.063
 99  89   2244.7    767.3   0.0050   0.1312   0.0378   0.1114   0.0378 -4607.330
 99  90   2244.7    767.3   0.0036   0.0992   0.0363   0.0838   0.0363 -4516.333
 99  91   2244.7    767.3   0.0009   0.0322   0.0275   0.0266   0.0275 -4282.947
 99  92   2244.7    767.3   0.0000   0.0076   0.0010   0.0058   0.0010 -4168.951
 99  93   2244.7    767.3   0.0000   0.0076   0.0010   0.0059   0.0010 -4168.951
 99  94   2244.7    767.3   0.0000   0.0051   0.0010   0.0039   0.0010 -4156.700
 99  95   2244.7    767.3   0.0000   0.0102   0.0010   0.0078   0.0010 -4180.522
 99  96   2244.7    767.3   0.0000   0.0051   0.0010   0.0039   0.0010 -4156.701
 99  97   2244.7    767.3   0.0000   0.0076   0.0010   0.0058   0.0010 -4168.956
 99  98   2244.7    767.3   0.0000   0.0000   0.8503   0.0000   0.8503 -4127.328
100   1   2244.7    767.3   0.1070   0.6448   0.1659   0.7320   0.1659 -6037.100
100   2   2244.7    767.3   0.0439   0.3747   0.1172   0.3845   0.1172 -5378.054
100   3   2244.7    767.3   0.0439   0.3747   0.1172   0.3845   0.1172 -5378.054
100   4   2244.7    767.3   0.0439   0.3906   0.1123   0.3966   0.1123 -5393.756
100   5   2244.7    767.3   0.0494   0.3378   0.1462   0.3687   0.1462 -5385.081
100   6   2244.7    767.3   0.0495   0.3319   0.1491   0.3643   0.1491 -5379.357
100   7   2244.7    767.3   0.0495   0.3319   0.1491   0.3643   0.1491 -5379.357
100   8   2244.7    767.3   0.0489   0.3394   0.1441   0.3687   0.1441 -5383.395
100   9   2244.7    767.3   0.0524   0.3256   0.1610   0.3661   0.1610 -5396.733
100  10   2244.7    767.3   0.0580   0.3155   0.1837   0.3708   0.1837 -5429.854
100  11   2244.7    767.3   0.0322   0.1973   0.1630   0.2226   0.1630 -5040.363
100  12   2244.7    767.3   0.0321   0.1823   0.1759   0.2110   0.1759 -5011.817
100  13   2244.7    767.3   0.0321   0.1788   0.1794   0.2084   0.1794 -5006.506
100  14   2244.7    767.3   0.0291   0.1672   0.1743   0.1929   0.1743 -4955.444
100  15   2244.7    767.3   0.0301   0.1654   0.1819   0.1937   0.1819 -4961.808
100  16   2244.7    767.3   0.0296   0.1671   0.1772   0.1939   0.1772 -4960.046
100  17   2244.7    767.3   0.0296   0.1624   0.1825   0.1904   0.1825 -4951.577
100  18   2244.7    767.3   0.0296   0.1718   0.1723   0.1974   0.1723 -4968.450
100  19   2244.7    767.3   0.0296   0.1671   0.1772   0.1939   0.1772 -4960.046
100  20   2244.7    767.3   0.0296   0.1672   0.1771   0.1940   0.1771 -4959.994
100  21   2244.7    767.3   0.0296   0.1702   0.1739   0.1963   0.1739 -4965.632
100  22   2244.7    767.3   0.0296   0.1734   0.1707   0.1987   0.1707 -4971.206
100  23   2244.7    767.3   0.0296   0.1734   0.1707   0.1987   0.1707 -4971.207
100  24   2244.7    767.3   0.0296   0.1687   0.1755   0.1951   0.1755 -4962.831
100  25   2244.7    767.3   0.0296   0.1750   0.1691   0.1999   0.1691 -4973.953
100  26   2244.7    767.3   0.0236   0.1880   0.1255   0.1965   0.1255 -4941.359
100  27   2244.7    767.3   0.0236   0.1880   0.1255   0.1965   0.1255 -4941.359
100  28   2244.7    767.3   0.0236   0.1880   0.1255   0.1965   0.1255 -4941.359
100  29   2244.7    767.3   0.0236   0.1880   0.1255   0.1965   0.1255 -4941.359
100  30   2244.7    767.3   0.0235   0.2085   0.1126   0.2118   0.1126 -4971.376
100  31   2244.7    767.3   0.0235   0.2085   0.1126   0.2118   0.1126 -4971.376
100  32   2244.7    767.3   0.0235   0.2102   0.1116   0.2131   0.1116 -4973.927
100  33   2244.7    767.3   0.0239   0.2084   0.1149   0.2128   0.1149 -4976.200
100  34   2244.7    767.3   0.0254   0.2057   0.1233   0.2139   0.1233 -4985.846
100  35   2244.7    767.3   0.0249   0.2106   0.1182   0.2166   0.1182 -4988.927
100  36   2244.7    767.3   0.0249   0.2106   0.1182   0.2166   0.1182 -4988.927
100  37   2244.7    767.3   0.0249   0.2155   0.1154   0.2203   0.1154 -4996.206
100  38   2244.7    767.3   0.0249   0.2155   0.1154   0.2203   0.1154 -4996.206
100  39   2244.7    767.3   0.0249   0.2155   0.1154   0.2203   0.1154 -4996.206
100  40   2244.7    767.3   0.0244   0.2057   0.1188   0.2118   0.1188 -4976.032
100  41   2244.7    767.3   0.0244   0.2103   0.1161   0.2153   0.1161 -4984.383
100  42   2244.7    767.3   0.0178   0.1634   0.1087   0.1646   0.1087 -4829.384
100  43   2244.7    767.3   0.0102   0.1007   0.1013   0.0998   0.1013 -4611.956
100  44   2244.7    767.3   0.0107   0.0949   0.1127   0.0964   0.1127 -4604.152
100  45   2244.7    767.3   0.0107   0.0949   0.1127   0.0964   0.1127 -4604.152
100  46   2244.7    767.3   0.0101   0.0951   0.1066   0.0953   0.1066 -4597.464
100  47   2244.7    767.3   0.0086   0.1133   0.0758   0.1058   0.0758 -4618.151
100  48   2244.7    767.3   0.0086   0.1133   0.0758   0.1058   0.0758 -4618.151
100  49   2244.7    767.3   0.0086   0.1133   0.0758   0.1058   0.0758 -4618.151
100  50   2244.7    767.3   0.0086   0.1190   0.0720   0.1101   0.0720 -4630.273
100  51   2244.7    767.3   0.0086   0.1103   0.0778   0.1035   0.0778 -4611.097
100  52   2244.7    767.3   0.0086   0.1119   0.0767   0.1047   0.0767 -4614.258
100  53   2244.7    767.3   0.0086   0.1161   0.0739   0.1079   0.0739 -4623.940
100  54   2244.7    767.3   0.0086   0.1118   0.0768   0.1046   0.0768 -4614.333
100  55   2244.7    767.3   0.0081   0.1133   0.0717   0.1048   0.0717 -4612.333
100  56   2244.7    767.3   0.0058   0.0847   0.0688   0.0778   0.0688 -4512.732
100  57   2244.7    767.3   0.0081   0.1275   0.0639   0.1156   0.0639 -4644.244
100  58   2244.7    767.3   0.0081   0.1290   0.0632   0.1168   0.0632 -4647.312
100  59   2244.7    767.3   0.0081   0.1348   0.0604   0.1212   0.0604 -4659.611
100  60   2244.7    767.3   0.0081   0.1304   0.0625   0.1178   0.0625 -4650.447
100  61   2244.7    767.3   0.0067   0.1062   0.0635   0.0963   0.0635 -4577.188
100  62   2244.7    767.3   0.0104   0.1336   0.0777   0.1254   0.0777 -4684.360
100  63   2244.7    767.3   0.0104   0.1275   0.0816   0.1207   0.0816 -4672.243
100  64   2244.7    767.3   0.0104   0.1337   0.0777   0.1254   0.0777 -4684.337
100  65   2244.7    767.3   0.0104   0.1293   0.0804   0.1221   0.0804 -4675.100
100  66   2244.7    767.3   0.0104   0.1293   0.0804   0.1221   0.0804 -4675.100
100  67   2244.7    767.3   0.0104   0.1293   0.0804   0.1221   0.0804 -4675.100
100  68   2244.7    767.3   0.0086   0.1249   0.0687   0.1146   0.0687 -4643.046
100  69   2244.7    767.3   0.0049   0.1066   0.0461   0.0925   0.0461 -4551.575
100  70   2244.7    767.3   0.0054   0.0977   0.0550   0.0867   0.0550 -4538.210
100  71   2244.7    767.3   0.0054   0.0964   0.0558   0.0857   0.0558 -4534.788
100  72   2244.7    767.3   0.0054   0.0977   0.0550   0.0867   0.0550 -4538.210
100  73   2244.7    767.3   0.0054   0.0907   0.0594   0.0813   0.0594 -4521.181
100  74   2244.7    767.3   0.0054   0.0907   0.0594   0.0813   0.0594 -4521.181
100  75   2244.7    767.3   0.0054   0.0977   0.0550   0.0867   0.0550 -4538.210
100  76   2244.7    767.3   0.0054   0.0977   0.0550   0.0867   0.0550 -4538.210
100  77   2244.7    767.3   0.0058   0.0978   0.0596   0.0877   0.0596 -4544.415
100  78   2244.7    767.3   0.0058   0.1036   0.0562   0.0922   0.0562 -4557.635
100  79   2244.7    767.3   0.0058   0.0978   0.0596   0.0877   0.0596 -4544.415
100  80   2244.7    767.3   0.0054   0.1138   0.0472   0.0990   0.0472 -4574.107
100  81   2244.7    767.3   0.0054   0.1138   0.0472   0.0990   0.0472 -4574.107
100  82   2244.7    767.3   0.0063   0.1036   0.0606   0.0932   0.0606 -4563.758
100  83   2244.7    767.3   0.0054   0.1146   0.0474   0.0998   0.0474 -4579.553
100  84   2244.7    767.3   0.0049   0.1107   0.0445   0.0956   0.0445 -4561.506
[truncated: 9,908,327 more chars]
