# Supplementary material for: Subfunctionalization influences the expansion of bacterial multidrug antibiotic resistance
Source: BMC Genomics. 2017 Oct 30;18:834. doi: 10.1186/s12864-017-4222-4 (PMC5663151; doi:10.1186/s12864-017-4222-4)
Supplement: Supplementary file 1 — Calculation of synonymous/non-synonymous substitution. (ZIP 34380 kb) [file 12864_2017_4222_MOESM1_ESM.zip › Additional_File_1/RND/rub_RND]

2 (RND4__GCA_000756855.1) ... 1 (RND4__GCA_000198775.1)
  0  0.0000   6215.842296  x:  0.62033   0.74768  
  1 99.0000   6096.682899  x:  0.83494   0.16878  
  2 225.0817   6096.025725  x:  0.81636   0.15585  
  3 60.1540   6094.623408  x:  0.75758   0.17255  
  4  0.1943   6094.620584  x:  0.75872   0.17349  
  5  0.0014   6094.620559  x:  0.75849   0.17356  
  6  0.0003   6094.620559  x:  0.75849   0.17356  

3 (RND4__GCA_000959725.1) ... 1 (RND4__GCA_000198775.1)
  0  0.0000   6264.291148  x:  0.66219   1.00434  
  1 99.0000   6094.622837  x:  0.76073   0.17371  
  2 184.0680   6094.620592  x:  0.75865   0.17344  
  3  2.1250   6094.620559  x:  0.75849   0.17357  
  4  0.0027   6094.620559  x:  0.75849   0.17356  

3 (RND4__GCA_000959725.1) ... 2 (RND4__GCA_000756855.1)
  0  0.0000   4366.407233  x:  0.23797   0.89252  
  1 99.0000   4127.327550  x:  0.00001   0.89309  
  2 990.0692   4127.327550  x:  0.00001   0.89309  

4 (RND4__GCA_000194745.1) ... 1 (RND4__GCA_000198775.1)
  0  0.0000   6229.761358  x:  0.78703   0.71777  
  1 99.0000   6125.323677  x:  0.57992   0.22043  
  2 243.5331   6119.894310  x:  0.60529   0.16685  
  3 295.8651   6106.241245  x:  0.75874   0.18406  
  4  0.2619   6105.728461  x:  0.77198   0.16730  
  5  0.0207   6105.720007  x:  0.77653   0.16745  
  6  0.0034   6105.719995  x:  0.77657   0.16737  
  7  0.0001   6105.719995  x:  0.77656   0.16737  

4 (RND4__GCA_000194745.1) ... 2 (RND4__GCA_000756855.1)
  0  0.0000   4241.429000  x:  0.01358   0.77258  
  1 99.0000   4241.262532  x:  0.01585   0.77238  
  2 161.2035   4222.863457  x:  0.01572   0.00100  
  3 14.2600   4222.863457  x:  0.01572   0.00100  
  4  0.0002   4222.858337  x:  0.01533   0.00100  
  5 25.8563   4222.858337  x:  0.01533   0.00100  
  6  0.0000   4222.858337  x:  0.01533   0.00100  

4 (RND4__GCA_000194745.1) ... 3 (RND4__GCA_000959725.1)
  0  0.0000   4241.334891  x:  0.01640   0.77656  
  1 99.0000   4241.317710  x:  0.01566   0.77631  
  2 43.4272   4222.858802  x:  0.01545   0.00100  
  3 15.7628   4222.858802  x:  0.01545   0.00100  
  4  0.0001   4222.858337  x:  0.01533   0.00100  
  5  7.8744   4222.858337  x:  0.01533   0.00100  

5 (RND4__GCA_000300395.1) ... 1 (RND4__GCA_000198775.1)
  0  0.0000   6246.100013  x:  0.70734   0.94769  
  1 99.0000   6105.197208  x:  0.56942   0.20946  
  2 190.3681   6101.298406  x:  0.59637   0.16631  
  3 306.4882   6088.514749  x:  0.73617   0.19017  
  4  0.4099   6088.069088  x:  0.75096   0.17414  
  5  0.0174   6088.064469  x:  0.75407   0.17443  
  6  0.0024   6088.064458  x:  0.75414   0.17435  
  7  0.0001   6088.064458  x:  0.75414   0.17435  

5 (RND4__GCA_000300395.1) ... 2 (RND4__GCA_000756855.1)
  0  0.0000   5145.885762  x:  0.21482   0.66101  
  1 99.0000   5134.203196  x:  0.30807   0.53517  
  2 173.0364   5071.072430  x:  0.32889   0.10175  
  3 464.9925   5062.296794  x:  0.24913   0.10412  
  4  0.0560   5062.289074  x:  0.24894   0.10620  
  5  0.0234   5062.289062  x:  0.24901   0.10615  
  6  0.0001   5062.289062  x:  0.24901   0.10614  
  7  0.0000   5062.289062  x:  0.24901   0.10614  
  8  0.0000   5062.289062  x:  0.24901   0.10614  

5 (RND4__GCA_000300395.1) ... 3 (RND4__GCA_000959725.1)
  0  0.0000   5167.502264  x:  0.27904   0.81181  
  1 99.0000   5158.213812  x:  0.21144   0.74979  
  2 184.5145   5067.643229  x:  0.19738   0.11117  
  3 245.0474   5064.214589  x:  0.22688   0.08599  
  4  0.0756   5062.323730  x:  0.24551   0.10915  
  5  0.4137   5062.289293  x:  0.24922   0.10642  
  6  0.0033   5062.289062  x:  0.24902   0.10614  
  7  0.0003   5062.289062  x:  0.24901   0.10614  

5 (RND4__GCA_000300395.1) ... 4 (RND4__GCA_000194745.1)
  0  0.0000   5151.695207  x:  0.28756   0.65899  
  1 99.0000   5139.459184  x:  0.20969   0.58841  
  2 209.6536   5070.070819  x:  0.19827   0.11075  
  3 275.1214   5066.082956  x:  0.23322   0.08641  
  4  0.0716   5064.684468  x:  0.24709   0.10754  
  5  0.2755   5064.660178  x:  0.25047   0.10565  
  6  0.0029   5064.660005  x:  0.25033   0.10539  
  7  0.0002   5064.660005  x:  0.25032   0.10539  

6 (RND4__GCA_000022645.2) ... 1 (RND4__GCA_000198775.1)
  0  0.0000   6217.579815  x:  0.64168   0.84852  
  1 99.0000   6082.900773  x:  0.76797   0.17592  
  2 197.8041   6082.777071  x:  0.75484   0.17219  
  3 18.0844   6082.713129  x:  0.74577   0.17747  
  4  0.0820   6082.713107  x:  0.74595   0.17751  
  5  0.0002   6082.713107  x:  0.74595   0.17752  

6 (RND4__GCA_000022645.2) ... 2 (RND4__GCA_000756855.1)
  0  0.0000   5140.947272  x:  0.24403   0.75678  
  1 99.0000   5120.917001  x:  0.15996   0.51123  
  2 132.3673   5076.452382  x:  0.14136   0.12720  
  3 1647.7391   5064.976777  x:  0.17164   0.07490  
  4  0.1773   5051.300631  x:  0.22546   0.13226  
  5  0.3998   5050.098156  x:  0.24410   0.11100  
  6  0.0135   5050.092019  x:  0.24303   0.10956  
  7  0.0013   5050.091835  x:  0.24275   0.10975  
  8  0.0004   5050.091835  x:  0.24275   0.10975  

6 (RND4__GCA_000022645.2) ... 3 (RND4__GCA_000959725.1)
  0  0.0000   5169.240361  x:  0.26310   0.98892  
  1 99.0000   5162.922685  x:  0.20868   0.93463  
  2 151.2711   5055.131790  x:  0.19338   0.11453  
  3 225.4480   5052.347217  x:  0.21734   0.08910  
  4  0.0783   5050.131102  x:  0.23926   0.11325  
  5  0.5415   5050.092071  x:  0.24298   0.11002  
  6  0.0035   5050.091835  x:  0.24276   0.10974  
  7  0.0003   5050.091835  x:  0.24275   0.10975  
  8  0.0000   5050.091835  x:  0.24275   0.10975  

6 (RND4__GCA_000022645.2) ... 4 (RND4__GCA_000194745.1)
  0  0.0000   5135.203722  x:  0.20379   0.67282  
  1 99.0000   5126.775511  x:  0.27442   0.60497  
  2 193.3471   5055.448974  x:  0.28778   0.10634  
  3 279.0289   5052.503888  x:  0.24416   0.10721  
  4  0.0318   5052.498537  x:  0.24402   0.10899  
  5  0.0226   5052.498533  x:  0.24406   0.10895  
  6  0.0001   5052.498533  x:  0.24405   0.10895  

6 (RND4__GCA_000022645.2) ... 5 (RND4__GCA_000300395.1)
  0  0.0000   4183.640274  x:  0.00605   0.80228  
  1 99.0000   4183.585024  x:  0.00688   0.80226  
  2 139.2209   4181.113629  x:  0.00684   0.14138  
  3  3.5672   4181.113572  x:  0.00683   0.14021  
  4  0.0057   4181.113413  x:  0.00679   0.14100  
  5  0.0020   4181.113413  x:  0.00679   0.14093  

7 (RND4__GCA_000960995.1) ... 1 (RND4__GCA_000198775.1)
  0  0.0000   6220.034163  x:  0.79618   0.82207  
  1 99.0000   6132.719082  x:  0.49977   0.34249  
  2 233.3395   6115.228241  x:  0.50371   0.20297  
  3 645.6194   6082.715667  x:  0.74584   0.17870  
  4  0.2362   6082.713109  x:  0.74587   0.17754  
  5  0.0031   6082.713107  x:  0.74594   0.17751  
  6  0.0001   6082.713107  x:  0.74595   0.17752  

7 (RND4__GCA_000960995.1) ... 2 (RND4__GCA_000756855.1)
  0  0.0000   5151.825952  x:  0.26377   0.83355  
  1 99.0000   5144.040565  x:  0.20379   0.76860  
  2 161.4476   5056.164558  x:  0.18899   0.11527  
  3 276.6110   5052.448715  x:  0.21787   0.08760  
  4  0.0805   5050.141046  x:  0.23875   0.11358  
  5  0.4458   5050.092186  x:  0.24302   0.11009  
  6  0.0039   5050.091835  x:  0.24276   0.10974  
  7  0.0004   5050.091835  x:  0.24275   0.10975  
  8  0.0000   5050.091835  x:  0.24275   0.10975  
  9  0.0000   5050.091835  x:  0.24275   0.10975  

7 (RND4__GCA_000960995.1) ... 3 (RND4__GCA_000959725.1)
  0  0.0000   5171.333528  x:  0.27073   1.00008  
  1 99.0000   5164.528778  x:  0.21276   0.95288  
  2 167.9366   5053.903298  x:  0.19936   0.11414  
  3 184.5716   5051.927766  x:  0.21925   0.09151  
  4  0.0736   5050.115718  x:  0.24019   0.11264  
  5  0.4628   5050.091923  x:  0.24290   0.10990  
  6  0.0029   5050.091835  x:  0.24276   0.10974  
  7  0.0002   5050.091835  x:  0.24275   0.10975  

7 (RND4__GCA_000960995.1) ... 4 (RND4__GCA_000194745.1)
  0  0.0000   5139.584363  x:  0.23018   0.72107  
  1 99.0000   5057.642679  x:  0.30264   0.10935  
  2 130.3780   5056.294040  x:  0.28967   0.08841  
  3 262.9832   5052.514296  x:  0.24318   0.10618  
  4  0.2755   5052.498899  x:  0.24447   0.10873  
  5  0.0026   5052.498533  x:  0.24405   0.10895  
  6  0.0005   5052.498533  x:  0.24405   0.10895  
  7  0.0000   5052.498533  x:  0.24405   0.10895  

7 (RND4__GCA_000960995.1) ... 5 (RND4__GCA_000300395.1)
  0  0.0000   4183.028039  x:  0.00564   0.62097  
  1 99.0000   4182.902529  x:  0.00686   0.62095  
  2 220.0757   4181.113547  x:  0.00683   0.14118  
  3  3.9671   4181.113479  x:  0.00681   0.14010  
  4  0.0020   4181.113413  x:  0.00679   0.14097  
  5  0.0034   4181.113413  x:  0.00679   0.14093  
  6  0.0000   4181.113413  x:  0.00679   0.14094  
  7  0.0000   4181.113413  x:  0.00679   0.14094  
  8  0.0000   4181.113413  x:  0.00679   0.14094  

7 (RND4__GCA_000960995.1) ... 6 (RND4__GCA_000022645.2)
  0  0.0000   4379.596410  x:  0.25142   0.96531  
  1 99.0000   4127.327545  x:  0.00001   0.96571  
  2 987.9837   4127.327545  x:  0.00001   0.96572  
  3  0.0000   4127.327545  x:  0.00001   0.96591  
  4  0.0000   4127.327467  x:  0.00001  11.02267  
  5  1.2571   4127.327466  x:  0.00001  12.21813  
  6  0.1494   4127.327460  x:  0.00001  39.46662  
  7  3.4061   4127.327459  x:  0.00001  70.18163  
  8  3.8394   4127.327458  x:  0.00001  99.00000  
  9  5.0886   4127.327458  x:  0.00001  99.00000  

8 (RND4__GCA_000365245.1) ... 1 (RND4__GCA_000198775.1)
  0  0.0000   6179.929917  x:  0.70794   0.67681  
  1 99.0000   6086.614622  x:  0.61840   0.19980  
  2 219.6927   6083.304410  x:  0.66128   0.16275  
  3 147.9312   6079.198132  x:  0.73349   0.18396  
  4  0.2660   6079.083290  x:  0.74459   0.17650  
  5  0.0104   6079.083279  x:  0.74474   0.17652  
  6  0.0001   6079.083279  x:  0.74474   0.17652  

8 (RND4__GCA_000365245.1) ... 2 (RND4__GCA_000756855.1)
  0  0.0000   5158.342166  x:  0.22378   1.00318  
  1 99.0000   5084.205194  x:  0.43507   0.11390  
  2 107.7110   5082.609511  x:  0.43380   0.08655  
  3 1359.3981   5040.534814  x:  0.23971   0.11627  
  4  0.2270   5040.454633  x:  0.23893   0.10936  
  5  0.0059   5040.454434  x:  0.23926   0.10929  
  6  0.0007   5040.454434  x:  0.23926   0.10929  

8 (RND4__GCA_000365245.1) ... 3 (RND4__GCA_000959725.1)
  0  0.0000   5145.222982  x:  0.26870   0.85896  
  1 99.0000   5137.405554  x:  0.20733   0.80695  
  2 178.2019   5044.546069  x:  0.19483   0.11454  
  3 208.6153   5042.504897  x:  0.21389   0.09096  
  4  0.0795   5040.486878  x:  0.23628   0.11266  
  5  0.3480   5040.454554  x:  0.23943   0.10948  
  6  0.0033   5040.454434  x:  0.23927   0.10929  
  7  0.0002   5040.454434  x:  0.23926   0.10929  

8 (RND4__GCA_000365245.1) ... 4 (RND4__GCA_000194745.1)
  0  0.0000   5137.982210  x:  0.26216   0.77687  
  1 99.0000   5129.659951  x:  0.20063   0.70945  
  2 166.6400   5049.056038  x:  0.18665   0.11435  
  3 291.5565   5045.283433  x:  0.21534   0.08642  
  4  0.0813   5042.928221  x:  0.23645   0.11246  
  5  0.3951   5042.875786  x:  0.24083   0.10885  
  6  0.0040   5042.875410  x:  0.24057   0.10849  
  7  0.0004   5042.875410  x:  0.24056   0.10849  

8 (RND4__GCA_000365245.1) ... 5 (RND4__GCA_000300395.1)
  0  0.0000   4241.301477  x:  0.01650   0.75493  
  1 99.0000   4241.280530  x:  0.01569   0.75470  
  2 48.5797   4229.592017  x:  0.01554   0.00100  
  3 14.1553   4227.431100  x:  0.01555   0.02455  
  4  0.7435   4227.430918  x:  0.01548   0.02445  
  5  0.0001   4227.429903  x:  0.01550   0.02365  
  6  0.0001   4227.429804  x:  0.01551   0.02333  
  7  0.0003   4227.429804  x:  0.01551   0.02332  

8 (RND4__GCA_000365245.1) ... 6 (RND4__GCA_000022645.2)
  0  0.0000   4209.234332  x:  0.00892   0.66099  
  1 99.0000   4209.044640  x:  0.01081   0.66091  
  2 214.7239   4201.391217  x:  0.01075   0.03513  
  3  9.3595   4201.391118  x:  0.01074   0.03466  
  4  0.0025   4201.390653  x:  0.01065   0.03509  
  5  0.0035   4201.390653  x:  0.01064   0.03507  

8 (RND4__GCA_000365245.1) ... 7 (RND4__GCA_000960995.1)
  0  0.0000   4211.774673  x:  0.00995   0.99039  
  1 99.0000   4211.735609  x:  0.01085   0.99031  
  2 90.2372   4203.932108  x:  0.01079   0.00100  
  3  7.2245   4201.391729  x:  0.01079   0.03530  
  4  0.9820   4201.390671  x:  0.01065   0.03530  
  5  0.0001   4201.390668  x:  0.01064   0.03528  
  6  0.0000   4201.390654  x:  0.01065   0.03513  
  7  0.0000   4201.390653  x:  0.01064   0.03508  
  8  0.0001   4201.390653  x:  0.01064   0.03508  
  9  0.0000   4201.390653  x:  0.01064   0.03508  

9 (RND4__GCA_000835205.1) ... 1 (RND4__GCA_000198775.1)
  0  0.0000   6186.523286  x:  0.79307   0.74412  
  1 99.0000   6115.454317  x:  0.52286   0.34983  
  2 232.4634   6099.934622  x:  0.53480   0.21373  
  3 445.0108   6081.059087  x:  0.71506   0.20983  
  4  0.1982   6080.885875  x:  0.71743   0.19852  
  5  0.0232   6080.884425  x:  0.71926   0.19836  
  6  0.0013   6080.884425  x:  0.71925   0.19837  
  7  0.0000   6080.884425  x:  0.71925   0.19837  

9 (RND4__GCA_000835205.1) ... 2 (RND4__GCA_000756855.1)
  0  0.0000   5196.254202  x:  0.21834   0.94357  
  1 99.0000   5190.892066  x:  0.27445   0.88794  
  2 147.9879   5097.769969  x:  0.28758   0.12850  
  3 217.6151   5095.824770  x:  0.25228   0.12801  
  4  0.0272   5095.811715  x:  0.25197   0.13111  
  5  0.0614   5095.811715  x:  0.25196   0.13110  
  6  0.0000   5095.811715  x:  0.25196   0.13110  

9 (RND4__GCA_000835205.1) ... 3 (RND4__GCA_000959725.1)
  0  0.0000   5171.479705  x:  0.27894   0.71374  
  1 99.0000   5162.855603  x:  0.21389   0.64823  
  2 170.8707   5100.483006  x:  0.20343   0.13676  
  3 259.8411   5096.709224  x:  0.24023   0.11144  
  4  0.0641   5095.821837  x:  0.24979   0.13254  
  5  0.2438   5095.811765  x:  0.25203   0.13127  
  6  0.0020   5095.811715  x:  0.25196   0.13110  
  7  0.0002   5095.811715  x:  0.25196   0.13110  

9 (RND4__GCA_000835205.1) ... 4 (RND4__GCA_000194745.1)
  0  0.0000   5184.651960  x:  0.28599   0.78966  
  1 99.0000   5176.171118  x:  0.21996   0.73379  
  2 179.5872   5102.127702  x:  0.20917   0.13544  
  3 209.6852   5099.346524  x:  0.23940   0.11120  
  4  0.0630   5098.392745  x:  0.25097   0.13191  
  5  0.2799   5098.382268  x:  0.25317   0.13044  
  6  0.0021   5098.382215  x:  0.25309   0.13027  
  7  0.0002   5098.382215  x:  0.25309   0.13027  

9 (RND4__GCA_000835205.1) ... 5 (RND4__GCA_000300395.1)
  0  0.0000   4818.647103  x:  0.12962   0.92637  
  1 99.0000   4817.589598  x:  0.14754   0.90572  
  2 80.9629   4763.977574  x:  0.15191   0.13847  
  3 145.0453   4763.807242  x:  0.14860   0.12602  
  4  0.0461   4763.388214  x:  0.13827   0.13652  
  5  0.0775   4763.388078  x:  0.13836   0.13691  
  6  0.0004   4763.388077  x:  0.13835   0.13692  
  7  0.0000   4763.388077  x:  0.13835   0.13692  

9 (RND4__GCA_000835205.1) ... 6 (RND4__GCA_000022645.2)
  0  0.0000   4801.478228  x:  0.12422   0.83675  
  1 99.0000   4800.518165  x:  0.14067   0.82325  
  2 94.2613   4758.145250  x:  0.14299   0.15222  
  3 101.0598   4757.927017  x:  0.13498   0.15067  
  4  0.0073   4757.924752  x:  0.13489   0.15265  
  5  0.0258   4757.924751  x:  0.13489   0.15262  
  6  0.0000   4757.924751  x:  0.13489   0.15262  
  7  0.0000   4757.924751  x:  0.13489   0.15262  

9 (RND4__GCA_000835205.1) ... 7 (RND4__GCA_000960995.1)
  0  0.0000   4790.342494  x:  0.12092   0.65588  
  1 99.0000   4789.043000  x:  0.13981   0.64342  
  2 120.8670   4758.064143  x:  0.14130   0.15242  
  3 96.3514   4757.926813  x:  0.13504   0.15078  
  4  0.0057   4757.924754  x:  0.13492   0.15265  
  5  0.0161   4757.924751  x:  0.13489   0.15262  
  6  0.0000   4757.924751  x:  0.13489   0.15262  

9 (RND4__GCA_000835205.1) ... 8 (RND4__GCA_000365245.1)
  0  0.0000   4804.997388  x:  0.13324   0.71488  
  1 99.0000   4801.068207  x:  0.17346   0.60225  
  2 72.7441   4770.984278  x:  0.18319   0.14281  
  3 689.8981   4765.858896  x:  0.14246   0.11812  
  4  0.0434   4765.361637  x:  0.13719   0.14089  
  5  0.2563   4765.356589  x:  0.13832   0.14181  
  6  0.0019   4765.356541  x:  0.13827   0.14206  
  7  0.0002   4765.356541  x:  0.13827   0.14206  

10 (RND4__GCA_001411805.1) ... 1 (RND4__GCA_000198775.1)
  0  0.0000   6243.909932  x:  0.62793   0.95739  
  1 99.0000   6115.224232  x:  0.88991   0.18607  
  2 180.7868   6113.797367  x:  0.87024   0.16358  
  3 120.8947   6107.268758  x:  0.73725   0.19581  
  4  0.3793   6107.250499  x:  0.73921   0.19884  
  5  0.0030   6107.250246  x:  0.73846   0.19906  
  6  0.0010   6107.250246  x:  0.73846   0.19906  

10 (RND4__GCA_001411805.1) ... 2 (RND4__GCA_000756855.1)
  0  0.0000   5284.807274  x:  0.25596   0.85838  
  1 99.0000   5274.434288  x:  0.35153   0.69686  
  2 125.9848   5215.666765  x:  0.37383   0.15867  
  3 495.6788   5205.685177  x:  0.28365   0.15936  
  4  0.0671   5205.647113  x:  0.28298   0.16569  
  5  0.0626   5205.646954  x:  0.28327   0.16548  
  6  0.0004   5205.646949  x:  0.28325   0.16542  
  7  0.0001   5205.646949  x:  0.28325   0.16542  
  8  0.0000   5205.646949  x:  0.28325   0.16542  
  9  0.0000   5205.646949  x:  0.28325   0.16542  
check convergence!


10 (RND4__GCA_001411805.1) ... 3 (RND4__GCA_000959725.1)
  0  0.0000   5260.683512  x:  0.30157   0.64363  
  1 99.0000   5250.138141  x:  0.22859   0.53739  
  2 148.7050   5212.358404  x:  0.22204   0.17327  
  3 408.1198   5206.026554  x:  0.27853   0.14830  
  4  0.0685   5205.648874  x:  0.28215   0.16588  
  5  0.1154   5205.646952  x:  0.28326   0.16546  
  6  0.0009   5205.646949  x:  0.28325   0.16542  
  7  0.0000   5205.646949  x:  0.28325   0.16542  
  8  0.0000   5205.646949  x:  0.28325   0.16542  

10 (RND4__GCA_001411805.1) ... 4 (RND4__GCA_000194745.1)
  0  0.0000   5305.527516  x:  0.26654   1.02934  
  1 99.0000   5259.147377  x:  0.50728   0.19845  
  2 103.1105   5255.425454  x:  0.50832   0.13597  
  3 1445.8152   5208.650510  x:  0.28652   0.18681  
  4  0.2030   5208.177683  x:  0.28320   0.16479  
  5  0.0239   5208.175503  x:  0.28438   0.16435  
  6  0.0025   5208.175500  x:  0.28439   0.16440  
  7  0.0001   5208.175500  x:  0.28439   0.16440  

10 (RND4__GCA_001411805.1) ... 5 (RND4__GCA_000300395.1)
  0  0.0000   4947.035875  x:  0.16133   0.90335  
  1 99.0000   4945.995799  x:  0.18133   0.88290  
  2 76.9067   4912.619905  x:  0.18361   0.23494  
  3 113.5761   4912.250206  x:  0.17174   0.23370  
  4  0.0109   4912.248822  x:  0.17168   0.23571  
  5  0.0163   4912.248822  x:  0.17168   0.23569  

10 (RND4__GCA_001411805.1) ... 6 (RND4__GCA_000022645.2)
  0  0.0000   4932.585949  x:  0.18181   0.76262  
  1 99.0000   4931.418607  x:  0.16159   0.74776  
  2 89.3980   4909.620390  x:  0.16053   0.25742  
  3 82.0622   4909.405960  x:  0.16902   0.25056  
  4  0.0120   4909.398493  x:  0.16936   0.25545  
  5  0.0262   4909.398480  x:  0.16929   0.25547  
  6  0.0001   4909.398480  x:  0.16929   0.25548  
  7  0.0000   4909.398480  x:  0.16929   0.25548  

10 (RND4__GCA_001411805.1) ... 7 (RND4__GCA_000960995.1)
  0  0.0000   4935.799613  x:  0.16424   0.83265  
  1 99.0000   4933.974379  x:  0.19189   0.77065  
  2 56.8240   4911.093618  x:  0.19523   0.25427  
  3 323.1167   4909.404103  x:  0.16940   0.25113  
  4  0.0241   4909.398481  x:  0.16928   0.25549  
  5  0.0258   4909.398480  x:  0.16929   0.25548  
  6  0.0000   4909.398480  x:  0.16929   0.25548  
  7  0.0000   4909.398480  x:  0.16929   0.25548  
  8  0.0000   4909.398480  x:  0.16929   0.25548  

10 (RND4__GCA_001411805.1) ... 8 (RND4__GCA_000365245.1)
  0  0.0000   4962.413611  x:  0.14914   0.94295  
  1 99.0000   4960.081885  x:  0.17716   0.93310  
  2 166.8564   4922.901426  x:  0.17759   0.23389  
  3 62.3023   4922.882229  x:  0.17491   0.23398  
  4  0.0022   4922.882222  x:  0.17491   0.23411  
  5  0.0012   4922.882222  x:  0.17490   0.23411  

10 (RND4__GCA_001411805.1) ... 9 (RND4__GCA_000835205.1)
  0  0.0000   4493.533963  x:  0.05788   0.70875  
  1 99.0000   4493.410752  x:  0.06175   0.70818  
  2 65.1713   4491.685680  x:  0.06159   0.43047  
  3  9.7910   4491.685561  x:  0.06148   0.43017  
  4  0.0003   4491.685560  x:  0.06147   0.43034  
  5  0.0004   4491.685560  x:  0.06147   0.43034  

11 (RND4__GCA_000687455.2) ... 1 (RND4__GCA_000198775.1)
  0  0.0000   6181.130580  x:  0.65611   0.79868  
  1 99.0000   6054.241360  x:  0.65743   0.18104  
  2 203.5624   6052.224265  x:  0.71702   0.16089  
  3 73.2291   6051.801302  x:  0.73055   0.17321  
  4  0.1817   6051.797297  x:  0.73154   0.17175  
  5  0.0015   6051.797284  x:  0.73172   0.17173  
  6  0.0002   6051.797284  x:  0.73172   0.17173  

11 (RND4__GCA_000687455.2) ... 2 (RND4__GCA_000756855.1)
  0  0.0000   5505.261141  x:  0.41070   0.74652  
  1 99.0000   5480.248657  x:  0.28118   0.56853  
  2 198.8272   5415.069120  x:  0.25975   0.14472  
  3 556.7397   5403.347957  x:  0.31715   0.09679  
  4  0.1567   5395.630453  x:  0.36539   0.13993  
  5  0.4469   5395.174294  x:  0.38309   0.12951  
  6  0.0119   5395.169311  x:  0.38199   0.12824  
  7  0.0013   5395.169280  x:  0.38182   0.12830  
  8  0.0002   5395.169280  x:  0.38182   0.12830  
  9  0.0000   5395.169280  x:  0.38182   0.12830  

11 (RND4__GCA_000687455.2) ... 3 (RND4__GCA_000959725.1)
  0  0.0000   5510.669342  x:  0.40102   0.78725  
  1 99.0000   5485.340565  x:  0.27311   0.58523  
  2 184.8134   5419.517868  x:  0.24885   0.14712  
  3 679.1925   5406.945814  x:  0.30079   0.09528  
  4  0.1779   5395.948467  x:  0.36162   0.14448  
  5  0.4899   5395.175294  x:  0.38338   0.12951  
  6  0.0143   5395.169351  x:  0.38206   0.12819  
  7  0.0015   5395.169280  x:  0.38182   0.12830  
  8  0.0003   5395.169280  x:  0.38182   0.12830  

11 (RND4__GCA_000687455.2) ... 4 (RND4__GCA_000194745.1)
  0  0.0000   5511.348013  x:  0.35721   0.75000  
  1 99.0000   5401.024447  x:  0.38503   0.12663  
  2 162.9479   5401.022715  x:  0.38633   0.12666  
  3  2.6518   5401.022038  x:  0.38647   0.12608  
  4  0.0092   5401.022038  x:  0.38647   0.12608  

11 (RND4__GCA_000687455.2) ... 5 (RND4__GCA_000300395.1)
  0  0.0000   5419.753554  x:  0.38081   0.70008  
  1 99.0000   5404.314751  x:  0.27969   0.59279  
  2 188.4721   5350.743344  x:  0.26937   0.16587  
  3 314.2255   5344.142080  x:  0.32967   0.13350  
  4  0.0888   5343.087314  x:  0.34018   0.15754  
  5  0.2095   5343.073690  x:  0.34344   0.15615  
  6  0.0026   5343.073622  x:  0.34333   0.15595  
  7  0.0002   5343.073622  x:  0.34333   0.15595  

11 (RND4__GCA_000687455.2) ... 6 (RND4__GCA_000022645.2)
  0  0.0000   5425.098050  x:  0.33551   0.83897  
  1 99.0000   5390.671575  x:  0.21173   0.42021  
  2 127.9973   5369.017087  x:  0.20204   0.18376  
  3 2085.9184   5342.615408  x:  0.29698   0.11527  
  4  0.1400   5337.028978  x:  0.32184   0.16933  
  5  0.3015   5336.585109  x:  0.33990   0.16128  
  6  0.0107   5336.577003  x:  0.33920   0.15892  
  7  0.0018   5336.576985  x:  0.33908   0.15891  
  8  0.0001   5336.576985  x:  0.33908   0.15892  
  9  0.0000   5336.576985  x:  0.33908   0.15892  

11 (RND4__GCA_000687455.2) ... 7 (RND4__GCA_000960995.1)
  0  0.0000   5417.455175  x:  0.37454   0.75284  
  1 99.0000   5403.836188  x:  0.27959   0.65473  
  2 180.5863   5343.788069  x:  0.26782   0.16891  
  3 289.0466   5337.939241  x:  0.32161   0.13451  
  4  0.0898   5336.597855  x:  0.33535   0.16119  
  5  0.2598   5336.577112  x:  0.33920   0.15920  
  6  0.0032   5336.576985  x:  0.33908   0.15892  
  7  0.0003   5336.576985  x:  0.33908   0.15892  

11 (RND4__GCA_000687455.2) ... 8 (RND4__GCA_000365245.1)
  0  0.0000   5435.831397  x:  0.33851   0.80343  
  1 99.0000   5378.097474  x:  0.21612   0.24136  
  2 134.0962   5371.313926  x:  0.21992   0.15528  
  3 1983.6851   5345.938789  x:  0.34335   0.16592  
  4  0.1360   5345.687150  x:  0.34497   0.15168  
  5  0.0224   5345.685176  x:  0.34627   0.15161  
  6  0.0008   5345.685176  x:  0.34627   0.15163  
  7  0.0000   5345.685176  x:  0.34627   0.15163  

11 (RND4__GCA_000687455.2) ... 9 (RND4__GCA_000835205.1)
  0  0.0000   5461.003215  x:  0.36186   0.99624  
  1 99.0000   5452.810879  x:  0.28805   0.90883  
  2 132.4143   5379.154547  x:  0.27223   0.20254  
  3 261.4179   5374.128107  x:  0.31893   0.16152  
  4  0.0950   5372.407919  x:  0.33699   0.19537  
  5  0.4086   5372.380041  x:  0.34127   0.19232  
  6  0.0039   5372.379837  x:  0.34109   0.19192  
  7  0.0004   5372.379837  x:  0.34109   0.19192  

11 (RND4__GCA_000687455.2) ... 10 (RND4__GCA_001411805.1)
  0  0.0000   5453.815496  x:  0.30129   0.80086  
  1 99.0000   5445.183749  x:  0.38916   0.70019  
  2 142.6189   5395.242690  x:  0.40243   0.19962  
  3 270.4366   5391.714391  x:  0.34521   0.20503  
  4  0.0447   5391.714241  x:  0.34517   0.20547  
  5  0.0031   5391.714219  x:  0.34503   0.20547  
  6  0.0002   5391.714219  x:  0.34503   0.20547  

12 (RND4__GCA_000833595.1) ... 1 (RND4__GCA_000198775.1)
  0  0.0000   6179.573925  x:  0.70961   0.85568  
  1 99.0000   6070.528870  x:  0.49249   0.24318  
  2 205.9499   6063.752282  x:  0.50841   0.17685  
  3 581.6992   6038.661418  x:  0.70426   0.19298  
  4  0.2772   6037.884592  x:  0.71462   0.17126  
  5  0.0269   6037.865936  x:  0.72120   0.17119  
  6  0.0042   6037.865920  x:  0.72118   0.17111  
  7  0.0001   6037.865920  x:  0.72117   0.17111  

12 (RND4__GCA_000833595.1) ... 2 (RND4__GCA_000756855.1)
  0  0.0000   5542.305565  x:  0.37437   0.92265  
  1 99.0000   5476.785735  x:  0.22094   0.28082  
  2 136.7709   5467.224072  x:  0.21926   0.16773  
  3 2807.1604   5426.632406  x:  0.38153   0.13655  
  4  0.1446   5426.339079  x:  0.38271   0.14976  
  5  0.0384   5426.338300  x:  0.38358   0.14958  
  6  0.0005   5426.338300  x:  0.38358   0.14958  
  7  0.0000   5426.338300  x:  0.38358   0.14958  
  8  0.0000   5426.338300  x:  0.38358   0.14958  
  9  0.0000   5426.338300  x:  0.38358   0.14958  

12 (RND4__GCA_000833595.1) ... 3 (RND4__GCA_000959725.1)
  0  0.0000   5507.493832  x:  0.35616   0.68136  
  1 99.0000   5426.784376  x:  0.40495   0.14849  
  2 155.2568   5426.431938  x:  0.38861   0.14250  
  3 42.7299   5426.338409  x:  0.38326   0.14957  
  4  0.0764   5426.338300  x:  0.38358   0.14958  
  5  0.0003   5426.338300  x:  0.38358   0.14958  

12 (RND4__GCA_000833595.1) ... 4 (RND4__GCA_000194745.1)
  0  0.0000   5566.513002  x:  0.36961   0.90006  
  1 99.0000   5444.579058  x:  0.39346   0.14263  
  2 142.2414   5444.568338  x:  0.39679   0.14259  
  3  6.5271   5444.568095  x:  0.39685   0.14220  
  4  0.0069   5444.568094  x:  0.39683   0.14220  

12 (RND4__GCA_000833595.1) ... 5 (RND4__GCA_000300395.1)
  0  0.0000   5499.843021  x:  0.34709   0.68615  
  1 99.0000   5450.351076  x:  0.43554   0.20244  
  2 124.6962   5448.589493  x:  0.41800   0.17719  
  3 174.9657   5446.128777  x:  0.37222   0.20322  
  4  0.1788   5446.104349  x:  0.37004   0.19882  
  5  0.0047   5446.104067  x:  0.37048   0.19848  
  6  0.0006   5446.104067  x:  0.37048   0.19849  

12 (RND4__GCA_000833595.1) ... 6 (RND4__GCA_000022645.2)
  0  0.0000   5512.851431  x:  0.39340   0.85690  
  1 99.0000   5502.294087  x:  0.30650   0.75568  
  2 145.1899   5446.658628  x:  0.29442   0.21501  
  3 278.9788   5441.178093  x:  0.34818   0.17373  
  4  0.0942   5439.867944  x:  0.36287   0.20513  
  5  0.2701   5439.849187  x:  0.36663   0.20278  
  6  0.0034   5439.849077  x:  0.36651   0.20247  
  7  0.0003   5439.849077  x:  0.36650   0.20247  

12 (RND4__GCA_000833595.1) ... 7 (RND4__GCA_000960995.1)
  0  0.0000   5516.936555  x:  0.35462   0.91337  
  1 99.0000   5444.493735  x:  0.30634   0.21697  
  2 107.0499   5442.424246  x:  0.32792   0.17856  
  3 296.8558   5439.887732  x:  0.36277   0.20822  
  4  0.2376   5439.849122  x:  0.36665   0.20261  
  5  0.0054   5439.849077  x:  0.36651   0.20246  
  6  0.0002   5439.849077  x:  0.36650   0.20247  
  7  0.0000   5439.849077  x:  0.36650   0.20247  
  8  0.0000   5439.849077  x:  0.36650   0.20247  

12 (RND4__GCA_000833595.1) ... 8 (RND4__GCA_000365245.1)
  0  0.0000   5507.602679  x:  0.41131   0.68020  
  1 99.0000   5493.126147  x:  0.30899   0.56668  
  2 171.5514   5454.860229  x:  0.30415   0.20248  
  3 296.4236   5448.981465  x:  0.37067   0.17958  
  4  0.0772   5448.777965  x:  0.37308   0.19326  
  5  0.0792   5448.777612  x:  0.37364   0.19308  
  6  0.0005   5448.777612  x:  0.37364   0.19307  
  7  0.0000   5448.777612  x:  0.37364   0.19307  

12 (RND4__GCA_000833595.1) ... 9 (RND4__GCA_000835205.1)
  0  0.0000   5519.611664  x:  0.35241   0.68230  
  1 99.0000   5477.918894  x:  0.45586   0.22376  
  2 120.0981   5475.474008  x:  0.43426   0.18045  
  3 232.7793   5471.661378  x:  0.37605   0.21154  
  4  0.1744   5471.658968  x:  0.37671   0.21301  
  5  0.0016   5471.658922  x:  0.37653   0.21314  
  6  0.0002   5471.658922  x:  0.37653   0.21314  

12 (RND4__GCA_000833595.1) ... 10 (RND4__GCA_001411805.1)
  0  0.0000   5553.975146  x:  0.33161   0.98015  
  1 99.0000   5546.501108  x:  0.41619   0.88267  
  2 126.2794   5484.877989  x:  0.43149   0.22631  
  3 239.2939   5481.718515  x:  0.37518   0.23049  
  4  0.0445   5481.715331  x:  0.37505   0.23270  
  5  0.0199   5481.715321  x:  0.37495   0.23268  
  6  0.0001   5481.715321  x:  0.37496   0.23268  

12 (RND4__GCA_000833595.1) ... 11 (RND4__GCA_000687455.2)
  0  0.0000   5018.358333  x:  0.17296   0.75308  
  1 99.0000   5016.245191  x:  0.20215   0.73455  
  2 129.1465   4982.417199  x:  0.20432   0.20461  
  3 98.2582   4982.285350  x:  0.19784   0.19706  
  4  0.0111   4982.251679  x:  0.19580   0.20419  
  5  0.0455   4982.251679  x:  0.19581   0.20417  
  6  0.0000   4982.251679  x:  0.19581   0.20417  
  7  0.0000   4982.251679  x:  0.19581   0.20417  

13 (RND4__GCA_000959245.1) ... 1 (RND4__GCA_000198775.1)
  0  0.0000   6173.299061  x:  0.73571   0.78125  
  1 99.0000   6072.454631  x:  0.50607   0.24805  
  2 225.6607   6064.609958  x:  0.52289   0.17590  
  3 514.9592   6042.194090  x:  0.71230   0.18867  
  4  0.2517   6041.528638  x:  0.72161   0.16897  
  5  0.0266   6041.514186  x:  0.72750   0.16882  
  6  0.0039   6041.514182  x:  0.72746   0.16878  
  7  0.0001   6041.514182  x:  0.72745   0.16878  

13 (RND4__GCA_000959245.1) ... 2 (RND4__GCA_000756855.1)
  0  0.0000   5555.282454  x:  0.31914   1.00612  
  1 99.0000   5542.350697  x:  0.43349   0.88301  
  2 173.7387   5431.164081  x:  0.46160   0.14244  
  3 309.5526   5425.863340  x:  0.38416   0.14402  
  4  0.0526   5425.814616  x:  0.38311   0.14964  
  5  0.1028   5425.814527  x:  0.38340   0.14964  
  6  0.0004   5425.814527  x:  0.38340   0.14963  

13 (RND4__GCA_000959245.1) ... 3 (RND4__GCA_000959725.1)
  0  0.0000   5534.685016  x:  0.42355   0.83796  
  1 99.0000   5516.004678  x:  0.30589   0.71072  
  2 192.5540   5437.797442  x:  0.28604   0.16269  
  3 343.5746   5429.927887  x:  0.34115   0.11966  
  4  0.1300   5425.948305  x:  0.37438   0.15643  
  5  0.4379   5425.815679  x:  0.38400   0.15030  
  6  0.0075   5425.814529  x:  0.38344   0.14962  
  7  0.0007   5425.814527  x:  0.38340   0.14963  

13 (RND4__GCA_000959245.1) ... 4 (RND4__GCA_000194745.1)
  0  0.0000   5560.821611  x:  0.42394   0.84110  
  1 99.0000   5538.627984  x:  0.29809   0.67006  
  2 184.6878   5463.276027  x:  0.27375   0.15946  
  3 501.8324   5452.569333  x:  0.32825   0.10896  
  4  0.1661   5444.493454  x:  0.38057   0.15482  
  5  0.5101   5444.053750  x:  0.39785   0.14338  
  6  0.0122   5444.049726  x:  0.39679   0.14220  
  7  0.0013   5444.049701  x:  0.39664   0.14226  
  8  0.0002   5444.049701  x:  0.39664   0.14226  
  9  0.0000   5444.049701  x:  0.39664   0.14226  

13 (RND4__GCA_000959245.1) ... 5 (RND4__GCA_000300395.1)
  0  0.0000   5516.114749  x:  0.33567   0.93307  
  1 99.0000   5479.548054  x:  0.57387   0.28959  
  2 114.2014   5471.483726  x:  0.57796   0.17431  
  3 1102.3396   5436.871058  x:  0.36707   0.23124  
  4  0.1801   5436.275069  x:  0.36391   0.20366  
  5  0.0403   5436.274447  x:  0.36464   0.20342  
  6  0.0014   5436.274446  x:  0.36464   0.20344  
  7  0.0000   5436.274446  x:  0.36464   0.20344  
  8  0.0000   5436.274446  x:  0.36464   0.20344  

13 (RND4__GCA_000959245.1) ... 6 (RND4__GCA_000022645.2)
  0  0.0000   5510.156115  x:  0.39179   0.88940  
  1 99.0000   5499.956505  x:  0.30628   0.79346  
  2 145.8166   5440.388066  x:  0.29373   0.21548  
  3 263.4180   5434.925574  x:  0.35017   0.17829  
  4  0.0871   5433.995575  x:  0.36074   0.20623  
  5  0.2599   5433.986363  x:  0.36344   0.20477  
  6  0.0024   5433.986323  x:  0.36336   0.20458  
  7  0.0002   5433.986323  x:  0.36336   0.20458  

13 (RND4__GCA_000959245.1) ... 7 (RND4__GCA_000960995.1)
  0  0.0000   5494.941728  x:  0.31299   0.75656  
  1 99.0000   5484.581964  x:  0.41230   0.64779  
  2 156.6635   5437.767352  x:  0.42478   0.19805  
  3 277.6215   5433.991087  x:  0.36357   0.20694  
  4  0.0475   5433.986352  x:  0.36352   0.20456  
  5  0.0147   5433.986323  x:  0.36336   0.20458  
  6  0.0002   5433.986323  x:  0.36336   0.20458  
  7  0.0000   5433.986323  x:  0.36336   0.20458  

13 (RND4__GCA_000959245.1) ... 8 (RND4__GCA_000365245.1)
  0  0.0000   5530.847281  x:  0.38365   0.94786  
  1 99.0000   5518.237979  x:  0.29179   0.79610  
  2 129.0700   5456.647726  x:  0.27258   0.21263  
  3 469.9510   5447.664424  x:  0.33005   0.15579  
  4  0.1351   5443.642473  x:  0.36146   0.20423  
  5  0.4528   5443.503519  x:  0.37104   0.19648  
  6  0.0080   5443.502100  x:  0.37044   0.19551  
  7  0.0009   5443.502098  x:  0.37040   0.19553  

13 (RND4__GCA_000959245.1) ... 9 (RND4__GCA_000835205.1)
  0  0.0000   5530.249927  x:  0.35466   0.85995  
  1 99.0000   5465.983217  x:  0.41596   0.21656  
  2 108.1302   5464.816262  x:  0.39215   0.19336  
  3 111.6336   5464.010903  x:  0.37118   0.21587  
  4  0.1923   5464.008555  x:  0.37221   0.21698  
  5  0.0015   5464.008527  x:  0.37209   0.21713  
  6  0.0002   5464.008527  x:  0.37209   0.21713  

13 (RND4__GCA_000959245.1) ... 10 (RND4__GCA_001411805.1)
  0  0.0000   5542.326958  x:  0.34497   0.90283  
  1 99.0000   5520.099750  x:  0.53457   0.44937  
  2 108.1918   5502.621875  x:  0.54519   0.21294  
  3 858.8262   5478.653911  x:  0.37479   0.25531  
  4  0.1383   5478.367106  x:  0.37345   0.23385  
  5  0.0566   5478.367105  x:  0.37342   0.23384  
  6  0.0000   5478.367105  x:  0.37342   0.23383  
  7  0.0000   5478.367105  x:  0.37342   0.23383  

13 (RND4__GCA_000959245.1) ... 11 (RND4__GCA_000687455.2)
  0  0.0000   5022.456971  x:  0.16680   0.74619  
  1 99.0000   5019.516751  x:  0.20056   0.73082  
  2 169.4119   4985.394944  x:  0.20202   0.20223  
  3 85.5175   4985.330751  x:  0.19674   0.20262  
  4  0.0044   4985.330749  x:  0.19674   0.20269  
  5  0.0005   4985.330749  x:  0.19672   0.20269  

13 (RND4__GCA_000959245.1) ... 12 (RND4__GCA_000833595.1)
  0  0.0000   4222.555465  x:  0.01283   0.76918  
  1 99.0000   4222.545572  x:  0.01234   0.76765  
  2 12.1740   4207.505037  x:  0.01196   0.00100  
  3 125.3184   4207.488055  x:  0.01260   0.00100  
  4  0.0011   4207.488054  x:  0.01260   0.00100  
  5  0.0000   4207.488054  x:  0.01260   0.00100  

14 (RND4__GCA_001530605.1) ... 1 (RND4__GCA_000198775.1)
  0  0.0000   6177.422780  x:  0.77766   0.97206  
  1 99.0000   6114.061267  x:  0.48499   0.62382  
  2 231.7150   6048.455880  x:  0.44924   0.21405  
  3 574.8084   6025.737985  x:  0.55644   0.13807  
  4  0.2861   6010.471804  x:  0.65262   0.19851  
  5  0.5750   6008.932064  x:  0.70139   0.17540  
  6  0.0276   6008.922414  x:  0.69918   0.17368  
  7  0.0023   6008.922249  x:  0.69863   0.17389  
  8  0.0006   6008.922249  x:  0.69863   0.17389  

14 (RND4__GCA_001530605.1) ... 2 (RND4__GCA_000756855.1)
  0  0.0000   5525.384957  x:  0.39645   0.89004  
  1 99.0000   5504.516761  x:  0.27924   0.70559  
  2 168.7470   5423.980151  x:  0.25123   0.15403  
  3 604.4762   5413.921400  x:  0.29329   0.10271  
  4  0.1952   5401.849953  x:  0.36177   0.15315  
  5  0.5512   5401.105329  x:  0.38094   0.13613  
  6  0.0141   5401.103193  x:  0.38004   0.13537  
  7  0.0009   5401.103163  x:  0.37990   0.13546  
  8  0.0002   5401.103163  x:  0.37990   0.13546  

14 (RND4__GCA_001530605.1) ... 3 (RND4__GCA_000959725.1)
  0  0.0000   5542.910094  x:  0.39622   1.01835  
  1 99.0000   5526.065545  x:  0.28904   0.86212  
  2 159.2525   5421.436800  x:  0.25748   0.15183  
  3 483.8879   5413.892614  x:  0.29141   0.10529  
  4  0.2052   5401.716782  x:  0.36414   0.15189  
  5  0.6484   5401.108349  x:  0.37913   0.13714  
  6  0.0131   5401.103171  x:  0.37998   0.13548  
  7  0.0021   5401.103163  x:  0.37991   0.13545  
  8  0.0001   5401.103163  x:  0.37990   0.13546  
  9  0.0000   5401.103163  x:  0.37990   0.13546  

14 (RND4__GCA_001530605.1) ... 4 (RND4__GCA_000194745.1)
  0  0.0000   5515.972537  x:  0.37257   0.77774  
  1 99.0000   5430.680738  x:  0.25607   0.17701  
  2 158.9267   5426.347396  x:  0.26485   0.12682  
  3 1166.5521   5407.527642  x:  0.37660   0.15021  
  4  0.1875   5407.029061  x:  0.38212   0.13296  
  5  0.0181   5407.023159  x:  0.38450   0.13314  
  6  0.0016   5407.023156  x:  0.38450   0.13310  
  7  0.0000   5407.023156  x:  0.38450   0.13310  

14 (RND4__GCA_001530605.1) ... 5 (RND4__GCA_000300395.1)
  0  0.0000   5506.824258  x:  0.33003   0.80703  
  1 99.0000   5481.180861  x:  0.55047   0.37269  
  2 137.2789   5461.085877  x:  0.56701   0.16320  
  3 874.7240   5431.591556  x:  0.37201   0.21462  
  4  0.1436   5430.746351  x:  0.36830   0.18456  
  5  0.0777   5430.745878  x:  0.36891   0.18422  
  6  0.0012   5430.745877  x:  0.36890   0.18419  
  7  0.0000   5430.745877  x:  0.36890   0.18419  
  8  0.0000   5430.745877  x:  0.36890   0.18419  
  9  0.0000   5430.745877  x:  0.36890   0.18419  
 10  0.0000   5430.745877  x:  0.36890   0.18419  
 11  0.0001   5430.745877  x:  0.36890   0.18419  
check convergence!


14 (RND4__GCA_001530605.1) ... 6 (RND4__GCA_000022645.2)
  0  0.0000   5493.404355  x:  0.40694   0.74523  
  1 99.0000   5479.672730  x:  0.30668   0.64631  
  2 176.9668   5429.963350  x:  0.29818   0.19698  
  3 259.5723   5424.685762  x:  0.35802   0.16926  
  4  0.0786   5424.244133  x:  0.36337   0.18821  
  5  0.1433   5424.241975  x:  0.36473   0.18766  
  6  0.0011   5424.241972  x:  0.36470   0.18761  
  7  0.0001   5424.241972  x:  0.36471   0.18761  

14 (RND4__GCA_001530605.1) ... 7 (RND4__GCA_000960995.1)
  0  0.0000   5499.344358  x:  0.33616   0.82377  
  1 99.0000   5445.880892  x:  0.51855   0.20843  
  2 123.8595   5442.345394  x:  0.50952   0.15378  
  3 584.4624   5424.258277  x:  0.36530   0.19162  
  4  0.2165   5424.242130  x:  0.36435   0.18777  
  5  0.0040   5424.241972  x:  0.36471   0.18761  
  6  0.0006   5424.241972  x:  0.36471   0.18761  
  7  0.0000   5424.241972  x:  0.36471   0.18761  

14 (RND4__GCA_001530605.1) ... 8 (RND4__GCA_000365245.1)
  0  0.0000   5505.340371  x:  0.41057   0.72798  
  1 99.0000   5489.886697  x:  0.30490   0.61224  
  2 177.9472   5440.996910  x:  0.29536   0.19011  
  3 310.2530   5434.195139  x:  0.36230   0.15819  
  4  0.0892   5433.501003  x:  0.36968   0.18038  
  5  0.1672   5433.495434  x:  0.37187   0.17950  
  6  0.0018   5433.495419  x:  0.37183   0.17939  
  7  0.0001   5433.495419  x:  0.37183   0.17939  

14 (RND4__GCA_001530605.1) ... 9 (RND4__GCA_000835205.1)
  0  0.0000   5511.967028  x:  0.33783   0.87243  
  1 99.0000   5469.972941  x:  0.54544   0.25368  
  2 115.9950   5464.626109  x:  0.54136   0.17165  
  3 811.4989   5439.474892  x:  0.36695   0.21791  
  4  0.1922   5439.319404  x:  0.36505   0.20464  
  5  0.0162   5439.318812  x:  0.36568   0.20415  
  6  0.0012   5439.318803  x:  0.36564   0.20407  
  7  0.0001   5439.318803  x:  0.36564   0.20407  

14 (RND4__GCA_001530605.1) ... 10 (RND4__GCA_001411805.1)
  0  0.0000   5522.075947  x:  0.37524   0.90098  
  1 99.0000   5508.291543  x:  0.28200   0.70897  
  2 116.3531   5465.167200  x:  0.26799   0.23378  
  3 630.9032   5453.722600  x:  0.34234   0.17524  
  4  0.1207   5451.312578  x:  0.36057   0.22065  
  5  0.3406   5451.247119  x:  0.36780   0.21635  
  6  0.0056   5451.246475  x:  0.36740   0.21562  
  7  0.0007   5451.246475  x:  0.36742   0.21560  
  8  0.0000   5451.246475  x:  0.36742   0.21560  
check convergence!


14 (RND4__GCA_001530605.1) ... 11 (RND4__GCA_000687455.2)
  0  0.0000   5041.762777  x:  0.22199   0.90587  
  1 99.0000   5038.748710  x:  0.18645   0.88101  
  2 131.0383   4982.746319  x:  0.18150   0.17413  
  3 114.0922   4981.917848  x:  0.19902   0.16060  
  4  0.0273   4981.817788  x:  0.20126   0.17169  
  5  0.1375   4981.817692  x:  0.20109   0.17149  
  6  0.0002   4981.817692  x:  0.20109   0.17150  

14 (RND4__GCA_001530605.1) ... 12 (RND4__GCA_000833595.1)
  0  0.0000   4627.303417  x:  0.09980   0.94957  
  1 99.0000   4626.630214  x:  0.08847   0.94454  
  2 104.3175   4585.489579  x:  0.08715   0.12446  
  3 50.8687   4585.431890  x:  0.09005   0.11988  
  4  0.0074   4585.419405  x:  0.09072   0.12403  
  5  0.0771   4585.419403  x:  0.09073   0.12400  
  6  0.0000   4585.419403  x:  0.09073   0.12400  
  7  0.0000   4585.419403  x:  0.09073   0.12400  
  8  0.0000   4585.419403  x:  0.09073   0.12400  
  9  0.0000   4585.419403  x:  0.09073   0.12400  
check convergence!


14 (RND4__GCA_001530605.1) ... 13 (RND4__GCA_000959245.1)
  0  0.0000   4621.545192  x:  0.09427   0.82752  
  1 99.0000   4621.149123  x:  0.08590   0.81873  
  2 63.2103   4585.726051  x:  0.08363   0.12476  
  3 97.4056   4585.457446  x:  0.09032   0.11934  
  4  0.0096   4585.443493  x:  0.09069   0.12416  
  5  0.0806   4585.443487  x:  0.09071   0.12408  
  6  0.0001   4585.443487  x:  0.09071   0.12408  

15 (RND4__GCA_001527585.1) ... 1 (RND4__GCA_000198775.1)
  0  0.0000   6141.577162  x:  0.63547   0.78007  
  1 99.0000   6019.935653  x:  0.64585   0.17918  
  2 201.8942   6018.343306  x:  0.70115   0.16385  
  3 62.2662   6018.171603  x:  0.70691   0.17195  
  4  0.1093   6018.171319  x:  0.70769   0.17174  
  5  0.0007   6018.171319  x:  0.70769   0.17174  
  6  0.0000   6018.171319  x:  0.70769   0.17174  

15 (RND4__GCA_001527585.1) ... 2 (RND4__GCA_000756855.1)
  0  0.0000   5513.541926  x:  0.35229   0.80162  
  1 99.0000   5404.034115  x:  0.41193   0.13299  
  2 152.1059   5403.459160  x:  0.39299   0.12387  
  3 61.1565   5403.143004  x:  0.38069   0.13436  
  4  0.1844   5403.142250  x:  0.38139   0.13467  
  5  0.0008   5403.142247  x:  0.38136   0.13471  

15 (RND4__GCA_001527585.1) ... 3 (RND4__GCA_000959725.1)
  0  0.0000   5513.730124  x:  0.36769   0.80227  
  1 99.0000   5421.898768  x:  0.26451   0.16680  
  2 153.5117   5418.419566  x:  0.27510   0.12414  
  3 912.7498   5403.555545  x:  0.37328   0.15008  
  4  0.2125   5403.145748  x:  0.37956   0.13451  
  5  0.0147   5403.142249  x:  0.38135   0.13474  
  6  0.0013   5403.142247  x:  0.38136   0.13471  
  7  0.0000   5403.142247  x:  0.38136   0.13471  

15 (RND4__GCA_001527585.1) ... 4 (RND4__GCA_000194745.1)
  0  0.0000   5541.407996  x:  0.36065   0.92995  
  1 99.0000   5409.525195  x:  0.36443   0.13447  
  2 141.8988   5409.084269  x:  0.38408   0.12824  
  3 48.0558   5409.044702  x:  0.38584   0.13241  
  4  0.0908   5409.044687  x:  0.38596   0.13237  
  5  0.0001   5409.044687  x:  0.38596   0.13237  
  6  0.0000   5409.044687  x:  0.38596   0.13237  

15 (RND4__GCA_001527585.1) ... 5 (RND4__GCA_000300395.1)
  0  0.0000   5499.491843  x:  0.35453   0.70262  
  1 99.0000   5438.616367  x:  0.36355   0.18829  
  2 128.3282   5438.555442  x:  0.37098   0.18746  
  3 16.7287   5438.555436  x:  0.37097   0.18754  
  4  0.0006   5438.555436  x:  0.37096   0.18754  

15 (RND4__GCA_001527585.1) ... 6 (RND4__GCA_000022645.2)
  0  0.0000   5528.309974  x:  0.31409   1.00925  
  1 99.0000   5519.796111  x:  0.40165   0.92240  
  2 151.8467   5434.743254  x:  0.41862   0.18544  
  3 227.3511   5432.049680  x:  0.36686   0.19077  
  4  0.0390   5432.049625  x:  0.36685   0.19102  
  5  0.0031   5432.049618  x:  0.36677   0.19102  
  6  0.0001   5432.049618  x:  0.36677   0.19102  

15 (RND4__GCA_001527585.1) ... 7 (RND4__GCA_000960995.1)
  0  0.0000   5490.734952  x:  0.34969   0.70214  
  1 99.0000   5432.096945  x:  0.37334   0.19057  
  2 125.5062   5432.051662  x:  0.36712   0.18957  
  3 14.4758   5432.049618  x:  0.36676   0.19104  
  4  0.0111   5432.049618  x:  0.36677   0.19102  
  5  0.0000   5432.049618  x:  0.36677   0.19102  
  6  0.0000   5432.049618  x:  0.36677   0.19102  

15 (RND4__GCA_001527585.1) ... 8 (RND4__GCA_000365245.1)
  0  0.0000   5520.498726  x:  0.32223   0.81071  
  1 99.0000   5506.867196  x:  0.44423   0.65659  
  2 158.3269   5448.900656  x:  0.46524   0.17377  
  3 373.6022   5441.328300  x:  0.37552   0.18321  
  4  0.0661   5441.326626  x:  0.37509   0.18208  
  5  0.0054   5441.324856  x:  0.37389   0.18267  
  6  0.0031   5441.324856  x:  0.37388   0.18267  

15 (RND4__GCA_001527585.1) ... 9 (RND4__GCA_000835205.1)
  0  0.0000   5489.825317  x:  0.35815   0.62772  
  1 99.0000   5448.745507  x:  0.32999   0.21642  
  2 121.4293   5447.385970  x:  0.35728   0.19200  
  3 119.7923   5447.013020  x:  0.36660   0.20860  
  4  0.0897   5447.011061  x:  0.36774   0.20768  
  5  0.0013   5447.011058  x:  0.36771   0.20763  
  6  0.0001   5447.011058  x:  0.36771   0.20763  

15 (RND4__GCA_001527585.1) ... 10 (RND4__GCA_001411805.1)
  0  0.0000   5509.677302  x:  0.37194   0.73004  
  1 99.0000   5485.746378  x:  0.26661   0.40824  
  2 117.9040   5472.241863  x:  0.27148   0.22489  
  3 982.1520   5458.941090  x:  0.36827   0.23010  
  4  0.0999   5458.859241  x:  0.36902   0.21996  
  5  0.0244   5458.858681  x:  0.36939   0.21917  
  6  0.0008   5458.858662  x:  0.36950   0.21924  
  7  0.0001   5458.858662  x:  0.36950   0.21924  
  8  0.0000   5458.858662  x:  0.36950   0.21924  

15 (RND4__GCA_001527585.1) ... 11 (RND4__GCA_000687455.2)
  0  0.0000   5046.562583  x:  0.17338   0.81685  
  1 99.0000   5043.351527  x:  0.20960   0.79734  
  2 166.9161   4993.796197  x:  0.21240   0.17473  
  3 103.4562   4993.655487  x:  0.20436   0.17494  
  4  0.0065   4993.655353  x:  0.20435   0.17538  
  5  0.0047   4993.655352  x:  0.20432   0.17538  
  6  0.0000   4993.655352  x:  0.20432   0.17538  
check convergence!


15 (RND4__GCA_001527585.1) ... 12 (RND4__GCA_000833595.1)
  0  0.0000   4632.954680  x:  0.08656   0.77822  
  1 99.0000   4632.471117  x:  0.09609   0.77222  
  2 89.0863   4600.023619  x:  0.09699   0.13222  
  3 66.5322   4599.973010  x:  0.09386   0.13120  
  4  0.0030   4599.972328  x:  0.09381   0.13234  
  5  0.0159   4599.972327  x:  0.09380   0.13232  
  6  0.0000   4599.972327  x:  0.09380   0.13232  
  7  0.0000   4599.972327  x:  0.09380   0.13232  
  8  0.0000   4599.972327  x:  0.09380   0.13232  

15 (RND4__GCA_001527585.1) ... 13 (RND4__GCA_000959245.1)
  0  0.0000   4642.591538  x:  0.08650   0.99565  
  1 99.0000   4642.164294  x:  0.09551   0.99081  
  2 87.4739   4600.026067  x:  0.09620   0.13229  
  3 53.3673   4599.996514  x:  0.09379   0.13200  
  4  0.0022   4599.996424  x:  0.09379   0.13241  
  5  0.0090   4599.996423  x:  0.09378   0.13241  
  6  0.0000   4599.996423  x:  0.09378   0.13241  

15 (RND4__GCA_001527585.1) ... 14 (RND4__GCA_001530605.1)
  0  0.0000   4197.493971  x:  0.00767   0.82860  
  1 99.0000   4197.405969  x:  0.00885   0.82856  
  2 156.4720   4192.975970  x:  0.00881   0.10196  
  3  5.2191   4192.975643  x:  0.00881   0.09993  
  4  0.0452   4192.975427  x:  0.00875   0.09994  
  5  0.0001   4192.975427  x:  0.00875   0.09995  
  6  0.0000   4192.975427  x:  0.00875   0.09995  

16 (RND4__GCA_001523185.1) ... 1 (RND4__GCA_000198775.1)
  0  0.0000   6183.965916  x:  0.76695   0.96531  
  1 99.0000   6115.754876  x:  0.47099   0.56783  
  2 225.7687   6060.768193  x:  0.43885   0.21406  
  3 706.0629   6032.886012  x:  0.56003   0.13372  
  4  0.2845   6016.784543  x:  0.65412   0.19695  
  5  0.5437   6014.910160  x:  0.71001   0.17284  
  6  0.0298   6014.893876  x:  0.70737   0.17056  
  7  0.0028   6014.893574  x:  0.70661   0.17083  
  8  0.0008   6014.893574  x:  0.70660   0.17082  

16 (RND4__GCA_001523185.1) ... 2 (RND4__GCA_000756855.1)
  0  0.0000   5530.315798  x:  0.39992   0.98963  
  1 99.0000   5514.309455  x:  0.29412   0.85638  
  2 169.0906   5409.083599  x:  0.26582   0.14993  
  3 392.2419   5402.369082  x:  0.30131   0.10650  
  4  0.1776   5393.282547  x:  0.36295   0.14833  
  5  0.6219   5392.889161  x:  0.37669   0.13601  
  6  0.0111   5392.888169  x:  0.37609   0.13549  
  7  0.0006   5392.888160  x:  0.37601   0.13554  
  8  0.0001   5392.888160  x:  0.37601   0.13554  
  9  0.0000   5392.888160  x:  0.37601   0.13554  

16 (RND4__GCA_001523185.1) ... 3 (RND4__GCA_000959725.1)
  0  0.0000   5518.973980  x:  0.35157   0.92482  
  1 99.0000   5392.924029  x:  0.37014   0.13611  
  2 137.9528   5392.888236  x:  0.37611   0.13572  
  3 12.3762   5392.888172  x:  0.37612   0.13553  
  4  0.0038   5392.888160  x:  0.37601   0.13554  

16 (RND4__GCA_001523185.1) ... 4 (RND4__GCA_000194745.1)
  0  0.0000   5538.911447  x:  0.32617   0.99361  
  1 99.0000   5516.430049  x:  0.51512   0.68857  
  2 158.1415   5423.972080  x:  0.56710   0.11637  
  3 706.2519   5399.818132  x:  0.38455   0.15742  
  4  0.1106   5398.844971  x:  0.37899   0.13366  
  5  0.2742   5398.842199  x:  0.38057   0.13313  
  6  0.0028   5398.842197  x:  0.38058   0.13317  
  7  0.0000   5398.842197  x:  0.38058   0.13317  

16 (RND4__GCA_001523185.1) ... 5 (RND4__GCA_000300395.1)
  0  0.0000   5489.933522  x:  0.33627   0.74409  
  1 99.0000   5441.438097  x:  0.49145   0.20944  
  2 127.3670   5438.083544  x:  0.47862   0.15725  
  3 441.0836   5425.955969  x:  0.36469   0.19178  
  4  0.2025   5425.954395  x:  0.36420   0.19067  
  5  0.0012   5425.954361  x:  0.36435   0.19057  
  6  0.0002   5425.954361  x:  0.36435   0.19057  

16 (RND4__GCA_001523185.1) ... 6 (RND4__GCA_000022645.2)
  0  0.0000   5501.787916  x:  0.37891   0.91534  
  1 99.0000   5490.971339  x:  0.29345   0.79598  
  2 134.7439   5428.911206  x:  0.27702   0.20900  
  3 357.2030   5422.271204  x:  0.32777   0.15926  
  4  0.1179   5419.447895  x:  0.35376   0.20041  
  5  0.3828   5419.374748  x:  0.36058   0.19482  
  6  0.0061   5419.374142  x:  0.36021   0.19416  
  7  0.0006   5419.374141  x:  0.36019   0.19417  

16 (RND4__GCA_001523185.1) ... 7 (RND4__GCA_000960995.1)
  0  0.0000   5465.384175  x:  0.31128   0.60472  
  1 99.0000   5452.141155  x:  0.42801   0.46133  
  2 162.7133   5424.827603  x:  0.43469   0.18587  
  3 343.1078   5419.412357  x:  0.36058   0.20070  
  4  0.0597   5419.374143  x:  0.36019   0.19422  
  5  0.0239   5419.374141  x:  0.36020   0.19417  
  6  0.0001   5419.374141  x:  0.36019   0.19417  

16 (RND4__GCA_001523185.1) ... 8 (RND4__GCA_000365245.1)
  0  0.0000   5504.988972  x:  0.37007   0.81872  
  1 99.0000   5479.453724  x:  0.25245   0.50177  
  2 128.7870   5451.929271  x:  0.24257   0.20679  
  3 1220.7672   5431.616542  x:  0.34281   0.14672  
  4  0.1304   5428.888016  x:  0.35833   0.19024  
  5  0.2535   5428.786729  x:  0.36739   0.18653  
  6  0.0061   5428.785742  x:  0.36730   0.18555  
  7  0.0008   5428.785739  x:  0.36725   0.18556  
  8  0.0000   5428.785739  x:  0.36725   0.18556  

16 (RND4__GCA_001523185.1) ... 9 (RND4__GCA_000835205.1)
  0  0.0000   5504.610119  x:  0.34267   0.89098  
  1 99.0000   5440.069115  x:  0.43681   0.21432  
  2 106.3429   5438.104072  x:  0.41663   0.17679  
  3 246.1043   5434.283795  x:  0.36025   0.20823  
  4  0.2584   5434.275196  x:  0.36155   0.21099  
  5  0.0028   5434.275004  x:  0.36118   0.21126  
  6  0.0005   5434.275004  x:  0.36118   0.21126  
  7  0.0000   5434.275004  x:  0.36118   0.21126  

16 (RND4__GCA_001523185.1) ... 10 (RND4__GCA_001411805.1)
  0  0.0000   5502.990993  x:  0.35715   0.80988  
  1 99.0000   5457.991023  x:  0.27425   0.27355  
  2 106.4628   5453.917838  x:  0.28998   0.20226  
  3 756.6338   5446.336299  x:  0.35636   0.24119  
  4  0.1569   5446.095350  x:  0.36248   0.22302  
  5  0.0169   5446.095004  x:  0.36297   0.22325  
  6  0.0004   5446.095004  x:  0.36298   0.22323  
  7  0.0000   5446.095004  x:  0.36298   0.22323  

16 (RND4__GCA_001523185.1) ... 11 (RND4__GCA_000687455.2)
  0  0.0000   5041.797606  x:  0.21555   0.96385  
  1 99.0000   5039.430075  x:  0.18448   0.93848  
  2 112.0277   4981.850080  x:  0.17886   0.18005  
  3 120.6179   4980.863582  x:  0.19776   0.16672  
  4  0.0276   4980.772912  x:  0.19961   0.17769  
  5  0.1494   4980.772785  x:  0.19980   0.17741  
  6  0.0003   4980.772785  x:  0.19980   0.17741  
  7  0.0000   4980.772785  x:  0.19980   0.17741  

16 (RND4__GCA_001523185.1) ... 12 (RND4__GCA_000833595.1)
  0  0.0000   4620.745506  x:  0.08950   0.91050  
  1 99.0000   4612.941160  x:  0.05844   0.59270  
  2 41.7014   4596.121946  x:  0.05047   0.15182  
  3 6614.6545   4591.557040  x:  0.06001   0.08947  
  4  0.2176   4584.534376  x:  0.08352   0.16316  
  5  0.3353   4583.969484  x:  0.09009   0.13480  
  6  0.0139   4583.967575  x:  0.08973   0.13327  
  7  0.0011   4583.967495  x:  0.08963   0.13350  
  8  0.0003   4583.967495  x:  0.08963   0.13350  
  9  0.0000   4583.967495  x:  0.08963   0.13350  

16 (RND4__GCA_001523185.1) ... 13 (RND4__GCA_000959245.1)
  0  0.0000   4615.443073  x:  0.09518   0.78328  
  1 99.0000   4615.004661  x:  0.08628   0.77695  
  2 77.6539   4584.120589  x:  0.08480   0.13408  
  3 68.1868   4583.994891  x:  0.08949   0.13066  
  4  0.0064   4583.990468  x:  0.08966   0.13358  
  5  0.0406   4583.990455  x:  0.08961   0.13359  
  6  0.0000   4583.990455  x:  0.08961   0.13359  
  7  0.0000   4583.990455  x:  0.08961   0.13359  
check convergence!


16 (RND4__GCA_001523185.1) ... 14 (RND4__GCA_001530605.1)
  0  0.0000   4197.931428  x:  0.00955   0.93993  
  1 99.0000   4197.904497  x:  0.00881   0.93987  
  2 74.5979   4193.035625  x:  0.00876   0.00100  
  3  5.9453   4190.294221  x:  0.00877   0.04548  
  4  0.9332   4190.294122  x:  0.00873   0.04544  
  5  0.0001   4190.293876  x:  0.00873   0.04510  
  6  0.0000   4190.293412  x:  0.00873   0.04371  
  7  0.0015   4190.293411  x:  0.00873   0.04367  

16 (RND4__GCA_001523185.1) ... 15 (RND4__GCA_001527585.1)
  0  0.0000   4176.800881  x:  0.00623   0.92894  
  1 99.0000   4176.791881  x:  0.00590   0.92892  
  2 53.5401   4172.702205  x:  0.00587   0.07312  
  3  3.6270   4172.701410  x:  0.00587   0.07017  
  4  0.1377   4172.701210  x:  0.00582   0.07001  

17 (RND4__GCA_001526815.1) ... 1 (RND4__GCA_000198775.1)
  0  0.0000   6154.300268  x:  0.59370   0.91804  
  1 99.0000   6011.336851  x:  0.79683   0.16612  
  2 189.1148   6010.356347  x:  0.77582   0.15011  
  3 83.3404   6007.461409  x:  0.69510   0.17239  
  4  0.3700   6007.449045  x:  0.69719   0.17448  
  5  0.0026   6007.448865  x:  0.69660   0.17468  
  6  0.0007   6007.448865  x:  0.69660   0.17468  

17 (RND4__GCA_001526815.1) ... 2 (RND4__GCA_000756855.1)
  0  0.0000   5512.273139  x:  0.41746   0.80588  
  1 99.0000   5491.177931  x:  0.29476   0.66600  
  2 200.8932   5411.608545  x:  0.27287   0.14763  
  3 397.8787   5402.934647  x:  0.32488   0.10439  
  4  0.1435   5397.213201  x:  0.36719   0.14300  
  5  0.4744   5396.967669  x:  0.37966   0.13488  
  6  0.0093   5396.965605  x:  0.37904   0.13399  
  7  0.0009   5396.965591  x:  0.37893   0.13403  
  8  0.0001   5396.965591  x:  0.37893   0.13403  
  9  0.0000   5396.965591  x:  0.37893   0.13403  

17 (RND4__GCA_001526815.1) ... 3 (RND4__GCA_000959725.1)
  0  0.0000   5509.551219  x:  0.38878   0.80788  
  1 99.0000   5481.407773  x:  0.25852   0.55278  
  2 169.1553   5426.895510  x:  0.23516   0.15632  
  3 960.4083   5411.120765  x:  0.29099   0.09715  
  4  0.1873   5398.088964  x:  0.35481   0.15420  
  5  0.4782   5396.975820  x:  0.38092   0.13569  
  6  0.0164   5396.965760  x:  0.37930   0.13386  
  7  0.0019   5396.965591  x:  0.37893   0.13403  
  8  0.0004   5396.965591  x:  0.37893   0.13403  

17 (RND4__GCA_001526815.1) ... 4 (RND4__GCA_000194745.1)
  0  0.0000   5535.767091  x:  0.40017   0.87954  
  1 99.0000   5511.554456  x:  0.27468   0.66708  
  2 171.6242   5434.649246  x:  0.24515   0.15073  
  3 725.2376   5423.086217  x:  0.28762   0.09745  
  4  0.2112   5408.102993  x:  0.36421   0.15103  
  5  0.5538   5407.025266  x:  0.38744   0.13104  
  6  0.0161   5407.022829  x:  0.38651   0.13023  
  7  0.0010   5407.022776  x:  0.38632   0.13034  
  8  0.0002   5407.022776  x:  0.38632   0.13034  

17 (RND4__GCA_001526815.1) ... 5 (RND4__GCA_000300395.1)
  0  0.0000   5507.261479  x:  0.35146   0.86619  
  1 99.0000   5429.233107  x:  0.33603   0.19386  
  2 115.7348   5428.374804  x:  0.35982   0.17821  
  3 85.3863   5428.191449  x:  0.36534   0.18985  
  4  0.1258   5428.191200  x:  0.36568   0.18945  
  5  0.0005   5428.191200  x:  0.36568   0.18945  
  6  0.0000   5428.191200  x:  0.36568   0.18945  
  7  0.0000   5428.191200  x:  0.36568   0.18945  

17 (RND4__GCA_001526815.1) ... 6 (RND4__GCA_000022645.2)
  0  0.0000   5492.406235  x:  0.32668   0.81196  
  1 99.0000   5468.553770  x:  0.52905   0.39359  
  2 129.2384   5448.728560  x:  0.54383   0.17352  
  3 856.1281   5422.182076  x:  0.36371   0.21865  
  4  0.1364   5421.629019  x:  0.36127   0.19308  
  5  0.0693   5421.628952  x:  0.36151   0.19301  
  6  0.0004   5421.628952  x:  0.36151   0.19301  
  7  0.0000   5421.628952  x:  0.36151   0.19301  

17 (RND4__GCA_001526815.1) ... 7 (RND4__GCA_000960995.1)
  0  0.0000   5490.520870  x:  0.36664   0.79653  
  1 99.0000   5469.769627  x:  0.25894   0.53272  
  2 126.8684   5440.101057  x:  0.24967   0.21162  
  3 963.8127   5423.465755  x:  0.34369   0.15860  
  4  0.1186   5421.680128  x:  0.35518   0.19620  
  5  0.2212   5421.629291  x:  0.36176   0.19352  
  6  0.0046   5421.628953  x:  0.36149   0.19303  
  7  0.0004   5421.628952  x:  0.36151   0.19301  
  8  0.0000   5421.628952  x:  0.36151   0.19301  
  9  0.0000   5421.628952  x:  0.36151   0.19301  
check convergence!


17 (RND4__GCA_001526815.1) ... 8 (RND4__GCA_000365245.1)
  0  0.0000   5514.426179  x:  0.41466   0.83918  
  1 99.0000   5500.950443  x:  0.31344   0.74773  
  2 179.5251   5436.824001  x:  0.30108   0.19526  
  3 233.3759   5432.247945  x:  0.35024   0.15935  
  4  0.0913   5431.021639  x:  0.36523   0.18681  
  5  0.2605   5431.005592  x:  0.36870   0.18473  
  6  0.0031   5431.005506  x:  0.36858   0.18448  
  7  0.0002   5431.005506  x:  0.36858   0.18448  

17 (RND4__GCA_001526815.1) ... 9 (RND4__GCA_000835205.1)
  0  0.0000   5512.889730  x:  0.31858   0.81202  
  1 99.0000   5502.643874  x:  0.41832   0.69953  
  2 151.6081   5449.625774  x:  0.43268   0.19791  
  3 282.3488   5445.500180  x:  0.36810   0.20625  
  4  0.0497   5445.498272  x:  0.36808   0.20475  
  5  0.0107   5445.498235  x:  0.36790   0.20477  
  6  0.0002   5445.498235  x:  0.36790   0.20476  
  7  0.0000   5445.498235  x:  0.36790   0.20476  
  8  0.0000   5445.498235  x:  0.36790   0.20476  
check convergence!


17 (RND4__GCA_001526815.1) ... 10 (RND4__GCA_001411805.1)
  0  0.0000   5532.087754  x:  0.38005   0.93630  
  1 99.0000   5520.008716  x:  0.29091   0.77193  
  2 117.3444   5469.756131  x:  0.27504   0.23336  
  3 515.8523   5460.000248  x:  0.34246   0.17615  
  4  0.1206   5457.465500  x:  0.36293   0.22166  
  5  0.3790   5457.399491  x:  0.36999   0.21708  
  6  0.0058   5457.398829  x:  0.36970   0.21625  
  7  0.0007   5457.398829  x:  0.36968   0.21626  

17 (RND4__GCA_001526815.1) ... 11 (RND4__GCA_000687455.2)
  0  0.0000   5028.993982  x:  0.21499   0.74843  
  1 99.0000   5026.094383  x:  0.18111   0.71418  
  2 113.6430   4985.068633  x:  0.17645   0.17949  
  3 167.7423   4983.703632  x:  0.19853   0.16381  
  4  0.0319   4983.584362  x:  0.20067   0.17623  
  5  0.1085   4983.584113  x:  0.20094   0.17584  
  6  0.0004   4983.584113  x:  0.20094   0.17584  
  7  0.0000   4983.584113  x:  0.20094   0.17584  

17 (RND4__GCA_001526815.1) ... 12 (RND4__GCA_000833595.1)
  0  0.0000   4628.808903  x:  0.08355   0.88218  
  1 99.0000   4628.291696  x:  0.09320   0.87748  
  2 100.1675   4590.985306  x:  0.09381   0.12941  
  3 54.4888   4590.973861  x:  0.09280   0.12614  
  4  0.0062   4590.963217  x:  0.09174   0.12919  
  5  0.0298   4590.963216  x:  0.09175   0.12920  
  6  0.0000   4590.963216  x:  0.09175   0.12920  

17 (RND4__GCA_001526815.1) ... 13 (RND4__GCA_000959245.1)
  0  0.0000   4624.496217  x:  0.10191   0.78150  
  1 99.0000   4623.665706  x:  0.08923   0.77582  
  2 114.3370   4591.059610  x:  0.08807   0.12969  
  3 56.5378   4590.990667  x:  0.09156   0.12678  
  4  0.0053   4590.987088  x:  0.09175   0.12928  
  5  0.0356   4590.987085  x:  0.09173   0.12929  
  6  0.0000   4590.987085  x:  0.09173   0.12929  
  7  0.0000   4590.987085  x:  0.09173   0.12929  
check convergence!


17 (RND4__GCA_001526815.1) ... 14 (RND4__GCA_001530605.1)
  0  0.0000   4196.440366  x:  0.00817   0.70901  
  1 99.0000   4196.412920  x:  0.00885   0.70895  
  2 83.5140   4193.039983  x:  0.00881   0.00100  
  3  7.1314   4190.297416  x:  0.00881   0.04301  
  4  0.7029   4190.297023  x:  0.00873   0.04303  
  5  0.0001   4190.296992  x:  0.00873   0.04314  
  6  0.0000   4190.296919  x:  0.00873   0.04370  
  7  0.0005   4190.296919  x:  0.00873   0.04369  

17 (RND4__GCA_001526815.1) ... 15 (RND4__GCA_001527585.1)
  0  0.0000   4203.926597  x:  0.01009   0.83041  
  1 99.0000   4203.922757  x:  0.00982   0.83033  
  2 26.6467   4198.525358  x:  0.00974   0.00100  
  3  7.8322   4195.891801  x:  0.00975   0.04042  
  4  0.8232   4195.891626  x:  0.00969   0.04038  
  5  0.0001   4195.891377  x:  0.00969   0.04006  
  6  0.0000   4195.890943  x:  0.00970   0.03888  
  7  0.0013   4195.890943  x:  0.00970   0.03884  

17 (RND4__GCA_001526815.1) ... 16 (RND4__GCA_001523185.1)
  0  0.0000   4189.838002  x:  0.00794   0.77238  
  1 99.0000   4189.837123  x:  0.00782   0.77230  
  2 12.0980   4180.542544  x:  0.00775   0.00100  

18 (RND4__GCA_001532925.1) ... 1 (RND4__GCA_000198775.1)
  0  0.0000   6130.852484  x:  0.74230   0.73092  
  1 99.0000   6045.106311  x:  0.49159   0.27657  
  2 237.8296   6034.382411  x:  0.50586   0.18338  
  3 506.1388   6012.485934  x:  0.69273   0.18906  
  4  0.2189   6012.040386  x:  0.69839   0.17267  
  5  0.0266   6012.033207  x:  0.70246   0.17243  
  6  0.0027   6012.033206  x:  0.70242   0.17244  
  7  0.0000   6012.033206  x:  0.70242   0.17244  

18 (RND4__GCA_001532925.1) ... 2 (RND4__GCA_000756855.1)
  0  0.0000   5497.919854  x:  0.40693   0.70467  
  1 99.0000   5471.487649  x:  0.27602   0.51018  
  2 196.1883   5418.974214  x:  0.25869   0.14974  
  3 625.7253   5404.969533  x:  0.33016   0.10084  
  4  0.1432   5399.314441  x:  0.36601   0.14253  
  5  0.3689   5398.997691  x:  0.38137   0.13448  
  6  0.0102   5398.993745  x:  0.38050   0.13326  
  7  0.0012   5398.993732  x:  0.38039   0.13329  
  8  0.0001   5398.993732  x:  0.38039   0.13329  

18 (RND4__GCA_001532925.1) ... 3 (RND4__GCA_000959725.1)
  0  0.0000   5528.851082  x:  0.32854   0.92174  
  1 99.0000   5481.094230  x:  0.75752   0.13031  
  2 159.8333   5477.683621  x:  0.76282   0.09238  
  3 1219.5762   5400.846611  x:  0.38418   0.16813  
  4  0.2471   5399.002563  x:  0.37778   0.13457  
  5  0.0219   5398.993805  x:  0.38051   0.13346  
  6  0.0078   5398.993732  x:  0.38040   0.13329  
  7  0.0003   5398.993732  x:  0.38039   0.13329  

18 (RND4__GCA_001532925.1) ... 4 (RND4__GCA_000194745.1)
  0  0.0000   5550.158866  x:  0.41841   0.98780  
  1 99.0000   5532.694981  x:  0.30484   0.86281  
  2 185.2901   5419.823176  x:  0.27671   0.14420  
  3 343.1649   5413.427621  x:  0.31342   0.10357  
  4  0.1690   5405.228334  x:  0.37273   0.14231  
  5  0.6474   5404.895558  x:  0.38563   0.13140  
  6  0.0104   5404.894729  x:  0.38505   0.13095  
  7  0.0006   5404.894723  x:  0.38499   0.13099  
  8  0.0001   5404.894723  x:  0.38499   0.13099  

18 (RND4__GCA_001532925.1) ... 5 (RND4__GCA_000300395.1)
  0  0.0000   5525.259858  x:  0.40610   0.91508  
  1 99.0000   5513.391501  x:  0.31202   0.82064  
  2 162.6358   5441.534560  x:  0.29666   0.19670  
  3 249.2429   5436.114612  x:  0.34989   0.15827  
  4  0.0963   5434.637680  x:  0.36609   0.18856  
  5  0.3373   5434.616241  x:  0.37012   0.18618  
  6  0.0035   5434.616105  x:  0.36998   0.18586  
  7  0.0003   5434.616105  x:  0.36997   0.18586  

18 (RND4__GCA_001532925.1) ... 6 (RND4__GCA_000022645.2)
  0  0.0000   5520.118583  x:  0.33674   0.94971  
  1 99.0000   5473.352119  x:  0.59501   0.22322  
  2 118.3053   5468.640676  x:  0.59463   0.15284  
  3 962.3798   5430.655328  x:  0.37169   0.20846  
  4  0.2173   5430.253040  x:  0.36475   0.18941  
  5  0.0224   5430.245245  x:  0.36717   0.18796  
  6  0.0051   5430.245225  x:  0.36723   0.18808  
  7  0.0002   5430.245225  x:  0.36723   0.18808  

18 (RND4__GCA_001532925.1) ... 7 (RND4__GCA_000960995.1)
  0  0.0000   5521.976715  x:  0.39185   0.95170  
  1 99.0000   5511.071596  x:  0.30379   0.84513  
  2 144.4510   5438.980050  x:  0.28612   0.20065  
  3 300.3461   5432.620128  x:  0.33926   0.15577  
  4  0.1096   5430.294667  x:  0.36160   0.19260  
  5  0.4140   5430.245649  x:  0.36751   0.18863  
  6  0.0051   5430.245225  x:  0.36724   0.18808  
  7  0.0005   5430.245225  x:  0.36723   0.18808  

18 (RND4__GCA_001532925.1) ... 8 (RND4__GCA_000365245.1)
  0  0.0000   5507.464632  x:  0.37088   0.72261  
  1 99.0000   5461.598146  x:  0.25927   0.26230  
  2 135.6809   5454.871267  x:  0.26911   0.17441  
  3 1088.1727   5439.888407  x:  0.36794   0.20024  
  4  0.1369   5439.474539  x:  0.37261   0.17972  
  5  0.0255   5439.471087  x:  0.37437   0.17992  
  6  0.0012   5439.471086  x:  0.37437   0.17988  
  7  0.0000   5439.471086  x:  0.37437   0.17988  

18 (RND4__GCA_001532925.1) ... 9 (RND4__GCA_000835205.1)
  0  0.0000   5513.816649  x:  0.37288   0.83188  
  1 99.0000   5493.723753  x:  0.26543   0.56346  
  2 121.4837   5463.498208  x:  0.25592   0.22368  
  3 955.0714   5447.077915  x:  0.35080   0.16868  
  4  0.1200   5445.338692  x:  0.36220   0.20756  
  5  0.2296   5445.294585  x:  0.36838   0.20497  
  6  0.0043   5445.294301  x:  0.36813   0.20449  
  7  0.0004   5445.294301  x:  0.36815   0.20448  

18 (RND4__GCA_001532925.1) ... 10 (RND4__GCA_001411805.1)
  0  0.0000   5522.883437  x:  0.38225   0.84803  
  1 99.0000   5510.184256  x:  0.29124   0.68571  
  2 123.6461   5468.221528  x:  0.27992   0.23126  
  3 500.7982   5458.467928  x:  0.35324   0.18518  
  4  0.1038   5457.242672  x:  0.36409   0.21941  
  5  0.2407   5457.199056  x:  0.37006   0.21642  
  6  0.0048   5457.198858  x:  0.36993   0.21595  
  7  0.0004   5457.198857  x:  0.36993   0.21595  

18 (RND4__GCA_001532925.1) ... 11 (RND4__GCA_000687455.2)
  0  0.0000   5043.429214  x:  0.22178   0.74972  
  1 99.0000   5040.135382  x:  0.18513   0.71448  
  2 121.9380   4996.112401  x:  0.18013   0.17318  
  3 167.1218   4994.672022  x:  0.20298   0.15710  
  4  0.0335   4994.531409  x:  0.20544   0.16993  
  5  0.1177   4994.531072  x:  0.20576   0.16949  
  6  0.0005   4994.531072  x:  0.20576   0.16949  

18 (RND4__GCA_001532925.1) ... 12 (RND4__GCA_000833595.1)
  0  0.0000   4645.183895  x:  0.08432   0.94522  
  1 99.0000   4644.443517  x:  0.09611   0.94071  
  2 124.6410   4601.316089  x:  0.09659   0.12327  
  3 51.1508   4601.309231  x:  0.09578   0.12090  
  4  0.0043   4601.303040  x:  0.09497   0.12317  
  5  0.0271   4601.303040  x:  0.09498   0.12317  
  6  0.0000   4601.303040  x:  0.09498   0.12317  
  7  0.0000   4601.303040  x:  0.09498   0.12317  
  8  0.0000   4601.303040  x:  0.09498   0.12317  
check convergence!


18 (RND4__GCA_001532925.1) ... 13 (RND4__GCA_000959245.1)
  0  0.0000   4630.145138  x:  0.09320   0.65017  
  1 99.0000   4623.941541  x:  0.14312   0.38606  
  2 55.0979   4612.413310  x:  0.14986   0.12719  
  3 2121.8893   4601.492669  x:  0.09589   0.10768  
  4  0.0459   4601.329572  x:  0.09447   0.12290  
  5  0.1045   4601.328290  x:  0.09496   0.12320  
  6  0.0009   4601.328288  x:  0.09495   0.12325  
  7  0.0000   4601.328288  x:  0.09495   0.12325  

18 (RND4__GCA_001532925.1) ... 14 (RND4__GCA_001530605.1)
  0  0.0000   4176.782400  x:  0.00552   0.92262  
  1 99.0000   4176.769700  x:  0.00590   0.92260  
  2 69.1564   4172.704336  x:  0.00588   0.07315  
  3  3.6365   4172.703542  x:  0.00587   0.07021  
  4  0.1355   4172.703262  x:  0.00582   0.07003  
  5  0.0002   4172.703262  x:  0.00582   0.07005  

18 (RND4__GCA_001532925.1) ... 15 (RND4__GCA_001527585.1)
  0  0.0000   4197.520570  x:  0.00754   0.85897  
  1 99.0000   4197.410825  x:  0.00888   0.85893  
  2 176.7679   4193.036381  x:  0.00884   0.00100  
  3  6.2814   4190.294075  x:  0.00884   0.04373  
  4  0.8525   4190.293402  x:  0.00873   0.04373  
  5  0.0001   4190.293402  x:  0.00873   0.04373  
  6  0.0000   4190.293401  x:  0.00873   0.04373  
  7  0.0000   4190.293401  x:  0.00873   0.04370  
  8  0.0000   4190.293401  x:  0.00873   0.04367  
  9  0.0000   4190.293401  x:  0.00873   0.04367  
 10  0.0000   4190.293401  x:  0.00873   0.04367  
 11  0.0000   4190.293401  x:  0.00873   0.04367  
check convergence!


18 (RND4__GCA_001532925.1) ... 16 (RND4__GCA_001523185.1)
  0  0.0000   4184.141495  x:  0.00703   0.97908  
  1 99.0000   4184.139763  x:  0.00688   0.97904  
  2 21.5796   4174.818266  x:  0.00684   0.00100  

18 (RND4__GCA_001532925.1) ... 17 (RND4__GCA_001526815.1)
  0  0.0000   4197.025808  x:  0.00761   0.81551  
  1 99.0000   4196.929042  x:  0.00885   0.81545  
  2 164.7613   4186.128295  x:  0.00881   0.00100  

19 (RND4__GCA_001533495.1) ... 1 (RND4__GCA_000198775.1)
  0  0.0000   6154.520623  x:  0.63983   0.85833  
  1 99.0000   6018.102956  x:  0.62448   0.18233  
  2 193.2779   6015.833494  x:  0.67829   0.15760  
  3 91.0284   6014.903319  x:  0.70257   0.17255  
  4  0.2912   6014.893594  x:  0.70671   0.17090  
  5  0.0036   6014.893574  x:  0.70660   0.17082  
  6  0.0001   6014.893574  x:  0.70660   0.17082  

19 (RND4__GCA_001533495.1) ... 2 (RND4__GCA_000756855.1)
  0  0.0000   5508.682637  x:  0.35783   0.85172  
  1 99.0000   5400.440919  x:  0.29784   0.14855  
  2 145.0690   5398.257316  x:  0.31474   0.11904  
  3 368.4416   5392.995994  x:  0.37045   0.14280  
  4  0.2954   5392.888178  x:  0.37588   0.13552  
  5  0.0070   5392.888160  x:  0.37601   0.13553  
  6  0.0001   5392.888160  x:  0.37601   0.13554  

19 (RND4__GCA_001533495.1) ... 3 (RND4__GCA_000959725.1)
  0  0.0000   5527.873283  x:  0.41290   0.95994  
  1 99.0000   5511.288568  x:  0.30252   0.84510  
  2 187.1413   5405.416120  x:  0.27758   0.14809  
  3 313.7282   5399.600467  x:  0.31453   0.10830  
  4  0.1537   5393.120164  x:  0.36565   0.14505  
  5  0.5755   5392.889124  x:  0.37686   0.13580  
  6  0.0091   5392.888161  x:  0.37600   0.13556  
  7  0.0007   5392.888160  x:  0.37601   0.13554  
  8  0.0000   5392.888160  x:  0.37601   0.13554  
  9  0.0000   5392.888160  x:  0.37601   0.13554  

19 (RND4__GCA_001533495.1) ... 4 (RND4__GCA_000194745.1)
  0  0.0000   5512.886086  x:  0.37650   0.81585  
  1 99.0000   5459.556122  x:  0.22141   0.32481  
  2 158.0958   5441.730529  x:  0.21355   0.15737  
  3 2329.9341   5404.799309  x:  0.33857   0.09606  
  4  0.1497   5399.323745  x:  0.36061   0.14107  
  5  0.2358   5398.849969  x:  0.38126   0.13511  
  6  0.0110   5398.842208  x:  0.38068   0.13318  
  7  0.0014   5398.842197  x:  0.38058   0.13316  
  8  0.0001   5398.842197  x:  0.38058   0.13317  
  9  0.0000   5398.842197  x:  0.38058   0.13317  

19 (RND4__GCA_001533495.1) ... 5 (RND4__GCA_000300395.1)
  0  0.0000   5482.771038  x:  0.39610   0.66834  
  1 99.0000   5468.623744  x:  0.29773   0.54788  
  2 164.6499   5432.581730  x:  0.29325   0.19998  
  3 332.5766   5426.142670  x:  0.36177   0.17752  
  4  0.0776   5425.954644  x:  0.36386   0.19073  
  5  0.0734   5425.954361  x:  0.36436   0.19058  
  6  0.0004   5425.954361  x:  0.36435   0.19057  

19 (RND4__GCA_001533495.1) ... 6 (RND4__GCA_000022645.2)
  0  0.0000   5499.065701  x:  0.29726   0.87209  
  1 99.0000   5489.943806  x:  0.38364   0.80685  
  2 185.7403   5420.618845  x:  0.39445   0.19044  
  3 184.7853   5419.375958  x:  0.36025   0.19558  
  4  0.0257   5419.374142  x:  0.36022   0.19418  
  5  0.0136   5419.374141  x:  0.36019   0.19417  
  6  0.0000   5419.374141  x:  0.36019   0.19417  

19 (RND4__GCA_001533495.1) ... 7 (RND4__GCA_000960995.1)
  0  0.0000   5489.286076  x:  0.36753   0.81101  
  1 99.0000   5471.730700  x:  0.26602   0.58884  
  2 127.2720   5435.744877  x:  0.25437   0.21231  
  3 782.5233   5421.714487  x:  0.33772   0.15701  
  4  0.1191   5419.439211  x:  0.35326   0.19832  
  5  0.2775   5419.374743  x:  0.36055   0.19484  
  6  0.0052   5419.374142  x:  0.36017   0.19419  
  7  0.0006   5419.374141  x:  0.36019   0.19417  
  8  0.0000   5419.374141  x:  0.36019   0.19417  
check convergence!


19 (RND4__GCA_001533495.1) ... 8 (RND4__GCA_000365245.1)
  0  0.0000   5508.518755  x:  0.40233   0.82666  
  1 99.0000   5495.767914  x:  0.30611   0.72389  
  2 164.8625   5435.933192  x:  0.29320   0.19665  
  3 277.9768   5429.957563  x:  0.35143   0.15959  
  4  0.0926   5428.800427  x:  0.36394   0.18755  
  5  0.2596   5428.785816  x:  0.36734   0.18580  
  6  0.0029   5428.785739  x:  0.36725   0.18556  
  7  0.0002   5428.785739  x:  0.36725   0.18556  

19 (RND4__GCA_001533495.1) ... 9 (RND4__GCA_000835205.1)
  0  0.0000   5488.648587  x:  0.35369   0.74466  
  1 99.0000   5440.415430  x:  0.29423   0.23580  
  2 113.4649   5437.603716  x:  0.31613   0.18674  
  3 373.7509   5434.352656  x:  0.35627   0.22005  
  4  0.1672   5434.275038  x:  0.36130   0.21139  
  5  0.0081   5434.275005  x:  0.36119   0.21125  
  6  0.0002   5434.275004  x:  0.36118   0.21126  
  7  0.0000   5434.275004  x:  0.36118   0.21126  

19 (RND4__GCA_001533495.1) ... 10 (RND4__GCA_001411805.1)
  0  0.0000   5499.689806  x:  0.37978   0.76966  
  1 99.0000   5488.682801  x:  0.29472   0.63621  
  2 127.0866   5453.512373  x:  0.28879   0.23450  
  3 392.3793   5446.359837  x:  0.35946   0.20555  
  4  0.0802   5446.095646  x:  0.36225   0.22351  
  5  0.1029   5446.095004  x:  0.36299   0.22325  
  6  0.0006   5446.095004  x:  0.36298   0.22323  
  7  0.0000   5446.095004  x:  0.36298   0.22323  

19 (RND4__GCA_001533495.1) ... 11 (RND4__GCA_000687455.2)
  0  0.0000   5018.442622  x:  0.21152   0.66501  
  1 99.0000   5015.355071  x:  0.17726   0.62430  
  2 109.0695   4982.492913  x:  0.17361   0.18077  
  3 206.6660   4980.821329  x:  0.19890   0.16919  
  4  0.0301   4980.772816  x:  0.19969   0.17748  
  5  0.0589   4980.772785  x:  0.19980   0.17741  
  6  0.0001   4980.772785  x:  0.19980   0.17741  

19 (RND4__GCA_001533495.1) ... 12 (RND4__GCA_000833595.1)
  0  0.0000   4618.382313  x:  0.07977   0.84254  
  1 99.0000   4617.698531  x:  0.09077   0.83842  
  2 123.6187   4583.979859  x:  0.09114   0.13412  
  3 49.5560   4583.977004  x:  0.09088   0.13190  
  4  0.0114   4583.967497  x:  0.08965   0.13347  
  5  0.0057   4583.967495  x:  0.08963   0.13350  

19 (RND4__GCA_001533495.1) ... 13 (RND4__GCA_000959245.1)
  0  0.0000   4622.714922  x:  0.10130   0.94015  
  1 99.0000   4621.784937  x:  0.08790   0.93555  
  2 125.1801   4584.032892  x:  0.08684   0.13388  
  3 45.7045   4583.992821  x:  0.08946   0.13148  
  4  0.0042   4583.990457  x:  0.08963   0.13358  
  5  0.0392   4583.990455  x:  0.08961   0.13359  
  6  0.0000   4583.990455  x:  0.08961   0.13359  

19 (RND4__GCA_001533495.1) ... 14 (RND4__GCA_001530605.1)
  0  0.0000   4196.170197  x:  0.00914   0.67455  
  1 99.0000   4196.164497  x:  0.00884   0.67448  
  2 34.6333   4193.035694  x:  0.00877   0.00100  
  3  7.6354   4190.293535  x:  0.00878   0.04375  
  4  0.6685   4190.293413  x:  0.00873   0.04375  
  5  0.0000   4190.293412  x:  0.00873   0.04374  
  6  0.0000   4190.293412  x:  0.00874   0.04368  
  7  0.0000   4190.293411  x:  0.00873   0.04367  
  8  0.0000   4190.293411  x:  0.00873   0.04367  

19 (RND4__GCA_001533495.1) ... 15 (RND4__GCA_001527585.1)
  0  0.0000   4176.889212  x:  0.00644   0.94936  
  1 99.0000   4176.865111  x:  0.00591   0.94934  
  2 85.8215   4172.702255  x:  0.00587   0.07314  
  3  3.5662   4172.701448  x:  0.00587   0.07017  
  4  0.1443   4172.701210  x:  0.00582   0.07002  
  5  0.0002   4172.701210  x:  0.00582   0.07002  
  6  0.0000   4172.701210  x:  0.00582   0.07002  

19 (RND4__GCA_001533495.1) ... 16 (RND4__GCA_001523185.1)
  0  0.0000   4310.170566  x:  0.18133   0.80781  
  1 99.0000   4127.327554  x:  0.00001   0.80799  
  2 997.2578   4127.327554  x:  0.00001   0.80799  
  3  0.0000   4127.327552  x:  0.00001   0.82656  
  4  0.0023   4127.327488  x:  0.00001   5.37799  
  5  0.5689   4127.327484  x:  0.00001   6.96458  
  6  0.1983   4127.327475  x:  0.00001  26.97917  
  7  2.5018   4127.327474  x:  0.00001  39.27923  
  8  1.5375   4127.327472  x:  0.00001  99.00000  
  9 11.1617   4127.327472  x:  0.00001  99.00000  

19 (RND4__GCA_001533495.1) ... 17 (RND4__GCA_001526815.1)
  0  0.0000   4190.312836  x:  0.00761   0.84056  
  1 99.0000   4190.308388  x:  0.00788   0.84050  
  2 34.0101   4180.543205  x:  0.00784   0.00100  

19 (RND4__GCA_001533495.1) ... 18 (RND4__GCA_001532925.1)
  0  0.0000   4182.958810  x:  0.00715   0.77176  
  1 99.0000   4182.953096  x:  0.00687   0.77172  
  2 39.5057   4174.818185  x:  0.00683   0.00100  

20 (RND4__GCA_001533645.1) ... 1 (RND4__GCA_000198775.1)
  0  0.0000   6106.076723  x:  0.62698   0.64504  
  1 99.0000   6012.794095  x:  0.65274   0.17775  
  2 216.8988   6011.646131  x:  0.70259   0.16952  
  3 49.3930   6011.632099  x:  0.70304   0.17218  
  4  0.0219   6011.632094  x:  0.70303   0.17214  
  5  0.0000   6011.632094  x:  0.70303   0.17214  
  6  0.0000   6011.632094  x:  0.70303   0.17214  
  7  0.0000   6011.632094  x:  0.70303   0.17214  

20 (RND4__GCA_001533645.1) ... 2 (RND4__GCA_000756855.1)
  0  0.0000   5490.440797  x:  0.37864   0.67358  
  1 99.0000   5432.942597  x:  0.24148   0.22587  
  2 173.6887   5424.034525  x:  0.24604   0.13782  
  3 1395.4985   5398.970878  x:  0.37767   0.14523  
  4  0.1411   5398.724892  x:  0.37934   0.13312  
  5  0.0211   5398.722896  x:  0.38074   0.13308  
  6  0.0009   5398.722896  x:  0.38074   0.13308  
  7  0.0000   5398.722896  x:  0.38074   0.13308  

20 (RND4__GCA_001533645.1) ... 3 (RND4__GCA_000959725.1)
  0  0.0000   5513.672965  x:  0.37837   0.82065  
  1 99.0000   5466.679057  x:  0.22584   0.37740  
  2 159.0108   5442.043875  x:  0.21312   0.16035  
  3 2108.1577   5410.877474  x:  0.30675   0.09158  
  4  0.1649   5400.077122  x:  0.35039   0.15100  
  5  0.3514   5398.753302  x:  0.38300   0.13660  
  6  0.0171   5398.723164  x:  0.38123   0.13291  
  7  0.0029   5398.722896  x:  0.38074   0.13308  
  8  0.0005   5398.722896  x:  0.38074   0.13308  

20 (RND4__GCA_001533645.1) ... 4 (RND4__GCA_000194745.1)
  0  0.0000   5503.192211  x:  0.36773   0.70165  
  1 99.0000   5411.751350  x:  0.30784   0.14427  
  2 166.7417   5409.305232  x:  0.32711   0.11559  
  3 308.5233   5404.751881  x:  0.37872   0.13840  
  4  0.2454   5404.619410  x:  0.38525   0.13077  
  5  0.0078   5404.619398  x:  0.38535   0.13077  
  6  0.0001   5404.619398  x:  0.38535   0.13078  
  7  0.0000   5404.619398  x:  0.38535   0.13078  
  8  0.0000   5404.619398  x:  0.38535   0.13078  
  9  0.0000   5404.619398  x:  0.38535   0.13078  

20 (RND4__GCA_001533645.1) ... 5 (RND4__GCA_000300395.1)
  0  0.0000   5500.861854  x:  0.37058   0.85879  
  1 99.0000   5483.997265  x:  0.26959   0.64515  
  2 126.9627   5440.812612  x:  0.25422   0.21092  
  3 747.1853   5427.520843  x:  0.32753   0.14971  
  4  0.1330   5423.687791  x:  0.35298   0.19922  
  5  0.3753   5423.530651  x:  0.36403   0.19265  
  6  0.0080   5423.528436  x:  0.36324   0.19149  
  7  0.0011   5423.528435  x:  0.36326   0.19146  
  8  0.0000   5423.528435  x:  0.36326   0.19146  

20 (RND4__GCA_001533645.1) ... 6 (RND4__GCA_000022645.2)
  0  0.0000   5502.635699  x:  0.39822   0.90612  
  1 99.0000   5491.891875  x:  0.30914   0.82262  
  2 161.3699   5424.501322  x:  0.29632   0.20337  
  3 220.3908   5419.992364  x:  0.34718   0.16958  
  4  0.0829   5419.106918  x:  0.35811   0.19536  
  5  0.2717   5419.098807  x:  0.36061   0.19396  
  6  0.0022   5419.098773  x:  0.36053   0.19380  
  7  0.0002   5419.098773  x:  0.36053   0.19380  

20 (RND4__GCA_001533645.1) ... 7 (RND4__GCA_000960995.1)
  0  0.0000   5496.447653  x:  0.29682   0.84863  
  1 99.0000   5487.082162  x:  0.38449   0.78230  
  2 188.0636   5420.376610  x:  0.39530   0.19000  
  3 187.9192   5419.101033  x:  0.36060   0.19537  
  4  0.0261   5419.098774  x:  0.36056   0.19381  
  5  0.0144   5419.098773  x:  0.36053   0.19380  
  6  0.0000   5419.098773  x:  0.36053   0.19380  

20 (RND4__GCA_001533645.1) ... 8 (RND4__GCA_000365245.1)
  0  0.0000   5515.850771  x:  0.30554   0.88916  
  1 99.0000   5506.007659  x:  0.39795   0.81034  
  2 179.1608   5430.499219  x:  0.41212   0.18046  
  3 214.3554   5428.502321  x:  0.36768   0.18668  
  4  0.0329   5428.500118  x:  0.36766   0.18521  
  5  0.0155   5428.500114  x:  0.36760   0.18520  
  6  0.0001   5428.500114  x:  0.36760   0.18520  
  7  0.0000   5428.500114  x:  0.36760   0.18520  

20 (RND4__GCA_001533645.1) ... 9 (RND4__GCA_000835205.1)
  0  0.0000   5508.356324  x:  0.34564   0.81369  
  1 99.0000   5449.470769  x:  0.44778   0.21151  
  2 114.4789   5447.266410  x:  0.42760   0.17199  
  3 257.3525   5442.973260  x:  0.36619   0.20309  
  4  0.2325   5442.967128  x:  0.36723   0.20539  
  5  0.0024   5442.967000  x:  0.36692   0.20560  
  6  0.0004   5442.967000  x:  0.36692   0.20560  
  7  0.0000   5442.967000  x:  0.36692   0.20560  

20 (RND4__GCA_001533645.1) ... 10 (RND4__GCA_001411805.1)
  0  0.0000   5509.564451  x:  0.33102   0.75415  
  1 99.0000   5494.908845  x:  0.46475   0.53077  
  2 129.6491   5465.537720  x:  0.47678   0.20512  
  3 489.7311   5454.911490  x:  0.36903   0.22572  
  4  0.0862   5454.857699  x:  0.36876   0.21719  
  5  0.0344   5454.857694  x:  0.36870   0.21716  
  6  0.0001   5454.857694  x:  0.36870   0.21715  

20 (RND4__GCA_001533645.1) ... 11 (RND4__GCA_000687455.2)
  0  0.0000   5031.526175  x:  0.16675   0.80645  
  1 99.0000   5028.046885  x:  0.20368   0.78929  
  2 183.7327   4980.802733  x:  0.20591   0.17707  
  3 95.1912   4980.727690  x:  0.20041   0.17428  
  4  0.0054   4980.721192  x:  0.19986   0.17733  
  5  0.0295   4980.721191  x:  0.19986   0.17731  

20 (RND4__GCA_001533645.1) ... 12 (RND4__GCA_000833595.1)
  0  0.0000   4635.202304  x:  0.07985   0.91359  
  1 99.0000   4634.139598  x:  0.09340   0.90971  
  2 159.1678   4594.426472  x:  0.09363   0.12709  
  3 47.5071   4594.423244  x:  0.09286   0.12663  
  4  0.0008   4594.423110  x:  0.09283   0.12711  
  5  0.0092   4594.423110  x:  0.09283   0.12711  
  6  0.0000   4594.423110  x:  0.09283   0.12711  

20 (RND4__GCA_001533645.1) ... 13 (RND4__GCA_000959245.1)
  0  0.0000   4638.348561  x:  0.07897   0.98370  
  1 99.0000   4637.159536  x:  0.09324   0.98009  
  2 171.1726   4594.449176  x:  0.09338   0.12718  
  3 44.6713   4594.447493  x:  0.09282   0.12690  
  4  0.0005   4594.447441  x:  0.09281   0.12720  
  5  0.0066   4594.447441  x:  0.09280   0.12720  
  6  0.0000   4594.447441  x:  0.09280   0.12720  
  7  0.0000   4594.447441  x:  0.09280   0.12720  

20 (RND4__GCA_001533645.1) ... 14 (RND4__GCA_001530605.1)
  0  0.0000   4204.733792  x:  0.01076   0.94106  
  1 99.0000   4204.692431  x:  0.00989   0.94100  
  2 86.9666   4198.515079  x:  0.00982   0.00100  
  3  6.7142   4195.881777  x:  0.00982   0.03888  
  4  0.9336   4195.881070  x:  0.00970   0.03888  
  5  0.0001   4195.881069  x:  0.00970   0.03886  
  6  0.0000   4195.881068  x:  0.00970   0.03880  

20 (RND4__GCA_001533645.1) ... 15 (RND4__GCA_001527585.1)
  0  0.0000   4196.646560  x:  0.00909   0.74218  
  1 99.0000   4196.642793  x:  0.00884   0.74211  
  2 28.0135   4193.033700  x:  0.00877   0.00100  
  3  7.3290   4190.291980  x:  0.00878   0.04425  
  4  0.7359   4190.291867  x:  0.00873   0.04424  
  5  0.0000   4190.291843  x:  0.00874   0.04415  
  6  0.0000   4190.291788  x:  0.00874   0.04366  
  7  0.0005   4190.291788  x:  0.00873   0.04365  
  8  0.0000   4190.291788  x:  0.00873   0.04365  
  9  0.0000   4190.291788  x:  0.00873   0.04365  
check convergence!


20 (RND4__GCA_001533645.1) ... 16 (RND4__GCA_001523185.1)
  0  0.0000   4196.776062  x:  0.00825   0.79317  
  1 99.0000   4196.754154  x:  0.00886   0.79311  
  2 73.9519   4186.122397  x:  0.00882   0.00100  
  3  7.9573   4186.122397  x:  0.00882   0.00100  
  4  0.0000   4186.121822  x:  0.00872   0.00100  
  5 11.5175   4186.121822  x:  0.00872   0.00100  
  6  0.0000   4186.121822  x:  0.00872   0.00100  

20 (RND4__GCA_001533645.1) ... 17 (RND4__GCA_001526815.1)
  0  0.0000   4183.540558  x:  0.00635   0.86611  
  1 99.0000   4183.518575  x:  0.00689   0.86608  
  2 84.9060   4174.826157  x:  0.00685   0.00100  
  3  5.7746   4174.826157  x:  0.00685   0.00100  
  4  0.0000   4174.825646  x:  0.00677   0.00100  
  5 12.3086   4174.825646  x:  0.00677   0.00100  
  6  0.0000   4174.825646  x:  0.00677   0.00100  

20 (RND4__GCA_001533645.1) ... 18 (RND4__GCA_001532925.1)
  0  0.0000   4203.146702  x:  0.00829   0.74784  
  1 99.0000   4203.010107  x:  0.00984   0.74776  
  2 188.1790   4191.602565  x:  0.00979   0.00100  
  3  9.1220   4191.602565  x:  0.00979   0.00100  
  4  0.0000   4191.602033  x:  0.00969   0.00100  
  5 10.5053   4191.602033  x:  0.00969   0.00100  
  6  0.0000   4191.602033  x:  0.00969   0.00100  
  7  0.0000   4191.602033  x:  0.00969   0.00100  

20 (RND4__GCA_001533645.1) ... 19 (RND4__GCA_001533495.1)
  0  0.0000   4197.815339  x:  0.00946   0.93341  
  1 99.0000   4197.794835  x:  0.00881   0.93334  
  2 65.3557   4186.121913  x:  0.00876   0.00100  

21 (RND4__GCA_001526825.1) ... 1 (RND4__GCA_000198775.1)
  0  0.0000   6136.278665  x:  0.65655   0.80027  
  1 99.0000   6019.826974  x:  0.56735   0.19636  
  2 199.7298   6016.439663  x:  0.60402   0.15879  
  3 191.2002   6010.656275  x:  0.68833   0.18221  
  4  0.3500   6010.491018  x:  0.70007   0.17311  
  5  0.0113   6010.490915  x:  0.70048   0.17318  
  6  0.0004   6010.490915  x:  0.70049   0.17317  

21 (RND4__GCA_001526825.1) ... 2 (RND4__GCA_000756855.1)
  0  0.0000   5506.501396  x:  0.32668   0.73100  
  1 99.0000   5452.486273  x:  0.65077   0.14544  
  2 183.8275   5448.202181  x:  0.65130   0.10086  
  3 721.1531   5403.598210  x:  0.38546   0.14967  
  4  0.2241   5403.049260  x:  0.38175   0.13223  
  5  0.0155   5403.046694  x:  0.38331   0.13181  
  6  0.0033   5403.046693  x:  0.38331   0.13183  
  7  0.0000   5403.046693  x:  0.38331   0.13183  
  8  0.0000   5403.046693  x:  0.38331   0.13183  

21 (RND4__GCA_001526825.1) ... 3 (RND4__GCA_000959725.1)
  0  0.0000   5523.738396  x:  0.34923   0.85056  
  1 99.0000   5409.141819  x:  0.46753   0.12841  
  2 150.7375   5407.754988  x:  0.45155   0.10831  
  3 184.6985   5403.065557  x:  0.38215   0.12892  
  4  0.3807   5403.047082  x:  0.38389   0.13160  
  5  0.0028   5403.046693  x:  0.38331   0.13182  
  6  0.0007   5403.046693  x:  0.38331   0.13183  
  7  0.0000   5403.046693  x:  0.38331   0.13183  

21 (RND4__GCA_001526825.1) ... 4 (RND4__GCA_000194745.1)
  0  0.0000   5525.719446  x:  0.38595   0.80117  
  1 99.0000   5475.005833  x:  0.22825   0.34945  
  2 165.8850   5452.608451  x:  0.21729   0.15547  
  3 2095.8832   5418.779443  x:  0.32407   0.09004  
  4  0.1597   5409.945627  x:  0.36000   0.14343  
  5  0.3101   5408.935340  x:  0.38960   0.13262  
  6  0.0154   5408.912791  x:  0.38830   0.12956  
  7  0.0024   5408.912662  x:  0.38794   0.12955  
  8  0.0003   5408.912662  x:  0.38794   0.12956  

21 (RND4__GCA_001526825.1) ... 5 (RND4__GCA_000300395.1)
  0  0.0000   5519.174014  x:  0.31963   0.90350  
  1 99.0000   5508.019472  x:  0.42603   0.77264  
  2 148.2870   5438.287553  x:  0.44754   0.17884  
  3 326.2333   5432.404018  x:  0.36866   0.18739  
  4  0.0580   5432.403821  x:  0.36867   0.18695  
  5  0.0044   5432.403820  x:  0.36863   0.18695  
  6  0.0000   5432.403820  x:  0.36863   0.18695  
  7  0.0000   5432.403820  x:  0.36863   0.18695  
check convergence!


21 (RND4__GCA_001526825.1) ... 6 (RND4__GCA_000022645.2)
  0  0.0000   5515.839248  x:  0.32593   0.96380  
  1 99.0000   5501.758048  x:  0.45716   0.74242  
  2 126.8083   5439.250703  x:  0.48704   0.17812  
  3 522.4143   5425.881522  x:  0.36447   0.19049  
  4  0.0869   5425.881518  x:  0.36447   0.19043  
  5  0.0006   5425.881517  x:  0.36445   0.19043  

21 (RND4__GCA_001526825.1) ... 7 (RND4__GCA_000960995.1)
  0  0.0000   5493.967677  x:  0.40084   0.75401  
  1 99.0000   5480.938187  x:  0.30414   0.65060  
  2 167.3675   5432.137027  x:  0.29520   0.20040  
  3 278.7050   5426.394222  x:  0.35701   0.17063  
  4  0.0812   5425.884445  x:  0.36291   0.19115  
  5  0.1545   5425.881523  x:  0.36447   0.19050  
  6  0.0013   5425.881517  x:  0.36445   0.19043  
  7  0.0001   5425.881517  x:  0.36445   0.19043  

21 (RND4__GCA_001526825.1) ... 8 (RND4__GCA_000365245.1)
  0  0.0000   5535.172369  x:  0.38398   0.99391  
  1 99.0000   5522.107301  x:  0.29040   0.83884  
  2 130.7295   5450.274287  x:  0.26705   0.19955  
  3 485.7850   5441.442342  x:  0.31731   0.14245  
  4  0.1548   5435.431010  x:  0.36003   0.19370  
  5  0.5411   5435.182629  x:  0.37247   0.18326  
  6  0.0101   5435.179995  x:  0.37163   0.18203  
  7  0.0012   5435.179987  x:  0.37155   0.18207  
  8  0.0001   5435.179987  x:  0.37155   0.18207  

21 (RND4__GCA_001526825.1) ... 9 (RND4__GCA_000835205.1)
  0  0.0000   5521.492402  x:  0.33949   0.84688  
  1 99.0000   5486.646534  x:  0.56447   0.27690  
  2 121.9318   5479.157621  x:  0.56459   0.17233  
  3 846.4047   5450.125530  x:  0.37282   0.22322  
  4  0.1798   5449.760719  x:  0.37008   0.20228  
  5  0.0289   5449.760068  x:  0.37083   0.20200  
  6  0.0013   5449.760068  x:  0.37083   0.20201  
  7  0.0000   5449.760068  x:  0.37083   0.20201  

21 (RND4__GCA_001526825.1) ... 10 (RND4__GCA_001411805.1)
  0  0.0000   5530.045197  x:  0.36951   0.86436  
  1 99.0000   5492.535960  x:  0.24975   0.36840  
  2 111.6382   5482.344549  x:  0.25327   0.22030  
  3 1623.6944   5461.802220  x:  0.37124   0.22534  
  4  0.1220   5461.696123  x:  0.37202   0.21342  
  5  0.0237   5461.695749  x:  0.37260   0.21325  
  6  0.0004   5461.695746  x:  0.37260   0.21331  
  7  0.0001   5461.695746  x:  0.37260   0.21331  
  8  0.0000   5461.695746  x:  0.37260   0.21331  

21 (RND4__GCA_001526825.1) ... 11 (RND4__GCA_000687455.2)
  0  0.0000   5035.132386  x:  0.18787   0.70022  
  1 99.0000   5031.606575  x:  0.22996   0.64222  
  2 106.0076   4993.878693  x:  0.23724   0.17004  
  3 262.5929   4991.883289  x:  0.20669   0.15849  
  4  0.0293   4991.760225  x:  0.20423   0.17095  
  5  0.1030   4991.759919  x:  0.20460   0.17097  
  6  0.0004   4991.759919  x:  0.20460   0.17095  
  7  0.0000   4991.759919  x:  0.20460   0.17095  

21 (RND4__GCA_001526825.1) ... 12 (RND4__GCA_000833595.1)
  0  0.0000   4649.511741  x:  0.08608   0.84858  
  1 99.0000   4648.706319  x:  0.09835   0.84343  
  2 126.8469   4608.157352  x:  0.09898   0.11955  
  3 57.8650   4608.146323  x:  0.09780   0.11706  
  4  0.0038   4608.140325  x:  0.09710   0.11949  
  5  0.0304   4608.140324  x:  0.09711   0.11947  
  6  0.0000   4608.140324  x:  0.09711   0.11947  

21 (RND4__GCA_001526825.1) ... 13 (RND4__GCA_000959245.1)
  0  0.0000   4642.506731  x:  0.08677   0.71370  
  1 99.0000   4641.725233  x:  0.09895   0.70762  
  2 120.2718   4608.201565  x:  0.09977   0.11973  
  3 67.4672   4608.176752  x:  0.09793   0.11628  
  4  0.0050   4608.166488  x:  0.09706   0.11960  
  5  0.0335   4608.166484  x:  0.09708   0.11955  
  6  0.0001   4608.166484  x:  0.09708   0.11955  

21 (RND4__GCA_001526825.1) ... 14 (RND4__GCA_001530605.1)
  0  0.0000   4190.937924  x:  0.00659   0.90311  
  1 99.0000   4190.820244  x:  0.00787   0.90307  
  2 196.3332   4187.450866  x:  0.00783   0.00100  
  3  5.2736   4184.585055  x:  0.00783   0.05026  
  4  0.8973   4184.584664  x:  0.00776   0.05026  
  5  0.0001   4184.584660  x:  0.00775   0.05022  
  6  0.0000   4184.584651  x:  0.00775   0.05000  
  7  0.0001   4184.584649  x:  0.00776   0.04997  
  8  0.0000   4184.584649  x:  0.00776   0.04997  
  9  0.0000   4184.584649  x:  0.00776   0.04997  

21 (RND4__GCA_001526825.1) ... 15 (RND4__GCA_001527585.1)
  0  0.0000   4197.469209  x:  0.00878   0.86833  
  1 99.0000   4197.468480  x:  0.00889   0.86825  
  2 10.4780   4193.032888  x:  0.00887   0.00100  
  3  9.6371   4190.291013  x:  0.00887   0.04371  
  4  0.8618   4190.289959  x:  0.00874   0.04371  
  5  0.0001   4190.289959  x:  0.00874   0.04371  
  6  0.0000   4190.289959  x:  0.00874   0.04371  
  7  0.0000   4190.289959  x:  0.00874   0.04366  
  8  0.0000   4190.289958  x:  0.00874   0.04366  
  9  0.0000   4190.289958  x:  0.00874   0.04365  
 10  0.0000   4190.289958  x:  0.00874   0.04365  
 11  0.0000   4190.289958  x:  0.00874   0.04365  
 12  0.0000   4190.289958  x:  0.00874   0.04365  

21 (RND4__GCA_001526825.1) ... 16 (RND4__GCA_001523185.1)
  0  0.0000   4196.243566  x:  0.00789   0.72336  
  1 99.0000   4196.186993  x:  0.00885   0.72330  
  2 122.8449   4186.120270  x:  0.00881   0.00100  

21 (RND4__GCA_001526825.1) ... 17 (RND4__GCA_001526815.1)
  0  0.0000   4184.078819  x:  0.00763   0.96032  
  1 99.0000   4184.040044  x:  0.00688   0.96028  
  2 99.7050   4174.824484  x:  0.00684   0.00100  

21 (RND4__GCA_001526825.1) ... 18 (RND4__GCA_001532925.1)
  0  0.0000   4176.708760  x:  0.00640   0.92266  
  1 99.0000   4176.687860  x:  0.00590   0.92263  
  2 80.1726   4168.962730  x:  0.00587   0.00100  

21 (RND4__GCA_001526825.1) ... 19 (RND4__GCA_001533495.1)
  0  0.0000   4196.619728  x:  0.00982   0.76979  
  1 99.0000   4196.567867  x:  0.00885   0.76972  
  2 101.4932   4186.120089  x:  0.00879   0.00100  

21 (RND4__GCA_001526825.1) ... 20 (RND4__GCA_001533645.1)
  0  0.0000   4190.593933  x:  0.00791   0.88404  
  1 99.0000   4190.593271  x:  0.00781   0.88393  
  2  8.7830   4180.530276  x:  0.00773   0.00100  
  3 14.2138   4180.530276  x:  0.00773   0.00100  
  4  0.0000   4180.530256  x:  0.00775   0.00100  
  5  2.3596   4180.530256  x:  0.00775   0.00100  

22 (RND4__GCA_001527265.1) ... 1 (RND4__GCA_000198775.1)
  0  0.0000   6139.239556  x:  0.62319   0.79241  
  1 99.0000   6013.883570  x:  0.67215   0.17513  
  2 200.6301   6013.417025  x:  0.70427   0.17291  
  3 30.2791   6013.413894  x:  0.70456   0.17162  
  4  0.0154   6013.413893  x:  0.70459   0.17160  
  5  0.0000   6013.413893  x:  0.70459   0.17160  

22 (RND4__GCA_001527265.1) ... 2 (RND4__GCA_000756855.1)
  0  0.0000   5488.651802  x:  0.41720   0.61072  
  1 99.0000   5458.163712  x:  0.27751   0.40934  
  2 214.0311   5420.455064  x:  0.26813   0.14568  
  3 616.7081   5405.125443  x:  0.36336   0.10731  
  4  0.1228   5403.204574  x:  0.37653   0.13436  
  5  0.1822   5403.154190  x:  0.38346   0.13227  
  6  0.0046   5403.153824  x:  0.38316   0.13192  
  7  0.0004   5403.153824  x:  0.38318   0.13191  

22 (RND4__GCA_001527265.1) ... 3 (RND4__GCA_000959725.1)
  0  0.0000   5530.269019  x:  0.40294   0.88016  
  1 99.0000   5508.825941  x:  0.28292   0.70133  
  2 175.8357   5425.589620  x:  0.25463   0.14959  
  3 570.8889   5415.556563  x:  0.29775   0.09994  
  4  0.1904   5403.866172  x:  0.36515   0.14864  
  5  0.5648   5403.156178  x:  0.38425   0.13261  
  6  0.0138   5403.153854  x:  0.38332   0.13182  
  7  0.0010   5403.153824  x:  0.38318   0.13191  
  8  0.0002   5403.153824  x:  0.38318   0.13191  

22 (RND4__GCA_001527265.1) ... 4 (RND4__GCA_000194745.1)
  0  0.0000   5549.965340  x:  0.38797   0.96357  
  1 99.0000   5518.194064  x:  0.25043   0.63854  
  2 152.7597   5452.793311  x:  0.21730   0.15875  
  3 1364.9153   5438.751998  x:  0.25160   0.09642  
  4  0.2906   5411.620139  x:  0.35665   0.16462  
  5  0.5035   5409.023082  x:  0.38673   0.12928  
  6  0.0219   5409.021568  x:  0.38766   0.12978  
  7  0.0007   5409.021519  x:  0.38780   0.12964  
  8  0.0002   5409.021519  x:  0.38780   0.12964  

22 (RND4__GCA_001527265.1) ... 5 (RND4__GCA_000300395.1)
  0  0.0000   5507.707644  x:  0.35176   0.84394  
  1 99.0000   5430.717998  x:  0.34958   0.19048  
  2 117.9379   5430.381726  x:  0.36629   0.18463  
  3 43.2718   5430.367078  x:  0.36706   0.18840  
  4  0.0398   5430.367065  x:  0.36707   0.18829  
  5  0.0001   5430.367065  x:  0.36707   0.18829  

22 (RND4__GCA_001527265.1) ... 6 (RND4__GCA_000022645.2)
  0  0.0000   5481.159194  x:  0.30957   0.65750  
  1 99.0000   5468.704545  x:  0.42009   0.53816  
  2 172.9471   5430.285688  x:  0.43060   0.18362  
  3 301.5024   5425.989178  x:  0.36472   0.19493  
  4  0.0509   5425.970861  x:  0.36451   0.19057  
  5  0.0218   5425.970826  x:  0.36433   0.19056  
  6  0.0002   5425.970826  x:  0.36434   0.19055  

22 (RND4__GCA_001527265.1) ... 7 (RND4__GCA_000960995.1)
  0  0.0000   5496.023732  x:  0.38058   0.78648  
  1 99.0000   5481.636045  x:  0.28437   0.62923  
  2 140.6513   5437.633101  x:  0.27248   0.20517  
  3 492.3147   5427.549055  x:  0.34686   0.15944  
  4  0.1060   5425.999227  x:  0.35969   0.19319  
  5  0.2515   5425.971014  x:  0.36452   0.19093  
  6  0.0037   5425.970826  x:  0.36433   0.19056  
  7  0.0003   5425.970826  x:  0.36434   0.19055  

22 (RND4__GCA_001527265.1) ... 8 (RND4__GCA_000365245.1)
  0  0.0000   5524.975197  x:  0.32332   0.90191  
  1 99.0000   5512.299847  x:  0.44070   0.74545  
  2 147.1630   5443.301887  x:  0.46539   0.17269  
  3 380.2129   5435.275045  x:  0.37231   0.18333  
  4  0.0677   5435.273277  x:  0.37222   0.18205  
  5  0.0117   5435.272607  x:  0.37144   0.18219  
  6  0.0011   5435.272607  x:  0.37144   0.18219  
  7  0.0000   5435.272607  x:  0.37144   0.18219  

22 (RND4__GCA_001527265.1) ... 9 (RND4__GCA_000835205.1)
  0  0.0000   5524.268333  x:  0.39812   0.85651  
  1 99.0000   5512.907110  x:  0.30777   0.74746  
  2 146.7558   5457.275010  x:  0.29520   0.21387  
  3 299.9373   5450.860616  x:  0.35715   0.17519  
  4  0.0921   5449.859416  x:  0.36781   0.20386  
  5  0.2494   5449.848506  x:  0.37081   0.20234  
  6  0.0025   5449.848457  x:  0.37072   0.20214  
  7  0.0002   5449.848457  x:  0.37072   0.20214  

22 (RND4__GCA_001527265.1) ... 10 (RND4__GCA_001411805.1)
  0  0.0000   5539.008269  x:  0.34775   0.94840  
  1 99.0000   5486.438784  x:  0.53904   0.23802  
  2 107.8158   5482.800655  x:  0.53091   0.17516  
  3 683.8136   5461.809704  x:  0.37327   0.21926  
  4  0.2279   5461.782563  x:  0.37205   0.21368  
  5  0.0058   5461.782319  x:  0.37250   0.21345  
  6  0.0008   5461.782319  x:  0.37250   0.21344  

22 (RND4__GCA_001527265.1) ... 11 (RND4__GCA_000687455.2)
  0  0.0000   5041.812694  x:  0.17659   0.76674  
  1 99.0000   5038.783649  x:  0.21235   0.74345  
  2 151.5568   4992.089102  x:  0.21592   0.17011  
  3 119.8803   4991.814206  x:  0.20455   0.17101  
  4  0.0093   4991.814204  x:  0.20455   0.17105  
  5  0.0004   4991.814204  x:  0.20454   0.17105  
  6  0.0000   4991.814204  x:  0.20454   0.17105  

22 (RND4__GCA_001527265.1) ... 12 (RND4__GCA_000833595.1)
  0  0.0000   4642.771739  x:  0.11027   0.71052  
  1 99.0000   4641.499795  x:  0.09404   0.70355  
  2 136.4114   4608.262839  x:  0.09283   0.11988  
  3 64.1418   4608.171912  x:  0.09706   0.11805  
  4  0.0053   4608.170498  x:  0.09713   0.11954  
  5  0.0202   4608.170488  x:  0.09708   0.11954  
  6  0.0000   4608.170488  x:  0.09708   0.11954  

22 (RND4__GCA_001527265.1) ... 13 (RND4__GCA_000959245.1)
  0  0.0000   4654.113848  x:  0.10786   0.94411  
  1 99.0000   4653.230717  x:  0.09440   0.93823  
  2 114.9067   4608.286420  x:  0.09286   0.12032  
  3 55.0772   4608.230160  x:  0.09536   0.11432  
  4  0.0121   4608.196657  x:  0.09700   0.11975  
  5  0.0811   4608.196633  x:  0.09705   0.11962  
  6  0.0001   4608.196633  x:  0.09705   0.11962  
  7  0.0000   4608.196633  x:  0.09705   0.11962  

22 (RND4__GCA_001527265.1) ... 14 (RND4__GCA_001530605.1)
  0  0.0000   4190.724848  x:  0.00850   0.88029  
  1 99.0000   4190.699460  x:  0.00786   0.88024  
  2 76.6767   4187.454186  x:  0.00781   0.00100  
  3  5.3848   4184.587898  x:  0.00782   0.05011  
  4  0.8745   4184.587649  x:  0.00775   0.05010  
  5  0.0001   4184.587649  x:  0.00776   0.05009  
  6  0.0000   4184.587647  x:  0.00776   0.04999  
  7  0.0001   4184.587647  x:  0.00775   0.04999  
  8  0.0000   4184.587647  x:  0.00775   0.04999  

22 (RND4__GCA_001527265.1) ... 15 (RND4__GCA_001527585.1)
  0  0.0000   4222.198694  x:  0.01408   0.70507  
  1 99.0000   4222.134235  x:  0.01278   0.70491  
  2 94.3033   4214.370301  x:  0.01269   0.00100  
  3 11.0426   4212.005336  x:  0.01269   0.02938  
  4  0.6961   4212.005208  x:  0.01264   0.02937  
  5  0.0001   4212.005181  x:  0.01264   0.02929  
  6  0.0000   4212.005147  x:  0.01264   0.02904  
  7  0.0003   4212.005147  x:  0.01264   0.02904  
  8  0.0000   4212.005147  x:  0.01264   0.02904  
  9  0.0000   4212.005147  x:  0.01264   0.02904  

22 (RND4__GCA_001527265.1) ... 16 (RND4__GCA_001523185.1)
  0  0.0000   4196.760679  x:  0.00899   0.79374  
  1 99.0000   4196.758941  x:  0.00882   0.79366  
  2 17.7097   4186.123826  x:  0.00874   0.00100  

22 (RND4__GCA_001527265.1) ... 17 (RND4__GCA_001526815.1)
  0  0.0000   4196.991990  x:  0.00989   0.81614  
  1 99.0000   4196.933772  x:  0.00885   0.81606  
  2 107.1297   4186.128054  x:  0.00879   0.00100  

22 (RND4__GCA_001527265.1) ... 18 (RND4__GCA_001532925.1)
  0  0.0000   4176.721332  x:  0.00627   0.92717  
  1 99.0000   4176.709475  x:  0.00590   0.92714  
  2 61.1062   4168.965348  x:  0.00586   0.00100  

22 (RND4__GCA_001527265.1) ... 19 (RND4__GCA_001533495.1)
  0  0.0000   4197.822642  x:  0.00827   0.93436  
  1 99.0000   4197.801934  x:  0.00887   0.93430  
  2 71.8344   4186.124539  x:  0.00883   0.00100  

22 (RND4__GCA_001527265.1) ... 20 (RND4__GCA_001533645.1)
  0  0.0000   4190.420144  x:  0.00685   0.84646  
  1 99.0000   4190.347427  x:  0.00789   0.84641  
  2 150.3150   4180.541540  x:  0.00785   0.00100  

22 (RND4__GCA_001527265.1) ... 21 (RND4__GCA_001526825.1)
  0  0.0000   4176.183045  x:  0.00563   0.81864  
  1 99.0000   4176.176704  x:  0.00591   0.81861  
  2 48.0913   4168.962861  x:  0.00588   0.00100  

23 (RND4__GCA_001527825.1) ... 1 (RND4__GCA_000198775.1)
  0  0.0000   6157.140913  x:  0.60434   0.86849  
  1 99.0000   6016.108226  x:  0.76098   0.16848  
  2 196.6935   6015.508042  x:  0.73904   0.15744  
  3 50.7892   6014.898574  x:  0.70589   0.17027  
  4  0.2225   6014.897485  x:  0.70670   0.17081  
  5  0.0009   6014.897478  x:  0.70659   0.17086  

23 (RND4__GCA_001527825.1) ... 2 (RND4__GCA_000756855.1)
  0  0.0000   5520.371508  x:  0.35171   0.93501  
  1 99.0000   5392.887410  x:  0.36848   0.13623  
  2 137.1207   5392.826986  x:  0.37612   0.13550  
  3 16.1699   5392.826986  x:  0.37611   0.13551  
  4  0.0001   5392.826985  x:  0.37609   0.13550  

23 (RND4__GCA_001527825.1) ... 3 (RND4__GCA_000959725.1)
  0  0.0000   5523.027611  x:  0.40054   0.93507  
  1 99.0000   5505.698590  x:  0.29103   0.79384  
  2 173.5316   5409.714313  x:  0.26385   0.15041  
  3 422.2957   5402.151155  x:  0.30301   0.10543  
  4  0.1731   5393.242831  x:  0.36246   0.14850  
  5  0.5880   5392.829485  x:  0.37619   0.13668  
  6  0.0113   5392.827034  x:  0.37630   0.13549  
  7  0.0012   5392.826985  x:  0.37609   0.13550  
  8  0.0002   5392.826985  x:  0.37609   0.13550  

23 (RND4__GCA_001527825.1) ... 4 (RND4__GCA_000194745.1)
  0  0.0000   5529.293480  x:  0.42863   0.89159  
  1 99.0000   5509.575416  x:  0.30635   0.77438  
  2 207.5600   5410.739287  x:  0.28332   0.14517  
  3 307.5470   5404.395218  x:  0.32608   0.10618  
  4  0.1428   5398.972401  x:  0.37052   0.14118  
  5  0.5314   5398.781390  x:  0.38117   0.13381  
  6  0.0085   5398.780159  x:  0.38076   0.13310  
  7  0.0007   5398.780148  x:  0.38066   0.13313  
  8  0.0001   5398.780148  x:  0.38066   0.13313  
  9  0.0000   5398.780148  x:  0.38066   0.13313  

23 (RND4__GCA_001527825.1) ... 5 (RND4__GCA_000300395.1)
  0  0.0000   5505.688950  x:  0.39990   0.78084  
  1 99.0000   5492.298567  x:  0.30246   0.66649  
  2 161.8280   5440.314510  x:  0.29120   0.19849  
  3 316.5317   5433.435776  x:  0.35609   0.16242  
  4  0.0918   5432.504413  x:  0.36572   0.18856  
  5  0.2131   5432.494473  x:  0.36860   0.18724  
  6  0.0024   5432.494434  x:  0.36852   0.18707  
  7  0.0002   5432.494434  x:  0.36852   0.18707  

23 (RND4__GCA_001527825.1) ... 6 (RND4__GCA_000022645.2)
  0  0.0000   5486.513988  x:  0.31697   0.70632  
  1 99.0000   5472.442140  x:  0.44165   0.53972  
  2 155.2948   5433.873548  x:  0.45609   0.18120  
  3 398.8132   5426.005545  x:  0.36488   0.19663  
  4  0.0699   5425.970582  x:  0.36461   0.19056  
  5  0.0306   5425.970497  x:  0.36434   0.19057  
  6  0.0004   5425.970496  x:  0.36434   0.19055  

23 (RND4__GCA_001527825.1) ... 7 (RND4__GCA_000960995.1)
  0  0.0000   5509.795017  x:  0.32187   0.90644  
  1 99.0000   5497.357607  x:  0.43918   0.73488  
  2 136.1786   5435.106553  x:  0.46364   0.18056  
  3 415.7972   5425.970510  x:  0.36443   0.19061  
  4  0.0725   5425.970504  x:  0.36441   0.19053  
  5  0.0005   5425.970496  x:  0.36434   0.19055  

23 (RND4__GCA_001527825.1) ... 8 (RND4__GCA_000365245.1)
  0  0.0000   5524.088912  x:  0.40957   0.92718  
  1 99.0000   5512.063945  x:  0.31411   0.83890  
  2 168.8804   5437.087363  x:  0.29900   0.19446  
  3 227.9902   5432.206637  x:  0.34980   0.15805  
  4  0.0928   5430.868782  x:  0.36526   0.18673  
  5  0.3333   5430.851310  x:  0.36889   0.18458  
  6  0.0032   5430.851208  x:  0.36877   0.18431  
  7  0.0003   5430.851208  x:  0.36877   0.18431  

23 (RND4__GCA_001527825.1) ... 9 (RND4__GCA_000835205.1)
  0  0.0000   5513.424313  x:  0.32974   0.88141  
  1 99.0000   5498.008513  x:  0.47146   0.62602  
  2 123.7834   5455.708749  x:  0.49413   0.19423  
  3 577.9748   5440.982514  x:  0.36537   0.21269  
  4  0.0953   5440.958775  x:  0.36543   0.20728  
  5  0.0328   5440.958750  x:  0.36528   0.20725  
  6  0.0002   5440.958750  x:  0.36529   0.20723  

23 (RND4__GCA_001527825.1) ... 10 (RND4__GCA_001411805.1)
  0  0.0000   5512.470856  x:  0.35925   0.81435  
  1 99.0000   5460.553972  x:  0.29245   0.25111  
  2 108.3723   5457.390005  x:  0.31231   0.19477  
  3 499.4320   5452.948064  x:  0.36145   0.23055  
  4  0.1770   5452.828597  x:  0.36706   0.21896  
  5  0.0106   5452.828594  x:  0.36708   0.21890  
  6  0.0001   5452.828594  x:  0.36708   0.21890  

23 (RND4__GCA_001527825.1) ... 11 (RND4__GCA_000687455.2)
  0  0.0000   5032.586513  x:  0.20525   0.75663  
  1 99.0000   5027.306710  x:  0.16288   0.65452  
  2 88.0647   4992.504350  x:  0.15441   0.18247  
  3 609.4159   4987.267893  x:  0.19247   0.14547  
  4  0.0657   4986.365497  x:  0.19991   0.17629  
  5  0.2549   4986.352246  x:  0.20221   0.17454  
  6  0.0021   4986.352172  x:  0.20212   0.17426  
  7  0.0002   4986.352172  x:  0.20212   0.17426  

23 (RND4__GCA_001527825.1) ... 12 (RND4__GCA_000833595.1)
  0  0.0000   4635.974123  x:  0.09265   0.95207  
  1 99.0000   4629.107871  x:  0.06254   0.67641  
  2 42.9753   4606.509337  x:  0.05288   0.14314  
  3 5217.6452   4602.808423  x:  0.06073   0.08739  
  4  0.2489   4594.987682  x:  0.08722   0.15525  
  5  0.3286   4594.464814  x:  0.09299   0.12781  
  6  0.0138   4594.464428  x:  0.09285   0.12711  
  7  0.0006   4594.464401  x:  0.09279   0.12722  
  8  0.0001   4594.464401  x:  0.09279   0.12722  
  9  0.0000   4594.464401  x:  0.09279   0.12722  
check convergence!


23 (RND4__GCA_001527825.1) ... 13 (RND4__GCA_000959245.1)
  0  0.0000   4631.469592  x:  0.09529   0.84891  
  1 99.0000   4631.028908  x:  0.08649   0.83647  
  2 55.8871   4595.067098  x:  0.08355   0.14222  
  3 138.8438   4594.909506  x:  0.08412   0.12493  
  4  0.2981   4594.489074  x:  0.09274   0.12812  
  5  0.0117   4594.488711  x:  0.09276   0.12731  
  6  0.0009   4594.488711  x:  0.09276   0.12731  
  7  0.0000   4594.488711  x:  0.09276   0.12731  
  8  0.0000   4594.488711  x:  0.09276   0.12731  
check convergence!


23 (RND4__GCA_001527825.1) ... 14 (RND4__GCA_001530605.1)
  0  0.0000   4176.142919  x:  0.00619   0.75778  
  1 99.0000   4176.135322  x:  0.00589   0.75776  
  2 49.3336   4172.705602  x:  0.00586   0.07018  
  3  4.1182   4172.705559  x:  0.00585   0.06956  
  4  0.0027   4172.705447  x:  0.00582   0.07008  
  5  0.0036   4172.705447  x:  0.00582   0.07008  
  6  0.0000   4172.705447  x:  0.00582   0.07008  
check convergence!


23 (RND4__GCA_001527825.1) ... 15 (RND4__GCA_001527585.1)
  0  0.0000   4222.622932  x:  0.01054   0.72919  
  1 99.0000   4222.395614  x:  0.01279   0.72908  
  2 216.0983   4212.010889  x:  0.01274   0.02909  
  3 10.6885   4212.010843  x:  0.01273   0.02881  
  4  0.0026   4212.010438  x:  0.01263   0.02905  
  5  0.0017   4212.010438  x:  0.01263   0.02905  

23 (RND4__GCA_001527825.1) ... 16 (RND4__GCA_001523185.1)
  0  0.0000   4196.779954  x:  0.00949   0.79337  
  1 99.0000   4196.756558  x:  0.00880   0.79329  
  2 69.6238   4186.127790  x:  0.00875   0.00100  
  3  7.9656   4186.127790  x:  0.00875   0.00100  
  4  0.0000   4186.127738  x:  0.00872   0.00100  
  5  3.4708   4186.127738  x:  0.00872   0.00100  

23 (RND4__GCA_001527825.1) ... 17 (RND4__GCA_001526815.1)
  0  0.0000   4208.393164  x:  0.00979   0.63527  
  1 99.0000   4208.340354  x:  0.01082   0.63516  
  2 105.9229   4196.980211  x:  0.01077   0.00100  

23 (RND4__GCA_001527825.1) ... 18 (RND4__GCA_001532925.1)
  0  0.0000   4189.605340  x:  0.00685   0.73052  
  1 99.0000   4189.532816  x:  0.00786   0.73047  
  2 150.1425   4180.539487  x:  0.00783   0.00100  

23 (RND4__GCA_001527825.1) ... 19 (RND4__GCA_001533495.1)
  0  0.0000   4197.218424  x:  0.00817   0.84988  
  1 99.0000   4197.190358  x:  0.00887   0.84982  
  2 84.3753   4186.128441  x:  0.00883   0.00100  

23 (RND4__GCA_001527825.1) ... 20 (RND4__GCA_001533645.1)
  0  0.0000   4217.346609  x:  0.01305   0.87637  
  1 99.0000   4217.283529  x:  0.01180   0.87624  
  2 96.9421   4202.260787  x:  0.01172   0.00100  

23 (RND4__GCA_001527825.1) ... 21 (RND4__GCA_001526825.1)
  0  0.0000   4204.491131  x:  0.00905   0.91888  
  1 99.0000   4204.456672  x:  0.00986   0.91881  
  2 88.8584   4191.605019  x:  0.00981   0.00100  

23 (RND4__GCA_001527825.1) ... 22 (RND4__GCA_001527265.1)
  0  0.0000   4203.514226  x:  0.00879   0.79755  
  1 99.0000   4203.453537  x:  0.00984   0.79748  
  2 120.4155   4191.609190  x:  0.00979   0.00100  

24 (RND4__GCA_001532995.1) ... 1 (RND4__GCA_000198775.1)
  0  0.0000   6166.824091  x:  0.79343   0.84236  
  1 99.0000   6087.697384  x:  0.48008   0.44301  
  2 250.2829   6051.918092  x:  0.46625   0.20399  
  3 630.6359   6020.685241  x:  0.65830   0.13878  
  4  0.2414   6016.493172  x:  0.68693   0.17640  
  5  0.2366   6016.263386  x:  0.70940   0.17105  
  6  0.0130   6016.260708  x:  0.70884   0.17000  
  7  0.0010   6016.260707  x:  0.70879   0.17000  
  8  0.0001   6016.260707  x:  0.70879   0.17000  

24 (RND4__GCA_001532995.1) ... 2 (RND4__GCA_000756855.1)
  0  0.0000   5496.228278  x:  0.41662   0.73894  
  1 99.0000   5473.681838  x:  0.29071   0.59332  
  2 206.8733   5406.765006  x:  0.27251   0.14889  
  3 417.6830   5397.227651  x:  0.33247   0.10608  
  4  0.1324   5392.844290  x:  0.36580   0.14252  
  5  0.3866   5392.667546  x:  0.37703   0.13612  
  6  0.0082   5392.665794  x:  0.37634   0.13535  
  7  0.0008   5392.665792  x:  0.37629   0.13537  
  8  0.0000   5392.665792  x:  0.37629   0.13537  

24 (RND4__GCA_001532995.1) ... 3 (RND4__GCA_000959725.1)
  0  0.0000   5520.834721  x:  0.34379   0.93768  
  1 99.0000   5402.381559  x:  0.48339   0.13106  
  2 138.9882   5400.908878  x:  0.47072   0.10883  
  3 264.8945   5392.689951  x:  0.37540   0.13187  
  4  0.3994   5392.666197  x:  0.37690   0.13517  
  5  0.0030   5392.665792  x:  0.37629   0.13537  
  6  0.0008   5392.665792  x:  0.37629   0.13537  

24 (RND4__GCA_001532995.1) ... 4 (RND4__GCA_000194745.1)
  0  0.0000   5515.692637  x:  0.35432   0.83800  
  1 99.0000   5398.617163  x:  0.37991   0.13312  
  2 148.7251   5398.616266  x:  0.38084   0.13314  
  3  1.9318   5398.616231  x:  0.38087   0.13300  
  4  0.0024   5398.616231  x:  0.38087   0.13300  

24 (RND4__GCA_001532995.1) ... 5 (RND4__GCA_000300395.1)
  0  0.0000   5486.053780  x:  0.31873   0.65700  
  1 99.0000   5470.289830  x:  0.45381   0.47271  
  2 160.1400   5439.069786  x:  0.46540   0.17778  
  3 424.7610   5430.300304  x:  0.36780   0.19679  
  4  0.0758   5430.228189  x:  0.36727   0.18810  
  5  0.0348   5430.228188  x:  0.36725   0.18810  
  6  0.0000   5430.228188  x:  0.36725   0.18810  

24 (RND4__GCA_001532995.1) ... 6 (RND4__GCA_000022645.2)
  0  0.0000   5486.712054  x:  0.37762   0.73535  
  1 99.0000   5471.007114  x:  0.27905   0.56133  
  2 140.5920   5435.504602  x:  0.27087   0.20554  
  3 554.3811   5424.527489  x:  0.35364   0.16641  
  4  0.0995   5423.695628  x:  0.36046   0.19278  
  5  0.1622   5423.687325  x:  0.36312   0.19176  
  6  0.0020   5423.687303  x:  0.36306   0.19162  
  7  0.0001   5423.687303  x:  0.36307   0.19162  

24 (RND4__GCA_001532995.1) ... 7 (RND4__GCA_000960995.1)
  0  0.0000   5490.966331  x:  0.33730   0.77787  
  1 99.0000   5436.448477  x:  0.47773   0.20635  
  2 122.9844   5433.473630  x:  0.46343   0.15829  
  3 414.9990   5423.687364  x:  0.36315   0.19137  
  4  0.2151   5423.687303  x:  0.36304   0.19161  
  5  0.0003   5423.687303  x:  0.36307   0.19162  
  6  0.0000   5423.687303  x:  0.36307   0.19162  

24 (RND4__GCA_001532995.1) ... 8 (RND4__GCA_000365245.1)
  0  0.0000   5516.075979  x:  0.39592   0.89664  
  1 99.0000   5504.297008  x:  0.30411   0.79051  
  2 153.2550   5436.888053  x:  0.28816   0.19740  
  3 295.3217   5430.502767  x:  0.34395   0.15515  
  4  0.1035   5428.625940  x:  0.36257   0.18887  
  5  0.3551   5428.590640  x:  0.36770   0.18576  
  6  0.0044   5428.590370  x:  0.36750   0.18532  
  7  0.0004   5428.590370  x:  0.36749   0.18532  

24 (RND4__GCA_001532995.1) ... 9 (RND4__GCA_000835205.1)
  0  0.0000   5507.623469  x:  0.36625   0.83216  
  1 99.0000   5481.348381  x:  0.25133   0.47195  
  2 116.5966   5461.585037  x:  0.24722   0.22445  
  3 1344.9882   5441.294748  x:  0.36121   0.18530  
  4  0.1152   5440.829370  x:  0.36400   0.20753  
  5  0.0921   5440.826897  x:  0.36547   0.20704  
  6  0.0010   5440.826897  x:  0.36545   0.20702  
  7  0.0000   5440.826897  x:  0.36546   0.20702  

24 (RND4__GCA_001532995.1) ... 10 (RND4__GCA_001411805.1)
  0  0.0000   5523.497933  x:  0.40596   0.88967  
  1 99.0000   5513.658770  x:  0.31935   0.81055  
  2 154.5113   5456.889737  x:  0.30984   0.22749  
  3 200.5795   5453.064671  x:  0.36099   0.19954  
  4  0.0704   5452.701099  x:  0.36620   0.21923  
  5  0.1702   5452.699746  x:  0.36725   0.21872  
  6  0.0010   5452.699744  x:  0.36724   0.21867  
  7  0.0000   5452.699744  x:  0.36724   0.21867  

24 (RND4__GCA_001532995.1) ... 11 (RND4__GCA_000687455.2)
  0  0.0000   5017.648205  x:  0.22396   0.68149  
  1 99.0000   5013.879302  x:  0.18424   0.65518  
  2 148.1625   4978.686370  x:  0.18192   0.18108  
  3 119.3365   4978.021130  x:  0.19828   0.17489  
  4  0.0199   4978.009186  x:  0.19860   0.17925  
  5  0.0314   4978.009173  x:  0.19860   0.17911  
  6  0.0001   4978.009173  x:  0.19860   0.17911  

24 (RND4__GCA_001532995.1) ... 12 (RND4__GCA_000833595.1)
  0  0.0000   4608.395367  x:  0.09500   0.72291  
  1 99.0000   4607.897321  x:  0.08552   0.71690  
  2 85.6678   4580.561076  x:  0.08431   0.13628  
  3 64.6734   4580.462561  x:  0.08843   0.13304  
  4  0.0058   4580.458795  x:  0.08860   0.13578  
  5  0.0324   4580.458788  x:  0.08856   0.13579  
  6  0.0000   4580.458788  x:  0.08856   0.13579  

24 (RND4__GCA_001532995.1) ... 13 (RND4__GCA_000959245.1)
  0  0.0000   4615.821131  x:  0.08225   0.89516  
  1 99.0000   4615.453083  x:  0.09038   0.89041  
  2 81.5204   4580.520482  x:  0.09106   0.13897  
  3 55.2867   4580.511770  x:  0.09090   0.13476  
  4  0.0586   4580.481288  x:  0.08855   0.13589  
  5  0.0032   4580.481287  x:  0.08854   0.13588  

24 (RND4__GCA_001532995.1) ... 14 (RND4__GCA_001530605.1)
  0  0.0000   4191.058877  x:  0.00834   0.94637  
  1 99.0000   4191.044996  x:  0.00787   0.94632  
  2 57.3451   4187.448941  x:  0.00782   0.00100  
  3  5.1499   4184.583380  x:  0.00782   0.05002  
  4  0.9404   4184.583122  x:  0.00776   0.05002  
  5  0.0001   4184.583122  x:  0.00776   0.05001  
  6  0.0000   4184.583121  x:  0.00776   0.04996  
  7  0.0001   4184.583121  x:  0.00776   0.04996  

24 (RND4__GCA_001532995.1) ... 15 (RND4__GCA_001527585.1)
  0  0.0000   4196.879001  x:  0.00826   0.77369  
  1 99.0000   4196.857843  x:  0.00886   0.77364  
  2 72.7637   4193.038060  x:  0.00881   0.00100  
  3  6.7660   4190.301913  x:  0.00882   0.04910  
  4  0.7674   4190.301216  x:  0.00871   0.04896  
  5  0.0001   4190.299030  x:  0.00870   0.04783  
  6  0.0001   4190.295259  x:  0.00873   0.04400  
  7  0.0047   4190.295234  x:  0.00873   0.04368  
  8  0.0004   4190.295234  x:  0.00873   0.04368  
  9  0.0000   4190.295234  x:  0.00873   0.04368  

24 (RND4__GCA_001532995.1) ... 16 (RND4__GCA_001523185.1)
  0  0.0000   4168.004827  x:  0.00537   0.61378  
  1 99.0000   4167.983472  x:  0.00491   0.61375  
  2 88.5059   4162.936663  x:  0.00488   0.00100  
  3  5.2013   4162.936663  x:  0.00488   0.00100  
  4  0.0000   4162.936402  x:  0.00483   0.00100  
  5 10.3634   4162.936402  x:  0.00483   0.00100  

24 (RND4__GCA_001532995.1) ... 17 (RND4__GCA_001526815.1)
  0  0.0000   4196.793058  x:  0.00857   0.79733  
  1 99.0000   4196.787964  x:  0.00886   0.79726  
  2 34.0394   4186.130437  x:  0.00882   0.00100  
  3  8.2735   4186.130437  x:  0.00882   0.00100  
  4  0.0000   4186.129718  x:  0.00872   0.00100  
  5 12.8747   4186.129718  x:  0.00871   0.00100  

24 (RND4__GCA_001532995.1) ... 18 (RND4__GCA_001532925.1)
  0  0.0000   4204.393021  x:  0.00880   0.90325  
  1 99.0000   4204.333054  x:  0.00985   0.90318  
  2 119.6091   4191.598240  x:  0.00980   0.00100  
  3  8.0099   4191.598240  x:  0.00980   0.00100  
  4  0.0000   4191.597647  x:  0.00970   0.00100  
  5 11.0901   4191.597647  x:  0.00970   0.00100  
  6  0.0000   4191.597647  x:  0.00970   0.00100  

24 (RND4__GCA_001532995.1) ... 19 (RND4__GCA_001533495.1)
  0  0.0000   4168.635608  x:  0.00499   0.74800  
  1 99.0000   4168.634835  x:  0.00490   0.74798  
  2 16.9511   4162.936571  x:  0.00487   0.00100  

24 (RND4__GCA_001532995.1) ... 20 (RND4__GCA_001533645.1)
  0  0.0000   4189.828876  x:  0.00877   0.76438  
  1 99.0000   4189.778859  x:  0.00786   0.76431  
  2 105.5243   4180.535759  x:  0.00781   0.00100  

24 (RND4__GCA_001532995.1) ... 21 (RND4__GCA_001526825.1)
  0  0.0000   4216.671432  x:  0.01176   0.81524  
  1 99.0000   4216.665954  x:  0.01212   0.81430  
  2 11.0380   4202.272003  x:  0.01228   0.00100  
  3 78.7615   4202.255289  x:  0.01166   0.00100  
  4  0.0003   4202.255288  x:  0.01165   0.00100  
  5  0.0000   4202.255288  x:  0.01165   0.00100  

24 (RND4__GCA_001532995.1) ... 22 (RND4__GCA_001527265.1)
  0  0.0000   4217.602814  x:  0.01040   0.89952  
  1 99.0000   4217.509912  x:  0.01200   0.89941  
  2 138.3200   4202.264100  x:  0.01193   0.00100  
  3  9.6409   4202.264100  x:  0.01193   0.00100  
  4  0.0002   4202.260560  x:  0.01165   0.00100  
  5 24.5416   4202.260558  x:  0.01165   0.00100  
  6  0.0000   4202.260558  x:  0.01165   0.00100  

24 (RND4__GCA_001532995.1) ... 23 (RND4__GCA_001527825.1)
  0  0.0000   4176.546237  x:  0.00657   0.88525  
  1 99.0000   4176.509373  x:  0.00590   0.88522  
  2 104.7303   4168.963967  x:  0.00586   0.00100  

25 (RND4__GCA_001534185.1) ... 1 (RND4__GCA_000198775.1)
  0  0.0000   6184.221231  x:  0.65906   1.01778  
  1 99.0000   6032.090300  x:  0.53049   0.20349  
  2 177.9178   6028.497500  x:  0.55378   0.16300  
  3 351.6019   6015.355266  x:  0.69001   0.18676  
  4  0.4296   6014.902339  x:  0.70351   0.17065  
  5  0.0169   6014.897591  x:  0.70654   0.17093  
  6  0.0023   6014.897581  x:  0.70659   0.17086  
  7  0.0001   6014.897581  x:  0.70659   0.17086  

25 (RND4__GCA_001534185.1) ... 2 (RND4__GCA_000756855.1)
  0  0.0000   5530.424973  x:  0.37410   0.93759  
  1 99.0000   5480.441671  x:  0.21605   0.42129  
  2 145.5349   5452.937528  x:  0.19827   0.16826  
  3 2801.9224   5423.932058  x:  0.26338   0.09031  
  4  0.2064   5402.372783  x:  0.33880   0.16910  
  5  0.4225   5399.030631  x:  0.38402   0.13625  
  6  0.0232   5398.999016  x:  0.38148   0.13278  
  7  0.0032   5398.997491  x:  0.38039   0.13331  
  8  0.0012   5398.997490  x:  0.38038   0.13330  
  9  0.0000   5398.997490  x:  0.38038   0.13330  

25 (RND4__GCA_001534185.1) ... 3 (RND4__GCA_000959725.1)
  0  0.0000   5541.107201  x:  0.35117   1.01892  
  1 99.0000   5402.168856  x:  0.43950   0.13053  
  2 132.9380   5401.126905  x:  0.42214   0.11374  
  3 134.2623   5399.006897  x:  0.37919   0.13135  
  4  0.4502   5398.997661  x:  0.38074   0.13311  
  5  0.0022   5398.997490  x:  0.38038   0.13330  
  6  0.0004   5398.997490  x:  0.38038   0.13330  

25 (RND4__GCA_001534185.1) ... 4 (RND4__GCA_000194745.1)
  0  0.0000   5511.364533  x:  0.42924   0.71960  
  1 99.0000   5485.690002  x:  0.29363   0.56315  
  2 217.4472   5420.330615  x:  0.27515   0.14507  
  3 441.9198   5409.939799  x:  0.33778   0.10186  
  4  0.1385   5405.115243  x:  0.37324   0.13864  
  5  0.3831   5404.900784  x:  0.38571   0.13186  
  6  0.0089   5404.898609  x:  0.38507   0.13096  
  7  0.0009   5404.898601  x:  0.38498   0.13099  
  8  0.0001   5404.898601  x:  0.38498   0.13099  

25 (RND4__GCA_001534185.1) ... 5 (RND4__GCA_000300395.1)
  0  0.0000   5495.437694  x:  0.33495   0.69289  
  1 99.0000   5457.440368  x:  0.52195   0.22882  
  2 139.3251   5452.151759  x:  0.51412   0.15688  
  3 551.3309   5434.690611  x:  0.37104   0.19443  
  4  0.1706   5434.616986  x:  0.36943   0.18619  
  5  0.0098   5434.616594  x:  0.36998   0.18589  
  6  0.0009   5434.616593  x:  0.36997   0.18586  
  7  0.0000   5434.616593  x:  0.36997   0.18586  

25 (RND4__GCA_001534185.1) ... 6 (RND4__GCA_000022645.2)
  0  0.0000   5480.128507  x:  0.34881   0.64488  
  1 99.0000   5428.129698  x:  0.36977   0.18909  
  2 129.3014   5428.112517  x:  0.36591   0.18865  
  3  8.8633   5428.112097  x:  0.36578   0.18932  
  4  0.0044   5428.112097  x:  0.36578   0.18931  
  5  0.0000   5428.112097  x:  0.36578   0.18931  
  6  0.0000   5428.112097  x:  0.36578   0.18931  
check convergence!


25 (RND4__GCA_001534185.1) ... 7 (RND4__GCA_000960995.1)
  0  0.0000   5489.730663  x:  0.39022   0.70580  
  1 99.0000   5475.246317  x:  0.29214   0.56862  
  2 155.0583   5436.809403  x:  0.28504   0.20079  
  3 399.4384   5428.593107  x:  0.35963   0.16975  
  4  0.0884   5428.114758  x:  0.36429   0.18995  
  5  0.1247   5428.112100  x:  0.36580   0.18936  
  6  0.0012   5428.112097  x:  0.36578   0.18931  
  7  0.0000   5428.112097  x:  0.36578   0.18931  

25 (RND4__GCA_001534185.1) ... 8 (RND4__GCA_000365245.1)
  0  0.0000   5505.103256  x:  0.41145   0.70231  
  1 99.0000   5489.312498  x:  0.30489   0.58314  
  2 178.0552   5444.747287  x:  0.29693   0.19149  
  3 318.5654   5437.880389  x:  0.36599   0.16220  
  4  0.0867   5437.378578  x:  0.37138   0.18164  
  5  0.1329   5437.375880  x:  0.37292   0.18109  
  6  0.0013   5437.375875  x:  0.37290   0.18103  
  7  0.0001   5437.375875  x:  0.37290   0.18103  

25 (RND4__GCA_001534185.1) ... 9 (RND4__GCA_000835205.1)
  0  0.0000   5501.847970  x:  0.34855   0.75678  
  1 99.0000   5444.620715  x:  0.40402   0.20826  
  2 116.3532   5443.562448  x:  0.38034   0.18815  
  3 97.3247   5443.131454  x:  0.36614   0.20536  
  4  0.1313   5443.130827  x:  0.36675   0.20579  
  5  0.0008   5443.130824  x:  0.36672   0.20585  
  6  0.0001   5443.130824  x:  0.36672   0.20585  

25 (RND4__GCA_001534185.1) ... 10 (RND4__GCA_001411805.1)
  0  0.0000   5530.698976  x:  0.30572   0.92631  
  1 99.0000   5522.502435  x:  0.38780   0.86853  
  2 178.7748   5455.865389  x:  0.39682   0.21422  
  3 160.0233   5455.018071  x:  0.36852   0.21739  
  4  0.0216   5455.018071  x:  0.36851   0.21742  
  5  0.0002   5455.018071  x:  0.36850   0.21742  

25 (RND4__GCA_001534185.1) ... 11 (RND4__GCA_000687455.2)
  0  0.0000   5054.125070  x:  0.18014   0.97912  
  1 99.0000   5051.902255  x:  0.21089   0.95683  
  2 123.7575   4989.396571  x:  0.21517   0.17510  
  3 112.4409   4989.333256  x:  0.21359   0.16639  
  4  0.0541   4989.087951  x:  0.20336   0.17253  
  5  0.0270   4989.087941  x:  0.20333   0.17264  
  6  0.0001   4989.087941  x:  0.20333   0.17264  

25 (RND4__GCA_001534185.1) ... 12 (RND4__GCA_000833595.1)
  0  0.0000   4643.116997  x:  0.08357   1.00167  
  1 99.0000   4642.420054  x:  0.09476   0.99754  
  2 122.0480   4597.915430  x:  0.09514   0.12518  
  3 48.0252   4597.908259  x:  0.09405   0.12387  
  4  0.0017   4597.907076  x:  0.09386   0.12521  
  5  0.0274   4597.907076  x:  0.09386   0.12520  
  6  0.0000   4597.907076  x:  0.09386   0.12520  
  7  0.0000   4597.907076  x:  0.09386   0.12520  

25 (RND4__GCA_001534185.1) ... 13 (RND4__GCA_000959245.1)
  0  0.0000   4631.302201  x:  0.10280   0.74545  
  1 99.0000   4630.549617  x:  0.09069   0.73893  
  2 104.9668   4598.040077  x:  0.08935   0.12676  
  3 64.6017   4597.985727  x:  0.09135   0.11944  
  4  0.0187   4597.931908  x:  0.09377   0.12554  
  5  0.0442   4597.931847  x:  0.09384   0.12528  
  6  0.0002   4597.931847  x:  0.09384   0.12528  
  7  0.0000   4597.931847  x:  0.09384   0.12528  
  8  0.0000   4597.931847  x:  0.09384   0.12528  

25 (RND4__GCA_001534185.1) ... 14 (RND4__GCA_001530605.1)
  0  0.0000   4184.146371  x:  0.00765   0.96595  
  1 99.0000   4184.106289  x:  0.00688   0.96591  
  2 101.3217   4178.731088  x:  0.00684   0.06181  
  3  4.2860   4178.729649  x:  0.00684   0.05856  
  4  0.2123   4178.729400  x:  0.00679   0.05836  
  5  0.0002   4178.729400  x:  0.00679   0.05835  
  6  0.0000   4178.729400  x:  0.00679   0.05835  

25 (RND4__GCA_001534185.1) ... 15 (RND4__GCA_001527585.1)
  0  0.0000   4229.844498  x:  0.01149   0.81712  
  1 99.0000   4229.626326  x:  0.01379   0.81700  
  2 202.2289   4219.495151  x:  0.01373   0.00100  
  3 10.7901   4217.204686  x:  0.01373   0.02650  
  4  0.8070   4217.204166  x:  0.01361   0.02651  
  5  0.0001   4217.204143  x:  0.01361   0.02659  
  6  0.0000   4217.204116  x:  0.01361   0.02679  
  7  0.0002   4217.204115  x:  0.01361   0.02679  

25 (RND4__GCA_001534185.1) ... 16 (RND4__GCA_001523185.1)
  0  0.0000   4204.509940  x:  0.00861   0.91468  
  1 99.0000   4204.424012  x:  0.00985   0.91461  
  2 145.4753   4191.602663  x:  0.00980   0.00100  

25 (RND4__GCA_001534185.1) ... 17 (RND4__GCA_001526815.1)
  0  0.0000   4204.129916  x:  0.01061   0.87434  
  1 99.0000   4204.099758  x:  0.00987   0.87426  
  2 74.6811   4191.598243  x:  0.00980   0.00100  

25 (RND4__GCA_001534185.1) ... 18 (RND4__GCA_001532925.1)
  0  0.0000   4183.530859  x:  0.00669   0.86772  
  1 99.0000   4183.527949  x:  0.00689   0.86768  
  2 29.3589   4174.826269  x:  0.00686   0.00100  
  3  5.9706   4174.826269  x:  0.00686   0.00100  
  4  0.0000   4174.825645  x:  0.00677   0.00100  
  5 13.5984   4174.825645  x:  0.00677   0.00100  
  6  0.0000   4174.825645  x:  0.00677   0.00100  

25 (RND4__GCA_001534185.1) ... 19 (RND4__GCA_001533495.1)
  0  0.0000   4202.849809  x:  0.01102   0.72289  
  1 99.0000   4202.780385  x:  0.00982   0.72278  
  2 110.6560   4191.602228  x:  0.00975   0.00100  

25 (RND4__GCA_001534185.1) ... 20 (RND4__GCA_001533645.1)
  0  0.0000   4222.385933  x:  0.01335   0.75400  
  1 99.0000   4222.371968  x:  0.01275   0.75384  
  2 44.1405   4207.456703  x:  0.01265   0.00100  
  3 12.6678   4207.456703  x:  0.01265   0.00100  
  4  0.0000   4207.456691  x:  0.01263   0.00100  
  5  1.3399   4207.456691  x:  0.01263   0.00100  

25 (RND4__GCA_001534185.1) ... 21 (RND4__GCA_001526825.1)
  0  0.0000   4211.154524  x:  0.01183   0.91761  
  1 99.0000   4211.108944  x:  0.01083   0.91751  
  2 86.7047   4196.977586  x:  0.01075   0.00100  

25 (RND4__GCA_001534185.1) ... 22 (RND4__GCA_001527265.1)
  0  0.0000   4210.289852  x:  0.01094   0.82630  
  1 99.0000   4210.287927  x:  0.01074   0.82613  
  2 14.3355   4196.982206  x:  0.01061   0.00100  
  3 16.2350   4196.982206  x:  0.01061   0.00100  
  4  0.0002   4196.982087  x:  0.01067   0.00100  
  5  0.0000   4196.982083  x:  0.01066   0.00100  

25 (RND4__GCA_001534185.1) ... 23 (RND4__GCA_001527825.1)
  0  0.0000   4153.952927  x:  0.00294   0.86821  
  1 99.0000   4153.952894  x:  0.00296   0.86819  
  2  3.1144   4150.227010  x:  0.00294   0.00100  
  3  6.5330   4150.227010  x:  0.00294   0.00100  
  4  0.0000   4150.226511  x:  0.00289   0.00100  

25 (RND4__GCA_001534185.1) ... 24 (RND4__GCA_001532995.1)
  0  0.0000   4196.504660  x:  0.00922   0.76073  
  1 99.0000   4196.496119  x:  0.00885   0.76066  
  2 42.3358   4186.128014  x:  0.00878   0.00100  

26 (RND4__GCA_000152585.1) ... 1 (RND4__GCA_000198775.1)
  0  0.0000   6181.445613  x:  0.76243   0.82244  
  1 99.0000   6062.971236  x:  0.47193   0.25491  
  2 250.5425   6051.820428  x:  0.48004   0.16810  
  3 734.5751   6014.240236  x:  0.73397   0.16193  
  4  0.2636   6013.871391  x:  0.73713   0.14925  
  5  0.0238   6013.864746  x:  0.74135   0.14888  
  6  0.0024   6013.864744  x:  0.74132   0.14891  
  7  0.0001   6013.864744  x:  0.74131   0.14891  

26 (RND4__GCA_000152585.1) ... 2 (RND4__GCA_000756855.1)
  0  0.0000   5654.013836  x:  0.38350   0.98833  
  1 99.0000   5461.344750  x:  0.58459   0.08857  
  2 179.5288   5460.356081  x:  0.57540   0.07592  
  3 211.0231   5449.609601  x:  0.44490   0.09331  
  4  0.5525   5449.576186  x:  0.44640   0.09613  
  5  0.0025   5449.575775  x:  0.44569   0.09626  
  6  0.0010   5449.575775  x:  0.44569   0.09626  
  7  0.0000   5449.575775  x:  0.44569   0.09626  

26 (RND4__GCA_000152585.1) ... 3 (RND4__GCA_000959725.1)
  0  0.0000   5608.633682  x:  0.39072   0.75125  
  1 99.0000   5449.872880  x:  0.46564   0.09511  
  2 208.6681   5449.671862  x:  0.45258   0.09171  
  3 29.9459   5449.575850  x:  0.44541   0.09621  
  4  0.1349   5449.575775  x:  0.44569   0.09626  
  5  0.0003   5449.575775  x:  0.44569   0.09626  

26 (RND4__GCA_000152585.1) ... 4 (RND4__GCA_000194745.1)
  0  0.0000   5597.021887  x:  0.43871   0.63147  
  1 99.0000   5481.917508  x:  0.30577   0.12263  
  2 241.5605   5477.915565  x:  0.31731   0.08924  
  3 652.4560   5459.229161  x:  0.44228   0.10710  
  4  0.2322   5458.647813  x:  0.45022   0.09396  
  5  0.0143   5458.638429  x:  0.45367   0.09407  
  6  0.0023   5458.638427  x:  0.45365   0.09405  
  7  0.0000   5458.638427  x:  0.45365   0.09406  

26 (RND4__GCA_000152585.1) ... 5 (RND4__GCA_000300395.1)
  0  0.0000   5479.700127  x:  0.31237   0.86243  
  1 99.0000   5456.437781  x:  0.50966   0.53942  
  2 160.6390   5397.135483  x:  0.55064   0.12724  
  3 767.4151   5371.310040  x:  0.36747   0.17390  
  4  0.1170   5370.114251  x:  0.36136   0.14482  
  5  0.1886   5370.111404  x:  0.36293   0.14433  
  6  0.0028   5370.111392  x:  0.36296   0.14442  
  7  0.0001   5370.111392  x:  0.36296   0.14442  

26 (RND4__GCA_000152585.1) ... 6 (RND4__GCA_000022645.2)
  0  0.0000   5479.003076  x:  0.32373   0.88605  
  1 99.0000   5402.845486  x:  0.57453   0.14695  
  2 141.9101   5400.313265  x:  0.57014   0.11204  
  3 668.9588   5367.963832  x:  0.36221   0.15044  
  4  0.2686   5367.921099  x:  0.36116   0.14529  
  5  0.0044   5367.920831  x:  0.36164   0.14515  
  6  0.0009   5367.920831  x:  0.36164   0.14514  
  7  0.0000   5367.920831  x:  0.36164   0.14514  
check convergence!


26 (RND4__GCA_000152585.1) ... 7 (RND4__GCA_000960995.1)
  0  0.0000   5483.059858  x:  0.39684   0.89036  
  1 99.0000   5467.415961  x:  0.29212   0.78070  
  2 185.8223   5378.630567  x:  0.27235   0.15724  
  3 310.7152   5372.317677  x:  0.31701   0.11649  
  4  0.1280   5368.057778  x:  0.35323   0.15237  
  5  0.4799   5367.921787  x:  0.36213   0.14577  
  6  0.0074   5367.920836  x:  0.36170   0.14512  
  7  0.0007   5367.920831  x:  0.36164   0.14514  

26 (RND4__GCA_000152585.1) ... 8 (RND4__GCA_000365245.1)
  0  0.0000   5490.644887  x:  0.39326   0.88532  
  1 99.0000   5473.839047  x:  0.28647   0.75506  
  2 178.7903   5386.564339  x:  0.26377   0.15428  
  3 390.0359   5378.755275  x:  0.30959   0.10973  
  4  0.1464   5372.534547  x:  0.35460   0.15024  
  5  0.5297   5372.274783  x:  0.36704   0.14129  
  6  0.0096   5372.272710  x:  0.36636   0.14039  
  7  0.0009   5372.272698  x:  0.36627   0.14044  
  8  0.0001   5372.272698  x:  0.36627   0.14044  
  9  0.0000   5372.272698  x:  0.36627   0.14044  

26 (RND4__GCA_000152585.1) ... 9 (RND4__GCA_000835205.1)
  0  0.0000   5467.997682  x:  0.32891   0.67136  
  1 99.0000   5408.685588  x:  0.50363   0.16398  
  2 158.8756   5405.695332  x:  0.49203   0.12449  
  3 386.6144   5392.231886  x:  0.36774   0.15403  
  4  0.2145   5392.231568  x:  0.36759   0.15359  
  5  0.0004   5392.231564  x:  0.36765   0.15357  
  6  0.0001   5392.231564  x:  0.36765   0.15357  

26 (RND4__GCA_000152585.1) ... 10 (RND4__GCA_001411805.1)
  0  0.0000   5484.700280  x:  0.36952   0.66289  
  1 99.0000   5440.433037  x:  0.25863   0.25026  
  2 148.4546   5433.259322  x:  0.26930   0.16383  
  3 973.5396   5419.081176  x:  0.36536   0.18846  
  4  0.1317   5418.655759  x:  0.37010   0.16965  
  5  0.0249   5418.651265  x:  0.37194   0.16858  
  6  0.0018   5418.651058  x:  0.37213   0.16894  
  7  0.0004   5418.651058  x:  0.37213   0.16893  

26 (RND4__GCA_000152585.1) ... 11 (RND4__GCA_000687455.2)
  0  0.0000   5157.006252  x:  0.25900   0.81439  
  1 99.0000   5151.401670  x:  0.20800   0.75799  
  2 136.9198   5086.855591  x:  0.19769   0.14969  
  3 238.0636   5083.818486  x:  0.22833   0.12194  
  4  0.0632   5082.816199  x:  0.23967   0.14572  
  5  0.2975   5082.804226  x:  0.24197   0.14400  
  6  0.0022   5082.804158  x:  0.24189   0.14379  
  7  0.0002   5082.804158  x:  0.24189   0.14379  
  8  0.0000   5082.804158  x:  0.24189   0.14379  

26 (RND4__GCA_000152585.1) ... 12 (RND4__GCA_000833595.1)
  0  0.0000   5151.844561  x:  0.22963   0.73417  
  1 99.0000   5104.980606  x:  0.34774   0.16516  
  2 106.6525   5102.523355  x:  0.33998   0.12202  
  3 709.9852   5089.226348  x:  0.24318   0.14834  
  4  0.1808   5089.226337  x:  0.24315   0.14825  
  5  0.0001   5089.226337  x:  0.24316   0.14824  

26 (RND4__GCA_000152585.1) ... 13 (RND4__GCA_000959245.1)
  0  0.0000   5155.245548  x:  0.19801   0.88627  
  1 99.0000   5150.675566  x:  0.24508   0.85813  
  2 179.8974   5078.918546  x:  0.25066   0.15271  
  3 128.2119   5078.750194  x:  0.24362   0.14473  
  4  0.0147   5078.630761  x:  0.23773   0.15302  
  5  0.0909   5078.630684  x:  0.23794   0.15300  
  6  0.0002   5078.630684  x:  0.23794   0.15300  
  7  0.0000   5078.630684  x:  0.23794   0.15300  

26 (RND4__GCA_000152585.1) ... 14 (RND4__GCA_001530605.1)
  0  0.0000   5150.823683  x:  0.21565   0.94806  
  1 99.0000   5143.140746  x:  0.28928   0.81447  
  2 113.3943   5062.109616  x:  0.31483   0.12020  
  3 499.6541   5053.537484  x:  0.23936   0.11281  
  4  0.0564   5053.303652  x:  0.23653   0.12521  
  5  0.2674   5053.302112  x:  0.23743   0.12536  
  6  0.0012   5053.302112  x:  0.23743   0.12538  
  7  0.0000   5053.302112  x:  0.23743   0.12538  

26 (RND4__GCA_000152585.1) ... 15 (RND4__GCA_001527585.1)
  0  0.0000   5144.375476  x:  0.24434   0.84709  
  1 99.0000   5136.947802  x:  0.18916   0.74746  
  2 119.4051   5069.757770  x:  0.17284   0.13972  
  3 498.8198   5064.319147  x:  0.20316   0.09983  
  4  0.1082   5060.191688  x:  0.23159   0.13843  
  5  0.4670   5060.049833  x:  0.23860   0.13143  
  6  0.0064   5060.048442  x:  0.23821   0.13054  
  7  0.0008   5060.048434  x:  0.23814   0.13058  
  8  0.0001   5060.048434  x:  0.23814   0.13058  

26 (RND4__GCA_000152585.1) ... 16 (RND4__GCA_001523185.1)
  0  0.0000   5145.626616  x:  0.20154   0.95706  
  1 99.0000   5141.440119  x:  0.24776   0.91830  
  2 149.5452   5051.395997  x:  0.25723   0.12871  
  3 169.4297   5050.506662  x:  0.23459   0.12979  
  4  0.0177   5050.506072  x:  0.23456   0.13047  
  5  0.0140   5050.506072  x:  0.23455   0.13047  
  6  0.0000   5050.506072  x:  0.23455   0.13047  

26 (RND4__GCA_000152585.1) ... 17 (RND4__GCA_001526815.1)
  0  0.0000   5147.039070  x:  0.25729   0.96637  
  1 99.0000   5141.890935  x:  0.20792   0.92505  
  2 148.8888   5053.289306  x:  0.19765   0.13441  
  3 168.6271   5051.206354  x:  0.22294   0.11247  
  4  0.0535   5050.439912  x:  0.23304   0.13174  
  5  0.3734   5050.433450  x:  0.23469   0.13052  
  6  0.0016   5050.433421  x:  0.23463   0.13040  
  7  0.0001   5050.433421  x:  0.23463   0.13040  
  8  0.0000   5050.433421  x:  0.23463   0.13040  
  9  0.0000   5050.433421  x:  0.23463   0.13040  
 10  0.0000   5050.433421  x:  0.23463   0.13040  

26 (RND4__GCA_000152585.1) ... 18 (RND4__GCA_001532925.1)
  0  0.0000   5151.783606  x:  0.22887   0.82458  
  1 99.0000   5075.206048  x:  0.32454   0.12703  
  2 110.8900   5073.674336  x:  0.31516   0.10026  
  3 475.3018   5065.418210  x:  0.24167   0.12152  
  4  0.2617   5065.402814  x:  0.24253   0.12460  
  5  0.0028   5065.402575  x:  0.24217   0.12474  
  6  0.0005   5065.402575  x:  0.24217   0.12474  
  7  0.0000   5065.402575  x:  0.24217   0.12474  

26 (RND4__GCA_000152585.1) ... 19 (RND4__GCA_001533495.1)
  0  0.0000   5148.165990  x:  0.26304   0.97073  
  1 99.0000   5142.462783  x:  0.21033   0.93274  
  2 162.8479   5052.822433  x:  0.20105   0.13402  
  3 149.5212   5051.061789  x:  0.22523   0.11459  
  4  0.0480   5050.509575  x:  0.23338   0.13146  
  5  0.3341   5050.506083  x:  0.23459   0.13055  
  6  0.0012   5050.506072  x:  0.23455   0.13047  
  7  0.0001   5050.506072  x:  0.23455   0.13047  

26 (RND4__GCA_000152585.1) ... 20 (RND4__GCA_001533645.1)
  0  0.0000   5142.440593  x:  0.20025   0.81684  
  1 99.0000   5137.078814  x:  0.25439   0.77423  
  2 174.3101   5058.935252  x:  0.26373   0.12554  
  3 181.8885   5057.865687  x:  0.23854   0.12673  
  4  0.0191   5057.865065  x:  0.23851   0.12742  
  5  0.0108   5057.865064  x:  0.23849   0.12742  
  6  0.0000   5057.865064  x:  0.23849   0.12742  

26 (RND4__GCA_000152585.1) ... 21 (RND4__GCA_001526825.1)
  0  0.0000   5139.120193  x:  0.22305   0.74144  
  1 99.0000   5097.947400  x:  0.40143   0.16720  
  2 120.7147   5093.795294  x:  0.40158   0.10796  
  3 1332.2648   5063.102579  x:  0.24181   0.13864  
  4  0.1526   5062.885968  x:  0.24057   0.12599  
  5  0.0160   5062.885548  x:  0.24100   0.12569  
  6  0.0009   5062.885536  x:  0.24096   0.12561  
  7  0.0001   5062.885536  x:  0.24096   0.12561  
  8  0.0000   5062.885536  x:  0.24096   0.12561  

26 (RND4__GCA_000152585.1) ... 22 (RND4__GCA_001527265.1)
  0  0.0000   5137.623094  x:  0.21251   0.72293  
  1 99.0000   5129.691910  x:  0.28496   0.62274  
  2 143.9521   5068.677431  x:  0.30246   0.12186  
  3 384.8245   5062.996591  x:  0.24197   0.12044  
  4  0.0458   5062.957077  x:  0.24124   0.12574  
  5  0.0643   5062.956832  x:  0.24087   0.12569  
  6  0.0005   5062.956832  x:  0.24087   0.12568  
  7  0.0000   5062.956832  x:  0.24087   0.12568  

26 (RND4__GCA_000152585.1) ... 23 (RND4__GCA_001527825.1)
  0  0.0000   5142.617216  x:  0.22209   0.74167  
  1 99.0000   5114.702303  x:  0.43200   0.19451  
  2 124.4314   5108.034195  x:  0.43798   0.10915  
  3 1394.7376   5066.232996  x:  0.24405   0.15108  
  4  0.1485   5065.402669  x:  0.24151   0.12490  
  5  0.0392   5065.401869  x:  0.24217   0.12471  
  6  0.0014   5065.401868  x:  0.24217   0.12474  
  7  0.0000   5065.401868  x:  0.24217   0.12474  

26 (RND4__GCA_000152585.1) ... 24 (RND4__GCA_001532995.1)
  0  0.0000   5132.622641  x:  0.22972   0.74499  
  1 99.0000   5058.498021  x:  0.22125   0.12935  
  2 113.1951   5058.021589  x:  0.23552   0.12059  
  3 78.3459   5057.935272  x:  0.23826   0.12767  
  4  0.0974   5057.935196  x:  0.23841   0.12749  
  5  0.0002   5057.935196  x:  0.23841   0.12749  

26 (RND4__GCA_000152585.1) ... 25 (RND4__GCA_001534185.1)
  0  0.0000   5139.803615  x:  0.25986   0.68140  
  1 99.0000   5131.296407  x:  0.19871   0.60153  
  2 154.1285   5074.488031  x:  0.18750   0.13091  
  3 359.2584   5069.534434  x:  0.22519   0.10009  
  4  0.0752   5067.874587  x:  0.23970   0.12674  
  5  0.2910   5067.840208  x:  0.24366   0.12420  
  6  0.0034   5067.839918  x:  0.24348   0.12381  
  7  0.0004   5067.839918  x:  0.24347   0.12381  

27 (RND4__GCA_000497165.1) ... 1 (RND4__GCA_000198775.1)
  0  0.0000   6208.160334  x:  0.81914   0.90969  
  1 99.0000   6109.894490  x:  0.46651   0.44537  
  2 264.2662   6067.061965  x:  0.44215   0.19149  
  3 812.4287   6030.064292  x:  0.60160   0.11527  
  4  0.2894   6015.846938  x:  0.68078   0.17065  
  5  0.4476   6013.891903  x:  0.74498   0.15141  
  6  0.0313   6013.865114  x:  0.74226   0.14868  
  7  0.0031   6013.864744  x:  0.74132   0.14891  
  8  0.0009   6013.864744  x:  0.74131   0.14891  

27 (RND4__GCA_000497165.1) ... 2 (RND4__GCA_000756855.1)
  0  0.0000   5626.074886  x:  0.46499   0.81792  
  1 99.0000   5575.792791  x:  0.27790   0.51089  
  2 231.8586   5500.498518  x:  0.24245   0.12189  
  3 1071.7098   5484.053037  x:  0.28314   0.07118  
  4  0.2776   5453.070468  x:  0.40355   0.12673  
  5  0.5319   5449.583883  x:  0.44295   0.09568  
  6  0.0227   5449.576132  x:  0.44523   0.09653  
  7  0.0017   5449.575775  x:  0.44569   0.09626  
  8  0.0006   5449.575775  x:  0.44569   0.09626  

27 (RND4__GCA_000497165.1) ... 3 (RND4__GCA_000959725.1)
  0  0.0000   5658.455697  x:  0.50493   0.95776  
  1 99.0000   5621.494725  x:  0.32723   0.78094  
  2 254.0205   5476.995716  x:  0.28707   0.11232  
  3 428.4867   5469.988768  x:  0.31542   0.07717  
  4  0.2689   5450.688774  x:  0.42331   0.11329  
  5  0.7032   5449.579149  x:  0.44383   0.09597  
  6  0.0153   5449.575794  x:  0.44562   0.09633  
  7  0.0013   5449.575775  x:  0.44569   0.09626  
  8  0.0001   5449.575775  x:  0.44569   0.09626  
  9  0.0000   5449.575775  x:  0.44569   0.09626  
 10  0.0000   5449.575775  x:  0.44569   0.09626  

27 (RND4__GCA_000497165.1) ... 4 (RND4__GCA_000194745.1)
  0  0.0000   5654.931712  x:  0.50492   0.86577  
  1 99.0000   5610.670579  x:  0.31471   0.64643  
  2 258.6466   5494.373186  x:  0.27434   0.11304  
  3 584.0132   5484.198909  x:  0.30851   0.07290  
  4  0.2771   5460.466376  x:  0.42351   0.11536  
  5  0.6434   5458.643421  x:  0.45146   0.09362  
  6  0.0183   5458.638541  x:  0.45341   0.09421  
  7  0.0014   5458.638427  x:  0.45365   0.09406  
  8  0.0003   5458.638427  x:  0.45365   0.09406  
  9  0.0000   5458.638427  x:  0.45365   0.09406  
 10  0.0000   5458.638427  x:  0.45365   0.09406  

27 (RND4__GCA_000497165.1) ... 5 (RND4__GCA_000300395.1)
  0  0.0000   5495.412660  x:  0.30819   0.97832  
  1 99.0000   5481.089714  x:  0.43253   0.81422  
  2 160.2629   5379.708517  x:  0.46714   0.13484  
  3 418.5828   5370.111778  x:  0.36299   0.14391  
  4  0.0689   5370.111392  x:  0.36295   0.14442  
  5  0.0080   5370.111392  x:  0.36296   0.14442  
  6  0.0000   5370.111392  x:  0.36296   0.14442  
  7  0.0000   5370.111392  x:  0.36296   0.14442  

27 (RND4__GCA_000497165.1) ... 6 (RND4__GCA_000022645.2)
  0  0.0000   5473.258841  x:  0.34198   0.84650  
  1 99.0000   5370.287186  x:  0.31728   0.15112  
  2 137.9252   5368.880387  x:  0.34129   0.13018  
  3 144.0635   5367.928608  x:  0.35961   0.14683  
  4  0.2465   5367.920848  x:  0.36172   0.14522  
  5  0.0022   5367.920831  x:  0.36164   0.14514  
  6  0.0001   5367.920831  x:  0.36164   0.14514  
  7  0.0000   5367.920831  x:  0.36164   0.14514  
  8  0.0000   5367.920831  x:  0.36164   0.14514  

27 (RND4__GCA_000497165.1) ... 7 (RND4__GCA_000960995.1)
  0  0.0000   5460.354458  x:  0.33028   0.75461  
  1 99.0000   5374.642554  x:  0.44623   0.14466  
  2 148.5552   5372.899461  x:  0.42927   0.11917  
  3 216.8505   5367.935497  x:  0.36067   0.14229  
  4  0.2882   5367.921135  x:  0.36213   0.14492  
  5  0.0027   5367.920831  x:  0.36164   0.14514  
  6  0.0006   5367.920831  x:  0.36164   0.14514  

27 (RND4__GCA_000497165.1) ... 8 (RND4__GCA_000365245.1)
  0  0.0000   5471.328422  x:  0.35721   0.76949  
  1 99.0000   5403.218477  x:  0.23084   0.21139  
  2 152.5410   5397.071440  x:  0.23665   0.14061  
  3 1617.8808   5372.722097  x:  0.36093   0.15788  
  4  0.1536   5372.277655  x:  0.36414   0.14041  
  5  0.0232   5372.272699  x:  0.36625   0.14046  
  6  0.0013   5372.272698  x:  0.36626   0.14044  
  7  0.0000   5372.272698  x:  0.36627   0.14044  
  8  0.0000   5372.272698  x:  0.36627   0.14044  
  9  0.0000   5372.272698  x:  0.36627   0.14044  

27 (RND4__GCA_000497165.1) ... 9 (RND4__GCA_000835205.1)
  0  0.0000   5514.771529  x:  0.40584   0.98657  
  1 99.0000   5500.823149  x:  0.30449   0.88918  
  2 179.8855   5401.299235  x:  0.28417   0.16486  
  3 260.7142   5396.052317  x:  0.32566   0.12545  
  4  0.1239   5392.330441  x:  0.36051   0.16001  
  5  0.5180   5392.232168  x:  0.36811   0.15404  
  6  0.0066   5392.231565  x:  0.36768   0.15356  
  7  0.0005   5392.231564  x:  0.36765   0.15357  
  8  0.0000   5392.231564  x:  0.36765   0.15357  

27 (RND4__GCA_000497165.1) ... 10 (RND4__GCA_001411805.1)
  0  0.0000   5522.437486  x:  0.33117   0.94562  
  1 99.0000   5489.500965  x:  0.66794   0.24252  
  2 135.2391   5479.858942  x:  0.68225   0.13374  
  3 1331.8208   5421.997340  x:  0.37941   0.22844  
  4  0.2018   5418.666415  x:  0.36841   0.17001  
  5  0.0703   5418.651268  x:  0.37203   0.16854  
  6  0.0090   5418.651058  x:  0.37214   0.16893  
  7  0.0006   5418.651058  x:  0.37213   0.16893  

27 (RND4__GCA_000497165.1) ... 11 (RND4__GCA_000687455.2)
  0  0.0000   5163.061952  x:  0.23930   0.88696  
  1 99.0000   5139.861286  x:  0.15128   0.50768  
  2 99.5414   5112.385368  x:  0.13663   0.16911  
  3 2898.4975   5097.138227  x:  0.17420   0.09740  
  4  0.1820   5084.196651  x:  0.22245   0.17265  
  5  0.4023   5082.820119  x:  0.24383   0.14652  
  6  0.0158   5082.804596  x:  0.24234   0.14350  
  7  0.0025   5082.804158  x:  0.24189   0.14379  
  8  0.0006   5082.804158  x:  0.24189   0.14379  

27 (RND4__GCA_000497165.1) ... 12 (RND4__GCA_000833595.1)
  0  0.0000   5174.932232  x:  0.22146   0.96905  
  1 99.0000   5169.569000  x:  0.28032   0.87566  
  2 106.3137   5094.109133  x:  0.29963   0.14438  
  3 350.4619   5089.576348  x:  0.24715   0.13125  
  4  0.0447   5089.228677  x:  0.24210   0.14779  
  5  0.3253   5089.226343  x:  0.24318   0.14817  
  6  0.0014   5089.226337  x:  0.24316   0.14824  
  7  0.0001   5089.226337  x:  0.24316   0.14824  

27 (RND4__GCA_000497165.1) ... 13 (RND4__GCA_000959245.1)
  0  0.0000   5136.984493  x:  0.23386   0.72258  
  1 99.0000   5092.480951  x:  0.16460   0.19733  
  2 103.1660   5089.126458  x:  0.17173   0.13930  
  3 1589.6645   5078.915878  x:  0.23357   0.17024  
  4  0.1199   5078.632003  x:  0.23712   0.15279  
  5  0.0170   5078.630685  x:  0.23793   0.15303  
  6  0.0006   5078.630684  x:  0.23794   0.15300  
  7  0.0000   5078.630684  x:  0.23794   0.15300  

27 (RND4__GCA_000497165.1) ... 14 (RND4__GCA_001530605.1)
  0  0.0000   5159.168812  x:  0.26984   1.00440  
  1 99.0000   5152.828258  x:  0.21348   0.96705  
  2 173.3921   5055.544801  x:  0.20414   0.12880  
  3 142.2800   5053.911244  x:  0.22705   0.10986  
  4  0.0489   5053.306145  x:  0.23619   0.12645  
  5  0.3627   5053.302125  x:  0.23747   0.12546  
  6  0.0013   5053.302112  x:  0.23743   0.12538  
  7  0.0001   5053.302112  x:  0.23743   0.12538  
  8  0.0000   5053.302112  x:  0.23743   0.12538  

27 (RND4__GCA_000497165.1) ... 15 (RND4__GCA_001527585.1)
  0  0.0000   5138.482166  x:  0.26570   0.77329  
  1 99.0000   5131.522788  x:  0.20799   0.72384  
  2 168.7300   5063.214065  x:  0.19899   0.13528  
  3 198.9882   5060.759351  x:  0.22752   0.11288  
  4  0.0550   5060.054683  x:  0.23653   0.13181  
  5  0.2508   5060.048460  x:  0.23820   0.13070  
  6  0.0016   5060.048434  x:  0.23814   0.13058  
  7  0.0001   5060.048434  x:  0.23814   0.13058  

27 (RND4__GCA_000497165.1) ... 16 (RND4__GCA_001523185.1)
  0  0.0000   5119.994127  x:  0.25338   0.71019  
  1 99.0000   5113.220124  x:  0.19855   0.64878  
  2 151.6063   5054.972879  x:  0.18903   0.13617  
  3 270.3818   5051.445967  x:  0.22253   0.11012  
  4  0.0613   5050.517577  x:  0.23236   0.13211  
  5  0.2510   5050.506135  x:  0.23462   0.13067  
  6  0.0021   5050.506072  x:  0.23455   0.13047  
  7  0.0002   5050.506072  x:  0.23455   0.13047  
  8  0.0000   5050.506072  x:  0.23455   0.13047  

27 (RND4__GCA_000497165.1) ... 17 (RND4__GCA_001526815.1)
  0  0.0000   5114.967115  x:  0.20367   0.66907  
  1 99.0000   5108.508399  x:  0.26497   0.60089  
  2 155.9294   5053.348273  x:  0.27684   0.12759  
  3 280.8032   5050.436033  x:  0.23482   0.12897  
  4  0.0324   5050.433438  x:  0.23472   0.13042  
  5  0.0146   5050.433421  x:  0.23463   0.13040  
  6  0.0001   5050.433421  x:  0.23463   0.13040  
  7  0.0000   5050.433421  x:  0.23463   0.13040  

27 (RND4__GCA_000497165.1) ... 18 (RND4__GCA_001532925.1)
  0  0.0000   5162.870791  x:  0.20276   0.91027  
  1 99.0000   5157.745037  x:  0.25419   0.87170  
  2 173.0584   5066.154411  x:  0.26340   0.12311  
  3 167.9419   5065.402596  x:  0.24219   0.12486  
  4  0.0161   5065.402575  x:  0.24219   0.12474  
  5  0.0024   5065.402575  x:  0.24217   0.12474  

27 (RND4__GCA_000497165.1) ... 19 (RND4__GCA_001533495.1)
  0  0.0000   5147.712321  x:  0.19764   0.97377  
  1 99.0000   5143.397566  x:  0.24362   0.94152  
  2 165.6274   5050.995779  x:  0.25123   0.12914  
  3 145.6972   5050.506113  x:  0.23455   0.13065  
  4  0.0129   5050.506072  x:  0.23455   0.13047  
  5  0.0038   5050.506072  x:  0.23455   0.13047  

27 (RND4__GCA_000497165.1) ... 20 (RND4__GCA_001533645.1)
  0  0.0000   5134.998557  x:  0.22895   0.76630  
  1 99.0000   5057.865343  x:  0.23811   0.12758  
  2 111.6062   5057.865097  x:  0.23848   0.12758  
  3  1.3398   5057.865064  x:  0.23849   0.12742  
  4  0.0024   5057.865064  x:  0.23849   0.12742  

27 (RND4__GCA_000497165.1) ... 21 (RND4__GCA_001526825.1)
  0  0.0000   5142.631309  x:  0.22557   0.77289  
  1 99.0000   5083.686927  x:  0.36500   0.13707  
  2 115.5396   5081.516887  x:  0.35933   0.10178  
  3 800.6343   5062.885975  x:  0.24101   0.12617  
  4  0.2031   5062.885540  x:  0.24091   0.12563  
  5  0.0005   5062.885536  x:  0.24096   0.12561  
  6  0.0001   5062.885536  x:  0.24096   0.12561  

27 (RND4__GCA_000497165.1) ... 22 (RND4__GCA_001527265.1)
  0  0.0000   5147.055058  x:  0.25724   0.80172  
  1 99.0000   5140.367841  x:  0.20233   0.73695  
  2 145.1934   5068.474167  x:  0.18983   0.13203  
  3 283.1445   5064.824805  x:  0.21988   0.10223  
  4  0.0759   5062.992018  x:  0.23740   0.12916  
  5  0.3663   5062.957078  x:  0.24108   0.12602  
  6  0.0035   5062.956832  x:  0.24088   0.12568  
  7  0.0003   5062.956832  x:  0.24087   0.12568  

27 (RND4__GCA_000497165.1) ... 23 (RND4__GCA_001527825.1)
  0  0.0000   5152.529705  x:  0.21418   0.82506  
  1 99.0000   5145.655777  x:  0.28069   0.73463  
  2 136.2934   5070.338713  x:  0.29926   0.12086  
  3 347.9066   5065.433000  x:  0.24257   0.12008  
  4  0.0426   5065.401904  x:  0.24203   0.12475  
  5  0.0746   5065.401868  x:  0.24217   0.12475  
  6  0.0002   5065.401868  x:  0.24217   0.12474  
  7  0.0000   5065.401868  x:  0.24217   0.12474  

27 (RND4__GCA_000497165.1) ... 24 (RND4__GCA_001532995.1)
  0  0.0000   5141.299690  x:  0.19840   0.80374  
  1 99.0000   5135.759906  x:  0.25150   0.76447  
  2 182.8505   5058.733245  x:  0.26009   0.12589  
  3 174.6694   5057.935622  x:  0.23844   0.12693  
  4  0.0164   5057.935196  x:  0.23842   0.12750  
  5  0.0087   5057.935196  x:  0.23841   0.12749  
  6  0.0000   5057.935196  x:  0.23841   0.12749  

27 (RND4__GCA_000497165.1) ... 25 (RND4__GCA_001534185.1)
  0  0.0000   5137.671383  x:  0.20986   0.66423  
  1 99.0000   5129.919086  x:  0.27985   0.58392  
  2 163.6996   5071.738111  x:  0.29393   0.12049  
  3 315.1486   5067.841067  x:  0.24351   0.12291  
  4  0.0377   5067.839918  x:  0.24347   0.12382  
  5  0.0094   5067.839918  x:  0.24348   0.12381  
  6  0.0000   5067.839918  x:  0.24347   0.12381  
  7  0.0000   5067.839918  x:  0.24347   0.12381  

27 (RND4__GCA_000497165.1) ... 26 (RND4__GCA_000152585.1)
  0  0.0000   4610.614422  x:  0.48762   0.79037  
  1 99.0000   4127.327575  x:  0.00001   0.79169  
  2 959.6216   4127.327575  x:  0.00001   0.79169  
  3  0.0000   4127.327575  x:  0.00001   0.79169  
  4  0.0133   4127.327575  x:  0.00001   0.79251  
  5  0.0001   4127.327482  x:  0.00001   5.23822  
  6  0.5557   4127.327477  x:  0.00001   6.77140  
  7  0.1916   4127.327464  x:  0.00001  26.41025  
  8  2.4549   4127.327462  x:  0.00001  38.30218  
  9  1.4865   4127.327460  x:  0.00001  99.00000  
 10 10.9077   4127.327460  x:  0.00001  99.00000  

28 (RND4__GCA_000959505.1) ... 1 (RND4__GCA_000198775.1)
  0  0.0000   6202.817833  x:  0.70534   0.94586  
  1 99.0000   6050.804188  x:  0.48727   0.20609  
  2 214.1823   6045.389063  x:  0.50156   0.15520  
  3 642.0461   6014.882101  x:  0.72039   0.17070  
  4  0.3390   6013.896999  x:  0.73232   0.14917  
  5  0.0255   6013.864775  x:  0.74139   0.14900  
  6  0.0055   6013.864744  x:  0.74134   0.14890  
  7  0.0001   6013.864744  x:  0.74131   0.14891  

28 (RND4__GCA_000959505.1) ... 2 (RND4__GCA_000756855.1)
  0  0.0000   5606.583163  x:  0.48827   0.70809  
  1 99.0000   5551.047620  x:  0.28760   0.42776  
  2 265.5905   5489.392550  x:  0.26114   0.11795  
  3 875.1562   5470.305619  x:  0.32272   0.06897  
  4  0.2177   5451.667581  x:  0.40862   0.11720  
  5  0.4876   5449.582615  x:  0.44766   0.09714  
  6  0.0205   5449.576012  x:  0.44618   0.09610  
  7  0.0014   5449.575775  x:  0.44569   0.09626  
  8  0.0005   5449.575775  x:  0.44569   0.09626  

28 (RND4__GCA_000959505.1) ... 3 (RND4__GCA_000959725.1)
  0  0.0000   5600.313225  x:  0.38305   0.71052  
  1 99.0000   5452.087329  x:  0.50571   0.09338  
  2 217.9075   5451.308900  x:  0.48903   0.08303  
  3 87.3064   5449.584056  x:  0.44496   0.09484  
  4  0.3490   5449.575847  x:  0.44598   0.09619  
  5  0.0015   5449.575775  x:  0.44569   0.09626  
  6  0.0003   5449.575775  x:  0.44569   0.09626  

28 (RND4__GCA_000959505.1) ... 4 (RND4__GCA_000194745.1)
  0  0.0000   5642.316117  x:  0.39736   0.84678  
  1 99.0000   5458.976270  x:  0.47522   0.09314  
  2 198.4434   5458.746797  x:  0.46136   0.08941  
  3 32.3483   5458.638527  x:  0.45334   0.09399  
  4  0.1811   5458.638427  x:  0.45365   0.09405  
  5  0.0003   5458.638427  x:  0.45365   0.09406  

28 (RND4__GCA_000959505.1) ... 5 (RND4__GCA_000300395.1)
  0  0.0000   5473.096049  x:  0.34356   0.82329  
  1 99.0000   5372.824437  x:  0.31551   0.15098  
  2 140.8176   5371.297374  x:  0.33946   0.12875  
  3 158.0306   5370.122642  x:  0.36058   0.14650  
  4  0.2488   5370.111415  x:  0.36305   0.14450  
  5  0.0026   5370.111392  x:  0.36296   0.14441  
  6  0.0001   5370.111392  x:  0.36296   0.14442  

28 (RND4__GCA_000959505.1) ... 6 (RND4__GCA_000022645.2)
  0  0.0000   5477.676835  x:  0.31264   0.87109  
  1 99.0000   5453.304131  x:  0.51629   0.52403  
  2 157.1881   5397.246876  x:  0.55810   0.12718  
  3 839.4988   5369.340282  x:  0.36665   0.17765  
  4  0.1210   5367.924888  x:  0.35975   0.14565  
  5  0.1940   5367.920853  x:  0.36161   0.14503  
  6  0.0035   5367.920831  x:  0.36164   0.14514  
  7  0.0001   5367.920831  x:  0.36164   0.14514  
  8  0.0000   5367.920831  x:  0.36164   0.14514  

28 (RND4__GCA_000959505.1) ... 7 (RND4__GCA_000960995.1)
  0  0.0000   5461.329141  x:  0.37091   0.75430  
  1 99.0000   5436.214630  x:  0.25150   0.51742  
  2 163.9827   5391.745210  x:  0.23522   0.16496  
  3 897.1693   5375.191413  x:  0.30722   0.10734  
  4  0.1479   5368.389579  x:  0.34504   0.15747  
  5  0.3862   5367.927264  x:  0.36287   0.14679  
  6  0.0116   5367.920863  x:  0.36181   0.14509  
  7  0.0015   5367.920831  x:  0.36164   0.14514  

28 (RND4__GCA_000959505.1) ... 8 (RND4__GCA_000365245.1)
  0  0.0000   5489.150400  x:  0.35404   0.89488  
  1 99.0000   5408.485855  x:  0.22033   0.21100  
  2 139.8429   5403.082120  x:  0.22415   0.14358  
  3 2219.6028   5372.638261  x:  0.36228   0.15617  
  4  0.1603   5372.276395  x:  0.36442   0.14049  
  5  0.0218   5372.272698  x:  0.36628   0.14042  
  6  0.0011   5372.272698  x:  0.36627   0.14044  
  7  0.0000   5372.272698  x:  0.36627   0.14044  
  8  0.0000   5372.272698  x:  0.36627   0.14044  

28 (RND4__GCA_000959505.1) ... 9 (RND4__GCA_000835205.1)
  0  0.0000   5477.163979  x:  0.38748   0.72353  
  1 99.0000   5456.007431  x:  0.27263   0.54109  
  2 173.0222   5408.672922  x:  0.25891   0.16936  
  3 596.2074   5395.613197  x:  0.33581   0.12097  
  4  0.1248   5392.356087  x:  0.35819   0.15901  
  5  0.3051   5392.233046  x:  0.36829   0.15437  
  6  0.0070   5392.231565  x:  0.36763   0.15359  
  7  0.0008   5392.231564  x:  0.36765   0.15357  
  8  0.0000   5392.231564  x:  0.36765   0.15357  

28 (RND4__GCA_000959505.1) ... 10 (RND4__GCA_001411805.1)
  0  0.0000   5529.116008  x:  0.38952   0.99270  
  1 99.0000   5515.963430  x:  0.29460   0.85977  
  2 146.0664   5432.279172  x:  0.27159   0.18437  
  3 397.8222   5424.545148  x:  0.31883   0.13344  
  4  0.1482   5418.868515  x:  0.36147   0.17925  
  5  0.5545   5418.652937  x:  0.37280   0.16993  
  6  0.0094   5418.651070  x:  0.37223   0.16889  
  7  0.0010   5418.651058  x:  0.37213   0.16893  
  8  0.0001   5418.651058  x:  0.37213   0.16893  
  9  0.0000   5418.651058  x:  0.37213   0.16893  
check convergence!


28 (RND4__GCA_000959505.1) ... 11 (RND4__GCA_000687455.2)
  0  0.0000   5153.862902  x:  0.24464   0.79313  
  1 99.0000   5143.537646  x:  0.18121   0.63878  
  2 111.2464   5096.274008  x:  0.16601   0.15669  
  3 846.9212   5088.038806  x:  0.20377   0.10658  
  4  0.1200   5083.045716  x:  0.23300   0.15431  
  5  0.4232   5082.807465  x:  0.24263   0.14518  
  6  0.0080   5082.804171  x:  0.24197   0.14374  
  7  0.0012   5082.804158  x:  0.24189   0.14379  
  8  0.0001   5082.804158  x:  0.24189   0.14379  

28 (RND4__GCA_000959505.1) ... 12 (RND4__GCA_000833595.1)
  0  0.0000   5165.649570  x:  0.20076   0.84614  
  1 99.0000   5160.575485  x:  0.25100   0.81564  
  2 187.1392   5089.563883  x:  0.25719   0.14703  
  3 136.4652   5089.226598  x:  0.24317   0.14874  
  4  0.0108   5089.226337  x:  0.24317   0.14824  
  5  0.0071   5089.226337  x:  0.24316   0.14824  
  6  0.0000   5089.226337  x:  0.24316   0.14824  
check convergence!


28 (RND4__GCA_000959505.1) ... 13 (RND4__GCA_000959245.1)
  0  0.0000   5138.775345  x:  0.26893   0.71392  
  1 99.0000   5132.239009  x:  0.21225   0.67016  
  2 168.6679   5080.638283  x:  0.20652   0.15672  
  3 169.7507   5078.777270  x:  0.23519   0.14199  
  4  0.0393   5078.630970  x:  0.23758   0.15326  
  5  0.1114   5078.630684  x:  0.23794   0.15301  
  6  0.0004   5078.630684  x:  0.23794   0.15300  

28 (RND4__GCA_000959505.1) ... 14 (RND4__GCA_001530605.1)
  0  0.0000   5138.106033  x:  0.21929   0.82660  
  1 99.0000   5109.725695  x:  0.44756   0.18523  
  2 114.1057   5104.234278  x:  0.45382   0.10831  
  3 1658.9191   5054.431238  x:  0.23956   0.15698  
  4  0.1572   5053.303248  x:  0.23669   0.12578  
  5  0.0423   5053.302115  x:  0.23744   0.12542  
  6  0.0018   5053.302112  x:  0.23743   0.12538  
  7  0.0001   5053.302112  x:  0.23743   0.12538  
  8  0.0000   5053.302112  x:  0.23743   0.12538  

28 (RND4__GCA_000959505.1) ... 15 (RND4__GCA_001527585.1)
  0  0.0000   5147.928606  x:  0.20076   0.86802  
  1 99.0000   5142.986362  x:  0.25102   0.82945  
  2 169.1456   5060.845833  x:  0.25977   0.12892  
  3 169.6004   5060.048674  x:  0.23817   0.13014  
  4  0.0166   5060.048434  x:  0.23816   0.13058  
  5  0.0074   5060.048434  x:  0.23814   0.13058  
  6  0.0000   5060.048434  x:  0.23814   0.13058  
  7  0.0000   5060.048434  x:  0.23814   0.13058  

28 (RND4__GCA_000959505.1) ... 16 (RND4__GCA_001523185.1)
  0  0.0000   5138.594200  x:  0.24486   0.89190  
  1 99.0000   5133.044572  x:  0.19606   0.82449  
  2 123.6366   5056.618072  x:  0.18199   0.13697  
  3 313.1446   5052.778669  x:  0.21103   0.10457  
  4  0.0817   5050.553638  x:  0.23068   0.13482  
  5  0.4549   5050.506432  x:  0.23480   0.13089  
  6  0.0040   5050.506072  x:  0.23456   0.13046  
  7  0.0004   5050.506072  x:  0.23455   0.13047  
  8  0.0000   5050.506072  x:  0.23455   0.13047  
  9  0.0000   5050.506072  x:  0.23455   0.13047  
 10  0.0000   5050.506072  x:  0.23455   0.13047  

28 (RND4__GCA_000959505.1) ... 17 (RND4__GCA_001526815.1)
  0  0.0000   5115.645109  x:  0.22844   0.68463  
  1 99.0000   5056.103792  x:  0.18418   0.14351  
  2 115.3343   5054.191882  x:  0.19631   0.11166  
  3 560.0477   5050.510984  x:  0.23118   0.13750  
  4  0.1713   5050.433424  x:  0.23465   0.13044  
  5  0.0061   5050.433421  x:  0.23463   0.13040  
  6  0.0000   5050.433421  x:  0.23463   0.13040  

28 (RND4__GCA_000959505.1) ... 18 (RND4__GCA_001532925.1)
  0  0.0000   5166.456386  x:  0.22989   0.96451  
  1 99.0000   5074.210001  x:  0.32003   0.12509  
  2 100.8468   5072.942573  x:  0.31151   0.10124  
  3 479.7855   5065.416564  x:  0.24167   0.12170  
  4  0.3057   5065.402778  x:  0.24250   0.12461  
  5  0.0026   5065.402575  x:  0.24217   0.12474  
  6  0.0004   5065.402575  x:  0.24217   0.12474  
  7  0.0000   5065.402575  x:  0.24217   0.12474  

28 (RND4__GCA_000959505.1) ... 19 (RND4__GCA_001533495.1)
  0  0.0000   5145.549674  x:  0.23187   0.96957  
  1 99.0000   5126.635866  x:  0.15171   0.64989  
  2 98.2712   5081.068776  x:  0.12979   0.15413  
  3 2403.5336   5071.603076  x:  0.15001   0.09274  
  4  0.2749   5052.151217  x:  0.21727   0.16436  
  5  0.3967   5050.506075  x:  0.23450   0.13047  
  6  0.0180   5050.506072  x:  0.23455   0.13046  
  7  0.0000   5050.506072  x:  0.23455   0.13047  
  8  0.0000   5050.506072  x:  0.23455   0.13047  

28 (RND4__GCA_000959505.1) ... 20 (RND4__GCA_001533645.1)
  0  0.0000   5136.180084  x:  0.21586   0.77344  
  1 99.0000   5125.466428  x:  0.30922   0.59717  
  2 125.6171   5070.589211  x:  0.33367   0.12171  
  3 639.4097   5057.905779  x:  0.23894   0.12197  
  4  0.0675   5057.865263  x:  0.23826   0.12772  
  5  0.0640   5057.865073  x:  0.23853   0.12748  
  6  0.0004   5057.865064  x:  0.23849   0.12742  

28 (RND4__GCA_000959505.1) ... 21 (RND4__GCA_001526825.1)
  0  0.0000   5151.619453  x:  0.27146   0.82843  
  1 99.0000   5144.343245  x:  0.21162   0.78117  
  2 175.5754   5065.963469  x:  0.20198   0.12979  
  3 184.3502   5063.561351  x:  0.23075   0.10878  
  4  0.0539   5062.890958  x:  0.23943   0.12670  
  5  0.2875   5062.885559  x:  0.24101   0.12572  
  6  0.0015   5062.885536  x:  0.24096   0.12561  
  7  0.0001   5062.885536  x:  0.24096   0.12561  

28 (RND4__GCA_000959505.1) ... 22 (RND4__GCA_001527265.1)
  0  0.0000   5141.780661  x:  0.24127   0.76418  
  1 99.0000   5125.006207  x:  0.16396   0.53334  
  2 119.7569   5084.748029  x:  0.14777   0.14278  
  3 1488.0174   5073.401202  x:  0.18339   0.08741  
  4  0.1530   5063.723469  x:  0.22619   0.14434  
  5  0.4065   5062.965607  x:  0.24229   0.12752  
  6  0.0120   5062.956964  x:  0.24112   0.12553  
  7  0.0017   5062.956832  x:  0.24088   0.12569  
  8  0.0003   5062.956832  x:  0.24087   0.12568  
  9  0.0000   5062.956832  x:  0.24087   0.12568  
 10  0.0000   5062.956832  x:  0.24087   0.12568  

28 (RND4__GCA_000959505.1) ... 23 (RND4__GCA_001527825.1)
  0  0.0000   5167.660855  x:  0.27150   0.94924  
  1 99.0000   5161.185234  x:  0.21466   0.90639  
  2 168.1561   5068.286337  x:  0.20424   0.12870  
  3 164.9292   5066.207259  x:  0.22983   0.10752  
  4  0.0549   5065.408805  x:  0.24051   0.12609  
  5  0.3711   5065.401899  x:  0.24224   0.12487  
  6  0.0017   5065.401868  x:  0.24218   0.12474  
  7  0.0001   5065.401868  x:  0.24217   0.12474  

28 (RND4__GCA_000959505.1) ... 24 (RND4__GCA_001532995.1)
  0  0.0000   5152.572173  x:  0.20655   0.92120  
  1 99.0000   5147.882968  x:  0.25705   0.87215  
  2 144.5669   5059.488222  x:  0.26903   0.12521  
  3 205.3250   5057.940137  x:  0.23857   0.12557  
  4  0.0236   5057.935198  x:  0.23843   0.12747  
  5  0.0379   5057.935196  x:  0.23841   0.12749  
  6  0.0000   5057.935196  x:  0.23841   0.12749  

28 (RND4__GCA_000959505.1) ... 25 (RND4__GCA_001534185.1)
  0  0.0000   5152.411181  x:  0.21224   0.79093  
  1 99.0000   5145.783864  x:  0.27593   0.71506  
  2 147.8429   5071.457073  x:  0.29194   0.12086  
  3 299.1095   5067.989582  x:  0.24566   0.11398  
  4  0.0366   5067.840187  x:  0.24310   0.12373  
  5  0.1591   5067.839918  x:  0.24348   0.12380  
  6  0.0005   5067.839918  x:  0.24347   0.12381  
  7  0.0000   5067.839918  x:  0.24347   0.12381  
  8  0.0000   5067.839918  x:  0.24347   0.12381  

28 (RND4__GCA_000959505.1) ... 26 (RND4__GCA_000152585.1)
  0  0.0000   4221.247393  x:  0.09262   1.00347  
  1 99.0000   4127.327557  x:  0.00001   1.00353  

28 (RND4__GCA_000959505.1) ... 27 (RND4__GCA_000497165.1)
  0  0.0000   4444.185400  x:  0.31640   0.87042  
  1 99.0000   4127.327567  x:  0.00001   0.87116  
  2 981.7366   4127.327567  x:  0.00001   0.87116  
  3  0.0000   4127.327464  x:  0.00001  23.21338  
  4  2.7928   4127.327464  x:  0.00001  23.68878  
  5  0.0594   4127.327460  x:  0.00001  99.00000  
  6 12.5893   4127.327460  x:  0.00001  99.00000  

29 (RND4__GCA_000974835.1) ... 1 (RND4__GCA_000198775.1)
  0  0.0000   6174.156866  x:  0.77808   0.78187  
  1 99.0000   6058.106720  x:  0.48468   0.25168  
  2 262.2816   6046.982593  x:  0.49447   0.16605  
  3 633.8120   6014.270812  x:  0.73303   0.16248  
  4  0.2567   6013.872248  x:  0.73688   0.14924  
  5  0.0241   6013.864745  x:  0.74136   0.14888  
  6  0.0026   6013.864744  x:  0.74132   0.14891  
  7  0.0001   6013.864744  x:  0.74131   0.14891  

29 (RND4__GCA_000974835.1) ... 2 (RND4__GCA_000756855.1)
  0  0.0000   5620.837653  x:  0.44563   0.80178  
  1 99.0000   5549.179539  x:  0.24189   0.33809  
  2 218.6904   5515.483005  x:  0.22165   0.12721  
  3 2120.3007   5482.268952  x:  0.29357   0.06471  
  4  0.2170   5454.621284  x:  0.38804   0.12940  
  5  0.4311   5449.595756  x:  0.44916   0.09772  
  6  0.0263   5449.577171  x:  0.44689   0.09588  
  7  0.0022   5449.575775  x:  0.44570   0.09626  
  8  0.0013   5449.575775  x:  0.44569   0.09626  

29 (RND4__GCA_000974835.1) ... 3 (RND4__GCA_000959725.1)
  0  0.0000   5653.553323  x:  0.40869   0.98715  
  1 99.0000   5465.562416  x:  0.31991   0.11131  
  2 176.2985   5463.501291  x:  0.33047   0.08868  
  3 577.6541   5449.887876  x:  0.43718   0.10577  
  4  0.4031   5449.578815  x:  0.44380   0.09613  
  5  0.0095   5449.575778  x:  0.44568   0.09628  
  6  0.0014   5449.575775  x:  0.44569   0.09626  
  7  0.0000   5449.575775  x:  0.44569   0.09626  
  8  0.0000   5449.575775  x:  0.44569   0.09626  
  9  0.0000   5449.575775  x:  0.44569   0.09626  

29 (RND4__GCA_000974835.1) ... 4 (RND4__GCA_000194745.1)
  0  0.0000   5631.501112  x:  0.42814   0.79122  
  1 99.0000   5489.664153  x:  0.28622   0.12420  
  2 210.5443   5486.099117  x:  0.29406   0.09176  
  3 1016.8833   5459.344829  x:  0.44264   0.10857  
  4  0.2560   5458.653067  x:  0.44931   0.09407  
  5  0.0156   5458.638432  x:  0.45371   0.09403  
  6  0.0027   5458.638427  x:  0.45365   0.09406  
  7  0.0001   5458.638427  x:  0.45365   0.09406  

29 (RND4__GCA_000974835.1) ... 5 (RND4__GCA_000300395.1)
  0  0.0000   5494.579863  x:  0.39202   0.95955  
  1 99.0000   5480.184200  x:  0.29201   0.84853  
  2 174.1684   5381.879680  x:  0.26959   0.15679  
  3 320.0741   5375.583458  x:  0.31116   0.11500  
  4  0.1383   5370.293009  x:  0.35342   0.15287  
  5  0.5632   5370.112650  x:  0.36347   0.14515  
  6  0.0083   5370.111401  x:  0.36304   0.14438  
  7  0.0007   5370.111392  x:  0.36296   0.14442  

29 (RND4__GCA_000974835.1) ... 6 (RND4__GCA_000022645.2)
  0  0.0000   5467.131677  x:  0.36966   0.79508  
  1 99.0000   5443.053418  x:  0.25210   0.56045  
  2 159.5307   5392.830232  x:  0.23285   0.16592  
  3 894.7426   5377.461487  x:  0.29525   0.10651  
  4  0.1618   5368.580794  x:  0.34251   0.16044  
  5  0.4408   5367.930226  x:  0.36322   0.14707  
  6  0.0135   5367.920904  x:  0.36189   0.14505  
  7  0.0019   5367.920831  x:  0.36164   0.14514  
  8  0.0003   5367.920831  x:  0.36164   0.14514  

29 (RND4__GCA_000974835.1) ... 7 (RND4__GCA_000960995.1)
  0  0.0000   5452.572316  x:  0.39865   0.67715  
  1 99.0000   5431.781272  x:  0.28109   0.53705  
  2 201.5034   5379.460132  x:  0.26932   0.15728  
  3 413.4942   5369.860200  x:  0.34024   0.11934  
  4  0.1083   5367.964860  x:  0.35587   0.14797  
  5  0.2432   5367.921186  x:  0.36192   0.14553  
  6  0.0045   5367.920832  x:  0.36163   0.14515  
  7  0.0004   5367.920831  x:  0.36164   0.14514  
  8  0.0000   5367.920831  x:  0.36164   0.14514  

29 (RND4__GCA_000974835.1) ... 8 (RND4__GCA_000365245.1)
  0  0.0000   5499.756842  x:  0.38255   0.96098  
  1 99.0000   5483.719181  x:  0.28010   0.81399  
  2 160.6095   5390.172974  x:  0.25325   0.15723  
  3 468.1955   5382.887765  x:  0.28809   0.10989  
  4  0.1893   5372.764070  x:  0.35211   0.15543  
  5  0.5534   5372.273665  x:  0.36695   0.14090  
  6  0.0123   5372.272707  x:  0.36634   0.14038  
  7  0.0006   5372.272698  x:  0.36627   0.14044  
  8  0.0001   5372.272698  x:  0.36627   0.14044  
  9  0.0000   5372.272698  x:  0.36627   0.14044  
check convergence!


29 (RND4__GCA_000974835.1) ... 9 (RND4__GCA_000835205.1)
  0  0.0000   5495.305439  x:  0.37752   0.85856  
  1 99.0000   5474.813321  x:  0.26565   0.65024  
  2 152.8038   5414.594796  x:  0.24359   0.17395  
  3 739.0718   5401.947532  x:  0.29822   0.11490  
  4  0.1706   5392.825801  x:  0.35007   0.16947  
  5  0.4865   5392.238037  x:  0.36909   0.15516  
  6  0.0134   5392.231619  x:  0.36786   0.15347  
  7  0.0016   5392.231564  x:  0.36765   0.15357  
  8  0.0002   5392.231564  x:  0.36765   0.15357  
  9  0.0000   5392.231564  x:  0.36765   0.15357  

29 (RND4__GCA_000974835.1) ... 10 (RND4__GCA_001411805.1)
  0  0.0000   5488.805008  x:  0.33772   0.69172  
  1 99.0000   5431.309061  x:  0.48995   0.17837  
  2 146.7308   5428.499143  x:  0.47547   0.13815  
  3 337.1317   5418.651922  x:  0.37202   0.16811  
  4  0.2156   5418.651065  x:  0.37221   0.16891  
  5  0.0008   5418.651058  x:  0.37213   0.16894  
  6  0.0001   5418.651058  x:  0.37213   0.16893  

29 (RND4__GCA_000974835.1) ... 11 (RND4__GCA_000687455.2)
  0  0.0000   5148.469725  x:  0.21702   0.73828  
  1 99.0000   5141.426192  x:  0.28546   0.63733  
  2 128.5843   5088.179275  x:  0.30120   0.14000  
  3 380.0067   5082.853782  x:  0.24249   0.13718  
  4  0.0456   5082.804260  x:  0.24165   0.14383  
  5  0.0705   5082.804158  x:  0.24189   0.14380  
  6  0.0003   5082.804158  x:  0.24189   0.14379  

29 (RND4__GCA_000974835.1) ... 12 (RND4__GCA_000833595.1)
  0  0.0000   5170.871982  x:  0.24664   0.92561  
  1 99.0000   5164.047528  x:  0.19321   0.81583  
  2 102.7698   5099.401951  x:  0.17583   0.15889  
  3 546.7718   5093.990608  x:  0.20511   0.11393  
  4  0.1217   5089.388982  x:  0.23623   0.15763  
  5  0.4964   5089.227878  x:  0.24363   0.14925  
  6  0.0072   5089.226350  x:  0.24324   0.14820  
  7  0.0009   5089.226337  x:  0.24316   0.14824  
  8  0.0001   5089.226337  x:  0.24316   0.14824  

29 (RND4__GCA_000974835.1) ... 13 (RND4__GCA_000959245.1)
  0  0.0000   5140.120865  x:  0.24132   0.75145  
  1 99.0000   5130.727190  x:  0.18106   0.60799  
  2 108.9966   5089.894644  x:  0.16858   0.16497  
  3 779.4428   5081.830710  x:  0.21135   0.11715  
  4  0.0998   5078.748577  x:  0.23149   0.16017  
  5  0.3568   5078.632041  x:  0.23842   0.15393  
  6  0.0059   5078.630684  x:  0.23795   0.15299  
  7  0.0008   5078.630684  x:  0.23794   0.15300  

29 (RND4__GCA_000974835.1) ... 14 (RND4__GCA_001530605.1)
  0  0.0000   5137.749627  x:  0.23509   0.82396  
  1 99.0000   5114.339451  x:  0.14776   0.48273  
  2 111.1985   5083.484105  x:  0.13223   0.14833  
  3 2650.4960   5069.132456  x:  0.16602   0.08419  
  4  0.1827   5054.846654  x:  0.21768   0.15364  
  5  0.3855   5053.314343  x:  0.23921   0.12742  
  6  0.0155   5053.302530  x:  0.23786   0.12509  
  7  0.0020   5053.302112  x:  0.23743   0.12538  
  8  0.0005   5053.302112  x:  0.23743   0.12538  

29 (RND4__GCA_000974835.1) ... 15 (RND4__GCA_001527585.1)
  0  0.0000   5145.151997  x:  0.24165   0.85591  
  1 99.0000   5136.255284  x:  0.18239   0.72788  
  2 114.4276   5072.870556  x:  0.16437   0.14178  
  3 685.2078   5066.468520  x:  0.19342   0.09708  
  4  0.1322   5060.324380  x:  0.22948   0.14209  
  5  0.4808   5060.051050  x:  0.23864   0.13185  
  6  0.0084   5060.048487  x:  0.23831   0.13052  
  7  0.0012   5060.048434  x:  0.23814   0.13058  
  8  0.0002   5060.048434  x:  0.23814   0.13058  
  9  0.0000   5060.048434  x:  0.23814   0.13058  
check convergence!


29 (RND4__GCA_000974835.1) ... 16 (RND4__GCA_001523185.1)
  0  0.0000   5126.112322  x:  0.23764   0.77607  
  1 99.0000   5115.593571  x:  0.17469   0.62804  
  2 117.4620   5064.479784  x:  0.15874   0.14263  
  3 841.2651   5056.590795  x:  0.19278   0.09539  
  4  0.1240   5050.803170  x:  0.22518   0.14187  
  5  0.4300   5050.509729  x:  0.23538   0.13178  
  6  0.0084   5050.506092  x:  0.23464   0.13041  
  7  0.0012   5050.506072  x:  0.23455   0.13047  
  8  0.0001   5050.506072  x:  0.23455   0.13047  
  9  0.0000   5050.506072  x:  0.23455   0.13047  
 10  0.0000   5050.506072  x:  0.23455   0.13047  

29 (RND4__GCA_000974835.1) ... 17 (RND4__GCA_001526815.1)
  0  0.0000   5122.418551  x:  0.20043   0.73145  
  1 99.0000   5116.833663  x:  0.25510   0.68113  
  2 164.2831   5052.018857  x:  0.26526   0.12853  
  3 216.9353   5050.475105  x:  0.23554   0.12478  
  4  0.0236   5050.433443  x:  0.23452   0.13040  
  5  0.0727   5050.433421  x:  0.23463   0.13040  
  6  0.0001   5050.433421  x:  0.23463   0.13040  

29 (RND4__GCA_000974835.1) ... 18 (RND4__GCA_001532925.1)
  0  0.0000   5140.106716  x:  0.26609   0.70486  
  1 99.0000   5132.180897  x:  0.20558   0.64329  
  2 167.4681   5069.858303  x:  0.19573   0.13029  
  3 257.6805   5066.395475  x:  0.22928   0.10514  
  4  0.0627   5065.414982  x:  0.23987   0.12640  
  5  0.2544   5065.402645  x:  0.24226   0.12494  
  6  0.0021   5065.402575  x:  0.24217   0.12474  
  7  0.0002   5065.402575  x:  0.24217   0.12474  
  8  0.0000   5065.402575  x:  0.24217   0.12474  
  9  0.0000   5065.402575  x:  0.24217   0.12474  

29 (RND4__GCA_000974835.1) ... 19 (RND4__GCA_001533495.1)
  0  0.0000   5112.514675  x:  0.22746   0.65754  
  1 99.0000   5052.414818  x:  0.20404   0.13558  
  2 117.0926   5051.255473  x:  0.22054   0.11537  
  3 196.5023   5050.512419  x:  0.23318   0.13211  
  4  0.1555   5050.506087  x:  0.23460   0.13055  
  5  0.0017   5050.506072  x:  0.23455   0.13047  
  6  0.0001   5050.506072  x:  0.23455   0.13047  

29 (RND4__GCA_000974835.1) ... 20 (RND4__GCA_001533645.1)
  0  0.0000   5131.540999  x:  0.21192   0.72987  
  1 99.0000   5123.501001  x:  0.28555   0.62144  
  2 138.1428   5064.307879  x:  0.30371   0.12509  
  3 414.9284   5059.147912  x:  0.25202   0.10177  
  4  0.0525   5057.887957  x:  0.23527   0.12599  
  5  0.3729   5057.865179  x:  0.23859   0.12714  
  6  0.0043   5057.865064  x:  0.23849   0.12742  
  7  0.0002   5057.865064  x:  0.23849   0.12742  
  8  0.0000   5057.865064  x:  0.23849   0.12742  

29 (RND4__GCA_000974835.1) ... 21 (RND4__GCA_001526825.1)
  0  0.0000   5147.889201  x:  0.21406   0.81495  
  1 99.0000   5140.703478  x:  0.28260   0.71685  
  2 133.7935   5068.489503  x:  0.30190   0.12152  
  3 376.2388   5062.921648  x:  0.24152   0.12056  
  4  0.0453   5062.885541  x:  0.24091   0.12563  
  5  0.0776   5062.885536  x:  0.24096   0.12562  
  6  0.0001   5062.885536  x:  0.24096   0.12561  
  7  0.0000   5062.885536  x:  0.24096   0.12561  

29 (RND4__GCA_000974835.1) ... 22 (RND4__GCA_001527265.1)
  0  0.0000   5133.182026  x:  0.22094   0.68991  
  1 99.0000   5104.234677  x:  0.41015   0.19174  
  2 127.6643   5097.881659  x:  0.41364   0.11034  
  3 1223.1745   5063.429607  x:  0.24224   0.14531  
  4  0.1427   5062.957338  x:  0.24037   0.12592  
  5  0.0291   5062.956833  x:  0.24088   0.12571  
  6  0.0010   5062.956832  x:  0.24087   0.12568  
  7  0.0000   5062.956832  x:  0.24087   0.12568  
  8  0.0000   5062.956832  x:  0.24087   0.12568  

29 (RND4__GCA_000974835.1) ... 23 (RND4__GCA_001527825.1)
  0  0.0000   5142.610742  x:  0.23272   0.74360  
  1 99.0000   5065.658380  x:  0.23037   0.12584  
  2 116.0757   5065.417764  x:  0.24147   0.12155  
  3 47.3462   5065.401883  x:  0.24223   0.12482  
  4  0.0467   5065.401868  x:  0.24217   0.12474  
  5  0.0001   5065.401868  x:  0.24217   0.12474  

29 (RND4__GCA_000974835.1) ... 24 (RND4__GCA_001532995.1)
  0  0.0000   5134.476530  x:  0.26325   0.74246  
  1 99.0000   5127.316673  x:  0.20534   0.68791  
  2 165.6178   5061.696467  x:  0.19591   0.13232  
  3 225.3492   5058.661349  x:  0.22833   0.10948  
  4  0.0566   5057.941913  x:  0.23670   0.12867  
  5  0.2501   5057.935226  x:  0.23847   0.12762  
  6  0.0016   5057.935196  x:  0.23841   0.12749  
  7  0.0001   5057.935196  x:  0.23841   0.12749  

29 (RND4__GCA_000974835.1) ... 25 (RND4__GCA_001534185.1)
  0  0.0000   5170.467998  x:  0.20596   0.95263  
  1 99.0000   5165.586560  x:  0.25667   0.91184  
  2 162.4536   5068.738441  x:  0.26683   0.12201  
  3 174.0325   5067.839925  x:  0.24350   0.12374  
  4  0.0178   5067.839919  x:  0.24349   0.12381  
  5  0.0014   5067.839918  x:  0.24347   0.12381  

29 (RND4__GCA_000974835.1) ... 26 (RND4__GCA_000152585.1)
  0  0.0000   4327.935227  x:  0.19891   0.89423  
  1 99.0000   4127.327565  x:  0.00001   0.89454  
  2 996.3884   4127.327565  x:  0.00001   0.89454  
  3  0.0000   4127.327464  x:  0.00001  23.51589  
  4  2.8277   4127.327464  x:  0.00001  24.00594  
  5  0.0613   4127.327460  x:  0.00001  99.00000  
  6 10.6445   4127.327460  x:  0.00001  99.00000  

29 (RND4__GCA_000974835.1) ... 27 (RND4__GCA_000497165.1)
  0  0.0000   4571.047847  x:  0.44647   0.77745  
  1 99.0000   4127.327576  x:  0.00001   0.77861  
  2 965.1075   4127.327576  x:  0.00001   0.77861  
  3  0.0000   4127.327465  x:  0.00001  22.01578  
  4  2.6546   4127.327465  x:  0.00001  22.44397  
  5  0.0535   4127.327460  x:  0.00001  99.00000  
  6 13.9617   4127.327460  x:  0.00001  99.00000  

29 (RND4__GCA_000974835.1) ... 28 (RND4__GCA_000959505.1)
  0  0.0000   4485.750018  x:  0.35883   0.86265  
  1 99.0000   4127.327568  x:  0.00001   0.86357  
  2 976.3314   4127.327568  x:  0.00001   0.86357  
  3  0.0000   4127.327563  x:  0.00001   0.92476  
  4  0.0076   4127.327481  x:  0.00001   5.62913  
  5  0.5880   4127.327476  x:  0.00001   7.40180  
  6  0.2216   4127.327463  x:  0.00001  28.26024  
  7  2.6073   4127.327462  x:  0.00001  41.44324  
  8  1.6479   4127.327460  x:  0.00001  99.00000  
  9 11.6483   4127.327460  x:  0.00001  99.00000  

30 (RND4__GCA_000182275.1) ... 1 (RND4__GCA_000198775.1)
  0  0.0000   6127.284270  x:  0.60885   0.67376  
  1 99.0000   6007.584308  x:  0.71764   0.15546  
  2 239.3881   6007.561239  x:  0.72380   0.15655  
  3  7.4075   6007.552658  x:  0.72649   0.15468  
  4  0.0231   6007.552658  x:  0.72654   0.15468  

30 (RND4__GCA_000182275.1) ... 2 (RND4__GCA_000756855.1)
  0  0.0000   5611.733289  x:  0.46827   0.75316  
  1 99.0000   5561.702942  x:  0.28122   0.45901  
  2 237.9395   5499.296428  x:  0.25228   0.12462  
  3 989.4911   5480.672632  x:  0.30642   0.07253  
  4  0.2311   5458.328491  x:  0.40273   0.12577  
  5  0.5035   5455.774594  x:  0.44275   0.10108  
  6  0.0214   5455.772586  x:  0.44183   0.10052  
  7  0.0008   5455.772499  x:  0.44156   0.10063  
  8  0.0003   5455.772499  x:  0.44156   0.10063  

30 (RND4__GCA_000182275.1) ... 3 (RND4__GCA_000959725.1)
  0  0.0000   5621.781167  x:  0.46986   0.80312  
  1 99.0000   5577.198954  x:  0.28989   0.53703  
  2 233.3353   5497.458262  x:  0.25545   0.12355  
  3 848.9522   5482.755993  x:  0.29853   0.07474  
  4  0.2549   5458.196905  x:  0.40593   0.12619  
  5  0.5517   5455.773062  x:  0.44087   0.10045  
  6  0.0206   5455.772516  x:  0.44146   0.10069  
  7  0.0005   5455.772499  x:  0.44156   0.10063  
  8  0.0001   5455.772499  x:  0.44156   0.10063  

30 (RND4__GCA_000182275.1) ... 4 (RND4__GCA_000194745.1)
  0  0.0000   5635.028113  x:  0.45812   0.83663  
  1 99.0000   5584.085610  x:  0.27203   0.49931  
  2 217.9730   5516.386709  x:  0.23707   0.12751  
  3 1255.5153   5498.721598  x:  0.27755   0.07330  
  4  0.2849   5465.241918  x:  0.40163   0.13304  
  5  0.5082   5461.239384  x:  0.44295   0.09848  
  6  0.0239   5461.227661  x:  0.44573   0.09957  
  7  0.0020   5461.227014  x:  0.44635   0.09920  
  8  0.0009   5461.227014  x:  0.44634   0.09920  
  9  0.0000   5461.227014  x:  0.44634   0.09920  

30 (RND4__GCA_000182275.1) ... 5 (RND4__GCA_000300395.1)
  0  0.0000   5498.138304  x:  0.34754   0.84886  
  1 99.0000   5389.403258  x:  0.36903   0.14416  
  2 141.2170   5389.397573  x:  0.37135   0.14415  
  3  4.9597   5389.397484  x:  0.37139   0.14391  
  4  0.0038   5389.397484  x:  0.37137   0.14391  

30 (RND4__GCA_000182275.1) ... 6 (RND4__GCA_000022645.2)
  0  0.0000   5491.375229  x:  0.40085   0.80009  
  1 99.0000   5472.466803  x:  0.28734   0.65988  
  2 186.6897   5401.195712  x:  0.26811   0.15867  
  3 416.7132   5392.046621  x:  0.32483   0.11342  
  4  0.1334   5387.416482  x:  0.35965   0.15256  
  5  0.4288   5387.231707  x:  0.37076   0.14544  
  6  0.0084   5387.229940  x:  0.37011   0.14460  
  7  0.0009   5387.229936  x:  0.37005   0.14463  
  8  0.0001   5387.229936  x:  0.37005   0.14463  

30 (RND4__GCA_000182275.1) ... 7 (RND4__GCA_000960995.1)
  0  0.0000   5487.554679  x:  0.32442   0.79085  
  1 99.0000   5431.178191  x:  0.61226   0.15881  
  2 159.7442   5427.270695  x:  0.61098   0.11245  
  3 743.2302   5387.548530  x:  0.37168   0.15926  
  4  0.2292   5387.231456  x:  0.36887   0.14492  
  5  0.0131   5387.229937  x:  0.37005   0.14460  
  6  0.0023   5387.229936  x:  0.37005   0.14463  
  7  0.0000   5387.229936  x:  0.37005   0.14463  

30 (RND4__GCA_000182275.1) ... 8 (RND4__GCA_000365245.1)
  0  0.0000   5519.043534  x:  0.35161   0.95672  
  1 99.0000   5392.245067  x:  0.34871   0.14279  
  2 134.5968   5391.614891  x:  0.37056   0.13317  
  3 63.9649   5391.504430  x:  0.37447   0.14015  
  4  0.1453   5391.504346  x:  0.37471   0.14001  
  5  0.0003   5391.504346  x:  0.37471   0.14001  
  6  0.0000   5391.504346  x:  0.37471   0.14001  

30 (RND4__GCA_000182275.1) ... 9 (RND4__GCA_000835205.1)
  0  0.0000   5497.958832  x:  0.37576   0.77067  
  1 99.0000   5463.250993  x:  0.24195   0.41957  
  2 152.7877   5436.891437  x:  0.23214   0.17618  
  3 1430.9093   5411.555399  x:  0.33923   0.11684  
  4  0.1405   5407.487613  x:  0.35942   0.16089  
  5  0.2583   5407.253514  x:  0.37358   0.15580  
  6  0.0086   5407.250378  x:  0.37314   0.15442  
  7  0.0011   5407.250376  x:  0.37310   0.15441  
  8  0.0000   5407.250376  x:  0.37310   0.15441  

30 (RND4__GCA_000182275.1) ... 10 (RND4__GCA_001411805.1)
  0  0.0000   5530.342438  x:  0.36264   0.91580  
  1 99.0000   5441.509845  x:  0.28474   0.19369  
  2 125.7396   5438.710839  x:  0.29971   0.15114  
  3 610.4915   5430.653683  x:  0.36954   0.18230  
  4  0.2457   5430.457206  x:  0.37567   0.16984  
  5  0.0109   5430.456930  x:  0.37612   0.17001  
  6  0.0004   5430.456930  x:  0.37613   0.16999  

30 (RND4__GCA_000182275.1) ... 11 (RND4__GCA_000687455.2)
  0  0.0000   5216.750404  x:  0.26021   0.93726  
  1 99.0000   5204.762864  x:  0.18959   0.75748  
  2 111.0051   5138.770467  x:  0.16674   0.14900  
  3 959.5890   5131.736394  x:  0.19093   0.09855  
  4  0.2002   5120.187210  x:  0.24705   0.15252  
  5  0.4782   5119.542039  x:  0.25994   0.13366  
  6  0.0125   5119.540893  x:  0.25941   0.13300  
  7  0.0007   5119.540871  x:  0.25932   0.13309  
  8  0.0001   5119.540871  x:  0.25932   0.13309  
  9  0.0000   5119.540871  x:  0.25932   0.13309  
 10  0.0000   5119.540871  x:  0.25932   0.13309  

30 (RND4__GCA_000182275.1) ... 12 (RND4__GCA_000833595.1)
  0  0.0000   5195.586721  x:  0.27908   0.84956  
  1 99.0000   5188.645520  x:  0.22023   0.79411  
  2 157.7427   5108.374822  x:  0.20810   0.13256  
  3 215.5693   5105.337089  x:  0.23856   0.10625  
  4  0.0679   5104.021251  x:  0.25324   0.12935  
  5  0.3733   5104.005444  x:  0.25586   0.12734  
  6  0.0025   5104.005350  x:  0.25574   0.12713  
  7  0.0002   5104.005350  x:  0.25574   0.12713  

30 (RND4__GCA_000182275.1) ... 13 (RND4__GCA_000959245.1)
  0  0.0000   5160.499365  x:  0.22297   0.67523  
  1 99.0000   5149.708203  x:  0.31636   0.52323  
  2 140.5931   5103.204577  x:  0.33627   0.12549  
  3 534.6540   5093.113673  x:  0.25043   0.13010  
  4  0.0624   5093.112969  x:  0.25038   0.13084  
  5  0.0062   5093.112969  x:  0.25039   0.13083  
  6  0.0000   5093.112969  x:  0.25039   0.13083  

30 (RND4__GCA_000182275.1) ... 14 (RND4__GCA_001530605.1)
  0  0.0000   5163.360520  x:  0.21980   0.93721  
  1 99.0000   5153.116401  x:  0.31096   0.76001  
  2 119.3211   5070.716172  x:  0.34293   0.10912  
  3 636.1733   5058.074759  x:  0.24808   0.09654  
  4  0.0681   5057.423388  x:  0.24123   0.11463  
  5  0.4587   5057.412632  x:  0.24359   0.11520  
  6  0.0035   5057.412597  x:  0.24354   0.11534  
  7  0.0001   5057.412597  x:  0.24354   0.11534  

30 (RND4__GCA_000182275.1) ... 15 (RND4__GCA_001527585.1)
  0  0.0000   5180.458581  x:  0.23457   0.87113  
  1 99.0000   5100.396857  x:  0.38402   0.11843  
  2 116.5178   5098.758126  x:  0.37885   0.09158  
  3 760.4004   5078.838127  x:  0.25193   0.11436  
  4  0.2493   5078.836982  x:  0.25200   0.11519  
  5  0.0007   5078.836980  x:  0.25196   0.11520  
  6  0.0001   5078.836980  x:  0.25196   0.11519  

30 (RND4__GCA_000182275.1) ... 16 (RND4__GCA_001523185.1)
  0  0.0000   5177.630707  x:  0.24318   0.94031  
  1 99.0000   5145.820375  x:  0.14110   0.48584  
  2 110.5972   5114.028715  x:  0.12201   0.14551  
  3 4047.6031   5099.514351  x:  0.14546   0.07855  
  4  0.2722   5072.807500  x:  0.22216   0.15886  
  5  0.3442   5069.451570  x:  0.24752   0.11454  
  6  0.0213   5069.450266  x:  0.24815   0.11510  
  7  0.0005   5069.450193  x:  0.24829   0.11493  
  8  0.0003   5069.450193  x:  0.24829   0.11493  
  9  0.0000   5069.450193  x:  0.24829   0.11493  

30 (RND4__GCA_000182275.1) ... 17 (RND4__GCA_001526815.1)
  0  0.0000   5156.513818  x:  0.24546   0.84216  
  1 99.0000   5143.491156  x:  0.17503   0.66543  
  2 121.4691   5081.691286  x:  0.15426   0.13382  
  3 1028.6290   5075.110736  x:  0.17493   0.08707  
  4  0.2081   5062.738776  x:  0.23243   0.13689  
  5  0.3848   5062.006933  x:  0.24487   0.11755  
  6  0.0127   5062.006697  x:  0.24468   0.11724  
  7  0.0003   5062.006687  x:  0.24461   0.11728  

30 (RND4__GCA_000182275.1) ... 18 (RND4__GCA_001532925.1)
  0  0.0000   5163.213984  x:  0.27358   0.79284  
  1 99.0000   5154.975754  x:  0.21048   0.73242  
  2 172.7348   5074.409636  x:  0.19839   0.12029  
  3 242.8892   5070.979530  x:  0.22941   0.09437  
  4  0.0708   5069.432057  x:  0.24524   0.11754  
  5  0.3672   5069.406647  x:  0.24851   0.11516  
  6  0.0030   5069.406480  x:  0.24835   0.11490  
  7  0.0003   5069.406480  x:  0.24834   0.11491  

30 (RND4__GCA_000182275.1) ... 19 (RND4__GCA_001533495.1)
  0  0.0000   5173.720000  x:  0.25004   0.90221  
  1 99.0000   5162.683550  x:  0.18354   0.75260  
  2 121.1179   5087.069111  x:  0.16107   0.12760  
  3 807.5179   5080.885818  x:  0.18323   0.08478  
  4  0.1819   5070.014492  x:  0.23714   0.13136  
  5  0.4950   5069.451012  x:  0.24881   0.11536  
  6  0.0109   5069.450208  x:  0.24837   0.11486  
  7  0.0005   5069.450193  x:  0.24829   0.11493  
  8  0.0001   5069.450193  x:  0.24829   0.11493  
  9  0.0000   5069.450193  x:  0.24829   0.11493  

30 (RND4__GCA_000182275.1) ... 20 (RND4__GCA_001533645.1)
  0  0.0000   5169.684233  x:  0.25191   0.80769  
  1 99.0000   5154.310114  x:  0.17512   0.61266  
  2 128.8660   5096.361252  x:  0.15419   0.12871  
  3 1147.6683   5087.563738  x:  0.18118   0.08041  
  4  0.1811   5075.017359  x:  0.23642   0.13302  
  5  0.4456   5074.145151  x:  0.25195   0.11401  
  6  0.0125   5074.142548  x:  0.25119   0.11309  
  7  0.0009   5074.142486  x:  0.25103   0.11322  
  8  0.0002   5074.142486  x:  0.25103   0.11321  
  9  0.0000   5074.142486  x:  0.25103   0.11322  
 10  0.0000   5074.142486  x:  0.25103   0.11322  

30 (RND4__GCA_000182275.1) ... 21 (RND4__GCA_001526825.1)
  0  0.0000   5177.336556  x:  0.25950   0.99490  
  1 99.0000   5171.549939  x:  0.20774   0.93544  
  2 136.1506   5070.396458  x:  0.19245   0.12227  
  3 252.9263   5067.274983  x:  0.21704   0.09370  
  4  0.0862   5064.588452  x:  0.24166   0.12097  
  5  0.5551   5064.533477  x:  0.24607   0.11687  
  6  0.0042   5064.533128  x:  0.24581   0.11652  
  7  0.0004   5064.533127  x:  0.24579   0.11652  

30 (RND4__GCA_000182275.1) ... 22 (RND4__GCA_001527265.1)
  0  0.0000   5157.447141  x:  0.24941   0.81875  
  1 99.0000   5146.514483  x:  0.18334   0.67997  
  2 127.8421   5080.009109  x:  0.16393   0.12845  
  3 740.9467   5073.188903  x:  0.19137   0.08538  
  4  0.1471   5065.029163  x:  0.23542   0.13027  
  5  0.4707   5064.609650  x:  0.24650   0.11736  
  6  0.0096   5064.607494  x:  0.24580   0.11652  
  7  0.0008   5064.607472  x:  0.24571   0.11659  
  8  0.0001   5064.607472  x:  0.24571   0.11659  

30 (RND4__GCA_000182275.1) ... 23 (RND4__GCA_001527825.1)
  0  0.0000   5164.881842  x:  0.21082   0.87723  
  1 99.0000   5158.951651  x:  0.26958   0.81629  
  2 153.9495   5066.963843  x:  0.28467   0.11380  
  3 245.6560   5064.610111  x:  0.24585   0.11527  
  4  0.0290   5064.607343  x:  0.24576   0.11660  
  5  0.0262   5064.607337  x:  0.24571   0.11659  
  6  0.0001   5064.607337  x:  0.24571   0.11659  
  7  0.0000   5064.607337  x:  0.24571   0.11659  

30 (RND4__GCA_000182275.1) ... 24 (RND4__GCA_001532995.1)
  0  0.0000   5149.694625  x:  0.23778   0.62820  
  1 99.0000   5077.832837  x:  0.28052   0.11219  
  2 137.7561   5077.065749  x:  0.26406   0.09999  
  3 100.4360   5076.593042  x:  0.25164   0.11184  
  4  0.1573   5076.591578  x:  0.25233   0.11240  
  5  0.0009   5076.591564  x:  0.25227   0.11247  
  6  0.0001   5076.591564  x:  0.25227   0.11247  

30 (RND4__GCA_000182275.1) ... 25 (RND4__GCA_001534185.1)
  0  0.0000   5142.363399  x:  0.21703   0.66506  
  1 99.0000   5130.448500  x:  0.31540   0.51117  
  2 153.5491   5078.090167  x:  0.33736   0.11056  
  3 553.1862   5067.016222  x:  0.24712   0.11397  
  4  0.0635   5067.011175  x:  0.24697   0.11578  
  5  0.0174   5067.011168  x:  0.24703   0.11575  
  6  0.0001   5067.011168  x:  0.24702   0.11574  
  7  0.0000   5067.011168  x:  0.24702   0.11574  
  8  0.0000   5067.011168  x:  0.24702   0.11574  

30 (RND4__GCA_000182275.1) ... 26 (RND4__GCA_000152585.1)
  0  0.0000   4676.255924  x:  0.11198   0.97186  
  1 99.0000   4675.023674  x:  0.09610   0.95980  
  2 117.1644   4574.708210  x:  0.09153   0.00100  
  3 113.1710   4565.257805  x:  0.09171   0.01744  
  4  0.9445   4564.508181  x:  0.10418   0.01742  
  5  0.0136   4564.507914  x:  0.10398   0.01732  
  6  0.0000   4564.507561  x:  0.10415   0.01715  
  7  0.0001   4564.507561  x:  0.10415   0.01715  
  8  0.0000   4564.507561  x:  0.10415   0.01715  

30 (RND4__GCA_000182275.1) ... 27 (RND4__GCA_000497165.1)
  0  0.0000   4666.470727  x:  0.10210   0.84720  
  1 99.0000   4628.368459  x:  0.03737   0.18052  
  2 78.5361   4618.543565  x:  0.02991   0.03392  
  3 37152.9916   4614.398217  x:  0.03136   0.01166  
  4  0.3711   4568.401774  x:  0.09412   0.04815  
  5  0.0621   4564.651130  x:  0.09859   0.01683  
  6  0.0131   4564.509003  x:  0.10409   0.01757  
  7  0.0016   4564.507566  x:  0.10417   0.01716  
  8  0.0012   4564.507561  x:  0.10415   0.01715  
  9  0.0000   4564.507561  x:  0.10415   0.01715  
 10  0.0000   4564.507561  x:  0.10415   0.01715  

30 (RND4__GCA_000182275.1) ... 28 (RND4__GCA_000959505.1)
  0  0.0000   4673.272163  x:  0.10709   0.93531  
  1 99.0000   4672.040823  x:  0.09183   0.91429  
  2 90.0228   4575.944081  x:  0.08447   0.00100  
  3 217.1321   4566.423804  x:  0.08479   0.01768  
  4  0.8992   4564.509557  x:  0.10417   0.01765  
  5  0.0208   4564.508301  x:  0.10398   0.01743  
  6  0.0000   4564.507614  x:  0.10404   0.01714  
  7  0.0002   4564.507561  x:  0.10415   0.01714  
  8  0.0001   4564.507561  x:  0.10415   0.01715  
  9  0.0000   4564.507561  x:  0.10415   0.01715  
 10  0.0000   4564.507561  x:  0.10415   0.01715  

30 (RND4__GCA_000182275.1) ... 29 (RND4__GCA_000974835.1)
  0  0.0000   4671.487729  x:  0.09736   0.91208  
  1 99.0000   4669.755758  x:  0.11837   0.87328  
  2 84.3900   4576.164414  x:  0.12923   0.00100  
  3 345.2663   4566.811751  x:  0.12873   0.01710  
  4  0.8590   4564.507570  x:  0.10416   0.01711  
  5  0.0197   4564.507569  x:  0.10414   0.01712  
  6  0.0000   4564.507562  x:  0.10415   0.01714  
  7  0.0000   4564.507561  x:  0.10415   0.01715  

31 (RND4__GCA_000182295.1) ... 1 (RND4__GCA_000198775.1)
  0  0.0000   6142.517491  x:  0.76345   0.71022  
  1 99.0000   6036.490071  x:  0.51121   0.22945  
  2 262.3278   6028.554580  x:  0.52858   0.16180  
  3 433.3793   6008.151148  x:  0.71224   0.17188  
  4  0.2409   6007.565127  x:  0.72104   0.15487  
  5  0.0242   6007.552660  x:  0.72658   0.15471  
  6  0.0037   6007.552658  x:  0.72654   0.15468  
  7  0.0001   6007.552658  x:  0.72654   0.15468  

31 (RND4__GCA_000182295.1) ... 2 (RND4__GCA_000756855.1)
  0  0.0000   5650.316288  x:  0.47399   0.95614  
  1 99.0000   5617.155200  x:  0.31260   0.75360  
  2 221.3130   5489.581101  x:  0.27037   0.11936  
  3 560.1312   5481.090489  x:  0.29925   0.07942  
  4  0.2864   5457.362572  x:  0.41526   0.12209  
  5  0.6754   5455.778909  x:  0.43909   0.10015  
  6  0.0174   5455.772617  x:  0.44134   0.10080  
  7  0.0016   5455.772499  x:  0.44156   0.10063  
  8  0.0003   5455.772499  x:  0.44156   0.10063  

31 (RND4__GCA_000182295.1) ... 3 (RND4__GCA_000959725.1)
  0  0.0000   5612.400898  x:  0.46753   0.75696  
  1 99.0000   5562.498789  x:  0.28085   0.46167  
  2 236.8331   5499.692330  x:  0.25160   0.12478  
  3 997.4294   5481.151381  x:  0.30498   0.07260  
  4  0.2331   5458.380328  x:  0.40252   0.12613  
  5  0.5052   5455.774121  x:  0.44261   0.10102  
  6  0.0215   5455.772568  x:  0.44180   0.10053  
  7  0.0007   5455.772499  x:  0.44156   0.10063  
  8  0.0003   5455.772499  x:  0.44156   0.10063  
  9  0.0000   5455.772499  x:  0.44156   0.10063  

31 (RND4__GCA_000182295.1) ... 4 (RND4__GCA_000194745.1)
  0  0.0000   5620.519859  x:  0.39538   0.77732  
  1 99.0000   5461.289421  x:  0.45533   0.09895  
  2 199.6752   5461.234897  x:  0.44782   0.09774  
  3 14.3037   5461.227016  x:  0.44630   0.09922  
  4  0.0403   5461.227014  x:  0.44634   0.09920  
  5  0.0000   5461.227014  x:  0.44634   0.09920  
  6  0.0000   5461.227014  x:  0.44634   0.09920  

31 (RND4__GCA_000182295.1) ... 5 (RND4__GCA_000300395.1)
  0  0.0000   5483.406681  x:  0.35740   0.74728  
  1 99.0000   5400.320149  x:  0.28058   0.16598  
  2 151.8819   5397.321273  x:  0.29657   0.12754  
  3 522.2887   5389.608168  x:  0.36430   0.15497  
  4  0.2212   5389.397802  x:  0.37088   0.14377  
  5  0.0102   5389.397484  x:  0.37136   0.14393  
  6  0.0004   5389.397484  x:  0.37137   0.14391  
  7  0.0000   5389.397484  x:  0.37137   0.14391  

31 (RND4__GCA_000182295.1) ... 6 (RND4__GCA_000022645.2)
  0  0.0000   5497.792462  x:  0.39586   0.84896  
  1 99.0000   5479.880449  x:  0.28592   0.70594  
  2 177.3224   5402.453066  x:  0.26419   0.15943  
  3 434.1530   5393.471889  x:  0.31565   0.11233  
  4  0.1451   5387.496304  x:  0.35813   0.15462  
  5  0.4908   5387.232273  x:  0.37080   0.14561  
  6  0.0097   5387.229954  x:  0.37017   0.14458  
  7  0.0010   5387.229936  x:  0.37005   0.14463  
  8  0.0001   5387.229936  x:  0.37005   0.14463  

31 (RND4__GCA_000182295.1) ... 7 (RND4__GCA_000960995.1)
  0  0.0000   5494.637005  x:  0.31094   0.83205  
  1 99.0000   5476.245254  x:  0.46026   0.63652  
  2 178.2080   5399.922992  x:  0.49311   0.13338  
  3 483.6596   5387.390131  x:  0.37097   0.15491  
  4  0.0809   5387.229942  x:  0.36998   0.14465  
  5  0.0973   5387.229936  x:  0.37005   0.14463  
  6  0.0001   5387.229936  x:  0.37005   0.14463  
  7  0.0000   5387.229936  x:  0.37005   0.14463  

31 (RND4__GCA_000182295.1) ... 8 (RND4__GCA_000365245.1)
  0  0.0000   5517.642157  x:  0.38050   0.93881  
  1 99.0000   5494.675642  x:  0.26214   0.70349  
  2 152.3810   5421.280333  x:  0.23258   0.16435  
  3 874.0722   5410.260370  x:  0.26869   0.10611  
  4  0.2443   5392.798173  x:  0.35228   0.16520  
  5  0.5101   5391.504828  x:  0.37516   0.14037  
  6  0.0177   5391.504367  x:  0.37484   0.13994  
  7  0.0004   5391.504346  x:  0.37471   0.14001  
  8  0.0001   5391.504346  x:  0.37471   0.14001  
  9  0.0000   5391.504346  x:  0.37471   0.14001  

31 (RND4__GCA_000182295.1) ... 9 (RND4__GCA_000835205.1)
  0  0.0000   5513.029019  x:  0.38615   0.87464  
  1 99.0000   5493.632193  x:  0.27497   0.68240  
  2 154.7887   5428.071871  x:  0.25169   0.17379  
  3 647.7879   5416.503755  x:  0.30455   0.11672  
  4  0.1700   5407.772237  x:  0.35660   0.16939  
  5  0.5026   5407.255621  x:  0.37442   0.15583  
  6  0.0128   5407.250415  x:  0.37327   0.15433  
  7  0.0015   5407.250376  x:  0.37310   0.15442  
  8  0.0002   5407.250376  x:  0.37310   0.15441  
  9  0.0000   5407.250376  x:  0.37310   0.15441  

31 (RND4__GCA_000182295.1) ... 10 (RND4__GCA_001411805.1)
  0  0.0000   5508.147546  x:  0.39761   0.73345  
  1 99.0000   5488.892670  x:  0.28558   0.55983  
  2 165.4699   5444.447741  x:  0.27383   0.18503  
  3 533.3607   5432.430932  x:  0.35540   0.13989  
  4  0.1150   5430.502486  x:  0.37009   0.17303  
  5  0.2447   5430.457286  x:  0.37640   0.17044  
  6  0.0046   5430.456930  x:  0.37612   0.17001  
  7  0.0004   5430.456930  x:  0.37613   0.16999  

31 (RND4__GCA_000182295.1) ... 11 (RND4__GCA_000687455.2)
  0  0.0000   5220.045612  x:  0.28958   0.94436  
  1 99.0000   5213.053832  x:  0.22855   0.89631  
  2 166.2405   5122.852372  x:  0.21721   0.13779  
  3 173.8656   5120.492117  x:  0.24513   0.11425  
  4  0.0611   5119.550109  x:  0.25733   0.13471  
  5  0.3730   5119.540916  x:  0.25940   0.13324  
  6  0.0020   5119.540871  x:  0.25932   0.13309  
  7  0.0002   5119.540871  x:  0.25932   0.13309  

31 (RND4__GCA_000182295.1) ... 12 (RND4__GCA_000833595.1)
  0  0.0000   5190.541632  x:  0.25436   0.82067  
  1 99.0000   5172.352729  x:  0.17118   0.56206  
  2 115.8422   5129.946559  x:  0.15170   0.14777  
  3 1639.5794   5118.946796  x:  0.18193   0.08947  
  4  0.1928   5105.165436  x:  0.23852   0.15193  
  5  0.4088   5104.010035  x:  0.25694   0.12831  
  6  0.0148   5104.005486  x:  0.25598   0.12695  
  7  0.0013   5104.005350  x:  0.25574   0.12714  
  8  0.0003   5104.005350  x:  0.25574   0.12713  

31 (RND4__GCA_000182295.1) ... 13 (RND4__GCA_000959245.1)
  0  0.0000   5161.082873  x:  0.23908   0.68533  
  1 99.0000   5093.418638  x:  0.26399   0.13067  
  2 119.2342   5093.152980  x:  0.25247   0.12575  
  3 47.6224   5093.112992  x:  0.25028   0.13082  
  4  0.0609   5093.112969  x:  0.25039   0.13083  
  5  0.0001   5093.112969  x:  0.25039   0.13083  
  6  0.0000   5093.112969  x:  0.25039   0.13083  
  7  0.0000   5093.112969  x:  0.25039   0.13083  

31 (RND4__GCA_000182295.1) ... 14 (RND4__GCA_001530605.1)
  0  0.0000   5156.148220  x:  0.24864   0.86932  
  1 99.0000   5147.473141  x:  0.18888   0.75974  
  2 126.5204   5069.696917  x:  0.16974   0.12500  
  3 551.9938   5064.243421  x:  0.19542   0.08639  
  4  0.1326   5057.683479  x:  0.23528   0.12613  
  5  0.5118   5057.414586  x:  0.24378   0.11642  
  6  0.0080   5057.412649  x:  0.24372   0.11533  
  7  0.0010   5057.412597  x:  0.24354   0.11534  
  8  0.0001   5057.412597  x:  0.24354   0.11534  
  9  0.0000   5057.412597  x:  0.24354   0.11534  

31 (RND4__GCA_000182295.1) ... 15 (RND4__GCA_001527585.1)
  0  0.0000   5181.170838  x:  0.28364   0.84951  
  1 99.0000   5172.618967  x:  0.21764   0.79570  
  2 183.7870   5082.940265  x:  0.20597   0.12004  
  3 203.1041   5080.195692  x:  0.23404   0.09623  
  4  0.0673   5078.854818  x:  0.24938   0.11742  
  5  0.3773   5078.837079  x:  0.25210   0.11539  
  6  0.0026   5078.836980  x:  0.25197   0.11519  
  7  0.0002   5078.836980  x:  0.25196   0.11519  

31 (RND4__GCA_000182295.1) ... 16 (RND4__GCA_001523185.1)
  0  0.0000   5179.388388  x:  0.25945   0.94857  
  1 99.0000   5172.770445  x:  0.20470   0.87632  
  2 134.6735   5077.110859  x:  0.18767   0.12173  
  3 318.0613   5073.311344  x:  0.21292   0.09023  
  4  0.1007   5069.549975  x:  0.24290   0.12103  
  5  0.5539   5069.450850  x:  0.24859   0.11547  
  6  0.0054   5069.450198  x:  0.24835   0.11491  
  7  0.0005   5069.450193  x:  0.24829   0.11493  

31 (RND4__GCA_000182295.1) ... 17 (RND4__GCA_001526815.1)
  0  0.0000   5150.157601  x:  0.27162   0.76719  
  1 99.0000   5141.965557  x:  0.20885   0.70977  
  2 176.3561   5066.386856  x:  0.19810   0.12258  
  3 230.6287   5063.334939  x:  0.22760   0.09763  
  4  0.0668   5062.026128  x:  0.24186   0.11952  
  5  0.3184   5062.006811  x:  0.24475   0.11752  
  6  0.0027   5062.006687  x:  0.24462   0.11728  
  7  0.0002   5062.006687  x:  0.24461   0.11728  

31 (RND4__GCA_000182295.1) ... 18 (RND4__GCA_001532925.1)
  0  0.0000   5178.421749  x:  0.25227   0.94423  
  1 99.0000   5169.863294  x:  0.19237   0.83120  
  2 121.8651   5082.664921  x:  0.17109   0.12521  
  3 561.3126   5077.893182  x:  0.19217   0.08724  
  4  0.1583   5069.734218  x:  0.23975   0.12721  
  5  0.5191   5069.407096  x:  0.24880   0.11527  
  6  0.0089   5069.406485  x:  0.24838   0.11486  
  7  0.0005   5069.406480  x:  0.24834   0.11491  
  8  0.0001   5069.406480  x:  0.24834   0.11491  
  9  0.0000   5069.406480  x:  0.24834   0.11491  

31 (RND4__GCA_000182295.1) ... 19 (RND4__GCA_001533495.1)
  0  0.0000   5164.125596  x:  0.26527   0.80830  
  1 99.0000   5156.267415  x:  0.20511   0.73701  
  2 154.5140   5076.260168  x:  0.19082   0.12169  
  3 306.1810   5072.273420  x:  0.21981   0.09122  
  4  0.0880   5069.517975  x:  0.24360   0.11969  
  5  0.4211   5069.450686  x:  0.24862   0.11534  
  6  0.0046   5069.450194  x:  0.24831   0.11492  
  7  0.0004   5069.450193  x:  0.24829   0.11493  
  8  0.0000   5069.450193  x:  0.24829   0.11493  

31 (RND4__GCA_000182295.1) ... 20 (RND4__GCA_001533645.1)
  0  0.0000   5183.480660  x:  0.23549   0.93015  
  1 99.0000   5085.285496  x:  0.34214   0.11296  
  2 111.2001   5084.006526  x:  0.33443   0.09057  
  3 502.5594   5074.161180  x:  0.25062   0.10998  
  4  0.3105   5074.142669  x:  0.25136   0.11313  
  5  0.0027   5074.142486  x:  0.25103   0.11322  
  6  0.0005   5074.142486  x:  0.25103   0.11321  
  7  0.0000   5074.142486  x:  0.25103   0.11321  
  8  0.0000   5074.142486  x:  0.25103   0.11321  
check convergence!


31 (RND4__GCA_000182295.1) ... 21 (RND4__GCA_001526825.1)
  0  0.0000   5170.124839  x:  0.26280   0.92332  
  1 99.0000   5163.750559  x:  0.20818   0.86451  
  2 146.8436   5070.020633  x:  0.19408   0.12352  
  3 246.4683   5067.810159  x:  0.21121   0.09620  
  4  0.1042   5064.595847  x:  0.24201   0.12184  
  5  0.3716   5064.533241  x:  0.24598   0.11669  
  6  0.0047   5064.533127  x:  0.24580   0.11652  
  7  0.0002   5064.533127  x:  0.24579   0.11652  
  8  0.0000   5064.533127  x:  0.24579   0.11652  

31 (RND4__GCA_000182295.1) ... 22 (RND4__GCA_001527265.1)
  0  0.0000   5176.126947  x:  0.25769   0.98454  
  1 99.0000   5170.190222  x:  0.20564   0.92014  
  2 132.8813   5071.169953  x:  0.18958   0.12276  
  3 279.6368   5067.796614  x:  0.21423   0.09281  
  4  0.0924   5064.678971  x:  0.24108   0.12172  
  5  0.5609   5064.607930  x:  0.24603   0.11698  
  6  0.0047   5064.607473  x:  0.24572   0.11658  
  7  0.0004   5064.607472  x:  0.24571   0.11659  
  8  0.0000   5064.607472  x:  0.24571   0.11659  
  9  0.0000   5064.607472  x:  0.24571   0.11659  

31 (RND4__GCA_000182295.1) ... 23 (RND4__GCA_001527825.1)
  0  0.0000   5153.537510  x:  0.26182   0.77732  
  1 99.0000   5145.598857  x:  0.20195   0.70349  
  2 153.0504   5071.530653  x:  0.18822   0.12364  
  3 324.1573   5067.351880  x:  0.21815   0.09242  
  4  0.0872   5064.674877  x:  0.24102   0.12137  
  5  0.3929   5064.607846  x:  0.24603   0.11702  
  6  0.0045   5064.607338  x:  0.24572   0.11658  
  7  0.0004   5064.607337  x:  0.24571   0.11659  
  8  0.0000   5064.607337  x:  0.24571   0.11659  

31 (RND4__GCA_000182295.1) ... 24 (RND4__GCA_001532995.1)
  0  0.0000   5162.818323  x:  0.23415   0.72677  
  1 99.0000   5090.157814  x:  0.35361   0.11628  
  2 130.2280   5088.392058  x:  0.34533   0.08968  
  3 507.5787   5076.600881  x:  0.25199   0.11019  
  4  0.2402   5076.591660  x:  0.25251   0.11241  
  5  0.0020   5076.591564  x:  0.25227   0.11247  
  6  0.0003   5076.591564  x:  0.25227   0.11247  
  7  0.0000   5076.591564  x:  0.25227   0.11247  
  8  0.0000   5076.591564  x:  0.25227   0.11247  
  9  0.0000   5076.591564  x:  0.25227   0.11247  
 10  0.0000   5076.591564  x:  0.25227   0.11247  
 11  0.0000   5076.591564  x:  0.25227   0.11247  
 12  0.0001   5076.591564  x:  0.25227   0.11247  

31 (RND4__GCA_000182295.1) ... 25 (RND4__GCA_001534185.1)
  0  0.0000   5149.613074  x:  0.26714   0.71418  
  1 99.0000   5140.768581  x:  0.20347   0.64075  
  2 165.9249   5073.417611  x:  0.19131   0.12210  
  3 315.0193   5068.971109  x:  0.22126   0.09787  
  4  0.0759   5067.268632  x:  0.23702   0.12390  
  5  0.3134   5067.011904  x:  0.24737   0.11629  
  6  0.0092   5067.011170  x:  0.24706   0.11573  
  7  0.0006   5067.011168  x:  0.24702   0.11574  

31 (RND4__GCA_000182295.1) ... 26 (RND4__GCA_000152585.1)
  0  0.0000   4653.171331  x:  0.09456   0.68593  
  1 99.0000   4651.379592  x:  0.11523   0.65933  
  2 114.1564   4575.244280  x:  0.12330   0.00100  
  3 249.5867   4565.877329  x:  0.12278   0.01715  
  4  0.6461   4564.507562  x:  0.10416   0.01715  
  5  0.0150   4564.507562  x:  0.10415   0.01715  
  6  0.0000   4564.507561  x:  0.10415   0.01715  
  7  0.0000   4564.507561  x:  0.10415   0.01715  
  8  0.0000   4564.507561  x:  0.10415   0.01715  

31 (RND4__GCA_000182295.1) ... 27 (RND4__GCA_000497165.1)
  0  0.0000   4649.800346  x:  0.09034   0.64493  
  1 99.0000   4648.062533  x:  0.10966   0.62975  
  2 151.8040   4574.267791  x:  0.11425   0.00100  
  3 154.8434   4564.906384  x:  0.11394   0.01711  
  4  0.6165   4564.507571  x:  0.10416   0.01711  
  5  0.0078   4564.507569  x:  0.10414   0.01712  
  6  0.0000   4564.507562  x:  0.10415   0.01714  
  7  0.0000   4564.507561  x:  0.10415   0.01715  
  8  0.0000   4564.507561  x:  0.10415   0.01715  
check convergence!


31 (RND4__GCA_000182295.1) ... 28 (RND4__GCA_000959505.1)
  0  0.0000   4672.544027  x:  0.09146   0.92057  
  1 99.0000   4671.390278  x:  0.10695   0.90984  
  2 129.4920   4574.019009  x:  0.11023   0.00100  
  3 110.2453   4564.657457  x:  0.11008   0.01712  
  4  0.8948   4564.507565  x:  0.10415   0.01713  
  5  0.0048   4564.507563  x:  0.10414   0.01713  
  6  0.0000   4564.507561  x:  0.10415   0.01715  
  7  0.0000   4564.507561  x:  0.10415   0.01715  
  8  0.0000   4564.507561  x:  0.10415   0.01715  
  9  0.0000   4564.507561  x:  0.10415   0.01715  
 10  0.0000   4564.507561  x:  0.10415   0.01715  
check convergence!


31 (RND4__GCA_000182295.1) ... 29 (RND4__GCA_000974835.1)
  0  0.0000   4659.593516  x:  0.08930   0.75336  
  1 99.0000   4658.021539  x:  0.10729   0.74185  
  2 157.2281   4574.038069  x:  0.11062   0.00100  
  3 120.9851   4564.675654  x:  0.11043   0.01712  
  4  0.7277   4564.507567  x:  0.10415   0.01712  
  5  0.0050   4564.507564  x:  0.10414   0.01713  
  6  0.0000   4564.507561  x:  0.10415   0.01715  
  7  0.0000   4564.507561  x:  0.10415   0.01715  
  8  0.0000   4564.507561  x:  0.10415   0.01715  

31 (RND4__GCA_000182295.1) ... 30 (RND4__GCA_000182275.1)
  0  0.0000   4193.755010  x:  0.06528   0.76628  
  1 99.0000   4127.327576  x:  0.00001   0.76632  

32 (RND4__GCA_001267755.1) ... 1 (RND4__GCA_000198775.1)
  0  0.0000   6185.900980  x:  0.77281   0.92644  
  1 99.0000   6097.598932  x:  0.45063   0.44847  
  2 240.7509   6058.667654  x:  0.42830   0.19930  
  3 904.8130   6019.583172  x:  0.59311   0.11981  
  4  0.2753   6006.261327  x:  0.66518   0.17701  
  5  0.4292   6004.482996  x:  0.72542   0.15886  
  6  0.0297   6004.453808  x:  0.72285   0.15579  
  7  0.0032   6004.453501  x:  0.72201   0.15600  
  8  0.0008   6004.453501  x:  0.72200   0.15600  

32 (RND4__GCA_001267755.1) ... 2 (RND4__GCA_000756855.1)
  0  0.0000   5614.908304  x:  0.46472   0.75776  
  1 99.0000   5562.277855  x:  0.27532   0.44017  
  2 234.0837   5504.755038  x:  0.24717   0.12543  
  3 1121.6390   5484.319024  x:  0.30307   0.07146  
  4  0.2322   5460.459599  x:  0.40130   0.12707  
  5  0.4941   5457.507151  x:  0.44456   0.10059  
  6  0.0224   5457.504815  x:  0.44359   0.09998  
  7  0.0009   5457.504699  x:  0.44327   0.10011  
  8  0.0004   5457.504699  x:  0.44327   0.10011  
  9  0.0000   5457.504699  x:  0.44327   0.10011  

32 (RND4__GCA_001267755.1) ... 3 (RND4__GCA_000959725.1)
  0  0.0000   5647.906005  x:  0.49992   0.90372  
  1 99.0000   5610.890505  x:  0.32365   0.72006  
  2 250.2922   5484.986681  x:  0.28559   0.11665  
  3 458.5267   5476.664189  x:  0.31939   0.07851  
  4  0.2487   5458.635368  x:  0.41979   0.11746  
  5  0.6828   5457.505491  x:  0.44237   0.09997  
  6  0.0157   5457.504700  x:  0.44326   0.10013  
  7  0.0006   5457.504699  x:  0.44327   0.10011  
  8  0.0000   5457.504699  x:  0.44327   0.10011  
  9  0.0000   5457.504699  x:  0.44327   0.10011  
 10  0.0000   5457.504699  x:  0.44327   0.10011  

32 (RND4__GCA_001267755.1) ... 4 (RND4__GCA_000194745.1)
  0  0.0000   5663.418029  x:  0.40372   0.99396  
  1 99.0000   5464.433686  x:  0.40587   0.10256  
  2 171.5926   5463.426356  x:  0.43275   0.09092  
  3 81.6249   5462.946330  x:  0.44659   0.09931  
  4  0.4077   5462.943779  x:  0.44811   0.09872  
  5  0.0014   5462.943776  x:  0.44807   0.09869  
  6  0.0000   5462.943776  x:  0.44807   0.09869  

32 (RND4__GCA_001267755.1) ... 5 (RND4__GCA_000300395.1)
  0  0.0000   5502.092014  x:  0.39338   0.88141  
  1 99.0000   5484.817457  x:  0.28561   0.73791  
  2 172.1937   5403.138287  x:  0.26245   0.16017  
  3 439.2382   5394.656026  x:  0.30897   0.11247  
  4  0.1550   5387.695907  x:  0.35703   0.15600  
  5  0.5153   5387.377484  x:  0.37057   0.14586  
  6  0.0105   5387.374903  x:  0.37003   0.14472  
  7  0.0011   5387.374870  x:  0.36986   0.14478  
  8  0.0002   5387.374870  x:  0.36986   0.14478  

32 (RND4__GCA_001267755.1) ... 6 (RND4__GCA_000022645.2)
  0  0.0000   5474.602230  x:  0.39009   0.71393  
  1 99.0000   5451.916949  x:  0.27113   0.52913  
  2 181.2152   5402.702341  x:  0.25640   0.16144  
  3 607.1252   5389.335684  x:  0.33117   0.11287  
  4  0.1299   5385.378207  x:  0.35745   0.15202  
  5  0.3265   5385.204087  x:  0.36916   0.14653  
  6  0.0081   5385.201826  x:  0.36858   0.14549  
  7  0.0009   5385.201824  x:  0.36854   0.14550  
  8  0.0000   5385.201824  x:  0.36854   0.14550  

32 (RND4__GCA_001267755.1) ... 7 (RND4__GCA_000960995.1)
  0  0.0000   5503.605665  x:  0.34598   0.93379  
  1 99.0000   5385.325161  x:  0.35794   0.14740  
  2 132.4266   5385.202018  x:  0.36893   0.14561  
  3 23.9151   5385.201954  x:  0.36889   0.14542  
  4  0.0032   5385.201824  x:  0.36854   0.14550  
  5  0.0004   5385.201824  x:  0.36854   0.14550  

32 (RND4__GCA_001267755.1) ... 8 (RND4__GCA_000365245.1)
  0  0.0000   5509.804239  x:  0.35999   0.91056  
  1 99.0000   5419.969224  x:  0.23365   0.19434  
  2 139.8600   5415.614217  x:  0.23939   0.13852  
  3 1797.9220   5390.010261  x:  0.36682   0.15931  
  4  0.1812   5389.506913  x:  0.37072   0.14077  
  5  0.0210   5389.500330  x:  0.37320   0.14088  
  6  0.0015   5389.500327  x:  0.37319   0.14084  
  7  0.0000   5389.500327  x:  0.37319   0.14084  

32 (RND4__GCA_001267755.1) ... 9 (RND4__GCA_000835205.1)
  0  0.0000   5513.479660  x:  0.38691   0.87729  
  1 99.0000   5494.496414  x:  0.27656   0.69078  
  2 155.5018   5427.455157  x:  0.25324   0.17334  
  3 621.4517   5416.213636  x:  0.30575   0.11706  
  4  0.1681   5407.745454  x:  0.35707   0.16890  
  5  0.5053   5407.259649  x:  0.37437   0.15577  
  6  0.0126   5407.254784  x:  0.37326   0.15433  
  7  0.0014   5407.254750  x:  0.37309   0.15441  
  8  0.0002   5407.254750  x:  0.37309   0.15441  

32 (RND4__GCA_001267755.1) ... 10 (RND4__GCA_001411805.1)
  0  0.0000   5542.153998  x:  0.41624   0.97990  
  1 99.0000   5528.689966  x:  0.31491   0.88330  
  2 174.7972   5438.568174  x:  0.29605   0.18116  
  3 249.3806   5433.077373  x:  0.34444   0.14108  
  4  0.1120   5430.516219  x:  0.37039   0.17471  
  5  0.4585   5430.462016  x:  0.37645   0.17043  
  6  0.0053   5430.461633  x:  0.37614   0.16998  
  7  0.0005   5430.461632  x:  0.37613   0.16999  
  8  0.0000   5430.461632  x:  0.37613   0.16999  

32 (RND4__GCA_001267755.1) ... 11 (RND4__GCA_000687455.2)
  0  0.0000   5204.054964  x:  0.25554   0.88232  
  1 99.0000   5186.154775  x:  0.17286   0.61374  
  2 110.2535   5140.803103  x:  0.15250   0.15613  
  3 1687.4530   5130.087783  x:  0.18180   0.09551  
  4  0.2062   5115.904867  x:  0.24018   0.16159  
  5  0.4333   5114.755333  x:  0.25768   0.13603  
  6  0.0152   5114.752330  x:  0.25689   0.13488  
  7  0.0011   5114.752228  x:  0.25668   0.13506  
  8  0.0003   5114.752228  x:  0.25668   0.13506  

32 (RND4__GCA_001267755.1) ... 12 (RND4__GCA_000833595.1)
  0  0.0000   5205.841380  x:  0.21328   0.94750  
  1 99.0000   5200.652351  x:  0.26778   0.90753  
  2 170.9947   5104.770474  x:  0.27789   0.12533  
  3 161.2907   5104.005048  x:  0.25577   0.12773  
  4  0.0167   5104.004529  x:  0.25576   0.12712  
  5  0.0129   5104.004529  x:  0.25574   0.12712  
  6  0.0000   5104.004529  x:  0.25574   0.12712  
  7  0.0000   5104.004529  x:  0.25574   0.12712  

32 (RND4__GCA_001267755.1) ... 13 (RND4__GCA_000959245.1)
  0  0.0000   5195.847845  x:  0.27382   0.98921  
  1 99.0000   5190.162742  x:  0.22027   0.94381  
  2 150.5025   5096.480921  x:  0.20879   0.13540  
  3 174.2394   5094.181151  x:  0.23503   0.11147  
  4  0.0613   5093.123549  x:  0.24833   0.13275  
  5  0.4237   5093.112369  x:  0.25049   0.13098  
  6  0.0022   5093.112315  x:  0.25040   0.13082  
  7  0.0002   5093.112315  x:  0.25039   0.13082  

32 (RND4__GCA_001267755.1) ... 14 (RND4__GCA_001530605.1)
  0  0.0000   5147.599518  x:  0.21586   0.79326  
  1 99.0000   5138.068959  x:  0.29984   0.65898  
  2 137.9083   5066.632861  x:  0.32450   0.11037  
  3 497.0097   5057.519455  x:  0.24451   0.10732  
  4  0.0572   5057.412062  x:  0.24303   0.11539  
  5  0.1284   5057.411593  x:  0.24355   0.11537  
  6  0.0007   5057.411591  x:  0.24355   0.11533  
  7  0.0000   5057.411591  x:  0.24355   0.11533  
  8  0.0000   5057.411591  x:  0.24355   0.11533  
  9  0.0000   5057.411591  x:  0.24355   0.11533  

32 (RND4__GCA_001267755.1) ... 15 (RND4__GCA_001527585.1)
  0  0.0000   5162.147719  x:  0.23025   0.71792  
  1 99.0000   5112.800965  x:  0.41986   0.13567  
  2 133.6980   5109.781132  x:  0.41774   0.09434  
  3 974.2653   5078.943040  x:  0.25465   0.12278  
  4  0.1833   5078.841193  x:  0.25053   0.11637  
  5  0.0089   5078.835861  x:  0.25196   0.11517  
  6  0.0031   5078.835860  x:  0.25197   0.11518  
  7  0.0000   5078.835860  x:  0.25197   0.11518  

32 (RND4__GCA_001267755.1) ... 16 (RND4__GCA_001523185.1)
  0  0.0000   5156.735158  x:  0.22661   0.75696  
  1 99.0000   5114.174965  x:  0.44353   0.14237  
  2 129.6412   5110.683625  x:  0.44427   0.09494  
  3 1215.2925   5069.800224  x:  0.24954   0.13028  
  4  0.1771   5069.450113  x:  0.24754   0.11510  
  5  0.0162   5069.449115  x:  0.24830   0.11490  
  6  0.0015   5069.449114  x:  0.24830   0.11492  
  7  0.0000   5069.449114  x:  0.24830   0.11492  
  8  0.0000   5069.449114  x:  0.24830   0.11492  
  9  0.0000   5069.449114  x:  0.24830   0.11492  
 10  0.0000   5069.449114  x:  0.24830   0.11492  

32 (RND4__GCA_001267755.1) ... 17 (RND4__GCA_001526815.1)
  0  0.0000   5166.406595  x:  0.23940   0.93423  
  1 99.0000   5133.362962  x:  0.13733   0.45762  
  2 108.5275   5105.877731  x:  0.12040   0.14822  
  3 4423.8160   5089.778973  x:  0.14706   0.07859  
  4  0.2456   5065.315736  x:  0.21791   0.16072  
  5  0.3478   5062.005977  x:  0.24492   0.11749  
  6  0.0207   5062.005742  x:  0.24471   0.11720  
  7  0.0003   5062.005720  x:  0.24462   0.11727  
  8  0.0001   5062.005720  x:  0.24462   0.11727  
  9  0.0000   5062.005720  x:  0.24462   0.11727  
 10  0.0000   5062.005720  x:  0.24462   0.11727  
 11  0.0000   5062.005720  x:  0.24462   0.11727  
check convergence!


32 (RND4__GCA_001267755.1) ... 18 (RND4__GCA_001532925.1)
  0  0.0000   5162.504627  x:  0.21918   0.80128  
  1 99.0000   5152.863419  x:  0.30391   0.66972  
  2 140.9891   5078.347162  x:  0.32884   0.10987  
  3 480.3704   5069.505710  x:  0.24926   0.10725  
  4  0.0567   5069.405808  x:  0.24786   0.11495  
  5  0.1259   5069.405401  x:  0.24835   0.11492  
  6  0.0007   5069.405399  x:  0.24835   0.11490  
  7  0.0000   5069.405399  x:  0.24835   0.11490  
  8  0.0000   5069.405399  x:  0.24835   0.11490  

32 (RND4__GCA_001267755.1) ... 19 (RND4__GCA_001533495.1)
  0  0.0000   5160.277991  x:  0.25818   0.78109  
  1 99.0000   5151.104916  x:  0.19535   0.68255  
  2 142.7536   5079.845640  x:  0.17885   0.12363  
  3 466.7683   5074.102120  x:  0.21049   0.08707  
  4  0.1074   5069.615284  x:  0.24103   0.12248  
  5  0.4540   5069.450714  x:  0.24894   0.11561  
  6  0.0065   5069.449116  x:  0.24833   0.11490  
  7  0.0007   5069.449114  x:  0.24830   0.11492  
  8  0.0000   5069.449114  x:  0.24830   0.11492  

32 (RND4__GCA_001267755.1) ... 20 (RND4__GCA_001533645.1)
  0  0.0000   5168.604293  x:  0.22185   0.79594  
  1 99.0000   5157.565462  x:  0.31632   0.64047  
  2 141.3285   5085.560714  x:  0.34393   0.10745  
  3 552.9520   5074.214324  x:  0.25167   0.10675  
  4  0.0638   5074.141597  x:  0.25063   0.11319  
  5  0.1010   5074.141322  x:  0.25104   0.11321  
  6  0.0006   5074.141322  x:  0.25104   0.11321  

32 (RND4__GCA_001267755.1) ... 21 (RND4__GCA_001526825.1)
  0  0.0000   5154.854374  x:  0.22550   0.79843  
  1 99.0000   5110.026974  x:  0.44339   0.14028  
  2 123.2664   5106.919670  x:  0.44388   0.09567  
  3 1271.4872   5064.851402  x:  0.24684   0.13138  
  4  0.1827   5064.532812  x:  0.24518   0.11668  
  5  0.0151   5064.532125  x:  0.24580   0.11651  
  6  0.0013   5064.532125  x:  0.24580   0.11652  
  7  0.0000   5064.532125  x:  0.24580   0.11652  

32 (RND4__GCA_001267755.1) ... 22 (RND4__GCA_001527265.1)
  0  0.0000   5160.647905  x:  0.23651   0.85014  
  1 99.0000   5070.779569  x:  0.19128   0.12636  
  2 113.1794   5069.225446  x:  0.20134   0.10024  
  3 592.1760   5064.686784  x:  0.24230   0.12321  
  4  0.2355   5064.606483  x:  0.24564   0.11657  
  5  0.0057   5064.606473  x:  0.24571   0.11658  
  6  0.0001   5064.606473  x:  0.24571   0.11658  
  7  0.0000   5064.606473  x:  0.24571   0.11658  

32 (RND4__GCA_001267755.1) ... 23 (RND4__GCA_001527825.1)
  0  0.0000   5152.722970  x:  0.27220   0.76056  
  1 99.0000   5144.375543  x:  0.20888   0.70109  
  2 175.8618   5069.251169  x:  0.19780   0.12207  
  3 239.8145   5066.055115  x:  0.22762   0.09651  
  4  0.0690   5064.629427  x:  0.24278   0.11913  
  5  0.3230   5064.606478  x:  0.24586   0.11682  
  6  0.0029   5064.606338  x:  0.24572   0.11658  
  7  0.0002   5064.606338  x:  0.24571   0.11658  

32 (RND4__GCA_001267755.1) ... 24 (RND4__GCA_001532995.1)
  0  0.0000   5186.028517  x:  0.24526   0.92101  
  1 99.0000   5129.973401  x:  0.12858   0.25143  
  2 113.4565   5121.351713  x:  0.12395   0.13494  
  3 6419.6848   5084.043508  x:  0.21185   0.07272  
  4  0.1145   5077.499272  x:  0.23150   0.12369  
  5  0.2289   5076.609975  x:  0.25320   0.11569  
  6  0.0105   5076.590432  x:  0.25243   0.11231  
  7  0.0022   5076.590362  x:  0.25228   0.11247  
  8  0.0002   5076.590362  x:  0.25228   0.11246  

32 (RND4__GCA_001267755.1) ... 25 (RND4__GCA_001534185.1)
  0  0.0000   5180.771337  x:  0.23880   1.00413  
  1 99.0000   5096.855462  x:  0.14122   0.16080  
  2 103.5439   5094.162604  x:  0.14303   0.11503  
  3 4308.2975   5067.248544  x:  0.24487   0.12849  
  4  0.1264   5067.012033  x:  0.24600   0.11603  
  5  0.0157   5067.010246  x:  0.24692   0.11550  
  6  0.0007   5067.010128  x:  0.24703   0.11574  
  7  0.0003   5067.010128  x:  0.24703   0.11574  

32 (RND4__GCA_001267755.1) ... 26 (RND4__GCA_000152585.1)
  0  0.0000   4654.022912  x:  0.10136   0.74631  
  1 99.0000   4631.739698  x:  0.04955   0.34373  
  2 85.0346   4602.324528  x:  0.03525   0.02655  
  3 12351.3021   4600.736061  x:  0.03603   0.01313  
  4  0.5884   4562.768712  x:  0.09842   0.03338  
  5  0.0725   4561.476270  x:  0.10047   0.01737  
  6  0.0090   4561.449877  x:  0.10273   0.01674  
  7  0.0009   4561.446493  x:  0.10302   0.01736  
  8  0.0012   4561.446491  x:  0.10302   0.01734  

32 (RND4__GCA_001267755.1) ... 27 (RND4__GCA_000497165.1)
  0  0.0000   4668.353540  x:  0.09033   0.92276  
  1 99.0000   4667.217374  x:  0.10558   0.91255  
  2 130.9015   4570.992642  x:  0.10865   0.00100  
  3 106.4968   4561.577166  x:  0.10851   0.01733  
  4  0.8976   4561.446494  x:  0.10302   0.01733  
  5  0.0045   4561.446492  x:  0.10301   0.01733  
  6  0.0000   4561.446491  x:  0.10302   0.01734  
  7  0.0000   4561.446491  x:  0.10302   0.01734  
  8  0.0000   4561.446491  x:  0.10302   0.01734  

32 (RND4__GCA_001267755.1) ... 28 (RND4__GCA_000959505.1)
  0  0.0000   4646.007978  x:  0.10973   0.65075  
  1 99.0000   4644.148371  x:  0.09086   0.63031  
  2 125.5422   4572.708310  x:  0.08452   0.00100  
  3 206.7463   4563.166594  x:  0.08505   0.02065  
  4  0.6171   4561.515177  x:  0.10301   0.02048  
  5  0.0197   4561.469456  x:  0.10286   0.01911  
  6  0.0002   4561.446523  x:  0.10294   0.01736  
  7  0.0021   4561.446491  x:  0.10302   0.01734  
  8  0.0001   4561.446491  x:  0.10302   0.01734  
  9  0.0000   4561.446491  x:  0.10302   0.01734  

32 (RND4__GCA_001267755.1) ... 29 (RND4__GCA_000974835.1)
  0  0.0000   4668.178917  x:  0.11456   0.91503  
  1 99.0000   4666.543417  x:  0.09599   0.90393  
  2 142.6665   4571.488234  x:  0.09220   0.00100  
  3 100.5435   4561.997098  x:  0.09236   0.01757  
  4  0.8890   4561.446857  x:  0.10304   0.01756  
  5  0.0119   4561.446703  x:  0.10289   0.01748  
  6  0.0000   4561.446491  x:  0.10302   0.01734  
  7  0.0001   4561.446491  x:  0.10302   0.01734  

32 (RND4__GCA_001267755.1) ... 30 (RND4__GCA_000182275.1)
  0  0.0000   4190.032063  x:  0.00699   0.79060  
  1 99.0000   4189.980006  x:  0.00788   0.79055  
  2 125.6064   4180.599854  x:  0.00783   0.00100  

32 (RND4__GCA_001267755.1) ... 31 (RND4__GCA_000182295.1)
  0  0.0000   4190.119446  x:  0.00786   0.81068  
  1 99.0000   4190.109629  x:  0.00748   0.80794  
  2  6.9347   4180.617096  x:  0.00717   0.00100  
  3 375.5897   4180.598426  x:  0.00769   0.00100  
  4  0.0009   4180.598423  x:  0.00768   0.00100  

33 (RND4__GCA_000959525.1) ... 1 (RND4__GCA_000198775.1)
  0  0.0000   6133.924728  x:  0.74215   0.69044  
  1 99.0000   6030.474752  x:  0.52807   0.21375  
  2 254.6029   6024.420328  x:  0.55007   0.15796  
  3 347.0309   6008.999346  x:  0.70651   0.17374  
  4  0.2443   6008.450329  x:  0.71807   0.15708  
  5  0.0211   6008.440494  x:  0.72281   0.15716  
  6  0.0034   6008.440485  x:  0.72282   0.15710  
  7  0.0001   6008.440485  x:  0.72282   0.15710  

33 (RND4__GCA_000959525.1) ... 2 (RND4__GCA_000756855.1)
  0  0.0000   5647.668163  x:  0.37131   0.91424  
  1 99.0000   5500.950666  x:  0.71871   0.08602  
  2 194.3723   5499.722230  x:  0.71485   0.07169  
  3 408.4792   5463.437225  x:  0.44598   0.10012  
  4  0.3886   5463.436091  x:  0.44584   0.10072  
  5  0.0004   5463.436082  x:  0.44595   0.10071  
  6  0.0002   5463.436082  x:  0.44595   0.10071  

33 (RND4__GCA_000959525.1) ... 3 (RND4__GCA_000959725.1)
  0  0.0000   5619.759775  x:  0.50709   0.72338  
  1 99.0000   5569.673366  x:  0.30740   0.48936  
  2 273.0048   5494.675750  x:  0.27907   0.11970  
  3 635.8134   5479.926222  x:  0.33615   0.07440  
  4  0.2131   5464.775177  x:  0.41684   0.11816  
  5  0.5171   5463.439525  x:  0.44737   0.10135  
  6  0.0176   5463.436163  x:  0.44622   0.10061  
  7  0.0011   5463.436082  x:  0.44595   0.10071  
  8  0.0003   5463.436082  x:  0.44595   0.10071  

33 (RND4__GCA_000959525.1) ... 4 (RND4__GCA_000194745.1)
  0  0.0000   5616.732431  x:  0.40261   0.71625  
  1 99.0000   5469.157019  x:  0.43144   0.10064  
  2 210.1865   5468.862175  x:  0.45088   0.09867  
  3 31.7167   5468.860907  x:  0.45093   0.09927  
  4  0.0121   5468.860884  x:  0.45076   0.09929  
  5  0.0002   5468.860884  x:  0.45076   0.09929  

33 (RND4__GCA_000959525.1) ... 5 (RND4__GCA_000300395.1)
  0  0.0000   5487.418659  x:  0.41805   0.70107  
  1 99.0000   5465.093551  x:  0.29257   0.56147  
  2 210.3532   5407.207439  x:  0.27901   0.15690  
  3 389.4025   5397.843019  x:  0.34823   0.11799  
  4  0.1144   5395.582544  x:  0.36713   0.14801  
  5  0.2753   5395.523324  x:  0.37412   0.14504  
  6  0.0052   5395.522797  x:  0.37387   0.14453  
  7  0.0005   5395.522797  x:  0.37386   0.14453  
  8  0.0000   5395.522797  x:  0.37386   0.14453  

33 (RND4__GCA_000959525.1) ... 6 (RND4__GCA_000022645.2)
  0  0.0000   5499.837580  x:  0.31846   0.82808  
  1 99.0000   5475.025282  x:  0.52630   0.50079  
  2 168.8898   5420.774586  x:  0.56468   0.12770  
  3 756.4829   5394.590297  x:  0.37701   0.17498  
  4  0.1196   5393.363752  x:  0.37082   0.14567  
  5  0.1668   5393.360572  x:  0.37251   0.14515  
  6  0.0031   5393.360558  x:  0.37254   0.14524  
  7  0.0001   5393.360558  x:  0.37254   0.14525  

33 (RND4__GCA_000959525.1) ... 7 (RND4__GCA_000960995.1)
  0  0.0000   5502.891173  x:  0.36843   0.85664  
  1 99.0000   5457.538361  x:  0.22185   0.39136  
  2 147.1255   5434.806697  x:  0.21077   0.17285  
  3 2245.5120   5402.918979  x:  0.31148   0.10172  
  4  0.1585   5394.319708  x:  0.34657   0.16017  
  5  0.3309   5393.381397  x:  0.37412   0.14852  
  6  0.0149   5393.360672  x:  0.37286   0.14524  
  7  0.0025   5393.360558  x:  0.37254   0.14524  
  8  0.0003   5393.360558  x:  0.37254   0.14525  
  9  0.0000   5393.360558  x:  0.37254   0.14525  

33 (RND4__GCA_000959525.1) ... 8 (RND4__GCA_000365245.1)
  0  0.0000   5499.153341  x:  0.38176   0.76736  
  1 99.0000   5464.377614  x:  0.24419   0.44473  
  2 165.7952   5429.880359  x:  0.22955   0.16406  
  3 1317.0994   5406.699017  x:  0.31501   0.10092  
  4  0.1583   5398.380907  x:  0.35458   0.15461  
  5  0.3651   5397.637216  x:  0.37879   0.14317  
  6  0.0142   5397.622655  x:  0.37750   0.14059  
  7  0.0022   5397.622569  x:  0.37721   0.14063  
  8  0.0003   5397.622569  x:  0.37721   0.14063  
  9  0.0000   5397.622569  x:  0.37721   0.14063  

33 (RND4__GCA_000959525.1) ... 9 (RND4__GCA_000835205.1)
  0  0.0000   5504.368658  x:  0.39665   0.78218  
  1 99.0000   5484.958694  x:  0.28350   0.61539  
  2 171.0448   5427.162263  x:  0.26598   0.17187  
  3 520.2974   5415.792165  x:  0.33271   0.12175  
  4  0.1334   5411.482349  x:  0.36311   0.16343  
  5  0.3842   5411.302351  x:  0.37492   0.15692  
  6  0.0084   5411.300026  x:  0.37409   0.15595  
  7  0.0010   5411.300026  x:  0.37408   0.15595  
  8  0.0000   5411.300026  x:  0.37408   0.15595  

33 (RND4__GCA_000959525.1) ... 10 (RND4__GCA_001411805.1)
  0  0.0000   5499.201729  x:  0.33733   0.65561  
  1 99.0000   5453.758365  x:  0.52175   0.19803  
  2 154.8759   5449.492412  x:  0.51135   0.14251  
  3 450.6786   5434.456858  x:  0.37793   0.17610  
  4  0.1811   5434.431663  x:  0.37667   0.17177  
  5  0.0048   5434.431424  x:  0.37712   0.17158  
  6  0.0007   5434.431424  x:  0.37712   0.17157  
  7  0.0000   5434.431424  x:  0.37712   0.17157  

33 (RND4__GCA_000959525.1) ... 11 (RND4__GCA_000687455.2)
  0  0.0000   5174.735287  x:  0.23736   0.65618  
  1 99.0000   5129.185012  x:  0.37364   0.15473  
  2 127.0769   5126.173491  x:  0.36679   0.11025  
  3 704.3315   5110.321667  x:  0.25598   0.13544  
  4  0.1701   5110.314193  x:  0.25538   0.13319  
  5  0.0024   5110.314101  x:  0.25561   0.13309  
  6  0.0004   5110.314101  x:  0.25561   0.13309  

33 (RND4__GCA_000959525.1) ... 12 (RND4__GCA_000833595.1)
  0  0.0000   5185.211553  x:  0.21778   0.75873  
  1 99.0000   5178.772408  x:  0.28022   0.69760  
  2 162.4625   5108.364118  x:  0.29369   0.12762  
  3 238.9150   5106.238114  x:  0.25688   0.12277  
  4  0.0288   5106.161407  x:  0.25519   0.13005  
  5  0.1043   5106.161325  x:  0.25541   0.13007  
  6  0.0003   5106.161325  x:  0.25541   0.13007  
  7  0.0000   5106.161325  x:  0.25541   0.13007  

33 (RND4__GCA_000959525.1) ... 13 (RND4__GCA_000959245.1)
  0  0.0000   5177.602552  x:  0.22672   0.82549  
  1 99.0000   5166.919950  x:  0.32215   0.64248  
  2 120.6629   5108.298239  x:  0.34897   0.12930  
  3 635.8012   5097.290945  x:  0.26560   0.10057  
  4  0.0724   5095.302348  x:  0.24540   0.12975  
  5  0.5886   5095.239733  x:  0.25067   0.13264  
  6  0.0076   5095.237361  x:  0.25005   0.13387  
  7  0.0010   5095.237361  x:  0.25007   0.13387  
  8  0.0000   5095.237361  x:  0.25007   0.13387  

33 (RND4__GCA_000959525.1) ... 14 (RND4__GCA_001530605.1)
  0  0.0000   5136.935262  x:  0.25769   0.75165  
  1 99.0000   5129.402847  x:  0.19974   0.68264  
  2 153.3570   5060.648951  x:  0.18762   0.12649  
  3 304.8136   5056.697758  x:  0.21857   0.09657  
  4  0.0779   5054.693060  x:  0.23695   0.12358  
  5  0.3479   5054.650389  x:  0.24102   0.12022  
  6  0.0037   5054.650072  x:  0.24079   0.11985  
  7  0.0004   5054.650072  x:  0.24078   0.11986  

33 (RND4__GCA_000959525.1) ... 15 (RND4__GCA_001527585.1)
  0  0.0000   5157.151895  x:  0.21982   0.72477  
  1 99.0000   5146.435284  x:  0.31134   0.58154  
  2 146.1162   5086.051944  x:  0.33433   0.11461  
  3 514.9450   5076.252209  x:  0.25012   0.11156  
  4  0.0602   5076.148824  x:  0.24864   0.11962  
  5  0.1002   5076.148349  x:  0.24917   0.11960  
  6  0.0007   5076.148347  x:  0.24917   0.11957  

33 (RND4__GCA_000959525.1) ... 16 (RND4__GCA_001523185.1)
  0  0.0000   5166.805018  x:  0.26161   0.89278  
  1 99.0000   5160.300595  x:  0.20675   0.83075  
  2 145.0608   5072.495281  x:  0.19268   0.12530  
  3 263.7265   5069.031325  x:  0.22061   0.09626  
  4  0.0807   5066.779593  x:  0.24166   0.12334  
  5  0.4647   5066.734321  x:  0.24577   0.11970  
  6  0.0039   5066.734014  x:  0.24553   0.11935  
  7  0.0004   5066.734014  x:  0.24551   0.11936  

33 (RND4__GCA_000959525.1) ... 17 (RND4__GCA_001526815.1)
  0  0.0000   5159.715702  x:  0.24661   0.93396  
  1 99.0000   5152.392435  x:  0.19145   0.83495  
  2 118.4502   5069.969315  x:  0.17268   0.13116  
  3 489.1963   5065.350494  x:  0.19623   0.09318  
  4  0.1318   5059.439740  x:  0.23469   0.13189  
  5  0.5179   5059.228746  x:  0.24226   0.12248  
  6  0.0075   5059.227810  x:  0.24194   0.12179  
  7  0.0006   5059.227795  x:  0.24185   0.12184  
  8  0.0001   5059.227795  x:  0.24185   0.12184  

33 (RND4__GCA_000959525.1) ... 18 (RND4__GCA_001532925.1)
  0  0.0000   5167.005823  x:  0.21385   0.89844  
  1 99.0000   5160.992968  x:  0.27403   0.82765  
  2 142.0073   5069.877594  x:  0.29123   0.11612  
  3 278.9361   5066.720421  x:  0.24613   0.11499  
  4  0.0340   5066.691061  x:  0.24555   0.11935  
  5  0.0891   5066.691061  x:  0.24557   0.11933  
  6  0.0000   5066.691061  x:  0.24556   0.11933  

33 (RND4__GCA_000959525.1) ... 19 (RND4__GCA_001533495.1)
  0  0.0000   5158.590990  x:  0.21636   0.82445  
  1 99.0000   5150.782345  x:  0.28886   0.72164  
  2 139.0474   5072.807872  x:  0.31008   0.11511  
  3 388.4024   5066.802901  x:  0.24641   0.11277  
  4  0.0470   5066.734078  x:  0.24533   0.11942  
  5  0.1125   5066.734014  x:  0.24552   0.11938  
  6  0.0002   5066.734014  x:  0.24551   0.11936  
  7  0.0000   5066.734014  x:  0.24551   0.11936  

33 (RND4__GCA_000959525.1) ... 20 (RND4__GCA_001533645.1)
  0  0.0000   5141.264456  x:  0.23924   0.63456  
  1 99.0000   5074.124552  x:  0.21117   0.12361  
  2 132.1993   5072.732793  x:  0.22782   0.10229  
  3 230.2033   5071.487297  x:  0.24619   0.11995  
  4  0.1739   5071.472495  x:  0.24833   0.11765  
  5  0.0025   5071.472463  x:  0.24824   0.11755  
  6  0.0001   5071.472463  x:  0.24823   0.11755  

33 (RND4__GCA_000959525.1) ... 21 (RND4__GCA_001526825.1)
  0  0.0000   5158.728083  x:  0.21372   0.88824  
  1 99.0000   5152.471873  x:  0.27604   0.80779  
  2 135.7074   5065.835538  x:  0.29457   0.11933  
  3 313.5355   5064.037925  x:  0.27306   0.09711  
  4  0.0540   5061.794464  x:  0.24147   0.11794  
  5  0.4297   5061.775096  x:  0.24353   0.12058  
  6  0.0032   5061.774406  x:  0.24302   0.12103  
  7  0.0007   5061.774406  x:  0.24303   0.12104  

33 (RND4__GCA_000959525.1) ... 22 (RND4__GCA_001527265.1)
  0  0.0000   5158.353737  x:  0.24569   0.88857  
  1 99.0000   5148.811741  x:  0.18396   0.75648  
  2 118.4407   5076.414112  x:  0.16376   0.13291  
  3 701.6577   5070.588844  x:  0.18757   0.09021  
  4  0.1583   5062.238538  x:  0.23356   0.13515  
  5  0.4838   5061.848276  x:  0.24354   0.12166  
  6  0.0096   5061.847132  x:  0.24301   0.12105  
  7  0.0006   5061.847120  x:  0.24294   0.12111  
  8  0.0001   5061.847120  x:  0.24294   0.12111  

33 (RND4__GCA_000959525.1) ... 23 (RND4__GCA_001527825.1)
  0  0.0000   5155.502021  x:  0.22406   0.86391  
  1 99.0000   5115.163260  x:  0.45922   0.14696  
  2 114.7353   5112.021721  x:  0.46104   0.09937  
  3 1456.2431   5062.398704  x:  0.24433   0.14171  
  4  0.1843   5061.847988  x:  0.24222   0.12139  
  5  0.0207   5061.846986  x:  0.24295   0.12113  
  6  0.0017   5061.846985  x:  0.24294   0.12111  
  7  0.0000   5061.846985  x:  0.24294   0.12111  

33 (RND4__GCA_000959525.1) ... 24 (RND4__GCA_001532995.1)
  0  0.0000   5174.146533  x:  0.25501   0.87210  
  1 99.0000   5165.086992  x:  0.19314   0.76011  
  2 128.7623   5086.586512  x:  0.17359   0.12668  
  3 550.1859   5080.914294  x:  0.20029   0.08747  
  4  0.1340   5074.223053  x:  0.24088   0.12770  
  5  0.5185   5073.944084  x:  0.24972   0.11786  
  6  0.0082   5073.942060  x:  0.24965   0.11675  
  7  0.0010   5073.942006  x:  0.24947   0.11676  
  8  0.0002   5073.942006  x:  0.24947   0.11677  
  9  0.0000   5073.942006  x:  0.24947   0.11677  
 10  0.0000   5073.942006  x:  0.24947   0.11677  
check convergence!


33 (RND4__GCA_000959525.1) ... 25 (RND4__GCA_001534185.1)
  0  0.0000   5163.219054  x:  0.27173   0.88011  
  1 99.0000   5156.120112  x:  0.21264   0.83102  
  2 170.2555   5067.904048  x:  0.20169   0.12470  
  3 192.3036   5065.338035  x:  0.22952   0.10167  
  4  0.0610   5064.285320  x:  0.24207   0.12197  
  5  0.3708   5064.273394  x:  0.24435   0.12039  
  6  0.0021   5064.273328  x:  0.24425   0.12021  
  7  0.0002   5064.273328  x:  0.24425   0.12022  

33 (RND4__GCA_000959525.1) ... 26 (RND4__GCA_000152585.1)
  0  0.0000   4664.980483  x:  0.08583   0.92931  
  1 99.0000   4663.505621  x:  0.10266   0.92162  
  2 169.8602   4574.853686  x:  0.10443   0.00100  
  3 85.8393   4562.409156  x:  0.10433   0.02132  
  4  0.9094   4562.379128  x:  0.10175   0.02132  
  5  0.0021   4562.379127  x:  0.10174   0.02132  
  6  0.0000   4562.379127  x:  0.10174   0.02132  
  7  0.0000   4562.379127  x:  0.10174   0.02132  
  8  0.0000   4562.379127  x:  0.10174   0.02132  
  9  0.0000   4562.379127  x:  0.10174   0.02132  
 10  0.0000   4562.379127  x:  0.10174   0.02132  
 11  0.0013   4562.379127  x:  0.10174   0.02132  

33 (RND4__GCA_000959525.1) ... 27 (RND4__GCA_000497165.1)
  0  0.0000   4648.218445  x:  0.11261   0.71406  
  1 99.0000   4646.396430  x:  0.09337   0.70020  
  2 144.4524   4575.702780  x:  0.08901   0.00100  
  3 130.5728   4563.147232  x:  0.08934   0.02171  
  4  0.6889   4562.379974  x:  0.10174   0.02169  
  5  0.0139   4562.379489  x:  0.10171   0.02156  
  6  0.0000   4562.379128  x:  0.10173   0.02132  
  7  0.0002   4562.379127  x:  0.10174   0.02132  
  8  0.0000   4562.379127  x:  0.10174   0.02132  
  9  0.0000   4562.379127  x:  0.10174   0.02132  

33 (RND4__GCA_000959525.1) ... 28 (RND4__GCA_000959505.1)
  0  0.0000   4642.812423  x:  0.09867   0.66107  
  1 99.0000   4579.421218  x:  0.13788   0.00100  
  2 88.9180   4573.071596  x:  0.14976   0.00637  
  3  1.7406   4565.014523  x:  0.10144   0.00687  
  4 230.8930   4563.193629  x:  0.10231   0.01187  
  5  0.0006   4562.400566  x:  0.09965   0.02091  
  6  0.0031   4562.379335  x:  0.10178   0.02114  
  7  0.0031   4562.379128  x:  0.10173   0.02132  
  8  0.0001   4562.379127  x:  0.10174   0.02132  

33 (RND4__GCA_000959525.1) ... 29 (RND4__GCA_000974835.1)
  0  0.0000   4655.949840  x:  0.10149   0.81980  
  1 99.0000   4651.962452  x:  0.07665   0.73275  
  2 80.0804   4584.775361  x:  0.06239   0.00100  
  3 1184.4597   4571.527273  x:  0.06357   0.02457  
  4  0.7217   4562.431178  x:  0.10169   0.02436  
  5  0.0422   4562.401778  x:  0.10168   0.02329  
  6  0.0001   4562.379143  x:  0.10170   0.02135  
  7  0.0023   4562.379129  x:  0.10173   0.02131  
  8  0.0000   4562.379127  x:  0.10174   0.02132  
  9  0.0000   4562.379127  x:  0.10174   0.02132  
 10  0.0000   4562.379127  x:  0.10174   0.02132  

33 (RND4__GCA_000959525.1) ... 30 (RND4__GCA_000182275.1)
  0  0.0000   4190.360750  x:  0.00778   0.81609  
  1 99.0000   4190.360147  x:  0.00788   0.81603  
  2 10.7805   4187.513004  x:  0.00784   0.00100  
  3  7.6983   4184.638334  x:  0.00784   0.05025  
  4  0.8104   4184.637225  x:  0.00771   0.05025  
  5  0.0001   4184.637224  x:  0.00771   0.05027  
  6  0.0000   4184.637221  x:  0.00771   0.05040  

33 (RND4__GCA_000959525.1) ... 31 (RND4__GCA_000182295.1)
  0  0.0000   4190.004832  x:  0.00747   0.75269  
  1 99.0000   4189.995421  x:  0.00785   0.75265  
  2 50.7743   4184.638490  x:  0.00780   0.04849  
  3  5.9817   4184.637801  x:  0.00780   0.05054  
  4  0.0740   4184.637221  x:  0.00771   0.05041  
  5  0.0002   4184.637221  x:  0.00771   0.05040  

33 (RND4__GCA_000959525.1) ... 32 (RND4__GCA_001267755.1)
  0  0.0000   4176.625483  x:  0.00658   0.87019  
  1 99.0000   4176.586262  x:  0.00589   0.87016  
  2 108.0435   4172.743067  x:  0.00584   0.07080  
  3  3.7561   4172.742943  x:  0.00582   0.06981  
  4  0.0034   4172.742723  x:  0.00578   0.07070  
  5  0.0108   4172.742723  x:  0.00578   0.07070  

34 (RND4__GCA_000182255.1) ... 1 (RND4__GCA_000198775.1)
  0  0.0000   6118.459650  x:  0.64555   0.66190  
  1 99.0000   6006.319360  x:  0.64102   0.16513  
  2 235.8385   6003.939975  x:  0.70326   0.14401  
  3 81.7407   6003.298090  x:  0.72042   0.15639  
  4  0.1790   6003.293255  x:  0.72362   0.15543  
  5  0.0027   6003.293245  x:  0.72354   0.15538  
  6  0.0001   6003.293245  x:  0.72354   0.15538  

34 (RND4__GCA_000182255.1) ... 2 (RND4__GCA_000756855.1)
  0  0.0000   5624.632145  x:  0.44204   0.91019  
  1 99.0000   5584.065027  x:  0.27583   0.60948  
  2 199.0232   5498.689247  x:  0.23616   0.13125  
  3 1081.3611   5485.433670  x:  0.26755   0.07985  
  4  0.3195   5451.615495  x:  0.39629   0.13724  
  5  0.5343   5448.343270  x:  0.42905   0.10346  
  6  0.0225   5448.321480  x:  0.43304   0.10486  
  7  0.0028   5448.320553  x:  0.43369   0.10437  
  8  0.0010   5448.320553  x:  0.43368   0.10436  

34 (RND4__GCA_000182255.1) ... 3 (RND4__GCA_000959725.1)
  0  0.0000   5588.982059  x:  0.42364   0.72649  
  1 99.0000   5492.826571  x:  0.25407   0.17165  
  2 208.1023   5485.756069  x:  0.25778   0.11126  
  3 1587.6513   5448.647064  x:  0.42969   0.11528  
  4  0.1809   5448.324408  x:  0.43151   0.10447  
  5  0.0178   5448.320554  x:  0.43369   0.10434  
  6  0.0012   5448.320553  x:  0.43368   0.10436  
  7  0.0000   5448.320553  x:  0.43368   0.10436  

34 (RND4__GCA_000182255.1) ... 4 (RND4__GCA_000194745.1)
  0  0.0000   5592.883229  x:  0.40550   0.68126  
  1 99.0000   5461.513377  x:  0.37569   0.10832  
  2 210.8020   5459.668701  x:  0.40294   0.08999  
  3 147.4813   5457.640756  x:  0.43722   0.10442  
  4  0.3253   5457.611750  x:  0.44158   0.10197  
  5  0.0039   5457.611721  x:  0.44146   0.10191  
  6  0.0001   5457.611721  x:  0.44145   0.10191  
  7  0.0000   5457.611721  x:  0.44145   0.10191  

34 (RND4__GCA_000182255.1) ... 5 (RND4__GCA_000300395.1)
  0  0.0000   5516.500498  x:  0.40511   0.93179  
  1 99.0000   5500.698099  x:  0.29873   0.81431  
  2 179.5895   5407.344562  x:  0.27644   0.16013  
  3 329.0382   5400.491332  x:  0.32185   0.11711  
  4  0.1389   5395.356191  x:  0.36298   0.15551  
  5  0.5374   5395.176490  x:  0.37340   0.14791  
  6  0.0084   5395.175124  x:  0.37290   0.14712  
  7  0.0008   5395.175116  x:  0.37282   0.14715  
  8  0.0001   5395.175116  x:  0.37282   0.14715  

34 (RND4__GCA_000182255.1) ... 6 (RND4__GCA_000022645.2)
  0  0.0000   5491.440320  x:  0.37201   0.79337  
  1 99.0000   5455.293754  x:  0.23584   0.43056  
  2 153.9851   5426.374969  x:  0.22354   0.17224  
  3 1560.9152   5400.723358  x:  0.31771   0.10663  
  4  0.1527   5393.630790  x:  0.35052   0.16015  
  5  0.3345   5393.017603  x:  0.37273   0.15040  
  6  0.0130   5393.005499  x:  0.37170   0.14787  
  7  0.0020   5393.005454  x:  0.37150   0.14788  
  8  0.0002   5393.005454  x:  0.37150   0.14788  

34 (RND4__GCA_000182255.1) ... 7 (RND4__GCA_000960995.1)
  0  0.0000   5500.021159  x:  0.33335   0.85610  
  1 99.0000   5419.460605  x:  0.55512   0.14921  
  2 145.0518   5417.023868  x:  0.54815   0.11554  
  3 535.6861   5393.009446  x:  0.37176   0.14947  
  4  0.2772   5393.005511  x:  0.37128   0.14798  
  5  0.0014   5393.005454  x:  0.37150   0.14789  
  6  0.0004   5393.005454  x:  0.37150   0.14788  

34 (RND4__GCA_000182255.1) ... 8 (RND4__GCA_000365245.1)
  0  0.0000   5487.424500  x:  0.41611   0.68524  
  1 99.0000   5464.144523  x:  0.28929   0.53399  
  2 207.9082   5410.296687  x:  0.27622   0.15631  
  3 432.3531   5399.786770  x:  0.34975   0.11605  
  4  0.1177   5397.380175  x:  0.36883   0.14684  
  5  0.2678   5397.311220  x:  0.37658   0.14368  
  6  0.0056   5397.310552  x:  0.37615   0.14319  
  7  0.0005   5397.310552  x:  0.37616   0.14318  

34 (RND4__GCA_000182255.1) ... 9 (RND4__GCA_000835205.1)
  0  0.0000   5494.339526  x:  0.33953   0.72210  
  1 99.0000   5425.145850  x:  0.49246   0.16189  
  2 150.4733   5422.730096  x:  0.47825   0.12777  
  3 315.2436   5412.916116  x:  0.37420   0.15587  
  4  0.2468   5412.910911  x:  0.37480   0.15768  
  5  0.0017   5412.910844  x:  0.37455   0.15776  
  6  0.0003   5412.910844  x:  0.37455   0.15776  

34 (RND4__GCA_000182255.1) ... 10 (RND4__GCA_001411805.1)
  0  0.0000   5520.258424  x:  0.35305   0.80949  
  1 99.0000   5437.967307  x:  0.42299   0.17181  
  2 132.2560   5436.881379  x:  0.40036   0.15337  
  3 102.0486   5435.964371  x:  0.37656   0.17223  
  4  0.2181   5435.961056  x:  0.37774   0.17334  
  5  0.0016   5435.961012  x:  0.37759   0.17348  
  6  0.0002   5435.961012  x:  0.37759   0.17348  
  7  0.0000   5435.961012  x:  0.37759   0.17348  

34 (RND4__GCA_000182255.1) ... 11 (RND4__GCA_000687455.2)
  0  0.0000   5170.762317  x:  0.27152   0.74768  
  1 99.0000   5163.727906  x:  0.21326   0.68716  
  2 154.3851   5102.419110  x:  0.20351   0.14391  
  3 244.2941   5099.038553  x:  0.23789   0.11776  
  4  0.0621   5098.171828  x:  0.24765   0.13956  
  5  0.2558   5098.162299  x:  0.24979   0.13821  
  6  0.0020   5098.162251  x:  0.24972   0.13803  
  7  0.0002   5098.162251  x:  0.24972   0.13803  

34 (RND4__GCA_000182255.1) ... 12 (RND4__GCA_000833595.1)
  0  0.0000   5195.471501  x:  0.23460   1.00332  
  1 99.0000   5136.387753  x:  0.44171   0.14420  
  2 97.8243   5134.416376  x:  0.44076   0.10758  
  3 1402.2879   5095.204443  x:  0.25148   0.14296  
  4  0.2073   5095.081820  x:  0.25047   0.13306  
  5  0.0091   5095.081545  x:  0.25086   0.13296  
  6  0.0008   5095.081545  x:  0.25087   0.13296  
  7  0.0000   5095.081545  x:  0.25087   0.13296  
  8  0.0000   5095.081545  x:  0.25087   0.13296  

34 (RND4__GCA_000182255.1) ... 13 (RND4__GCA_000959245.1)
  0  0.0000   5147.212954  x:  0.21421   0.66631  
  1 99.0000   5140.135515  x:  0.28111   0.58626  
  2 150.7409   5088.420206  x:  0.29439   0.13364  
  3 309.6967   5084.760199  x:  0.24572   0.13610  
  4  0.0373   5084.759075  x:  0.24565   0.13707  
  5  0.0089   5084.759044  x:  0.24552   0.13706  
  6  0.0002   5084.759044  x:  0.24552   0.13706  

34 (RND4__GCA_000182255.1) ... 14 (RND4__GCA_001530605.1)
  0  0.0000   5127.368243  x:  0.24718   0.79092  
  1 99.0000   5120.405278  x:  0.19290   0.71476  
  2 136.8220   5051.227701  x:  0.17953   0.13018  
  3 358.9445   5046.921871  x:  0.20911   0.09686  
  4  0.0880   5044.200127  x:  0.23151   0.12788  
  5  0.3955   5044.129021  x:  0.23656   0.12319  
  6  0.0047   5044.128454  x:  0.23625   0.12269  
  7  0.0005   5044.128453  x:  0.23623   0.12270  
  8  0.0000   5044.128453  x:  0.23623   0.12270  

34 (RND4__GCA_000182255.1) ... 15 (RND4__GCA_001527585.1)
  0  0.0000   5144.673837  x:  0.27556   0.71153  
  1 99.0000   5135.818604  x:  0.20983   0.65454  
  2 185.8444   5069.588455  x:  0.20091   0.12733  
  3 223.9934   5066.559435  x:  0.23337   0.10467  
  4  0.0590   5065.766623  x:  0.24269   0.12361  
  5  0.2396   5065.758506  x:  0.24466   0.12246  
  6  0.0018   5065.758468  x:  0.24459   0.12232  
  7  0.0001   5065.758468  x:  0.24459   0.12232  

34 (RND4__GCA_000182255.1) ... 16 (RND4__GCA_001523185.1)
  0  0.0000   5153.204238  x:  0.21095   0.89926  
  1 99.0000   5147.496192  x:  0.26915   0.82887  
  2 136.9622   5059.470277  x:  0.28606   0.11893  
  3 281.0669   5056.325125  x:  0.24160   0.11726  
  4  0.0339   5056.289726  x:  0.24092   0.12218  
  5  0.0978   5056.289722  x:  0.24095   0.12214  
  6  0.0001   5056.289722  x:  0.24095   0.12214  

34 (RND4__GCA_000182255.1) ... 17 (RND4__GCA_001526815.1)
  0  0.0000   5123.816541  x:  0.22203   0.73399  
  1 99.0000   5064.062867  x:  0.34122   0.13340  
  2 117.5375   5062.038536  x:  0.33369   0.10051  
  3 643.0308   5048.711642  x:  0.23715   0.12335  
  4  0.2076   5048.708925  x:  0.23742   0.12469  
  5  0.0013   5048.708898  x:  0.23730   0.12473  
  6  0.0002   5048.708898  x:  0.23730   0.12473  
  7  0.0000   5048.708898  x:  0.23730   0.12473  

34 (RND4__GCA_000182255.1) ... 18 (RND4__GCA_001532925.1)
  0  0.0000   5124.306929  x:  0.23237   0.65481  
  1 99.0000   5058.537015  x:  0.20705   0.12754  
  2 124.9088   5057.265249  x:  0.22354   0.10689  
  3 214.6204   5056.258057  x:  0.23929   0.12417  
  4  0.1709   5056.247732  x:  0.24107   0.12220  
  5  0.0022   5056.247708  x:  0.24100   0.12211  
  6  0.0001   5056.247708  x:  0.24100   0.12211  

34 (RND4__GCA_000182255.1) ... 19 (RND4__GCA_001533495.1)
  0  0.0000   5147.251187  x:  0.26949   0.82626  
  1 99.0000   5139.891291  x:  0.20968   0.77710  
  2 174.8528   5059.716967  x:  0.19985   0.12655  
  3 194.2496   5057.124867  x:  0.22899   0.10446  
  4  0.0571   5056.297831  x:  0.23910   0.12350  
  5  0.3120   5056.289762  x:  0.24101   0.12228  
  6  0.0018   5056.289722  x:  0.24095   0.12214  
  7  0.0001   5056.289722  x:  0.24095   0.12214  

34 (RND4__GCA_000182255.1) ... 20 (RND4__GCA_001533645.1)
  0  0.0000   5168.543238  x:  0.23223   0.98708  
  1 99.0000   5061.098652  x:  0.24666   0.12042  
  2 101.3879   5061.082746  x:  0.24373   0.12006  
  3 10.6952   5061.082685  x:  0.24369   0.12026  
  4  0.0051   5061.082682  x:  0.24365   0.12025  

34 (RND4__GCA_000182255.1) ... 21 (RND4__GCA_001526825.1)
  0  0.0000   5126.666052  x:  0.23192   0.72964  
  1 99.0000   5064.806136  x:  0.16396   0.15211  
  2 117.3717   5062.128703  x:  0.17102   0.11052  
  3 1421.6692   5051.558889  x:  0.23367   0.13803  
  4  0.1439   5051.281052  x:  0.23760   0.12370  
  5  0.0129   5051.279587  x:  0.23847   0.12392  
  6  0.0006   5051.279586  x:  0.23847   0.12389  
  7  0.0000   5051.279586  x:  0.23847   0.12389  
  8  0.0000   5051.279586  x:  0.23847   0.12389  

34 (RND4__GCA_000182255.1) ... 22 (RND4__GCA_001527265.1)
  0  0.0000   5154.968901  x:  0.24038   0.99183  
  1 99.0000   5147.466374  x:  0.18556   0.87826  
  2 108.8368   5063.848888  x:  0.16515   0.13445  
  3 590.9792   5059.246048  x:  0.18574   0.09442  
  4  0.1585   5051.645729  x:  0.23040   0.13648  
  5  0.5248   5051.351188  x:  0.23885   0.12439  
  6  0.0088   5051.350508  x:  0.23843   0.12392  
  7  0.0005   5051.350503  x:  0.23839   0.12397  
  8  0.0001   5051.350503  x:  0.23839   0.12397  
  9  0.0000   5051.350503  x:  0.23839   0.12397  

34 (RND4__GCA_000182255.1) ... 23 (RND4__GCA_001527825.1)
  0  0.0000   5132.208635  x:  0.24333   0.77416  
  1 99.0000   5122.756911  x:  0.18224   0.65387  
  2 126.8616   5063.378821  x:  0.16637   0.13435  
  3 634.4748   5056.558872  x:  0.19956   0.09226  
  4  0.1140   5051.569304  x:  0.23017   0.13321  
  5  0.4383   5051.352868  x:  0.23900   0.12506  
  6  0.0074   5051.350390  x:  0.23849   0.12392  
  7  0.0010   5051.350371  x:  0.23839   0.12397  
  8  0.0001   5051.350371  x:  0.23839   0.12397  
  9  0.0000   5051.350371  x:  0.23839   0.12397  

34 (RND4__GCA_000182255.1) ... 24 (RND4__GCA_001532995.1)
  0  0.0000   5167.604652  x:  0.20437   0.92541  
  1 99.0000   5162.277102  x:  0.25734   0.88389  
  2 172.1448   5064.446301  x:  0.26801   0.11765  
  3 178.3552   5063.576966  x:  0.24490   0.11994  
  4  0.0174   5063.576580  x:  0.24490   0.11944  
  5  0.0108   5063.576579  x:  0.24488   0.11944  
  6  0.0000   5063.576579  x:  0.24488   0.11944  
  7  0.0000   5063.576579  x:  0.24488   0.11944  

34 (RND4__GCA_000182255.1) ... 25 (RND4__GCA_001534185.1)
  0  0.0000   5136.317905  x:  0.19831   0.76479  
  1 99.0000   5130.252573  x:  0.25443   0.72155  
  2 187.5617   5054.794859  x:  0.26410   0.12120  
  3 191.0058   5053.803952  x:  0.23972   0.12365  
  4  0.0183   5053.803403  x:  0.23971   0.12303  
  5  0.0090   5053.803402  x:  0.23969   0.12303  
  6  0.0000   5053.803402  x:  0.23969   0.12303  
  7  0.0000   5053.803402  x:  0.23969   0.12303  

34 (RND4__GCA_000182255.1) ... 26 (RND4__GCA_000152585.1)
  0  0.0000   4665.658964  x:  0.11470   0.75770  
  1 99.0000   4664.049329  x:  0.09640   0.74392  
  2 132.5958   4606.077880  x:  0.09199   0.00100  
  3 127.1167   4583.887336  x:  0.09247   0.03254  
  4  0.7362   4583.135200  x:  0.10494   0.03252  
  5  0.0138   4583.134707  x:  0.10491   0.03240  
  6  0.0000   4583.133963  x:  0.10493   0.03197  
  7  0.0004   4583.133960  x:  0.10495   0.03196  
  8  0.0000   4583.133960  x:  0.10495   0.03196  

34 (RND4__GCA_000182255.1) ... 27 (RND4__GCA_000497165.1)
  0  0.0000   4680.223924  x:  0.09474   0.96111  
  1 99.0000   4679.299995  x:  0.10885   0.94908  
  2 104.5895   4605.369914  x:  0.11273   0.00100  
  3 118.5367   4583.368755  x:  0.11241   0.03186  
  4  0.9408   4583.133998  x:  0.10495   0.03187  
  5  0.0063   4583.133984  x:  0.10493   0.03189  
  6  0.0000   4583.133963  x:  0.10493   0.03196  
  7  0.0001   4583.133960  x:  0.10495   0.03196  
  8  0.0000   4583.133960  x:  0.10495   0.03196  

34 (RND4__GCA_000182255.1) ... 28 (RND4__GCA_000959505.1)
  0  0.0000   4670.373024  x:  0.10265   0.82732  
  1 99.0000   4588.948770  x:  0.07295   0.03525  
  2 75.3077   4588.608569  x:  0.07409   0.02695  
  3 2488.3908   4583.175999  x:  0.10420   0.03525  
  4  0.1305   4583.134040  x:  0.10482   0.03194  
  5  0.0027   4583.133960  x:  0.10495   0.03196  
  6  0.0001   4583.133960  x:  0.10495   0.03196  
  7  0.0000   4583.133960  x:  0.10495   0.03196  
  8  0.0047   4583.133960  x:  0.10495   0.03196  
  9  0.0002   4583.133960  x:  0.10495   0.03196  
check convergence!


34 (RND4__GCA_000182255.1) ... 29 (RND4__GCA_000974835.1)
  0  0.0000   4670.311963  x:  0.11920   0.81029  
  1 99.0000   4668.282288  x:  0.09813   0.79871  
  2 158.4190   4605.746777  x:  0.09469   0.00100  
  3 100.5639   4583.601747  x:  0.09502   0.03234  
  4  0.7907   4583.134500  x:  0.10496   0.03233  
  5  0.0113   4583.134325  x:  0.10485   0.03225  
  6  0.0000   4583.134029  x:  0.10483   0.03198  
  7  0.0001   4583.133960  x:  0.10495   0.03196  
  8  0.0001   4583.133960  x:  0.10495   0.03196  

34 (RND4__GCA_000182255.1) ... 30 (RND4__GCA_000182275.1)
  0  0.0000   4334.289972  x:  0.03208   0.76494  
  1 99.0000   4334.252408  x:  0.03058   0.76284  
  2 28.4339   4312.606599  x:  0.02983   0.05131  
  3 68.9523   4312.603043  x:  0.02987   0.04919  
  4  0.0679   4312.569330  x:  0.03129   0.04993  
  5  0.0025   4312.569321  x:  0.03129   0.04982  
  6  0.0001   4312.569321  x:  0.03129   0.04982  
  7  0.0000   4312.569321  x:  0.03129   0.04982  
check convergence!


34 (RND4__GCA_000182255.1) ... 31 (RND4__GCA_000182295.1)
  0  0.0000   4335.648289  x:  0.03380   0.82177  
  1 99.0000   4335.555127  x:  0.03149   0.82101  
  2 70.3041   4312.569668  x:  0.03114   0.04984  
  3 24.5801   4312.569470  x:  0.03122   0.04948  
  4  0.0007   4312.569321  x:  0.03129   0.04983  
  5  0.0096   4312.569321  x:  0.03129   0.04982  
  6  0.0000   4312.569321  x:  0.03129   0.04982  

34 (RND4__GCA_000182255.1) ... 32 (RND4__GCA_001267755.1)
  0  0.0000   4300.074636  x:  0.02653   0.70228  
  1 99.0000   4300.046877  x:  0.02535   0.70167  
  2 40.8073   4285.599878  x:  0.02506   0.06393  
  3 23.6506   4285.599275  x:  0.02517   0.06300  
  4  0.0023   4285.598523  x:  0.02532   0.06386  
  5  0.0105   4285.598522  x:  0.02532   0.06385  
  6  0.0000   4285.598522  x:  0.02532   0.06385  

34 (RND4__GCA_000182255.1) ... 33 (RND4__GCA_000959525.1)
  0  0.0000   4300.168835  x:  0.02711   0.72335  
  1 99.0000   4300.113531  x:  0.02542   0.72277  
  2 60.2847   4282.683294  x:  0.02515   0.04581  
  3 22.1378   4282.683230  x:  0.02517   0.04551  
  4  0.0034   4282.682787  x:  0.02531   0.04574  
  5  0.0012   4282.682787  x:  0.02531   0.04574  
  6  0.0000   4282.682787  x:  0.02531   0.04574  

35 (RND4__GCA_000010545.1) ... 1 (RND4__GCA_000198775.1)
  0  0.0000   6124.813140  x:  0.64183   0.71023  
  1 99.0000   6001.658220  x:  0.63705   0.16504  
  2 228.5572   5999.285963  x:  0.69771   0.14345  
  3 83.7118   5998.555091  x:  0.71690   0.15637  
  4  0.2145   5998.549012  x:  0.72044   0.15526  
  5  0.0030   5998.548998  x:  0.72035   0.15521  

35 (RND4__GCA_000010545.1) ... 2 (RND4__GCA_000756855.1)
  0  0.0000   5620.856798  x:  0.42046   0.89839  
  1 99.0000   5533.351917  x:  0.21841   0.26429  
  2 185.4790   5517.370435  x:  0.20843   0.13379  
  3 3412.1596   5466.047832  x:  0.32663   0.06631  
  4  0.1783   5449.435405  x:  0.38053   0.12528  
  5  0.3258   5446.076509  x:  0.43836   0.10733  
  6  0.0239   5445.989787  x:  0.43566   0.10241  
  7  0.0040   5445.988109  x:  0.43428   0.10272  
  8  0.0013   5445.988108  x:  0.43426   0.10271  
  9  0.0000   5445.988108  x:  0.43426   0.10271  
 10  0.0000   5445.988108  x:  0.43426   0.10271  

35 (RND4__GCA_000010545.1) ... 3 (RND4__GCA_000959725.1)
  0  0.0000   5609.090940  x:  0.37010   0.83389  
  1 99.0000   5462.453498  x:  0.59755   0.09506  
  2 193.1963   5461.171815  x:  0.58901   0.07953  
  3 260.4138   5446.012168  x:  0.43374   0.10003  
  4  0.4044   5445.988351  x:  0.43480   0.10261  
  5  0.0021   5445.988108  x:  0.43426   0.10271  
  6  0.0008   5445.988108  x:  0.43426   0.10271  

35 (RND4__GCA_000010545.1) ... 4 (RND4__GCA_000194745.1)
  0  0.0000   5593.793060  x:  0.36762   0.68143  
  1 99.0000   5468.265778  x:  0.58636   0.09569  
  2 225.6287   5466.844802  x:  0.57631   0.07941  
  3 221.6112   5455.270124  x:  0.44159   0.09817  
  4  0.3165   5455.254112  x:  0.44249   0.10023  
  5  0.0018   5455.253963  x:  0.44206   0.10030  
  6  0.0006   5455.253963  x:  0.44206   0.10030  

35 (RND4__GCA_000010545.1) ... 5 (RND4__GCA_000300395.1)
  0  0.0000   5504.426210  x:  0.32700   0.90984  
  1 99.0000   5444.293003  x:  0.65541   0.15004  
  2 146.7849   5441.091051  x:  0.65568   0.10924  
  3 886.2127   5389.074087  x:  0.37211   0.16499  
  4  0.2551   5388.576427  x:  0.36895   0.14661  
  5  0.0147   5388.574504  x:  0.37028   0.14624  
  6  0.0029   5388.574504  x:  0.37028   0.14627  
  7  0.0000   5388.574504  x:  0.37028   0.14627  

35 (RND4__GCA_000010545.1) ... 6 (RND4__GCA_000022645.2)
  0  0.0000   5482.216698  x:  0.31740   0.76892  
  1 99.0000   5448.955751  x:  0.64002   0.21529  
  2 168.9400   5438.574808  x:  0.65193   0.11737  
  3 992.0987   5388.830636  x:  0.37487   0.19105  
  4  0.1903   5386.413245  x:  0.36549   0.14797  
  5  0.0540   5386.399971  x:  0.36889   0.14673  
  6  0.0078   5386.399854  x:  0.36896   0.14699  
  7  0.0004   5386.399854  x:  0.36896   0.14699  

35 (RND4__GCA_000010545.1) ... 7 (RND4__GCA_000960995.1)
  0  0.0000   5508.658383  x:  0.41001   0.93498  
  1 99.0000   5492.817504  x:  0.30212   0.83128  
  2 190.7349   5396.263814  x:  0.28182   0.15835  
  3 278.3038   5390.349929  x:  0.32677   0.11905  
  4  0.1247   5386.510487  x:  0.36125   0.15346  
  5  0.5092   5386.400597  x:  0.36946   0.14750  
  6  0.0068   5386.399855  x:  0.36899   0.14698  
  7  0.0006   5386.399854  x:  0.36896   0.14699  

35 (RND4__GCA_000010545.1) ... 8 (RND4__GCA_000365245.1)
  0  0.0000   5514.821552  x:  0.33092   0.94233  
  1 99.0000   5441.419556  x:  0.64628   0.14249  
  2 144.7790   5438.676691  x:  0.64554   0.10660  
  3 896.8787   5391.016435  x:  0.37497   0.15630  
  4  0.2631   5390.715579  x:  0.37259   0.14254  
  5  0.0108   5390.714465  x:  0.37361   0.14228  
  6  0.0021   5390.714464  x:  0.37361   0.14230  
  7  0.0000   5390.714464  x:  0.37361   0.14230  

35 (RND4__GCA_000010545.1) ... 9 (RND4__GCA_000835205.1)
  0  0.0000   5490.894093  x:  0.31718   0.75342  
  1 99.0000   5469.050404  x:  0.49553   0.48993  
  2 170.8687   5422.998634  x:  0.52299   0.14357  
  3 610.7915   5404.670076  x:  0.37249   0.17601  
  4  0.1029   5404.250447  x:  0.37024   0.15790  
  5  0.0945   5404.250309  x:  0.37060   0.15779  
  6  0.0006   5404.250309  x:  0.37060   0.15779  

35 (RND4__GCA_000010545.1) ... 10 (RND4__GCA_001411805.1)
  0  0.0000   5514.691105  x:  0.35925   0.83784  
  1 99.0000   5432.870452  x:  0.30706   0.18783  
  2 129.0721   5430.584415  x:  0.32879   0.15244  
  3 299.7455   5427.397588  x:  0.36916   0.17978  
  4  0.2427   5427.340755  x:  0.37377   0.17374  
  5  0.0059   5427.340724  x:  0.37365   0.17363  
  6  0.0001   5427.340724  x:  0.37365   0.17364  

35 (RND4__GCA_000010545.1) ... 11 (RND4__GCA_000687455.2)
  0  0.0000   5190.697999  x:  0.21864   0.90885  
  1 99.0000   5185.752762  x:  0.27246   0.85363  
  2 139.4320   5104.487328  x:  0.28516   0.13733  
  3 216.3680   5102.642566  x:  0.25088   0.13852  
  4  0.0266   5102.639639  x:  0.25079   0.14012  
  5  0.0265   5102.639635  x:  0.25075   0.14010  
  6  0.0001   5102.639635  x:  0.25075   0.14009  

35 (RND4__GCA_000010545.1) ... 12 (RND4__GCA_000833595.1)
  0  0.0000   5185.945334  x:  0.25454   0.93776  
  1 99.0000   5179.005034  x:  0.19960   0.84059  
  2 114.3587   5100.722153  x:  0.18107   0.14080  
  3 459.1704   5096.188118  x:  0.20563   0.10140  
  4  0.1299   5090.755361  x:  0.24292   0.14064  
  5  0.5025   5090.571605  x:  0.25040   0.13139  
  6  0.0074   5090.570716  x:  0.24985   0.13091  
  7  0.0006   5090.570716  x:  0.24983   0.13093  
  8  0.0000   5090.570716  x:  0.24983   0.13093  
  9  0.0000   5090.570716  x:  0.24983   0.13093  
check convergence!


35 (RND4__GCA_000010545.1) ... 13 (RND4__GCA_000959245.1)
  0  0.0000   5163.103445  x:  0.26812   0.77376  
  1 99.0000   5156.269645  x:  0.21099   0.71537  
  2 154.3595   5089.558308  x:  0.20059   0.13858  
  3 238.2506   5086.196130  x:  0.23413   0.11260  
  4  0.0628   5085.228789  x:  0.24477   0.13468  
  5  0.2907   5085.217390  x:  0.24709   0.13320  
  6  0.0021   5085.217327  x:  0.24701   0.13300  
  7  0.0002   5085.217327  x:  0.24701   0.13300  

35 (RND4__GCA_000010545.1) ... 14 (RND4__GCA_001530605.1)
  0  0.0000   5133.835359  x:  0.23564   0.89041  
  1 99.0000   5123.376495  x:  0.17315   0.73616  
  2 112.7907   5056.289511  x:  0.15272   0.13369  
  3 895.7178   5049.924486  x:  0.17553   0.08842  
  4  0.1740   5040.024333  x:  0.22449   0.13720  
  5  0.4759   5039.498015  x:  0.23586   0.12124  
  6  0.0108   5039.496612  x:  0.23529   0.12054  
  7  0.0007   5039.496591  x:  0.23520   0.12063  
  8  0.0001   5039.496591  x:  0.23520   0.12063  

35 (RND4__GCA_000010545.1) ... 15 (RND4__GCA_001527585.1)
  0  0.0000   5152.252605  x:  0.22576   0.83315  
  1 99.0000   5093.909306  x:  0.40595   0.13732  
  2 115.7482   5091.453187  x:  0.40387   0.09877  
  3 1207.1430   5061.227304  x:  0.24417   0.12713  
  4  0.1895   5061.160096  x:  0.24314   0.12052  
  5  0.0067   5061.159739  x:  0.24357   0.12034  
  6  0.0008   5061.159738  x:  0.24356   0.12032  
  7  0.0000   5061.159738  x:  0.24356   0.12032  
  8  0.0000   5061.159738  x:  0.24356   0.12032  
  9  0.0002   5061.159738  x:  0.24356   0.12032  
check convergence!


35 (RND4__GCA_000010545.1) ... 16 (RND4__GCA_001523185.1)
  0  0.0000   5132.641637  x:  0.20700   0.74467  
  1 99.0000   5125.784088  x:  0.27108   0.67132  
  2 156.0115   5055.068101  x:  0.28652   0.11709  
  3 296.7967   5051.705800  x:  0.24053   0.11556  
  4  0.0346   5051.674543  x:  0.23990   0.12014  
  5  0.0650   5051.674540  x:  0.23992   0.12010  
  6  0.0000   5051.674540  x:  0.23992   0.12010  
  7  0.0000   5051.674540  x:  0.23992   0.12010  
  8  0.0000   5051.674540  x:  0.23992   0.12010  
  9  0.0000   5051.674540  x:  0.23992   0.12010  

35 (RND4__GCA_000010545.1) ... 17 (RND4__GCA_001526815.1)
  0  0.0000   5118.173264  x:  0.22723   0.71761  
  1 99.0000   5045.570135  x:  0.20901   0.12632  
  2 117.1907   5044.620998  x:  0.22517   0.10975  
  3 156.9218   5044.097051  x:  0.23525   0.12368  
  4  0.1706   5044.093962  x:  0.23631   0.12271  
  5  0.0012   5044.093955  x:  0.23627   0.12265  
  6  0.0001   5044.093955  x:  0.23627   0.12265  

35 (RND4__GCA_000010545.1) ... 18 (RND4__GCA_001532925.1)
  0  0.0000   5154.117528  x:  0.21970   0.94854  
  1 99.0000   5138.571973  x:  0.35722   0.60696  
  2 110.6398   5081.252301  x:  0.39663   0.11032  
  3 1181.5130   5051.632619  x:  0.24006   0.11990  
  4  0.0957   5051.632570  x:  0.24003   0.12008  
  5  0.0025   5051.632562  x:  0.23997   0.12008  
  6  0.0001   5051.632562  x:  0.23997   0.12008  

35 (RND4__GCA_000010545.1) ... 19 (RND4__GCA_001533495.1)
  0  0.0000   5159.011226  x:  0.26887   0.97029  
  1 99.0000   5152.508379  x:  0.21391   0.92987  
  2 170.8626   5054.292269  x:  0.20377   0.12381  
  3 161.6799   5052.468461  x:  0.22731   0.10382  
  4  0.0528   5051.681171  x:  0.23836   0.12148  
  5  0.3786   5051.674566  x:  0.23999   0.12021  
  6  0.0016   5051.674540  x:  0.23992   0.12010  
  7  0.0001   5051.674540  x:  0.23992   0.12010  

35 (RND4__GCA_000010545.1) ... 20 (RND4__GCA_001533645.1)
  0  0.0000   5165.092317  x:  0.20021   0.96663  
  1 99.0000   5159.930181  x:  0.25128   0.93100  
  2 179.9653   5056.998554  x:  0.26048   0.11723  
  3 158.0667   5056.607464  x:  0.24751   0.11001  
  4  0.0151   5056.467389  x:  0.24229   0.11814  
  5  0.1851   5056.467159  x:  0.24263   0.11824  
  6  0.0004   5056.467159  x:  0.24262   0.11825  

35 (RND4__GCA_000010545.1) ... 21 (RND4__GCA_001526825.1)
  0  0.0000   5140.937562  x:  0.21875   0.89038  
  1 99.0000   5109.965062  x:  0.47204   0.16058  
  2 111.0881   5105.992227  x:  0.47709   0.10146  
  3 1774.2985   5047.936713  x:  0.24031   0.15459  
  4  0.1723   5046.673367  x:  0.23603   0.12387  
  5  0.0356   5046.664992  x:  0.23773   0.12222  
  6  0.0051   5046.664604  x:  0.23745   0.12183  
  7  0.0007   5046.664604  x:  0.23744   0.12183  
  8  0.0000   5046.664604  x:  0.23744   0.12183  
  9  0.0000   5046.664604  x:  0.23744   0.12183  

35 (RND4__GCA_000010545.1) ... 22 (RND4__GCA_001527265.1)
  0  0.0000   5120.220187  x:  0.21717   0.70427  
  1 99.0000   5089.783154  x:  0.41372   0.17863  
  2 127.0135   5084.190187  x:  0.41695   0.10573  
  3 1270.7822   5047.243648  x:  0.23871   0.14192  
  4  0.1483   5046.736241  x:  0.23679   0.12214  
  5  0.0274   5046.735610  x:  0.23737   0.12192  
  6  0.0012   5046.735609  x:  0.23736   0.12190  
  7  0.0000   5046.735609  x:  0.23736   0.12190  

35 (RND4__GCA_000010545.1) ... 23 (RND4__GCA_001527825.1)
  0  0.0000   5153.315975  x:  0.25815   0.99577  
  1 99.0000   5147.956017  x:  0.20783   0.95194  
  2 149.3699   5050.153136  x:  0.19670   0.12619  
  3 179.4032   5047.900296  x:  0.22131   0.10292  
  4  0.0607   5046.748652  x:  0.23523   0.12396  
  5  0.4500   5046.735545  x:  0.23747   0.12207  
  6  0.0022   5046.735479  x:  0.23736   0.12190  
  7  0.0002   5046.735479  x:  0.23736   0.12190  

35 (RND4__GCA_000010545.1) ... 24 (RND4__GCA_001532995.1)
  0  0.0000   5137.957224  x:  0.26976   0.69449  
  1 99.0000   5129.091563  x:  0.20518   0.63094  
  2 178.5938   5063.780687  x:  0.19530   0.12303  
  3 261.3937   5060.124862  x:  0.22928   0.09786  
  4  0.0656   5058.977809  x:  0.24118   0.11935  
  5  0.2701   5058.961132  x:  0.24396   0.11768  
  6  0.0024   5058.961026  x:  0.24386   0.11745  
  7  0.0002   5058.961026  x:  0.24385   0.11745  

35 (RND4__GCA_000010545.1) ... 25 (RND4__GCA_001534185.1)
  0  0.0000   5127.115501  x:  0.23738   0.73466  
  1 99.0000   5106.023245  x:  0.15389   0.45571  
  2 122.7788   5074.335202  x:  0.14027   0.13960  
  3 1978.9203   5059.968254  x:  0.18158   0.08181  
  4  0.1443   5050.133472  x:  0.22176   0.14038  
  5  0.3759   5049.202976  x:  0.24032   0.12345  
  6  0.0124   5049.188637  x:  0.23902   0.12083  
  7  0.0022   5049.188380  x:  0.23866   0.12098  
  8  0.0004   5049.188380  x:  0.23866   0.12098  

35 (RND4__GCA_000010545.1) ... 26 (RND4__GCA_000152585.1)
  0  0.0000   4666.565152  x:  0.09536   0.89396  
  1 99.0000   4665.417589  x:  0.11162   0.87150  
  2 87.5039   4593.128605  x:  0.11864   0.00100  
  3 211.9402   4574.363728  x:  0.11809   0.02820  
  4  0.8627   4573.410145  x:  0.10289   0.02822  
  5  0.0127   4573.409969  x:  0.10270   0.02828  
  6  0.0001   4573.408933  x:  0.10284   0.02876  
  7  0.0001   4573.408930  x:  0.10283   0.02874  
  8  0.0000   4573.408930  x:  0.10283   0.02874  
  9  0.0000   4573.408930  x:  0.10283   0.02874  

35 (RND4__GCA_000010545.1) ... 27 (RND4__GCA_000497165.1)
  0  0.0000   4649.790428  x:  0.11083   0.67324  
  1 99.0000   4648.149541  x:  0.09282   0.65679  
  2 126.8191   4593.458494  x:  0.08773   0.00100  
  3 160.4807   4574.467290  x:  0.08832   0.02959  
  4  0.6486   4573.411817  x:  0.10282   0.02956  
  5  0.0159   4573.410552  x:  0.10277   0.02935  
  6  0.0000   4573.408936  x:  0.10279   0.02875  
  7  0.0006   4573.408930  x:  0.10283   0.02874  
  8  0.0000   4573.408930  x:  0.10283   0.02874  
  9  0.0000   4573.408930  x:  0.10283   0.02874  
check convergence!


35 (RND4__GCA_000010545.1) ... 28 (RND4__GCA_000959505.1)
  0  0.0000   4667.865512  x:  0.08854   0.90366  
  1 99.0000   4666.604255  x:  0.10437   0.89517  
  2 148.9255   4592.254881  x:  0.10657   0.00100  
  3 91.2385   4573.465417  x:  0.10639   0.02894  
  4  0.8861   4573.409096  x:  0.10284   0.02893  
  5  0.0029   4573.409055  x:  0.10275   0.02889  
  6  0.0000   4573.408930  x:  0.10283   0.02874  
  7  0.0000   4573.408930  x:  0.10283   0.02874  

35 (RND4__GCA_000010545.1) ... 29 (RND4__GCA_000974835.1)
  0  0.0000   4658.811338  x:  0.10233   0.79043  
  1 99.0000   4653.874018  x:  0.07494   0.68234  
  2 79.5095   4604.305786  x:  0.05997   0.00100  
  3 1540.8264   4584.118204  x:  0.06190   0.03460  
  4  0.6746   4573.529266  x:  0.10275   0.03430  
  5  0.0445   4573.478269  x:  0.10269   0.03290  
  6  0.0002   4573.409023  x:  0.10269   0.02875  
  7  0.0050   4573.408930  x:  0.10283   0.02874  
  8  0.0001   4573.408930  x:  0.10283   0.02874  
  9  0.0000   4573.408930  x:  0.10283   0.02874  
 10  0.0000   4573.408930  x:  0.10283   0.02874  
 11  0.0000   4573.408930  x:  0.10283   0.02874  
 12  0.0000   4573.408930  x:  0.10283   0.02874  
 13  0.0072   4573.408930  x:  0.10283   0.02874  

35 (RND4__GCA_000010545.1) ... 30 (RND4__GCA_000182275.1)
  0  0.0000   4336.580919  x:  0.02788   0.86401  
  1 99.0000   4336.328908  x:  0.03170   0.86336  
  2 135.9430   4317.094504  x:  0.03161   0.00100  
  3 23.2321   4309.404202  x:  0.03161   0.03610  
  4  0.8557   4309.402697  x:  0.03130   0.03610  
  5  0.0003   4309.402696  x:  0.03130   0.03610  
  6  0.0000   4309.402693  x:  0.03129   0.03606  
  7  0.0000   4309.402691  x:  0.03130   0.03602  
  8  0.0000   4309.402690  x:  0.03130   0.03602  

35 (RND4__GCA_000010545.1) ... 31 (RND4__GCA_000182295.1)
  0  0.0000   4338.277403  x:  0.03531   0.94297  
  1 99.0000   4338.057154  x:  0.03147   0.94220  
  2 108.1399   4317.093360  x:  0.03115   0.00100  
  3 22.1339   4309.402966  x:  0.03117   0.03606  
  4  0.9344   4309.402691  x:  0.03130   0.03606  

35 (RND4__GCA_000010545.1) ... 32 (RND4__GCA_001267755.1)
  0  0.0000   4300.585614  x:  0.02197   0.73231  
  1 99.0000   4300.289572  x:  0.02565   0.73188  
  2 168.3696   4291.028723  x:  0.02554   0.00100  
  3 19.8784   4282.678779  x:  0.02554   0.04574  
  4  0.7260   4282.677756  x:  0.02532   0.04574  

35 (RND4__GCA_000010545.1) ... 33 (RND4__GCA_000959525.1)
  0  0.0000   4317.002838  x:  0.02952   1.02199  
  1 99.0000   4316.932770  x:  0.02753   1.02149  
  2 66.5142   4294.762220  x:  0.02728   0.05848  
  3 17.2206   4294.762217  x:  0.02728   0.05840  
  4  0.0046   4294.762208  x:  0.02730   0.05840  
  5  0.0000   4294.762208  x:  0.02730   0.05840  

35 (RND4__GCA_000010545.1) ... 34 (RND4__GCA_000182255.1)
  0  0.0000   4215.975463  x:  0.01227   0.71648  
  1 99.0000   4215.963855  x:  0.01175   0.71635  
  2 42.4011   4209.239474  x:  0.01165   0.00100  
  3 10.3870   4206.787234  x:  0.01166   0.03193  
  4  0.7082   4206.787087  x:  0.01160   0.03193  
  5  0.0001   4206.787087  x:  0.01160   0.03192  
  6  0.0000   4206.787087  x:  0.01160   0.03189  
  7  0.0000   4206.787087  x:  0.01160   0.03190  
  8  0.0000   4206.787087  x:  0.01160   0.03190  

36 (RND4__GCA_000018505.1) ... 1 (RND4__GCA_000198775.1)
  0  0.0000   6130.001863  x:  0.79590   0.67726  
  1 99.0000   6026.870365  x:  0.51531   0.24113  
  2 282.0838   6017.530539  x:  0.53166   0.16434  
  3 403.6032   5998.968778  x:  0.70987   0.16962  
  4  0.2206   5998.556032  x:  0.71622   0.15540  
  5  0.0226   5998.548999  x:  0.72038   0.15520  
  6  0.0028   5998.548998  x:  0.72035   0.15521  
  7  0.0000   5998.548998  x:  0.72035   0.15521  

36 (RND4__GCA_000018505.1) ... 2 (RND4__GCA_000756855.1)
  0  0.0000   5579.416967  x:  0.44536   0.67266  
  1 99.0000   5512.456721  x:  0.25470   0.27158  
  2 231.9179   5489.986430  x:  0.24643   0.12518  
  3 1505.2831   5453.520851  x:  0.37746   0.07331  
  4  0.1698   5446.722779  x:  0.40726   0.11118  
  5  0.2298   5446.001769  x:  0.43540   0.10463  
  6  0.0144   5445.988147  x:  0.43448   0.10272  
  7  0.0016   5445.988108  x:  0.43427   0.10271  
  8  0.0002   5445.988108  x:  0.43426   0.10271  
  9  0.0000   5445.988108  x:  0.43426   0.10271  

36 (RND4__GCA_000018505.1) ... 3 (RND4__GCA_000959725.1)
  0  0.0000   5609.874953  x:  0.42992   0.83424  
  1 99.0000   5542.260429  x:  0.23544   0.34789  
  2 199.3020   5511.265290  x:  0.21604   0.13526  
  3 2345.9508   5477.925831  x:  0.28723   0.06904  
  4  0.2135   5450.905914  x:  0.37864   0.13732  
  5  0.4241   5446.012212  x:  0.43795   0.10445  
  6  0.0261   5445.989732  x:  0.43553   0.10228  
  7  0.0025   5445.988108  x:  0.43427   0.10271  
  8  0.0013   5445.988108  x:  0.43426   0.10271  

36 (RND4__GCA_000018505.1) ... 4 (RND4__GCA_000194745.1)
  0  0.0000   5598.628044  x:  0.39371   0.71027  
  1 99.0000   5455.278848  x:  0.43647   0.10068  
  2 207.6970   5455.254833  x:  0.44185   0.10082  
  3  9.0174   5455.253963  x:  0.44207   0.10031  
  4  0.0104   5455.253963  x:  0.44206   0.10030  

36 (RND4__GCA_000018505.1) ... 5 (RND4__GCA_000300395.1)
  0  0.0000   5504.160546  x:  0.30687   0.89459  
  1 99.0000   5489.615555  x:  0.42859   0.75867  
  2 182.4485   5395.239093  x:  0.45660   0.13837  
  3 352.7135   5388.574560  x:  0.37030   0.14645  
  4  0.0578   5388.574505  x:  0.37031   0.14626  
  5  0.0026   5388.574504  x:  0.37028   0.14627  
  6  0.0000   5388.574504  x:  0.37028   0.14627  

36 (RND4__GCA_000018505.1) ... 6 (RND4__GCA_000022645.2)
  0  0.0000   5485.360462  x:  0.32568   0.79475  
  1 99.0000   5423.917211  x:  0.58980   0.15818  
  2 155.6185   5420.441581  x:  0.58646   0.11494  
  3 675.3714   5386.543175  x:  0.37008   0.15680  
  4  0.2352   5386.400673  x:  0.36809   0.14721  
  5  0.0087   5386.399854  x:  0.36896   0.14698  
  6  0.0016   5386.399854  x:  0.36896   0.14699  
  7  0.0000   5386.399854  x:  0.36896   0.14699  

36 (RND4__GCA_000018505.1) ... 7 (RND4__GCA_000960995.1)
  0  0.0000   5497.950184  x:  0.33847   0.88860  
  1 99.0000   5394.281972  x:  0.46266   0.14398  
  2 137.6312   5392.676685  x:  0.44749   0.11939  
  3 239.3916   5386.421111  x:  0.36792   0.14352  
  4  0.3586   5386.400281  x:  0.36955   0.14675  
  5  0.0031   5386.399854  x:  0.36896   0.14699  
  6  0.0008   5386.399854  x:  0.36896   0.14699  
  7  0.0000   5386.399854  x:  0.36896   0.14699  

36 (RND4__GCA_000018505.1) ... 8 (RND4__GCA_000365245.1)
  0  0.0000   5520.200883  x:  0.32741   0.98121  
  1 99.0000   5468.753390  x:  0.73498   0.13416  
  2 145.9939   5465.935119  x:  0.73792   0.09873  
  3 1066.4665   5391.867085  x:  0.37635   0.17081  
  4  0.2701   5390.719249  x:  0.37148   0.14245  
  5  0.0180   5390.714565  x:  0.37357   0.14206  
  6  0.0053   5390.714464  x:  0.37361   0.14230  
  7  0.0003   5390.714464  x:  0.37361   0.14230  

36 (RND4__GCA_000018505.1) ... 9 (RND4__GCA_000835205.1)
  0  0.0000   5497.896628  x:  0.33082   0.81104  
  1 99.0000   5439.929810  x:  0.58262   0.17371  
  2 147.1961   5436.184465  x:  0.57881   0.12509  
  3 686.2634   5404.389988  x:  0.37200   0.16801  
  4  0.2296   5404.251476  x:  0.36958   0.15810  
  5  0.0096   5404.250310  x:  0.37059   0.15777  
  6  0.0018   5404.250309  x:  0.37060   0.15779  
  7  0.0000   5404.250309  x:  0.37060   0.15779  

36 (RND4__GCA_000018505.1) ... 10 (RND4__GCA_001411805.1)
  0  0.0000   5504.710939  x:  0.34059   0.75994  
  1 99.0000   5443.304816  x:  0.50801   0.18326  
  2 139.7319   5440.393851  x:  0.49548   0.14087  
  3 404.1187   5427.340770  x:  0.37366   0.17344  
  4  0.2335   5427.340724  x:  0.37365   0.17364  
  5  0.0002   5427.340724  x:  0.37365   0.17364  
  6  0.0000   5427.340724  x:  0.37365   0.17364  
  7  0.0000   5427.340724  x:  0.37365   0.17364  

36 (RND4__GCA_000018505.1) ... 11 (RND4__GCA_000687455.2)
  0  0.0000   5185.329336  x:  0.24468   0.86611  
  1 99.0000   5123.740820  x:  0.15926   0.18850  
  2 103.4096   5120.476097  x:  0.16343   0.13292  
  3 2561.2244   5102.966895  x:  0.24690   0.15734  
  4  0.1276   5102.642487  x:  0.24948   0.13998  
  5  0.0188   5102.639636  x:  0.25076   0.14010  
  6  0.0008   5102.639635  x:  0.25075   0.14009  
  7  0.0000   5102.639635  x:  0.25075   0.14009  

36 (RND4__GCA_000018505.1) ... 12 (RND4__GCA_000833595.1)
  0  0.0000   5169.534767  x:  0.22578   0.78187  
  1 99.0000   5157.536067  x:  0.33074   0.57661  
  2 124.0127   5105.821887  x:  0.35813   0.12438  
  3 707.9761   5090.635177  x:  0.25047   0.12407  
  4  0.0744   5090.570957  x:  0.24951   0.13073  
  5  0.0778   5090.570721  x:  0.24986   0.13087  
  6  0.0005   5090.570716  x:  0.24983   0.13093  

36 (RND4__GCA_000018505.1) ... 13 (RND4__GCA_000959245.1)
  0  0.0000   5174.312990  x:  0.23163   0.89569  
  1 99.0000   5112.094448  x:  0.38933   0.15911  
  2 103.8484   5109.425572  x:  0.38753   0.11346  
  3 1641.8914   5085.281953  x:  0.24749   0.14023  
  4  0.1653   5085.217467  x:  0.24676   0.13319  
  5  0.0078   5085.217329  x:  0.24702   0.13304  
  6  0.0005   5085.217327  x:  0.24701   0.13300  

36 (RND4__GCA_000018505.1) ... 14 (RND4__GCA_001530605.1)
  0  0.0000   5120.344634  x:  0.22818   0.76844  
  1 99.0000   5053.336289  x:  0.16033   0.14693  
  2 114.1622   5050.879250  x:  0.16675   0.10769  
  3 1538.5507   5039.770957  x:  0.23061   0.13448  
  4  0.1490   5039.498145  x:  0.23431   0.12044  
  5  0.0125   5039.496591  x:  0.23520   0.12065  
  6  0.0006   5039.496591  x:  0.23520   0.12063  
  7  0.0000   5039.496591  x:  0.23520   0.12063  

36 (RND4__GCA_000018505.1) ... 15 (RND4__GCA_001527585.1)
  0  0.0000   5138.198021  x:  0.23993   0.71287  
  1 99.0000   5101.640298  x:  0.14230   0.27839  
  2 124.8545   5089.583146  x:  0.13857   0.13496  
  3 3259.8976   5062.974863  x:  0.23099   0.09259  
  4  0.0980   5061.226329  x:  0.23765   0.12256  
  5  0.1330   5061.160052  x:  0.24365   0.12076  
  6  0.0034   5061.159738  x:  0.24356   0.12032  
  7  0.0003   5061.159738  x:  0.24356   0.12032  

36 (RND4__GCA_000018505.1) ... 16 (RND4__GCA_001523185.1)
  0  0.0000   5141.376157  x:  0.23906   0.82924  
  1 99.0000   5125.861035  x:  0.16441   0.61016  
  2 117.3407   5074.660377  x:  0.14471   0.13712  
  3 1406.6780   5065.395688  x:  0.17143   0.08465  
  4  0.1872   5052.626028  x:  0.22507   0.14211  
  5  0.4338   5051.677833  x:  0.24090   0.12105  
  6  0.0132   5051.674625  x:  0.24010   0.11995  
  7  0.0010   5051.674540  x:  0.23992   0.12010  
  8  0.0002   5051.674540  x:  0.23992   0.12010  

36 (RND4__GCA_000018505.1) ... 17 (RND4__GCA_001526815.1)
  0  0.0000   5133.488925  x:  0.26062   0.83378  
  1 99.0000   5126.899566  x:  0.20501   0.78512  
  2 164.5940   5047.612715  x:  0.19516   0.12723  
  3 199.8570   5045.043069  x:  0.22306   0.10415  
  4  0.0583   5044.104208  x:  0.23426   0.12427  
  5  0.3260   5044.094009  x:  0.23635   0.12282  
  6  0.0020   5044.093955  x:  0.23627   0.12265  
  7  0.0002   5044.093955  x:  0.23627   0.12265  
  8  0.0000   5044.093955  x:  0.23627   0.12265  

36 (RND4__GCA_000018505.1) ... 18 (RND4__GCA_001532925.1)
  0  0.0000   5157.967133  x:  0.25798   0.97303  
  1 99.0000   5152.429892  x:  0.20712   0.92363  
  2 145.0925   5055.853305  x:  0.19478   0.12491  
  3 205.7671   5053.217857  x:  0.22023   0.09948  
  4  0.0685   5051.655433  x:  0.23722   0.12286  
  5  0.4768   5051.632692  x:  0.24013   0.12030  
  6  0.0029   5051.632562  x:  0.23997   0.12007  
  7  0.0002   5051.632562  x:  0.23997   0.12008  

36 (RND4__GCA_000018505.1) ... 19 (RND4__GCA_001533495.1)
  0  0.0000   5153.116284  x:  0.22705   0.94058  
  1 99.0000   5057.570967  x:  0.30240   0.11968  
  2 103.5701   5056.413575  x:  0.29218   0.09786  
  3 349.9636   5051.691225  x:  0.23919   0.11694  
  4  0.3275   5051.674857  x:  0.24032   0.11991  
  5  0.0028   5051.674540  x:  0.23992   0.12010  
  6  0.0005   5051.674540  x:  0.23992   0.12010  
  7  0.0000   5051.674540  x:  0.23992   0.12010  
  8  0.0000   5051.674540  x:  0.23992   0.12010  

36 (RND4__GCA_000018505.1) ... 20 (RND4__GCA_001533645.1)
  0  0.0000   5167.906220  x:  0.27221   0.98624  
  1 99.0000   5161.189927  x:  0.21425   0.94402  
  2 172.8931   5059.443365  x:  0.20393   0.12217  
  3 161.4397   5057.427980  x:  0.22824   0.10113  
  4  0.0571   5056.476469  x:  0.24078   0.11989  
  5  0.4207   5056.467200  x:  0.24271   0.11838  
  6  0.0019   5056.467159  x:  0.24263   0.11825  
  7  0.0001   5056.467159  x:  0.24262   0.11825  

36 (RND4__GCA_000018505.1) ... 21 (RND4__GCA_001526825.1)
  0  0.0000   5124.243855  x:  0.23715   0.73893  
  1 99.0000   5106.833383  x:  0.15967   0.50561  
  2 122.6031   5068.655844  x:  0.14462   0.13875  
  3 1546.7292   5056.778702  x:  0.18168   0.08412  
  4  0.1460   5047.434603  x:  0.22255   0.13986  
  5  0.3942   5046.674493  x:  0.23889   0.12379  
  6  0.0117   5046.664748  x:  0.23770   0.12169  
  7  0.0018   5046.664604  x:  0.23744   0.12183  
  8  0.0003   5046.664604  x:  0.23744   0.12183  
  9  0.0000   5046.664604  x:  0.23744   0.12183  

36 (RND4__GCA_000018505.1) ... 22 (RND4__GCA_001527265.1)
  0  0.0000   5134.631771  x:  0.21264   0.82848  
  1 99.0000   5126.041406  x:  0.29100   0.69618  
  2 127.0200   5055.542917  x:  0.31498   0.11705  
  3 498.9150   5046.907825  x:  0.23885   0.11132  
  4  0.0559   5046.736553  x:  0.23665   0.12179  
  5  0.1762   5046.735609  x:  0.23736   0.12189  
  6  0.0010   5046.735609  x:  0.23736   0.12190  
  7  0.0000   5046.735609  x:  0.23736   0.12190  

36 (RND4__GCA_000018505.1) ... 23 (RND4__GCA_001527825.1)
  0  0.0000   5125.472655  x:  0.25027   0.74224  
  1 99.0000   5117.969068  x:  0.19367   0.66561  
  2 144.4016   5053.611309  x:  0.18130   0.12903  
  3 356.6908   5048.978839  x:  0.21459   0.09690  
  4  0.0805   5046.788565  x:  0.23309   0.12605  
  5  0.3580   5046.735920  x:  0.23763   0.12235  
  6  0.0041   5046.735480  x:  0.23737   0.12189  
  7  0.0004   5046.735479  x:  0.23736   0.12190  

36 (RND4__GCA_000018505.1) ... 24 (RND4__GCA_001532995.1)
  0  0.0000   5155.012272  x:  0.26751   0.84020  
  1 99.0000   5147.771233  x:  0.20870   0.78558  
  2 166.0375   5063.382847  x:  0.19719   0.12258  
  3 221.5332   5060.421075  x:  0.22552   0.09736  
  4  0.0679   5058.983064  x:  0.24103   0.12000  
  5  0.3799   5058.961157  x:  0.24400   0.11768  
  6  0.0028   5058.961026  x:  0.24386   0.11745  
  7  0.0002   5058.961026  x:  0.24385   0.11745  

36 (RND4__GCA_000018505.1) ... 25 (RND4__GCA_001534185.1)
  0  0.0000   5152.053076  x:  0.26257   0.94356  
  1 99.0000   5146.025748  x:  0.20885   0.89870  
  2 159.5291   5052.550433  x:  0.19816   0.12525  
  3 180.5588   5050.242922  x:  0.22384   0.10255  
  4  0.0592   5049.199828  x:  0.23663   0.12283  
  5  0.4070   5049.188436  x:  0.23876   0.12114  
  6  0.0021   5049.188380  x:  0.23866   0.12098  
  7  0.0002   5049.188380  x:  0.23866   0.12098  

36 (RND4__GCA_000018505.1) ... 26 (RND4__GCA_000152585.1)
  0  0.0000   4658.324265  x:  0.10361   0.78371  
  1 99.0000   4655.917677  x:  0.08344   0.73410  
  2 83.6783   4597.656237  x:  0.07249   0.00100  
  3 592.1995   4578.249841  x:  0.07364   0.03111  
  4  0.7259   4573.430626  x:  0.10279   0.03102  
  5  0.0315   4573.421185  x:  0.10277   0.03044  
  6  0.0001   4573.408938  x:  0.10279   0.02875  
  7  0.0018   4573.408930  x:  0.10283   0.02874  
  8  0.0000   4573.408930  x:  0.10283   0.02874  
  9  0.0000   4573.408930  x:  0.10283   0.02874  

36 (RND4__GCA_000018505.1) ... 27 (RND4__GCA_000497165.1)
  0  0.0000   4672.442373  x:  0.11302   0.97062  
  1 99.0000   4671.118179  x:  0.09636   0.96052  
  2 128.9035   4592.767085  x:  0.09281   0.00100  
  3 92.3143   4573.872480  x:  0.09305   0.02908  
  4  0.9512   4573.409407  x:  0.10284   0.02907  
  5  0.0108   4573.409242  x:  0.10272   0.02899  
  6  0.0000   4573.408975  x:  0.10273   0.02874  
  7  0.0001   4573.408930  x:  0.10283   0.02874  

36 (RND4__GCA_000018505.1) ... 28 (RND4__GCA_000959505.1)
  0  0.0000   4665.983900  x:  0.11178   0.87916  
  1 99.0000   4664.669752  x:  0.09556   0.86763  
  2 123.6921   4592.919041  x:  0.09148   0.00100  
  3 109.2888   4574.010056  x:  0.09178   0.02808  
  4  0.8586   4573.410792  x:  0.10285   0.02810  
  5  0.0122   4573.409961  x:  0.10282   0.02826  
  6  0.0000   4573.408931  x:  0.10282   0.02875  
  7  0.0005   4573.408930  x:  0.10283   0.02874  
  8  0.0000   4573.408930  x:  0.10283   0.02874  

36 (RND4__GCA_000018505.1) ... 29 (RND4__GCA_000974835.1)
  0  0.0000   4662.357373  x:  0.09285   0.83374  
  1 99.0000   4661.282192  x:  0.10807   0.81944  
  2 108.6278   4592.560791  x:  0.11266   0.00100  
  3 142.3218   4573.787553  x:  0.11226   0.02871  
  4  0.8107   4573.408935  x:  0.10284   0.02871  
  5  0.0079   4573.408934  x:  0.10283   0.02871  
  6  0.0000   4573.408932  x:  0.10283   0.02872  
  7  0.0000   4573.408930  x:  0.10283   0.02874  
  8  0.0000   4573.408930  x:  0.10283   0.02874  
  9  0.0000   4573.408930  x:  0.10283   0.02874  

36 (RND4__GCA_000018505.1) ... 30 (RND4__GCA_000182275.1)
  0  0.0000   4331.795098  x:  0.02660   0.66115  
  1 99.0000   4331.339719  x:  0.03177   0.66041  
  2 189.5317   4317.095196  x:  0.03167   0.00100  
  3 27.3572   4309.404834  x:  0.03166   0.03606  
  4  0.6534   4309.402692  x:  0.03130   0.03606  
  5  0.0003   4309.402692  x:  0.03130   0.03606  
  6  0.0000   4309.402692  x:  0.03130   0.03606  
  7  0.0000   4309.402692  x:  0.03130   0.03606  
  8  0.1200   4309.402691  x:  0.03130   0.03602  
  9  0.1353   4309.402690  x:  0.03130   0.03602  
 10  0.0000   4309.402690  x:  0.03130   0.03602  
 11  0.0000   4309.402690  x:  0.03130   0.03602  
 12  0.0326   4309.402690  x:  0.03130   0.03602  
 13  0.0108   4309.402690  x:  0.03130   0.03602  
check convergence!


36 (RND4__GCA_000018505.1) ... 31 (RND4__GCA_000182295.1)
  0  0.0000   4334.026123  x:  0.03247   0.76485  
  1 99.0000   4333.986984  x:  0.03092   0.76351  
  2 37.3844   4317.109513  x:  0.03030   0.00100  
  3 42.8736   4309.417280  x:  0.03036   0.03609  
  4  0.7562   4309.402695  x:  0.03131   0.03609  
  5  0.0010   4309.402694  x:  0.03130   0.03608  
  6  0.0000   4309.402693  x:  0.03130   0.03607  
  7  0.0000   4309.402691  x:  0.03130   0.03602  
  8  0.0000   4309.402690  x:  0.03130   0.03602  

36 (RND4__GCA_000018505.1) ... 32 (RND4__GCA_001267755.1)
  0  0.0000   4304.293839  x:  0.02635   0.95425  
  1 99.0000   4304.275652  x:  0.02541   0.95368  
  2 31.9737   4291.028543  x:  0.02507   0.00100  
  3 22.4728   4282.678748  x:  0.02510   0.04578  
  4  0.9474   4282.677758  x:  0.02532   0.04578  
  5  0.0002   4282.677757  x:  0.02532   0.04577  
  6  0.0000   4282.677757  x:  0.02531   0.04575  
  7  0.0000   4282.677756  x:  0.02532   0.04574  
  8  0.0000   4282.677756  x:  0.02532   0.04573  
  9  0.0000   4282.677756  x:  0.02532   0.04573  
check convergence!


36 (RND4__GCA_000018505.1) ... 33 (RND4__GCA_000959525.1)
  0  0.0000   4313.664098  x:  0.02824   0.83244  
  1 99.0000   4313.644052  x:  0.02722   0.83162  
  2 29.4900   4294.766738  x:  0.02681   0.05823  
  3 30.7493   4294.765792  x:  0.02690   0.05951  
  4  0.0072   4294.762208  x:  0.02730   0.05839  
  5  0.0089   4294.762208  x:  0.02730   0.05840  
  6  0.0000   4294.762208  x:  0.02730   0.05840  
  7  0.0000   4294.762208  x:  0.02730   0.05840  
  8  0.0000   4294.762208  x:  0.02730   0.05840  
check convergence!


36 (RND4__GCA_000018505.1) ... 34 (RND4__GCA_000182255.1)
  0  0.0000   4216.926557  x:  0.01020   0.80547  
  1 99.0000   4216.806493  x:  0.01179   0.80538  
  2 158.3547   4209.240240  x:  0.01173   0.00100  
  3  9.1494   4206.905272  x:  0.01173   0.05124  
  4  0.7969   4206.886005  x:  0.01112   0.04824  
  5  0.0005   4206.795800  x:  0.01143   0.02800  
  6  0.0025   4206.787217  x:  0.01155   0.03212  
  7  0.0061   4206.787087  x:  0.01160   0.03192  
  8  0.0002   4206.787087  x:  0.01160   0.03189  
  9  0.0000   4206.787087  x:  0.01160   0.03189  
 10  0.0000   4206.787087  x:  0.01160   0.03189  

36 (RND4__GCA_000018505.1) ... 35 (RND4__GCA_000010545.1)
  0  0.0000   4488.425227  x:  0.36175   0.90586  
  1 99.0000   4127.327562  x:  0.00001   0.90671  
  2 975.5634   4127.327562  x:  0.00001   0.90671  
  3  0.0000   4127.327562  x:  0.00001   0.90671  
  4  0.0056   4127.327472  x:  0.00001  23.67334  
  5  2.8458   4127.327472  x:  0.00001  24.16612  
  6  0.0616   4127.327468  x:  0.00001  99.00000  
  7 11.9229   4127.327468  x:  0.00001  99.00000  

37 (RND4__GCA_000807815.1) ... 1 (RND4__GCA_000198775.1)
  0  0.0000   6118.976139  x:  0.66774   0.65699  
  1 99.0000   6008.008214  x:  0.61316   0.16896  
  2 241.6713   6005.014124  x:  0.66127   0.13955  
  3 124.7007   6002.079854  x:  0.71768   0.15779  
  4  0.2981   6002.010864  x:  0.72744   0.15300  
  5  0.0083   6002.010848  x:  0.72731   0.15295  
  6  0.0001   6002.010848  x:  0.72731   0.15295  
  7  0.0000   6002.010848  x:  0.72731   0.15295  

37 (RND4__GCA_000807815.1) ... 2 (RND4__GCA_000756855.1)
  0  0.0000   5596.160504  x:  0.38206   0.78515  
  1 99.0000   5445.092549  x:  0.47125   0.10110  
  2 191.9838   5444.535179  x:  0.45339   0.09305  
  3 60.6976   5443.944872  x:  0.43150   0.10271  
  4  0.2951   5443.942828  x:  0.43253   0.10324  
  5  0.0011   5443.942809  x:  0.43241   0.10330  
  6  0.0001   5443.942809  x:  0.43241   0.10330  

37 (RND4__GCA_000807815.1) ... 3 (RND4__GCA_000959725.1)
  0  0.0000   5620.521772  x:  0.36478   0.91485  
  1 99.0000   5478.416215  x:  0.68444   0.09012  
  2 186.1773   5477.135820  x:  0.68009   0.07478  
  3 409.8274   5443.944767  x:  0.43235   0.10251  
  4  0.3865   5443.942813  x:  0.43248   0.10330  
  5  0.0005   5443.942809  x:  0.43241   0.10330  
  6  0.0001   5443.942809  x:  0.43241   0.10330  

37 (RND4__GCA_000807815.1) ... 4 (RND4__GCA_000194745.1)
  0  0.0000   5633.166831  x:  0.38974   0.90647  
  1 99.0000   5454.219377  x:  0.47630   0.09990  
  2 179.6282   5453.683735  x:  0.45863   0.09213  
  3 59.7570   5453.237739  x:  0.43952   0.10047  
  4  0.3421   5453.236726  x:  0.44025   0.10084  
  5  0.0008   5453.236719  x:  0.44018   0.10087  
  6  0.0001   5453.236719  x:  0.44018   0.10087  

37 (RND4__GCA_000807815.1) ... 5 (RND4__GCA_000300395.1)
  0  0.0000   5488.364246  x:  0.31008   0.74547  
  1 99.0000   5467.629672  x:  0.47293   0.53867  
  2 191.6367   5406.257110  x:  0.50215   0.13306  
  3 504.9256   5392.820430  x:  0.37454   0.15867  
  4  0.0853   5392.528646  x:  0.37260   0.14485  
  5  0.0958   5392.528542  x:  0.37291   0.14476  
  6  0.0005   5392.528542  x:  0.37291   0.14476  

37 (RND4__GCA_000807815.1) ... 6 (RND4__GCA_000022645.2)
  0  0.0000   5489.799322  x:  0.33379   0.78856  
  1 99.0000   5408.586314  x:  0.51986   0.14738  
  2 151.9812   5406.242281  x:  0.50979   0.11546  
  3 410.5887   5390.364954  x:  0.37160   0.14449  
  4  0.2738   5390.363431  x:  0.37159   0.14549  
  5  0.0008   5390.363431  x:  0.37158   0.14548  
  6  0.0000   5390.363431  x:  0.37158   0.14548  

37 (RND4__GCA_000807815.1) ... 7 (RND4__GCA_000960995.1)
  0  0.0000   5498.231852  x:  0.32019   0.84144  
  1 99.0000   5467.958526  x:  0.67024   0.24052  
  2 163.3767   5453.338929  x:  0.69233   0.11368  
  3 1267.8005   5395.692242  x:  0.38224   0.21342  
  4  0.1895   5390.423086  x:  0.36431   0.14770  
  5  0.0878   5390.365278  x:  0.37113   0.14451  
  6  0.0189   5390.363431  x:  0.37160   0.14548  
  7  0.0017   5390.363431  x:  0.37158   0.14548  
  8  0.0000   5390.363431  x:  0.37158   0.14548  
  9  0.0000   5390.363431  x:  0.37158   0.14548  

37 (RND4__GCA_000807815.1) ... 8 (RND4__GCA_000365245.1)
  0  0.0000   5486.462556  x:  0.33956   0.71072  
  1 99.0000   5402.528433  x:  0.47095   0.14029  
  2 161.5665   5400.691845  x:  0.45460   0.11486  
  3 220.2507   5394.651495  x:  0.37536   0.13805  
  4  0.2773   5394.636662  x:  0.37676   0.14065  
  5  0.0026   5394.636364  x:  0.37626   0.14085  
  6  0.0006   5394.636364  x:  0.37626   0.14085  

37 (RND4__GCA_000807815.1) ... 9 (RND4__GCA_000835205.1)
  0  0.0000   5503.743920  x:  0.35685   0.81631  
  1 99.0000   5412.866905  x:  0.31077   0.16708  
  2 138.6645   5410.797959  x:  0.33302   0.13696  
  3 249.8931   5408.129957  x:  0.36936   0.16072  
  4  0.2566   5408.087843  x:  0.37354   0.15609  
  5  0.0049   5408.087807  x:  0.37341   0.15599  
  6  0.0001   5408.087807  x:  0.37340   0.15600  
  7  0.0000   5408.087807  x:  0.37340   0.15600  

37 (RND4__GCA_000807815.1) ... 10 (RND4__GCA_001411805.1)
  0  0.0000   5525.189552  x:  0.35652   0.87572  
  1 99.0000   5431.295926  x:  0.36814   0.17255  
  2 127.5482   5431.221967  x:  0.37647   0.17151  
  3 18.2049   5431.221952  x:  0.37647   0.17163  
  4  0.0015   5431.221951  x:  0.37644   0.17163  

37 (RND4__GCA_000807815.1) ... 11 (RND4__GCA_000687455.2)
  0  0.0000   5200.021930  x:  0.25453   0.87781  
  1 99.0000   5182.395957  x:  0.17251   0.61217  
  2 110.0524   5137.558358  x:  0.15270   0.15699  
  3 1660.9508   5126.744221  x:  0.18284   0.09612  
  4  0.2009   5113.128702  x:  0.23913   0.16153  
  5  0.4353   5112.027567  x:  0.25709   0.13727  
  6  0.0150   5112.022912  x:  0.25612   0.13582  
  7  0.0013   5112.022783  x:  0.25588   0.13602  
  8  0.0003   5112.022783  x:  0.25588   0.13602  

37 (RND4__GCA_000807815.1) ... 12 (RND4__GCA_000833595.1)
  0  0.0000   5186.501011  x:  0.24920   0.91594  
  1 99.0000   5171.627119  x:  0.17371   0.68395  
  2 107.0118   5116.847067  x:  0.15101   0.14939  
  3 1426.5121   5108.600405  x:  0.17384   0.09442  
  4  0.2292   5093.568162  x:  0.23626   0.15522  
  5  0.4325   5092.522499  x:  0.25161   0.13034  
  6  0.0150   5092.521965  x:  0.25134   0.12981  
  7  0.0005   5092.521936  x:  0.25122   0.12990  
  8  0.0001   5092.521936  x:  0.25122   0.12990  

37 (RND4__GCA_000807815.1) ... 13 (RND4__GCA_000959245.1)
  0  0.0000   5176.854867  x:  0.21923   0.95603  
  1 99.0000   5171.495441  x:  0.27709   0.87773  
  2 120.4842   5085.982605  x:  0.29546   0.13015  
  3 298.9667   5082.290195  x:  0.24678   0.12731  
  4  0.0378   5082.233619  x:  0.24576   0.13399  
  5  0.1332   5082.233592  x:  0.24587   0.13390  
  6  0.0001   5082.233591  x:  0.24586   0.13388  

37 (RND4__GCA_000807815.1) ... 14 (RND4__GCA_001530605.1)
  0  0.0000   5126.440827  x:  0.21435   0.76234  
  1 99.0000   5112.983227  x:  0.32765   0.53303  
  2 129.0087   5062.599296  x:  0.35596   0.11204  
  3 817.9800   5044.094706  x:  0.23780   0.11904  
  4  0.0794   5044.094661  x:  0.23779   0.11887  
  5  0.0017   5044.094646  x:  0.23770   0.11888  
  6  0.0002   5044.094646  x:  0.23770   0.11888  
  7  0.0000   5044.094646  x:  0.23770   0.11888  
  8  0.0000   5044.094646  x:  0.23770   0.11888  

37 (RND4__GCA_000807815.1) ... 15 (RND4__GCA_001527585.1)
  0  0.0000   5167.889739  x:  0.25420   0.91007  
  1 99.0000   5160.758562  x:  0.19846   0.82554  
  2 129.4927   5074.770574  x:  0.18103   0.12659  
  3 391.7942   5070.292001  x:  0.20746   0.09163  
  4  0.1101   5065.825902  x:  0.23975   0.12612  
  5  0.5288   5065.686332  x:  0.24642   0.11932  
  6  0.0063   5065.685334  x:  0.24616   0.11859  
  7  0.0007   5065.685322  x:  0.24608   0.11862  
  8  0.0001   5065.685322  x:  0.24608   0.11862  

37 (RND4__GCA_000807815.1) ... 16 (RND4__GCA_001523185.1)
  0  0.0000   5125.869541  x:  0.22720   0.64704  
  1 99.0000   5062.635142  x:  0.30773   0.12159  
  2 129.4241   5060.987758  x:  0.29492   0.09594  
  3 317.1825   5056.242222  x:  0.24178   0.11571  
  4  0.2206   5056.230131  x:  0.24279   0.11821  
  5  0.0024   5056.229870  x:  0.24243   0.11839  
  6  0.0005   5056.229870  x:  0.24243   0.11839  
  7  0.0000   5056.229870  x:  0.24243   0.11839  
  8  0.0000   5056.229870  x:  0.24243   0.11839  
check convergence!


37 (RND4__GCA_000807815.1) ... 17 (RND4__GCA_001526815.1)
  0  0.0000   5138.224946  x:  0.26650   0.81322  
  1 99.0000   5130.922611  x:  0.20734   0.76390  
  2 174.3596   5052.151608  x:  0.19770   0.12529  
  3 197.6390   5049.527975  x:  0.22689   0.10324  
  4  0.0568   5048.699955  x:  0.23692   0.12224  
  5  0.3071   5048.691765  x:  0.23883   0.12102  
  6  0.0018   5048.691725  x:  0.23877   0.12088  
  7  0.0001   5048.691725  x:  0.23877   0.12088  
  8  0.0000   5048.691725  x:  0.23877   0.12088  
  9  0.0000   5048.691725  x:  0.23877   0.12088  

37 (RND4__GCA_000807815.1) ... 18 (RND4__GCA_001532925.1)
  0  0.0000   5140.982249  x:  0.23284   0.77077  
  1 99.0000   5058.669461  x:  0.20702   0.12348  
  2 117.4824   5057.469208  x:  0.22188   0.10313  
  3 238.2575   5056.200657  x:  0.24065   0.12075  
  4  0.2240   5056.187387  x:  0.24256   0.11845  
  5  0.0024   5056.187364  x:  0.24248   0.11837  
  6  0.0001   5056.187364  x:  0.24248   0.11837  

37 (RND4__GCA_000807815.1) ... 19 (RND4__GCA_001533495.1)
  0  0.0000   5154.730437  x:  0.22038   0.89042  
  1 99.0000   5140.078117  x:  0.34652   0.60417  
  2 118.1807   5080.607331  x:  0.38286   0.10981  
  3 991.9875   5056.249627  x:  0.24268   0.11482  
  4  0.0888   5056.229918  x:  0.24226   0.11840  
  5  0.0505   5056.229870  x:  0.24243   0.11840  
  6  0.0003   5056.229870  x:  0.24243   0.11839  
  7  0.0000   5056.229870  x:  0.24243   0.11839  
  8  0.0000   5056.229870  x:  0.24243   0.11839  

37 (RND4__GCA_000807815.1) ... 20 (RND4__GCA_001533645.1)
  0  0.0000   5152.692552  x:  0.26901   0.79349  
  1 99.0000   5144.864820  x:  0.20798   0.73470  
  2 169.4850   5065.801994  x:  0.19646   0.12193  
  3 239.7821   5062.448744  x:  0.22731   0.09622  
  4  0.0687   5061.014712  x:  0.24218   0.11911  
  5  0.3575   5060.991600  x:  0.24530   0.11683  
  6  0.0028   5060.991453  x:  0.24515   0.11658  
  7  0.0002   5060.991453  x:  0.24514   0.11659  

37 (RND4__GCA_000807815.1) ... 21 (RND4__GCA_001526825.1)
  0  0.0000   5119.674601  x:  0.22209   0.64963  
  1 99.0000   5069.819965  x:  0.35496   0.13610  
  2 129.7701   5067.218717  x:  0.34842   0.09816  
  3 699.6067   5051.250672  x:  0.24012   0.12121  
  4  0.1775   5051.248710  x:  0.23982   0.12013  
  5  0.0011   5051.248683  x:  0.23994   0.12008  
  6  0.0002   5051.248683  x:  0.23994   0.12008  
  7  0.0000   5051.248683  x:  0.23994   0.12008  

37 (RND4__GCA_000807815.1) ... 22 (RND4__GCA_001527265.1)
  0  0.0000   5142.395147  x:  0.25014   0.83620  
  1 99.0000   5135.387927  x:  0.19534   0.75826  
  2 135.1564   5059.025554  x:  0.18044   0.12772  
  3 363.8328   5054.742560  x:  0.20834   0.09404  
  4  0.0959   5051.414597  x:  0.23451   0.12608  
  5  0.4448   5051.321468  x:  0.24020   0.12073  
  6  0.0053   5051.320714  x:  0.23990   0.12012  
  7  0.0006   5051.320711  x:  0.23986   0.12015  
  8  0.0000   5051.320711  x:  0.23986   0.12015  
  9  0.0000   5051.320711  x:  0.23986   0.12015  

37 (RND4__GCA_000807815.1) ... 23 (RND4__GCA_001527825.1)
  0  0.0000   5146.869665  x:  0.23995   0.88292  
  1 99.0000   5134.904550  x:  0.17295   0.70974  
  2 114.8420   5070.383223  x:  0.15176   0.13449  
  3 1020.0028   5063.343880  x:  0.17497   0.08731  
  4  0.1864   5051.988332  x:  0.22779   0.13879  
  5  0.4674   5051.321975  x:  0.24051   0.12075  
  6  0.0118   5051.320608  x:  0.23996   0.12005  
  7  0.0007   5051.320580  x:  0.23986   0.12015  
  8  0.0001   5051.320580  x:  0.23986   0.12015  

37 (RND4__GCA_000807815.1) ... 24 (RND4__GCA_001532995.1)
  0  0.0000   5145.671604  x:  0.24952   0.72258  
  1 99.0000   5131.550949  x:  0.17601   0.55382  
  2 135.7153   5081.125682  x:  0.15947   0.12912  
  3 957.5937   5071.680131  x:  0.19514   0.08240  
  4  0.1340   5063.964893  x:  0.23412   0.12935  
  5  0.4169   5063.477161  x:  0.24749   0.11722  
  6  0.0099   5063.471506  x:  0.24655   0.11571  
  7  0.0014   5063.471448  x:  0.24638   0.11580  
  8  0.0002   5063.471448  x:  0.24638   0.11580  
  9  0.0000   5063.471448  x:  0.24638   0.11580  

37 (RND4__GCA_000807815.1) ... 25 (RND4__GCA_001534185.1)
  0  0.0000   5155.108517  x:  0.26414   0.90957  
  1 99.0000   5148.726829  x:  0.20894   0.86052  
  2 159.7634   5057.640917  x:  0.19756   0.12389  
  3 198.6370   5055.036507  x:  0.22432   0.09983  
  4  0.0639   5053.774609  x:  0.23875   0.12147  
  5  0.4109   5053.758390  x:  0.24129   0.11945  
  6  0.0025   5053.758301  x:  0.24117   0.11925  
  7  0.0002   5053.758301  x:  0.24117   0.11925  

37 (RND4__GCA_000807815.1) ... 26 (RND4__GCA_000152585.1)
  0  0.0000   4674.821336  x:  0.11433   0.82563  
  1 99.0000   4673.381163  x:  0.09704   0.81133  
  2 121.5651   4602.139000  x:  0.09215   0.00100  
  3 132.6848   4583.454795  x:  0.09256   0.02824  
  4  0.8022   4582.548106  x:  0.10632   0.02822  
  5  0.0150   4582.547560  x:  0.10629   0.02808  
  6  0.0000   4582.546902  x:  0.10630   0.02771  
  7  0.0004   4582.546899  x:  0.10633   0.02771  
  8  0.0000   4582.546899  x:  0.10633   0.02771  
  9  0.0000   4582.546899  x:  0.10633   0.02771  
 10  0.0000   4582.546899  x:  0.10633   0.02771  
 11  0.0000   4582.546899  x:  0.10633   0.02771  
check convergence!


37 (RND4__GCA_000807815.1) ... 27 (RND4__GCA_000497165.1)
  0  0.0000   4681.731440  x:  0.09153   0.91535  
  1 99.0000   4680.424079  x:  0.10796   0.90610  
  2 147.1046   4601.130611  x:  0.11050   0.00100  
  3 95.8094   4582.613980  x:  0.11031   0.02767  
  4  0.8967   4582.546908  x:  0.10635   0.02767  
  5  0.0032   4582.546906  x:  0.10633   0.02767  
  6  0.0000   4582.546902  x:  0.10633   0.02769  
  7  0.0000   4582.546899  x:  0.10633   0.02771  
  8  0.0000   4582.546899  x:  0.10633   0.02771  

37 (RND4__GCA_000807815.1) ... 28 (RND4__GCA_000959505.1)
  0  0.0000   4682.207718  x:  0.11335   0.92607  
  1 99.0000   4680.994698  x:  0.09754   0.91290  
  2 111.6986   4602.055526  x:  0.09272   0.00100  
  3 123.0491   4583.386005  x:  0.09307   0.02820  
  4  0.9035   4582.547937  x:  0.10632   0.02818  
  5  0.0144   4582.547466  x:  0.10629   0.02806  
  6  0.0000   4582.546901  x:  0.10631   0.02771  
  7  0.0003   4582.546899  x:  0.10633   0.02771  
  8  0.0000   4582.546899  x:  0.10633   0.02771  
  9  0.0000   4582.546899  x:  0.10633   0.02771  
 10  0.0000   4582.546899  x:  0.10633   0.02771  

37 (RND4__GCA_000807815.1) ... 29 (RND4__GCA_000974835.1)
  0  0.0000   4681.308997  x:  0.11896   0.90526  
  1 99.0000   4679.537750  x:  0.09924   0.89407  
  2 147.2214   4601.688546  x:  0.09564   0.00100  
  3 97.1863   4583.058835  x:  0.09590   0.02891  
  4  0.8847   4582.553114  x:  0.10632   0.02887  
  5  0.0117   4582.550344  x:  0.10620   0.02856  
  6  0.0000   4582.546940  x:  0.10623   0.02771  
  7  0.0009   4582.546899  x:  0.10633   0.02771  
  8  0.0001   4582.546899  x:  0.10633   0.02771  

37 (RND4__GCA_000807815.1) ... 30 (RND4__GCA_000182275.1)
  0  0.0000   4346.260168  x:  0.02996   0.62020  
  1 99.0000   4345.899544  x:  0.03472   0.61924  
  2 156.3449   4329.695358  x:  0.03466   0.00100  
  3 32.2089   4322.285168  x:  0.03465   0.03260  
  4  0.6117   4322.283312  x:  0.03430   0.03260  
  5  0.0003   4322.283312  x:  0.03429   0.03260  
  6  0.0000   4322.283312  x:  0.03429   0.03260  
  7  0.0000   4322.283311  x:  0.03430   0.03259  
  8  0.0000   4322.283310  x:  0.03430   0.03257  
  9  0.0000   4322.283310  x:  0.03429   0.03256  
 10  0.0000   4322.283310  x:  0.03429   0.03257  
 11  0.0000   4322.283310  x:  0.03429   0.03257  
check convergence!


37 (RND4__GCA_000807815.1) ... 31 (RND4__GCA_000182295.1)
  0  0.0000   4355.243278  x:  0.02979   0.95370  
  1 99.0000   4354.857109  x:  0.03471   0.95299  
  2 164.0078   4329.694767  x:  0.03459   0.00100  
  3 23.8904   4322.284670  x:  0.03459   0.03275  
  4  0.9444   4322.283351  x:  0.03430   0.03274  
  5  0.0003   4322.283340  x:  0.03427   0.03270  
  6  0.0000   4322.283311  x:  0.03429   0.03256  
  7  0.0000   4322.283310  x:  0.03429   0.03257  
  8  0.0000   4322.283310  x:  0.03429   0.03257  

37 (RND4__GCA_000807815.1) ... 32 (RND4__GCA_001267755.1)
  0  0.0000   4319.332632  x:  0.02758   0.84473  
  1 99.0000   4319.300967  x:  0.02892   0.84399  
  2 42.3125   4304.248554  x:  0.02895   0.00100  
  3 26.5996   4296.244384  x:  0.02893   0.04039  
  4  0.8372   4296.237017  x:  0.02829   0.04039  
  5  0.0006   4296.237017  x:  0.02828   0.04039  
  6  0.0000   4296.237016  x:  0.02829   0.04038  

37 (RND4__GCA_000807815.1) ... 33 (RND4__GCA_000959525.1)
  0  0.0000   4327.640505  x:  0.02733   0.70335  
  1 99.0000   4327.441844  x:  0.03074   0.70268  
  2 121.1028   4319.787420  x:  0.03064   0.00100  
  3 24.3299   4308.201202  x:  0.03063   0.05184  
  4  0.6975   4308.199000  x:  0.03027   0.05184  
  5  0.0003   4308.199000  x:  0.03026   0.05183  
  6  0.0000   4308.199000  x:  0.03027   0.05183  
  7  0.0000   4308.199000  x:  0.03027   0.05183  
  8  0.0000   4308.198999  x:  0.03026   0.05182  
  9  0.0825   4308.198997  x:  0.03027   0.05178  
 10  0.4047   4308.198997  x:  0.03027   0.05178  
 11  0.0000   4308.198997  x:  0.03027   0.05177  
 12  0.0016   4308.198997  x:  0.03027   0.05177  
check convergence!


37 (RND4__GCA_000807815.1) ... 34 (RND4__GCA_000182255.1)
  0  0.0000   4252.571469  x:  0.01660   0.69929  
  1 99.0000   4252.532081  x:  0.01775   0.69902  
  2 68.2187   4239.390400  x:  0.01769   0.00100  
  3 16.5705   4237.345456  x:  0.01769   0.02067  
  4  0.6867   4237.343967  x:  0.01746   0.02066  
  5  0.0002   4237.343963  x:  0.01745   0.02064  
  6  0.0000   4237.343951  x:  0.01746   0.02054  
  7  0.0000   4237.343951  x:  0.01746   0.02054  
  8  0.0000   4237.343951  x:  0.01746   0.02054  

37 (RND4__GCA_000807815.1) ... 35 (RND4__GCA_000010545.1)
  0  0.0000   4243.140838  x:  0.01396   0.90323  
  1 99.0000   4243.028134  x:  0.01579   0.90305  
  2 130.0096   4222.696432  x:  0.01571   0.00100  

37 (RND4__GCA_000807815.1) ... 36 (RND4__GCA_000018505.1)
  0  0.0000   4239.470933  x:  0.01555   0.65272  
  1 99.0000   4239.461467  x:  0.01610   0.65186  
  2 18.9446   4222.713204  x:  0.01625   0.00100  
  3 54.2929   4222.694758  x:  0.01549   0.00100  
  4  0.0003   4222.694758  x:  0.01549   0.00100  

38 (RND4__GCA_000807825.1) ... 1 (RND4__GCA_000198775.1)
  0  0.0000   6136.971182  x:  0.63863   0.73518  
  1 99.0000   6004.253317  x:  0.65523   0.16088  
  2 228.1510   6002.267484  x:  0.71826   0.14469  
  3 68.3511   6002.011585  x:  0.72601   0.15328  
  4  0.1342   6002.010849  x:  0.72732   0.15297  
  5  0.0011   6002.010848  x:  0.72731   0.15295  

38 (RND4__GCA_000807825.1) ... 2 (RND4__GCA_000756855.1)
  0  0.0000   5634.821360  x:  0.41377   1.00201  
  1 99.0000   5538.960112  x:  0.20653   0.26183  
  2 170.1610   5525.192996  x:  0.19666   0.13836  
  3 4528.3419   5470.088072  x:  0.30667   0.06541  
  4  0.1801   5449.024145  x:  0.36960   0.13286  
  5  0.3434   5444.062941  x:  0.43793   0.10848  
  6  0.0265   5443.946943  x:  0.43458   0.10280  
  7  0.0047   5443.942811  x:  0.43243   0.10332  
  8  0.0020   5443.942809  x:  0.43241   0.10330  

38 (RND4__GCA_000807825.1) ... 3 (RND4__GCA_000959725.1)
  0  0.0000   5593.097192  x:  0.48588   0.72736  
  1 99.0000   5548.551068  x:  0.30098   0.50515  
  2 260.4720   5473.334059  x:  0.27346   0.12173  
  3 622.7758   5459.293523  x:  0.32905   0.07638  
  4  0.2045   5445.129873  x:  0.40556   0.12010  
  5  0.5142   5443.946654  x:  0.43387   0.10400  
  6  0.0167   5443.942887  x:  0.43268   0.10319  
  7  0.0011   5443.942809  x:  0.43241   0.10330  
  8  0.0003   5443.942809  x:  0.43241   0.10330  

38 (RND4__GCA_000807825.1) ... 4 (RND4__GCA_000194745.1)
  0  0.0000   5647.743291  x:  0.45527   0.97148  
  1 99.0000   5612.668007  x:  0.29514   0.72298  
  2 203.4051   5497.337838  x:  0.25023   0.12367  
  3 784.4053   5487.692049  x:  0.27606   0.07984  
  4  0.3386   5455.709626  x:  0.40864   0.12860  
  5  0.6020   5453.261574  x:  0.43515   0.10010  
  6  0.0202   5453.237287  x:  0.43976   0.10127  
  7  0.0031   5453.236719  x:  0.44019   0.10087  
  8  0.0007   5453.236719  x:  0.44018   0.10087  
  9  0.0000   5453.236719  x:  0.44018   0.10087  

38 (RND4__GCA_000807825.1) ... 5 (RND4__GCA_000300395.1)
  0  0.0000   5487.877387  x:  0.39696   0.74097  
  1 99.0000   5465.730292  x:  0.27734   0.56596  
  2 184.0170   5409.782511  x:  0.26050   0.16075  
  3 556.6691   5397.439565  x:  0.32924   0.11176  
  4  0.1356   5392.750589  x:  0.36071   0.15249  
  5  0.3709   5392.531516  x:  0.37358   0.14595  
  6  0.0090   5392.528551  x:  0.37300   0.14474  
  7  0.0011   5392.528542  x:  0.37291   0.14476  
  8  0.0001   5392.528542  x:  0.37291   0.14476  

38 (RND4__GCA_000807825.1) ... 6 (RND4__GCA_000022645.2)
  0  0.0000   5517.411810  x:  0.38597   0.97956  
  1 99.0000   5501.002353  x:  0.28204   0.82155  
  2 155.4917   5409.558064  x:  0.25431   0.16511  
  3 505.3431   5402.704629  x:  0.28470   0.11577  
  4  0.2204   5390.943220  x:  0.35700   0.16281  
  5  0.4937   5390.363588  x:  0.37187   0.14566  
  6  0.0136   5390.363433  x:  0.37162   0.14545  
  7  0.0003   5390.363431  x:  0.37158   0.14548  

38 (RND4__GCA_000807825.1) ... 7 (RND4__GCA_000960995.1)
  0  0.0000   5496.301520  x:  0.40193   0.81347  
  1 99.0000   5477.561715  x:  0.28864   0.67357  
  2 185.5420   5404.453633  x:  0.26896   0.15969  
  3 413.8696   5395.388050  x:  0.32478   0.11405  
  4  0.1355   5390.560493  x:  0.36095   0.15375  
  5  0.4419   5390.365254  x:  0.37230   0.14631  
  6  0.0086   5390.363436  x:  0.37165   0.14545  
  7  0.0009   5390.363431  x:  0.37158   0.14548  
  8  0.0001   5390.363431  x:  0.37158   0.14548  

38 (RND4__GCA_000807825.1) ... 8 (RND4__GCA_000365245.1)
  0  0.0000   5503.138580  x:  0.33839   0.82008  
  1 99.0000   5410.749701  x:  0.51690   0.13937  
  2 151.8398   5408.725685  x:  0.50627   0.11170  
  3 361.9733   5394.643644  x:  0.37593   0.13883  
  4  0.3061   5394.636442  x:  0.37652   0.14078  
  5  0.0017   5394.636364  x:  0.37626   0.14085  
  6  0.0004   5394.636364  x:  0.37626   0.14085  
  7  0.0000   5394.636364  x:  0.37626   0.14085  

38 (RND4__GCA_000807825.1) ... 9 (RND4__GCA_000835205.1)
  0  0.0000   5516.884964  x:  0.31085   0.89563  
  1 99.0000   5503.333864  x:  0.42730   0.76993  
  2 179.5933   5413.790737  x:  0.45204   0.15477  
  3 323.6138   5412.479969  x:  0.43804   0.13106  
  4  0.0984   5408.099534  x:  0.37399   0.15310  
  5  0.2372   5408.087838  x:  0.37323   0.15599  
  6  0.0025   5408.087807  x:  0.37340   0.15600  
  7  0.0002   5408.087807  x:  0.37340   0.15600  

38 (RND4__GCA_000807825.1) ... 10 (RND4__GCA_001411805.1)
  0  0.0000   5513.869372  x:  0.35785   0.78912  
  1 99.0000   5431.759475  x:  0.35441   0.17496  
  2 133.9325   5431.251049  x:  0.37498   0.16710  
  3 53.7019   5431.221962  x:  0.37634   0.17167  
  4  0.0506   5431.221951  x:  0.37644   0.17163  
  5  0.0001   5431.221951  x:  0.37644   0.17163  

38 (RND4__GCA_000807825.1) ... 11 (RND4__GCA_000687455.2)
  0  0.0000   5192.813344  x:  0.22227   0.80186  
  1 99.0000   5186.422026  x:  0.28562   0.73124  
  2 148.2335   5114.941831  x:  0.30022   0.13309  
  3 267.3077   5112.135762  x:  0.25777   0.12690  
  4  0.0338   5112.022940  x:  0.25558   0.13595  
  5  0.1332   5112.022783  x:  0.25588   0.13601  
  6  0.0004   5112.022783  x:  0.25588   0.13602  

38 (RND4__GCA_000807825.1) ... 12 (RND4__GCA_000833595.1)
  0  0.0000   5185.911337  x:  0.26967   0.89657  
  1 99.0000   5179.883528  x:  0.21567   0.84158  
  2 144.5591   5097.075825  x:  0.20319   0.13558  
  3 221.6378   5094.073148  x:  0.23181   0.10795  
  4  0.0710   5092.545447  x:  0.24829   0.13277  
  5  0.4107   5092.522076  x:  0.25138   0.13015  
  6  0.0030   5092.521936  x:  0.25123   0.12989  
  7  0.0003   5092.521936  x:  0.25122   0.12990  

38 (RND4__GCA_000807825.1) ... 13 (RND4__GCA_000959245.1)
  0  0.0000   5161.940784  x:  0.26407   0.80129  
  1 99.0000   5155.558241  x:  0.20928   0.74197  
  2 146.1746   5086.861305  x:  0.19819   0.14005  
  3 247.0578   5083.601348  x:  0.22871   0.11160  
  4  0.0691   5082.254204  x:  0.24307   0.13652  
  5  0.3261   5082.233715  x:  0.24600   0.13414  
  6  0.0028   5082.233591  x:  0.24586   0.13388  
  7  0.0002   5082.233591  x:  0.24586   0.13388  

38 (RND4__GCA_000807825.1) ... 14 (RND4__GCA_001530605.1)
  0  0.0000   5126.901481  x:  0.21701   0.76751  
  1 99.0000   5099.900651  x:  0.43896   0.19685  
  2 123.6787   5092.416824  x:  0.44824   0.10438  
  3 1665.0295   5045.443575  x:  0.24019   0.15218  
  4  0.1443   5044.095976  x:  0.23685   0.11911  
  5  0.0520   5044.094648  x:  0.23770   0.11884  
  6  0.0019   5044.094646  x:  0.23770   0.11888  
  7  0.0001   5044.094646  x:  0.23770   0.11888  
  8  0.0000   5044.094646  x:  0.23770   0.11888  

38 (RND4__GCA_000807825.1) ... 15 (RND4__GCA_001527585.1)
  0  0.0000   5176.030628  x:  0.21057   0.98191  
  1 99.0000   5171.003360  x:  0.26353   0.93153  
  2 149.6329   5067.198504  x:  0.27701   0.11628  
  3 206.3269   5065.687143  x:  0.24617   0.11753  
  4  0.0233   5065.685323  x:  0.24611   0.11863  
  5  0.0263   5065.685322  x:  0.24608   0.11862  
  6  0.0000   5065.685322  x:  0.24608   0.11862  

38 (RND4__GCA_000807825.1) ... 16 (RND4__GCA_001523185.1)
  0  0.0000   5168.495306  x:  0.21865   1.02237  
  1 99.0000   5160.789578  x:  0.29276   0.88922  
  2 113.7103   5064.999863  x:  0.32094   0.11287  
  3 490.8074   5056.450890  x:  0.24425   0.10685  
  4  0.0561   5056.231254  x:  0.24156   0.11826  
  5  0.3071   5056.229871  x:  0.24243   0.11838  
  6  0.0012   5056.229870  x:  0.24243   0.11839  
  7  0.0000   5056.229870  x:  0.24243   0.11839  

38 (RND4__GCA_000807825.1) ... 17 (RND4__GCA_001526815.1)
  0  0.0000   5149.231418  x:  0.26327   0.91929  
  1 99.0000   5142.984841  x:  0.20858   0.87364  
  2 162.2205   5052.086117  x:  0.19806   0.12520  
  3 183.5959   5049.730761  x:  0.22418   0.10248  
  4  0.0591   5048.703027  x:  0.23669   0.12263  
  5  0.3897   5048.691785  x:  0.23886   0.12105  
  6  0.0021   5048.691725  x:  0.23877   0.12088  
  7  0.0002   5048.691725  x:  0.23877   0.12088  

38 (RND4__GCA_000807825.1) ... 18 (RND4__GCA_001532925.1)
  0  0.0000   5151.707438  x:  0.21614   0.86056  
  1 99.0000   5143.097379  x:  0.29479   0.73147  
  2 129.2077   5064.758056  x:  0.32000   0.11323  
  3 480.1710   5056.267611  x:  0.24321   0.11127  
  4  0.0553   5056.187622  x:  0.24209   0.11838  
  5  0.1281   5056.187364  x:  0.24248   0.11838  
  6  0.0005   5056.187364  x:  0.24248   0.11837  
  7  0.0000   5056.187364  x:  0.24248   0.11837  
  8  0.0000   5056.187364  x:  0.24248   0.11837  

38 (RND4__GCA_000807825.1) ... 19 (RND4__GCA_001533495.1)
  0  0.0000   5160.908818  x:  0.24688   0.94674  
  1 99.0000   5153.501170  x:  0.19140   0.84766  
  2 119.5196   5067.317748  x:  0.17207   0.12741  
  3 489.3300   5062.615871  x:  0.19568   0.09008  
  4  0.1320   5056.454838  x:  0.23506   0.12854  
  5  0.5501   5056.230957  x:  0.24276   0.11913  
  6  0.0076   5056.229895  x:  0.24254   0.11835  
  7  0.0007   5056.229870  x:  0.24243   0.11839  
  8  0.0001   5056.229870  x:  0.24243   0.11839  

38 (RND4__GCA_000807825.1) ... 20 (RND4__GCA_001533645.1)
  0  0.0000   5160.063378  x:  0.21260   0.86921  
  1 99.0000   5153.662255  x:  0.27500   0.79507  
  2 145.5762   5064.445532  x:  0.29287   0.11320  
  3 292.5588   5061.002035  x:  0.24531   0.11401  
  4  0.0352   5060.991468  x:  0.24508   0.11667  
  5  0.0500   5060.991453  x:  0.24515   0.11659  
  6  0.0001   5060.991453  x:  0.24514   0.11659  

38 (RND4__GCA_000807825.1) ... 21 (RND4__GCA_001526825.1)
  0  0.0000   5144.602803  x:  0.25618   0.85161  
  1 99.0000   5138.166963  x:  0.20222   0.79129  
  2 146.8732   5056.619061  x:  0.18947   0.12580  
  3 261.6172   5053.122869  x:  0.21884   0.09753  
  4  0.0741   5051.282827  x:  0.23653   0.12341  
  5  0.4209   5051.248919  x:  0.24015   0.12039  
  6  0.0034   5051.248683  x:  0.23995   0.12007  
  7  0.0003   5051.248683  x:  0.23994   0.12008  
  8  0.0000   5051.248683  x:  0.23994   0.12008  

38 (RND4__GCA_000807825.1) ... 22 (RND4__GCA_001527265.1)
  0  0.0000   5122.998167  x:  0.21146   0.67132  
  1 99.0000   5112.964538  x:  0.29722   0.54065  
  2 147.8428   5059.903889  x:  0.31688   0.11545  
  3 490.1146   5051.322183  x:  0.23991   0.11915  
  4  0.0558   5051.320712  x:  0.23984   0.12016  
  5  0.0099   5051.320711  x:  0.23986   0.12015  
  6  0.0000   5051.320711  x:  0.23986   0.12015  

38 (RND4__GCA_000807825.1) ... 23 (RND4__GCA_001527825.1)
  0  0.0000   5147.142868  x:  0.24023   0.88537  
  1 99.0000   5135.646561  x:  0.17433   0.71946  
  2 115.0584   5069.629991  x:  0.15324   0.13403  
  3 963.4707   5062.818889  x:  0.17641   0.08763  
  4  0.1823   5051.938179  x:  0.22822   0.13801  
  5  0.4717   5051.321971  x:  0.24051   0.12075  
  6  0.0114   5051.320605  x:  0.23995   0.12006  
  7  0.0007   5051.320580  x:  0.23986   0.12015  
  8  0.0001   5051.320580  x:  0.23986   0.12015  

38 (RND4__GCA_000807825.1) ... 24 (RND4__GCA_001532995.1)
  0  0.0000   5174.219517  x:  0.24125   0.97569  
  1 99.0000   5148.301476  x:  0.14750   0.58567  
  2 107.6670   5104.674739  x:  0.12428   0.14370  
  3 3182.1958   5093.912970  x:  0.14232   0.08260  
  4  0.3238   5066.242467  x:  0.22421   0.15709  
  5  0.3505   5063.480168  x:  0.24437   0.11494  
  6  0.0210   5063.471809  x:  0.24611   0.11621  
  7  0.0013   5063.471448  x:  0.24638   0.11581  
  8  0.0006   5063.471448  x:  0.24638   0.11580  

38 (RND4__GCA_000807825.1) ... 25 (RND4__GCA_001534185.1)
  0  0.0000   5138.385750  x:  0.25267   0.76969  
  1 99.0000   5130.505909  x:  0.19454   0.68684  
  2 142.5251   5061.752718  x:  0.18053   0.12679  
  3 387.2720   5056.718918  x:  0.21347   0.09299  
  4  0.0891   5053.840678  x:  0.23596   0.12454  
  5  0.4098   5053.759032  x:  0.24152   0.11981  
  6  0.0049   5053.758302  x:  0.24119   0.11924  
  7  0.0005   5053.758301  x:  0.24117   0.11925  

38 (RND4__GCA_000807825.1) ... 26 (RND4__GCA_000152585.1)
  0  0.0000   4675.389711  x:  0.09014   0.82792  
  1 99.0000   4673.828696  x:  0.10802   0.81839  
  2 164.4439   4601.131945  x:  0.11055   0.00100  
  3 100.2530   4582.614871  x:  0.11034   0.02766  
  4  0.8093   4582.546912  x:  0.10634   0.02766  
  5  0.0032   4582.546910  x:  0.10633   0.02766  
  6  0.0000   4582.546903  x:  0.10633   0.02768  
  7  0.0000   4582.546899  x:  0.10633   0.02771  

38 (RND4__GCA_000807825.1) ... 27 (RND4__GCA_000497165.1)
  0  0.0000   4678.715710  x:  0.09452   0.87865  
  1 99.0000   4677.587701  x:  0.11015   0.86615  
  2 118.8900   4601.284431  x:  0.11416   0.00100  
  3 123.3463   4582.781648  x:  0.11384   0.02802  
  4  0.8569   4582.547314  x:  0.10633   0.02801  
  5  0.0062   4582.547125  x:  0.10631   0.02793  
  6  0.0000   4582.546899  x:  0.10633   0.02771  
  7  0.0002   4582.546899  x:  0.10633   0.02771  
  8  0.0000   4582.546899  x:  0.10633   0.02771  
check convergence!


38 (RND4__GCA_000807825.1) ... 28 (RND4__GCA_000959505.1)
  0  0.0000   4672.182855  x:  0.10008   0.79801  
  1 99.0000   4669.092827  x:  0.13059   0.72436  
  2 85.8306   4606.345414  x:  0.14656   0.00100  
  3 609.2705   4587.757002  x:  0.14501   0.02813  
  4  0.7170   4582.547780  x:  0.10635   0.02814  
  5  0.0296   4582.547646  x:  0.10619   0.02809  
  6  0.0000   4582.546899  x:  0.10633   0.02771  
  7  0.0001   4582.546899  x:  0.10633   0.02771  
  8  0.0000   4582.546899  x:  0.10633   0.02771  

38 (RND4__GCA_000807825.1) ... 29 (RND4__GCA_000974835.1)
  0  0.0000   4671.332460  x:  0.11868   0.77547  
  1 99.0000   4669.392985  x:  0.09831   0.76243  
  2 149.8878   4601.848022  x:  0.09428   0.00100  
  3 115.6355   4583.191621  x:  0.09464   0.02815  
  4  0.7535   4582.547730  x:  0.10632   0.02813  
  5  0.0131   4582.547352  x:  0.10630   0.02802  
  6  0.0000   4582.546900  x:  0.10632   0.02771  
  7  0.0003   4582.546899  x:  0.10633   0.02771  
  8  0.0000   4582.546899  x:  0.10633   0.02771  

38 (RND4__GCA_000807825.1) ... 30 (RND4__GCA_000182275.1)
  0  0.0000   4348.848334  x:  0.03900   0.70950  
  1 99.0000   4348.546111  x:  0.03433   0.70835  
  2 119.3036   4329.695605  x:  0.03393   0.00100  
  3 30.2431   4322.284957  x:  0.03396   0.03261  
  4  0.7005   4322.283313  x:  0.03429   0.03261  
  5  0.0004   4322.283312  x:  0.03429   0.03260  
  6  0.0000   4322.283310  x:  0.03429   0.03256  
  7  0.0000   4322.283310  x:  0.03429   0.03257  
  8  0.0000   4322.283310  x:  0.03429   0.03257  
  9  0.0000   4322.283310  x:  0.03429   0.03257  
 10  0.0000   4322.283310  x:  0.03429   0.03257  
check convergence!


38 (RND4__GCA_000807825.1) ... 31 (RND4__GCA_000182295.1)
  0  0.0000   4347.204215  x:  0.03036   0.65309  
  1 99.0000   4346.902066  x:  0.03474   0.65214  
  2 141.3678   4329.695589  x:  0.03468   0.00100  
  3 31.4208   4322.347820  x:  0.03467   0.04008  
  4  0.6445   4322.340708  x:  0.03399   0.03966  
  5  0.0004   4322.304830  x:  0.03401   0.03671  
  6  0.0004   4322.283362  x:  0.03423   0.03259  
  7  0.0052   4322.283310  x:  0.03429   0.03256  
  8  0.0001   4322.283310  x:  0.03429   0.03256  

38 (RND4__GCA_000807825.1) ... 32 (RND4__GCA_001267755.1)
  0  0.0000   4317.942616  x:  0.03036   0.77673  
  1 99.0000   4317.873687  x:  0.02836   0.77601  
  2 63.2259   4296.238128  x:  0.02804   0.04042  
  3 24.3981   4296.238002  x:  0.02806   0.04005  
  4  0.0045   4296.237014  x:  0.02828   0.04035  
  5  0.0019   4296.237014  x:  0.02828   0.04035  
  6  0.0000   4296.237014  x:  0.02828   0.04035  

38 (RND4__GCA_000807825.1) ... 33 (RND4__GCA_000959525.1)
  0  0.0000   4333.065447  x:  0.03203   0.96752  
  1 99.0000   4333.020257  x:  0.03043   0.96684  
  2 48.9355   4319.785750  x:  0.03005   0.00100  
  3 22.5159   4308.199695  x:  0.03008   0.05213  
  4  0.9612   4308.199075  x:  0.03027   0.05212  
  5  0.0002   4308.199056  x:  0.03026   0.05207  
  6  0.0000   4308.199000  x:  0.03025   0.05178  
  7  0.0003   4308.198997  x:  0.03027   0.05177  
  8  0.0000   4308.198997  x:  0.03027   0.05177  

38 (RND4__GCA_000807825.1) ... 34 (RND4__GCA_000182255.1)
  0  0.0000   4251.962693  x:  0.01984   0.65574  
  1 99.0000   4251.833805  x:  0.01769   0.65542  
  2 111.6419   4237.344117  x:  0.01753   0.02066  
  3 16.6995   4237.344098  x:  0.01753   0.02053  
  4  0.0099   4237.343951  x:  0.01746   0.02054  
  5  0.0001   4237.343951  x:  0.01746   0.02054  

38 (RND4__GCA_000807825.1) ... 35 (RND4__GCA_000010545.1)
  0  0.0000   4241.455100  x:  0.01662   0.78369  
  1 99.0000   4241.426719  x:  0.01568   0.78345  
  2 56.5731   4222.694822  x:  0.01553   0.00100  
  3 15.0152   4222.694822  x:  0.01553   0.00100  
  4  0.0001   4222.694758  x:  0.01549   0.00100  
  5  2.9117   4222.694758  x:  0.01549   0.00100  

38 (RND4__GCA_000807825.1) ... 36 (RND4__GCA_000018505.1)
  0  0.0000   4240.841425  x:  0.01696   0.73941  
  1 99.0000   4240.790335  x:  0.01570   0.73916  
  2 75.8663   4222.694893  x:  0.01555   0.00100  

38 (RND4__GCA_000807825.1) ... 37 (RND4__GCA_000807815.1)
  0  0.0000   4409.406841  x:  0.28103   0.78358  
  1 99.0000   4127.327570  x:  0.00001   0.78409  
  2 986.1574   4127.327570  x:  0.00001   0.78409  
  3  0.0000   4127.327568  x:  0.00001   0.80784  
  4  0.0030   4127.327487  x:  0.00001   5.26849  
  5  0.5576   4127.327483  x:  0.00001   6.83187  
  6  0.1954   4127.327471  x:  0.00001  26.57106  
  7  2.4674   4127.327470  x:  0.00001  38.67398  
  8  1.5129   4127.327468  x:  0.00001  99.00000  
  9 11.1592   4127.327468  x:  0.00001  99.00000  

39 (RND4__GCA_001058025.1) ... 1 (RND4__GCA_000198775.1)
  0  0.0000   6157.445820  x:  0.66802   0.82588  
  1 99.0000   6012.984575  x:  0.57721   0.17547  
  2 217.6791   6009.632513  x:  0.61165   0.14163  
  3 200.7982   6002.245689  x:  0.71251   0.16273  
  4  0.4268   6002.011535  x:  0.72619   0.15280  
  5  0.0128   6002.010850  x:  0.72727   0.15298  
  6  0.0009   6002.010848  x:  0.72731   0.15295  

39 (RND4__GCA_001058025.1) ... 2 (RND4__GCA_000756855.1)
  0  0.0000   5593.813370  x:  0.42572   0.76760  
  1 99.0000   5509.853216  x:  0.23534   0.22633  
  2 204.9460   5496.725280  x:  0.23120   0.12344  
  3 2273.1861   5446.678356  x:  0.41094   0.08019  
  4  0.1665   5444.063635  x:  0.42073   0.10579  
  5  0.1112   5443.943218  x:  0.43257   0.10364  
  6  0.0057   5443.942809  x:  0.43241   0.10330  
  7  0.0003   5443.942809  x:  0.43241   0.10330  
  8  0.0000   5443.942809  x:  0.43241   0.10330  

39 (RND4__GCA_001058025.1) ... 3 (RND4__GCA_000959725.1)
  0  0.0000   5601.159751  x:  0.48080   0.77257  
  1 99.0000   5559.969565  x:  0.30272   0.55731  
  2 250.8076   5474.103095  x:  0.27177   0.12212  
  3 604.2566   5461.774463  x:  0.31844   0.07752  
  4  0.2209   5445.267260  x:  0.40520   0.12170  
  5  0.5524   5443.943870  x:  0.43319   0.10366  
  6  0.0172   5443.942842  x:  0.43258   0.10323  
  7  0.0006   5443.942809  x:  0.43241   0.10330  
  8  0.0002   5443.942809  x:  0.43241   0.10330  
  9  0.0000   5443.942809  x:  0.43241   0.10330  

39 (RND4__GCA_001058025.1) ... 4 (RND4__GCA_000194745.1)
  0  0.0000   5630.788791  x:  0.43952   0.88390  
  1 99.0000   5574.772703  x:  0.25189   0.47125  
  2 199.5748   5519.120772  x:  0.21896   0.13401  
  3 1804.4352   5498.452148  x:  0.25861   0.07379  
  4  0.2973   5458.743409  x:  0.38922   0.14226  
  5  0.4705   5453.267064  x:  0.43482   0.09982  
  6  0.0262   5453.238790  x:  0.43911   0.10156  
  7  0.0030   5453.236719  x:  0.44019   0.10087  
  8  0.0016   5453.236719  x:  0.44018   0.10087  

39 (RND4__GCA_001058025.1) ... 5 (RND4__GCA_000300395.1)
  0  0.0000   5484.507433  x:  0.31062   0.72046  
  1 99.0000   5462.225605  x:  0.48509   0.49259  
  2 192.5557   5408.464544  x:  0.51347   0.13230  
  3 546.7972   5392.854178  x:  0.37452   0.15951  
  4  0.0921   5392.528621  x:  0.37264   0.14484  
  5  0.0882   5392.528542  x:  0.37291   0.14476  
  6  0.0004   5392.528542  x:  0.37291   0.14476  

39 (RND4__GCA_001058025.1) ... 6 (RND4__GCA_000022645.2)
  0  0.0000   5476.345711  x:  0.37826   0.69482  
  1 99.0000   5442.406886  x:  0.24576   0.38818  
  2 169.2134   5416.177109  x:  0.23835   0.16355  
  3 1174.1548   5392.662834  x:  0.35180   0.11608  
  4  0.1302   5390.437746  x:  0.36362   0.14839  
  5  0.1795   5390.363978  x:  0.37192   0.14596  
  6  0.0051   5390.363433  x:  0.37155   0.14550  
  7  0.0005   5390.363431  x:  0.37158   0.14548  
  8  0.0000   5390.363431  x:  0.37158   0.14548  

39 (RND4__GCA_001058025.1) ... 7 (RND4__GCA_000960995.1)
  0  0.0000   5505.618821  x:  0.36536   0.90070  
  1 99.0000   5456.582239  x:  0.21547   0.38562  
  2 141.9483   5435.597579  x:  0.20441   0.17530  
  3 2644.3720   5401.653848  x:  0.30340   0.10032  
  4  0.1628   5391.634598  x:  0.34219   0.16332  
  5  0.3433   5390.392603  x:  0.37356   0.14931  
  6  0.0165   5390.363662  x:  0.37205   0.14547  
  7  0.0030   5390.363431  x:  0.37159   0.14547  
  8  0.0004   5390.363431  x:  0.37158   0.14548  
  9  0.0000   5390.363431  x:  0.37158   0.14548  

39 (RND4__GCA_001058025.1) ... 8 (RND4__GCA_000365245.1)
  0  0.0000   5515.826312  x:  0.34870   0.91068  
  1 99.0000   5395.508119  x:  0.40619   0.13885  
  2 139.1887   5394.949958  x:  0.38764   0.12959  
  3 61.5972   5394.637115  x:  0.37562   0.14047  
  4  0.2155   5394.636368  x:  0.37629   0.14081  
  5  0.0008   5394.636364  x:  0.37626   0.14085  
  6  0.0001   5394.636364  x:  0.37626   0.14085  

39 (RND4__GCA_001058025.1) ... 9 (RND4__GCA_000835205.1)
  0  0.0000   5489.952875  x:  0.31966   0.70910  
  1 99.0000   5463.478859  x:  0.53811   0.37056  
  2 175.0162   5434.357739  x:  0.55978   0.13821  
  3 727.7399   5409.081386  x:  0.37717   0.18424  
  4  0.1267   5408.089514  x:  0.37219   0.15646  
  5  0.0873   5408.087807  x:  0.37340   0.15598  
  6  0.0022   5408.087807  x:  0.37340   0.15600  
  7  0.0000   5408.087807  x:  0.37340   0.15600  

39 (RND4__GCA_001058025.1) ... 10 (RND4__GCA_001411805.1)
  0  0.0000   5523.327542  x:  0.42200   0.82541  
  1 99.0000   5507.176737  x:  0.31147   0.71845  
  2 189.2660   5439.092785  x:  0.29739   0.18297  
  3 275.7328   5432.854523  x:  0.35528   0.14522  
  4  0.1018   5431.249178  x:  0.37197   0.17440  
  5  0.2967   5431.222128  x:  0.37660   0.17197  
  6  0.0039   5431.221951  x:  0.37644   0.17163  
  7  0.0003   5431.221951  x:  0.37644   0.17163  

39 (RND4__GCA_001058025.1) ... 11 (RND4__GCA_000687455.2)
  0  0.0000   5185.403100  x:  0.27829   0.72998  
  1 99.0000   5177.552663  x:  0.21629   0.66373  
  2 158.8278   5116.865217  x:  0.20618   0.14542  
  3 263.8256   5114.242668  x:  0.22859   0.11396  
  4  0.0921   5112.066823  x:  0.25226   0.14060  
  5  0.2332   5112.022950  x:  0.25609   0.13627  
  6  0.0043   5112.022783  x:  0.25589   0.13601  
  7  0.0003   5112.022783  x:  0.25588   0.13602  

39 (RND4__GCA_001058025.1) ... 12 (RND4__GCA_000833595.1)
  0  0.0000   5155.606834  x:  0.25216   0.63917  
  1 99.0000   5135.832941  x:  0.16885   0.39338  
  2 130.0684   5111.568046  x:  0.16061   0.14432  
  3 1485.1907   5095.819293  x:  0.22666   0.09621  
  4  0.1003   5092.687695  x:  0.24236   0.13549  
  5  0.2462   5092.524369  x:  0.25187   0.13097  
  6  0.0061   5092.521943  x:  0.25117   0.12995  
  7  0.0009   5092.521936  x:  0.25122   0.12990  
  8  0.0001   5092.521936  x:  0.25122   0.12990  
  9  0.0000   5092.521936  x:  0.25122   0.12990  
 10  0.0000   5092.521936  x:  0.25122   0.12990  

39 (RND4__GCA_001058025.1) ... 13 (RND4__GCA_000959245.1)
  0  0.0000   5170.101085  x:  0.22151   0.88934  
  1 99.0000   5162.780743  x:  0.29324   0.77094  
  2 118.2482   5089.394300  x:  0.31621   0.12894  
  3 435.0045   5082.340039  x:  0.24696   0.12493  
  4  0.0519   5082.233949  x:  0.24542   0.13406  
  5  0.1526   5082.233596  x:  0.24587   0.13394  
  6  0.0006   5082.233591  x:  0.24586   0.13388  

39 (RND4__GCA_001058025.1) ... 14 (RND4__GCA_001530605.1)
  0  0.0000   5128.339589  x:  0.26768   0.75599  
  1 99.0000   5120.316657  x:  0.20575   0.70475  
  2 182.8449   5047.559340  x:  0.19670   0.12354  
  3 205.3412   5044.984814  x:  0.22503   0.10126  
  4  0.0580   5044.104145  x:  0.23574   0.12037  
  5  0.2727   5044.094694  x:  0.23778   0.11903  
  6  0.0019   5044.094646  x:  0.23770   0.11888  
  7  0.0001   5044.094646  x:  0.23770   0.11888  

39 (RND4__GCA_001058025.1) ... 15 (RND4__GCA_001527585.1)
  0  0.0000   5160.997140  x:  0.27726   0.82574  
  1 99.0000   5152.826156  x:  0.21342   0.77443  
  2 182.8254   5069.353643  x:  0.20306   0.12316  
  3 197.3030   5066.658564  x:  0.23248   0.10067  
  4  0.0604   5065.695914  x:  0.24397   0.12018  
  5  0.3302   5065.685378  x:  0.24616   0.11879  
  6  0.0020   5065.685322  x:  0.24608   0.11862  
  7  0.0002   5065.685322  x:  0.24608   0.11862  

39 (RND4__GCA_001058025.1) ... 16 (RND4__GCA_001523185.1)
  0  0.0000   5151.257928  x:  0.26426   0.84322  
  1 99.0000   5144.315627  x:  0.20707   0.78796  
  2 160.8729   5060.786157  x:  0.19531   0.12362  
  3 227.8939   5057.752395  x:  0.22369   0.09780  
  4  0.0688   5056.253166  x:  0.23955   0.12105  
  5  0.3862   5056.230013  x:  0.24258   0.11864  
  6  0.0029   5056.229870  x:  0.24243   0.11839  
  7  0.0002   5056.229870  x:  0.24243   0.11839  

39 (RND4__GCA_001058025.1) ... 17 (RND4__GCA_001526815.1)
  0  0.0000   5160.068553  x:  0.24631   1.04436  
  1 99.0000   5154.915512  x:  0.19900   0.97854  
  2 118.1787   5055.495657  x:  0.18273   0.12733  
  3 301.3610   5052.200631  x:  0.20568   0.09595  
  4  0.0980   5048.773074  x:  0.23406   0.12674  
  5  0.5929   5048.692183  x:  0.23910   0.12127  
  6  0.0050   5048.691725  x:  0.23879   0.12086  
  7  0.0004   5048.691725  x:  0.23877   0.12088  

39 (RND4__GCA_001058025.1) ... 18 (RND4__GCA_001532925.1)
  0  0.0000   5140.496192  x:  0.23726   0.76613  
  1 99.0000   5093.505253  x:  0.13687   0.22901  
  2 119.8372   5085.949116  x:  0.13574   0.12904  
  3 3963.3309   5056.398980  x:  0.24113   0.10725  
  4  0.0964   5056.187979  x:  0.24189   0.11849  
  5  0.0326   5056.187364  x:  0.24248   0.11836  
  6  0.0003   5056.187364  x:  0.24248   0.11837  
  7  0.0000   5056.187364  x:  0.24248   0.11837  
  8  0.0000   5056.187364  x:  0.24248   0.11837  

39 (RND4__GCA_001058025.1) ... 19 (RND4__GCA_001533495.1)
  0  0.0000   5138.358707  x:  0.20782   0.73810  
  1 99.0000   5131.279572  x:  0.27302   0.66597  
  2 161.5780   5059.490088  x:  0.28835   0.11542  
  3 291.0103   5056.255674  x:  0.24296   0.11433  
  4  0.0339   5056.229871  x:  0.24242   0.11841  
  5  0.0582   5056.229870  x:  0.24243   0.11839  
  6  0.0000   5056.229870  x:  0.24243   0.11839  

39 (RND4__GCA_001058025.1) ... 20 (RND4__GCA_001533645.1)
  0  0.0000   5155.019705  x:  0.25771   0.82366  
  1 99.0000   5147.479426  x:  0.19992   0.74702  
  2 144.1298   5068.646138  x:  0.18501   0.12400  
  3 344.7841   5064.395359  x:  0.21327   0.09143  
  4  0.0951   5061.083805  x:  0.23975   0.12229  
  5  0.4419   5060.992179  x:  0.24548   0.11714  
  6  0.0052   5060.991456  x:  0.24518   0.11657  
  7  0.0005   5060.991453  x:  0.24514   0.11659  

39 (RND4__GCA_001058025.1) ... 21 (RND4__GCA_001526825.1)
  0  0.0000   5145.845091  x:  0.20736   0.86573  
  1 99.0000   5140.228788  x:  0.26409   0.80445  
  2 147.5134   5053.680989  x:  0.27901   0.11727  
  3 251.0269   5051.256386  x:  0.24017   0.11780  
  4  0.0294   5051.248691  x:  0.23998   0.12014  
  5  0.0427   5051.248683  x:  0.23994   0.12008  
  6  0.0001   5051.248683  x:  0.23994   0.12008  
  7  0.0000   5051.248683  x:  0.23994   0.12008  
  8  0.0000   5051.248683  x:  0.23994   0.12008  
check convergence!


39 (RND4__GCA_001058025.1) ... 22 (RND4__GCA_001527265.1)
  0  0.0000   5164.198409  x:  0.25350   1.04456  
  1 99.0000   5159.248858  x:  0.20598   0.99328  
  2 131.6437   5056.060237  x:  0.19222   0.12567  
  3 219.5882   5053.766418  x:  0.21214   0.09888  
  4  0.0846   5051.361783  x:  0.23652   0.12427  
  5  0.4997   5051.320883  x:  0.24007   0.12038  
  6  0.0038   5051.320711  x:  0.23987   0.12014  
  7  0.0003   5051.320711  x:  0.23986   0.12015  

39 (RND4__GCA_001058025.1) ... 23 (RND4__GCA_001527825.1)
  0  0.0000   5161.231085  x:  0.27114   0.99318  
  1 99.0000   5154.555157  x:  0.21336   0.95325  
  2 175.4417   5053.946116  x:  0.20367   0.12383  
  3 152.3147   5052.122844  x:  0.22715   0.10380  
  4  0.0535   5051.327295  x:  0.23829   0.12154  
  5  0.3961   5051.320606  x:  0.23993   0.12025  
  6  0.0017   5051.320580  x:  0.23986   0.12015  
  7  0.0001   5051.320580  x:  0.23986   0.12015  

39 (RND4__GCA_001058025.1) ... 24 (RND4__GCA_001532995.1)
  0  0.0000   5179.236288  x:  0.25607   1.01678  
  1 99.0000   5173.359632  x:  0.20457   0.94934  
  2 128.3334   5070.661450  x:  0.18771   0.12232  
  3 296.8697   5067.252934  x:  0.21110   0.09165  
  4  0.1004   5063.562701  x:  0.24134   0.12179  
  5  0.5923   5063.471968  x:  0.24662   0.11629  
  6  0.0052   5063.471453  x:  0.24643   0.11578  
  7  0.0005   5063.471448  x:  0.24638   0.11580  

39 (RND4__GCA_001058025.1) ... 25 (RND4__GCA_001534185.1)
  0  0.0000   5150.756622  x:  0.25671   0.87646  
  1 99.0000   5144.408361  x:  0.20304   0.81570  
  2 144.7077   5059.320599  x:  0.18971   0.12511  
  3 263.1867   5055.902755  x:  0.21763   0.09639  
  4  0.0780   5053.799774  x:  0.23750   0.12303  
  5  0.4459   5053.758580  x:  0.24140   0.11958  
  6  0.0037   5053.758301  x:  0.24118   0.11924  
  7  0.0003   5053.758301  x:  0.24117   0.11925  

39 (RND4__GCA_001058025.1) ... 26 (RND4__GCA_000152585.1)
  0  0.0000   4660.680683  x:  0.08936   0.65056  
  1 99.0000   4658.744902  x:  0.10941   0.63884  
  2 179.3616   4601.205374  x:  0.11258   0.00100  
  3 123.1325   4582.692484  x:  0.11223   0.02769  
  4  0.6304   4582.546901  x:  0.10633   0.02769  
  5  0.0046   4582.546900  x:  0.10632   0.02770  
  6  0.0000   4582.546899  x:  0.10632   0.02771  
  7  0.0000   4582.546899  x:  0.10633   0.02771  
  8  0.0000   4582.546899  x:  0.10633   0.02771  
  9  0.0000   4582.546899  x:  0.10633   0.02771  

39 (RND4__GCA_001058025.1) ... 27 (RND4__GCA_000497165.1)
  0  0.0000   4665.472846  x:  0.10721   0.71617  
  1 99.0000   4662.505112  x:  0.08488   0.66164  
  2 92.0136   4607.382293  x:  0.07327   0.00100  
  3 652.0302   4588.118513  x:  0.07463   0.03054  
  4  0.6536   4582.579565  x:  0.10628   0.03042  
  5  0.0341   4582.564919  x:  0.10628   0.02970  
  6  0.0001   4582.546901  x:  0.10631   0.02773  
  7  0.0022   4582.546899  x:  0.10633   0.02771  
  8  0.0000   4582.546899  x:  0.10633   0.02771  

39 (RND4__GCA_001058025.1) ... 28 (RND4__GCA_000959505.1)
  0  0.0000   4675.127516  x:  0.09196   0.82768  
  1 99.0000   4673.760412  x:  0.10890   0.81700  
  2 145.0889   4601.181310  x:  0.11200   0.00100  
  3 109.2949   4582.669841  x:  0.11174   0.02764  
  4  0.8079   4582.546922  x:  0.10636   0.02765  
  5  0.0044   4582.546918  x:  0.10633   0.02765  
  6  0.0000   4582.546908  x:  0.10633   0.02767  
  7  0.0000   4582.546899  x:  0.10633   0.02771  
  8  0.0000   4582.546899  x:  0.10633   0.02771  
  9  0.0000   4582.546899  x:  0.10633   0.02771  

39 (RND4__GCA_001058025.1) ... 29 (RND4__GCA_000974835.1)
  0  0.0000   4683.034375  x:  0.11167   0.93956  
  1 99.0000   4681.912254  x:  0.09661   0.92482  
  2 101.1859   4602.293579  x:  0.09115   0.00100  
  3 141.1141   4583.602391  x:  0.09154   0.02828  
  4  0.9154   4582.548332  x:  0.10632   0.02826  
  5  0.0159   4582.547684  x:  0.10628   0.02812  
  6  0.0000   4582.546905  x:  0.10630   0.02771  
  7  0.0004   4582.546899  x:  0.10633   0.02771  
  8  0.0000   4582.546899  x:  0.10633   0.02771  
  9  0.0000   4582.546899  x:  0.10633   0.02771  
 10  0.0000   4582.546899  x:  0.10633   0.02771  
check convergence!


39 (RND4__GCA_001058025.1) ... 30 (RND4__GCA_000182275.1)
  0  0.0000   4356.029978  x:  0.03746   0.99905  
  1 99.0000   4355.897094  x:  0.03438   0.99814  
  2 80.2176   4322.284683  x:  0.03399   0.03260  
  3 24.6102   4322.284557  x:  0.03401   0.03231  
  4  0.0041   4322.283310  x:  0.03429   0.03257  
  5  0.0035   4322.283310  x:  0.03429   0.03256  
  6  0.0000   4322.283310  x:  0.03429   0.03256  
check convergence!


39 (RND4__GCA_001058025.1) ... 31 (RND4__GCA_000182295.1)
  0  0.0000   4348.149468  x:  0.03174   0.69043  
  1 99.0000   4348.002373  x:  0.03487   0.68940  
  2 92.9564   4329.698199  x:  0.03487   0.00100  
  3 32.1271   4322.287911  x:  0.03486   0.03260  
  4  0.6816   4322.283312  x:  0.03429   0.03260  
  5  0.0005   4322.283312  x:  0.03429   0.03260  

39 (RND4__GCA_001058025.1) ... 32 (RND4__GCA_001267755.1)
  0  0.0000   4321.257543  x:  0.02388   0.92035  
  1 99.0000   4320.803879  x:  0.02865   0.91989  
  2 201.1417   4304.241944  x:  0.02853   0.00100  
  3 19.4396   4296.238096  x:  0.02853   0.04043  
  4  0.9129   4296.237021  x:  0.02829   0.04043  
  5  0.0002   4296.237020  x:  0.02828   0.04042  
  6  0.0000   4296.237016  x:  0.02829   0.04039  
  7  0.0000   4296.237014  x:  0.02828   0.04034  
  8  0.0000   4296.237014  x:  0.02828   0.04034  
  9  0.0000   4296.237014  x:  0.02828   0.04034  

39 (RND4__GCA_001058025.1) ... 33 (RND4__GCA_000959525.1)
  0  0.0000   4329.506913  x:  0.02575   0.77473  
  1 99.0000   4329.066675  x:  0.03064   0.77416  
  2 190.0576   4319.786128  x:  0.03051   0.00100  
  3 22.3814   4308.200066  x:  0.03052   0.05194  
  4  0.7688   4308.199015  x:  0.03027   0.05194  
  5  0.0002   4308.199013  x:  0.03026   0.05193  
  6  0.0000   4308.199000  x:  0.03026   0.05183  
  7  0.0000   4308.198997  x:  0.03027   0.05177  

39 (RND4__GCA_001058025.1) ... 34 (RND4__GCA_000182255.1)
  0  0.0000   4256.753738  x:  0.01977   0.99497  
  1 99.0000   4256.640109  x:  0.01774   0.99473  
  2 105.3539   4239.389405  x:  0.01760   0.00100  
  3 12.5244   4237.344528  x:  0.01760   0.02057  
  4  0.9810   4237.343952  x:  0.01746   0.02057  
  5  0.0002   4237.343951  x:  0.01746   0.02056  
  6  0.0000   4237.343951  x:  0.01746   0.02054  
  7  0.0000   4237.343951  x:  0.01746   0.02054  
  8  0.0000   4237.343951  x:  0.01746   0.02054  
  9  0.0000   4237.343951  x:  0.01746   0.02054  
 10  0.0000   4237.343951  x:  0.01746   0.02054  
 11  0.0000   4237.343951  x:  0.01746   0.02054  
check convergence!


39 (RND4__GCA_001058025.1) ... 35 (RND4__GCA_000010545.1)
  0  0.0000   4242.253928  x:  0.01566   0.84372  
  1 99.0000   4242.239367  x:  0.01637   0.84169  
  2 14.1671   4222.740930  x:  0.01670   0.00100  
  3 123.1696   4222.694926  x:  0.01556   0.00100  
  4  0.0007   4222.694758  x:  0.01549   0.00100  
  5  0.0001   4222.694758  x:  0.01549   0.00100  

39 (RND4__GCA_001058025.1) ... 36 (RND4__GCA_000018505.1)
  0  0.0000   4241.529536  x:  0.01408   0.78408  
  1 99.0000   4241.432784  x:  0.01581   0.78387  
  2 119.5769   4222.696691  x:  0.01573   0.00100  

39 (RND4__GCA_001058025.1) ... 37 (RND4__GCA_000807815.1)
  0  0.0000   4275.824332  x:  0.14683   0.87654  
  1 99.0000   4127.327562  x:  0.00001   0.87670  
  2 1002.5017   4127.327562  x:  0.00001   0.87670  
  3  0.0000   4127.327562  x:  0.00001   0.87670  
  4  0.0012   4127.327472  x:  0.00001  23.28646  
  5  2.8012   4127.327471  x:  0.00001  23.76458  
  6  0.0598   4127.327468  x:  0.00001  99.00000  
  7 10.8405   4127.327468  x:  0.00001  99.00000  

39 (RND4__GCA_001058025.1) ... 38 (RND4__GCA_000807825.1)
  0  0.0000   4488.036816  x:  0.36135   0.86205  
  1 99.0000   4127.327563  x:  0.00001   0.86285  
  2 975.5638   4127.327563  x:  0.00001   0.86285  
  3  0.0000   4127.327472  x:  0.00001  23.10585  
  4  2.7804   4127.327472  x:  0.00001  23.57577  
  5  0.0587   4127.327468  x:  0.00001  99.00000  
  6 12.3670   4127.327468  x:  0.00001  99.00000  

40 (RND4__GCA_000756005.1) ... 1 (RND4__GCA_000198775.1)
  0  0.0000   6129.284014  x:  0.64180   0.70986  
  1 99.0000   6005.795052  x:  0.64485   0.16454  
  2 228.9004   6003.572360  x:  0.70706   0.14500  
  3 76.9671   6003.083785  x:  0.72180   0.15706  
  4  0.1759   6003.078493  x:  0.72302   0.15550  
  5  0.0017   6003.078475  x:  0.72322   0.15550  

40 (RND4__GCA_000756005.1) ... 2 (RND4__GCA_000756855.1)
  0  0.0000   5593.331151  x:  0.44781   0.74318  
  1 99.0000   5536.950467  x:  0.25982   0.38564  
  2 225.5593   5493.233042  x:  0.23726   0.12747  
  3 1392.1381   5467.810920  x:  0.30511   0.07000  
  4  0.2109   5446.319598  x:  0.39059   0.12744  
  5  0.4493   5443.299485  x:  0.43772   0.10261  
  6  0.0228   5443.283721  x:  0.43563   0.10084  
  7  0.0021   5443.282977  x:  0.43478   0.10113  
  8  0.0009   5443.282977  x:  0.43478   0.10113  

40 (RND4__GCA_000756005.1) ... 3 (RND4__GCA_000959725.1)
  0  0.0000   5589.525292  x:  0.41688   0.73608  
  1 99.0000   5474.351573  x:  0.27429   0.13863  
  2 205.9298   5470.068556  x:  0.28204   0.09934  
  3 1083.1059   5443.956753  x:  0.42492   0.11643  
  4  0.2191   5443.295601  x:  0.43091   0.10107  
  5  0.0171   5443.282986  x:  0.43479   0.10118  
  6  0.0024   5443.282977  x:  0.43478   0.10113  
  7  0.0001   5443.282977  x:  0.43478   0.10113  

40 (RND4__GCA_000756005.1) ... 4 (RND4__GCA_000194745.1)
  0  0.0000   5615.772200  x:  0.47254   0.77292  
  1 99.0000   5567.706704  x:  0.28662   0.49653  
  2 240.8196   5495.078922  x:  0.25442   0.12187  
  3 895.0450   5478.825149  x:  0.30187   0.07238  
  4  0.2445   5455.039551  x:  0.40523   0.12398  
  5  0.5321   5452.525134  x:  0.44264   0.09879  
  6  0.0209   5452.525129  x:  0.44261   0.09876  
  7  0.0000   5452.525129  x:  0.44259   0.09877  
  8  0.0000   5452.525129  x:  0.44259   0.09877  
  9  0.0000   5452.525129  x:  0.44259   0.09877  
check convergence!


40 (RND4__GCA_000756005.1) ... 5 (RND4__GCA_000300395.1)
  0  0.0000   5482.631285  x:  0.38328   0.73161  
  1 99.0000   5456.229228  x:  0.25919   0.49310  
  2 169.6471   5415.057097  x:  0.24509   0.16683  
  3 859.9747   5397.611921  x:  0.32780   0.11159  
  4  0.1401   5392.567781  x:  0.35679   0.15625  
  5  0.3331   5392.276958  x:  0.37204   0.14935  
  6  0.0099   5392.272384  x:  0.37133   0.14781  
  7  0.0013   5392.272375  x:  0.37124   0.14782  
  8  0.0001   5392.272375  x:  0.37124   0.14782  

40 (RND4__GCA_000756005.1) ... 6 (RND4__GCA_000022645.2)
  0  0.0000   5509.416739  x:  0.34430   0.95455  
  1 99.0000   5391.336053  x:  0.40528   0.14631  
  2 130.5055   5390.622524  x:  0.38579   0.13415  
  3 77.1283   5390.099057  x:  0.36911   0.14786  
  4  0.2671   5390.097440  x:  0.37000   0.14848  
  5  0.0011   5390.097426  x:  0.36992   0.14856  
  6  0.0001   5390.097426  x:  0.36992   0.14856  

40 (RND4__GCA_000756005.1) ... 7 (RND4__GCA_000960995.1)
  0  0.0000   5493.762157  x:  0.40239   0.81431  
  1 99.0000   5475.755446  x:  0.29081   0.68226  
  2 186.1137   5402.816685  x:  0.27221   0.16205  
  3 383.5518   5394.288239  x:  0.32863   0.11783  
  4  0.1282   5390.242969  x:  0.36063   0.15558  
  5  0.4211   5390.098769  x:  0.37055   0.14928  
  6  0.0076   5390.097428  x:  0.36996   0.14854  
  7  0.0008   5390.097426  x:  0.36992   0.14856  
  8  0.0000   5390.097426  x:  0.36992   0.14856  
  9  0.0000   5390.097426  x:  0.36992   0.14856  

40 (RND4__GCA_000756005.1) ... 8 (RND4__GCA_000365245.1)
  0  0.0000   5514.703457  x:  0.41658   0.88994  
  1 99.0000   5496.956761  x:  0.30223   0.77556  
  2 196.6247   5405.584584  x:  0.28145   0.15591  
  3 307.9377   5398.814563  x:  0.32970   0.11529  
  4  0.1303   5394.562742  x:  0.36581   0.15086  
  5  0.4945   5394.425421  x:  0.37510   0.14444  
  6  0.0075   5394.424413  x:  0.37463   0.14380  
  7  0.0007   5394.424410  x:  0.37457   0.14382  
  8  0.0001   5394.424410  x:  0.37457   0.14382  

40 (RND4__GCA_000756005.1) ... 9 (RND4__GCA_000835205.1)
  0  0.0000   5493.552043  x:  0.31559   0.75436  
  1 99.0000   5472.922971  x:  0.48203   0.52476  
  2 177.4240   5419.618023  x:  0.51002   0.14204  
  3 544.6849   5404.268806  x:  0.37332   0.16663  
  4  0.0921   5404.071990  x:  0.37236   0.15455  
  5  0.0760   5404.071989  x:  0.37237   0.15453  
  6  0.0000   5404.071989  x:  0.37237   0.15453  

40 (RND4__GCA_000756005.1) ... 10 (RND4__GCA_001411805.1)
  0  0.0000   5535.231463  x:  0.42425   0.91674  
  1 99.0000   5520.036618  x:  0.31582   0.81939  
  2 188.5402   5436.902770  x:  0.29917   0.17987  
  3 245.4884   5431.394730  x:  0.35067   0.14190  
  4  0.1055   5429.384113  x:  0.37185   0.17259  
  5  0.3849   5429.347117  x:  0.37712   0.16946  
  6  0.0045   5429.346846  x:  0.37690   0.16906  
  7  0.0004   5429.346846  x:  0.37689   0.16907  

40 (RND4__GCA_000756005.1) ... 11 (RND4__GCA_000687455.2)
  0  0.0000   5173.833999  x:  0.25787   0.73080  
  1 99.0000   5163.027597  x:  0.19098   0.59305  
  2 127.0608   5115.087067  x:  0.17693   0.14778  
  3 696.0122   5106.852120  x:  0.21901   0.10247  
  4  0.1070   5102.871776  x:  0.24443   0.14427  
  5  0.3785   5102.701902  x:  0.25285   0.13707  
  6  0.0069   5102.699869  x:  0.25229   0.13603  
  7  0.0009   5102.699864  x:  0.25224   0.13605  

40 (RND4__GCA_000756005.1) ... 12 (RND4__GCA_000833595.1)
  0  0.0000   5184.079178  x:  0.25662   0.88973  
  1 99.0000   5176.352225  x:  0.19871   0.78736  
  2 120.2928   5101.390915  x:  0.18021   0.13688  
  3 486.7100   5096.143629  x:  0.20793   0.09703  
  4  0.1239   5090.746020  x:  0.24383   0.13662  
  5  0.5098   5090.548452  x:  0.25188   0.12785  
  6  0.0074   5090.547094  x:  0.25142   0.12705  
  7  0.0007   5090.547083  x:  0.25134   0.12710  

40 (RND4__GCA_000756005.1) ... 13 (RND4__GCA_000959245.1)
  0  0.0000   5166.718668  x:  0.23406   0.86146  
  1 99.0000   5082.889702  x:  0.28677   0.13024  
  2 104.4686   5081.883868  x:  0.27242   0.11091  
  3 186.1756   5080.293281  x:  0.24512   0.12904  
  4  0.2872   5080.286755  x:  0.24620   0.13078  
  5  0.0019   5080.286620  x:  0.24597   0.13098  
  6  0.0003   5080.286620  x:  0.24597   0.13098  
  7  0.0000   5080.286620  x:  0.24597   0.13098  

40 (RND4__GCA_000756005.1) ... 14 (RND4__GCA_001530605.1)
  0  0.0000   5117.565263  x:  0.21606   0.77904  
  1 99.0000   5074.778141  x:  0.41183   0.14582  
  2 118.2050   5071.627432  x:  0.41170   0.09880  
  3 1271.3117   5034.740391  x:  0.23497   0.13137  
  4  0.1725   5034.519873  x:  0.23355   0.11880  
  5  0.0135   5034.519322  x:  0.23409   0.11865  
  6  0.0011   5034.519322  x:  0.23409   0.11865  
  7  0.0000   5034.519322  x:  0.23409   0.11866  
  8  0.0000   5034.519322  x:  0.23409   0.11866  
  9  0.0000   5034.519322  x:  0.23409   0.11865  
 10  0.0003   5034.519322  x:  0.23409   0.11865  

40 (RND4__GCA_000756005.1) ... 15 (RND4__GCA_001527585.1)
  0  0.0000   5153.292308  x:  0.22350   0.87877  
  1 99.0000   5107.434304  x:  0.45512   0.13862  
  2 114.1667   5104.697070  x:  0.45620   0.09634  
  3 1460.9475   5056.634389  x:  0.24357   0.13584  
  4  0.1888   5056.219532  x:  0.24180   0.11860  
  5  0.0168   5056.218799  x:  0.24244   0.11842  
  6  0.0014   5056.218799  x:  0.24244   0.11842  
  7  0.0000   5056.218799  x:  0.24244   0.11842  
  8  0.0000   5056.218799  x:  0.24244   0.11842  

40 (RND4__GCA_000756005.1) ... 16 (RND4__GCA_001523185.1)
  0  0.0000   5148.217244  x:  0.26629   0.90679  
  1 99.0000   5141.491596  x:  0.20922   0.86162  
  2 170.4720   5049.967163  x:  0.19889   0.12231  
  3 179.0074   5047.691994  x:  0.22479   0.10049  
  4  0.0578   5046.725933  x:  0.23682   0.11979  
  5  0.3779   5046.715877  x:  0.23888   0.11833  
  6  0.0020   5046.715825  x:  0.23880   0.11817  
  7  0.0002   5046.715825  x:  0.23880   0.11817  

40 (RND4__GCA_000756005.1) ... 17 (RND4__GCA_001526815.1)
  0  0.0000   5110.153057  x:  0.22224   0.68460  
  1 99.0000   5042.909151  x:  0.28360   0.12183  
  2 120.9283   5041.590212  x:  0.26915   0.09968  
  3 232.6117   5039.143593  x:  0.23433   0.11831  
  4  0.2300   5039.133877  x:  0.23546   0.12047  
  5  0.0023   5039.133647  x:  0.23515   0.12068  
  6  0.0004   5039.133647  x:  0.23515   0.12068  

40 (RND4__GCA_000756005.1) ... 18 (RND4__GCA_001532925.1)
  0  0.0000   5145.024268  x:  0.26755   0.87538  
  1 99.0000   5137.946837  x:  0.20895   0.82926  
  2 174.7539   5049.930645  x:  0.19892   0.12350  
  3 182.2839   5048.314019  x:  0.21613   0.10054  
  4  0.0745   5046.694732  x:  0.23654   0.12111  
  5  0.3013   5046.673961  x:  0.23897   0.11827  
  6  0.0029   5046.673906  x:  0.23885   0.11814  
  7  0.0002   5046.673906  x:  0.23885   0.11815  
  8  0.0000   5046.673906  x:  0.23885   0.11815  

40 (RND4__GCA_000756005.1) ... 19 (RND4__GCA_001533495.1)
  0  0.0000   5140.336383  x:  0.24943   0.85044  
  1 99.0000   5133.551912  x:  0.19544   0.77578  
  2 135.5203   5054.138767  x:  0.18050   0.12515  
  3 346.9464   5049.886407  x:  0.20904   0.09257  
  4  0.0914   5046.798687  x:  0.23371   0.12360  
  5  0.4691   5046.716523  x:  0.23914   0.11872  
  6  0.0049   5046.715827  x:  0.23883   0.11816  
  7  0.0005   5046.715825  x:  0.23880   0.11817  
  8  0.0000   5046.715825  x:  0.23880   0.11817  

40 (RND4__GCA_000756005.1) ... 20 (RND4__GCA_001533645.1)
  0  0.0000   5148.061269  x:  0.23346   0.86512  
  1 99.0000   5069.650919  x:  0.15594   0.14583  
  2 111.0499   5067.257837  x:  0.16053   0.10691  
  3 2177.7282   5051.828276  x:  0.23723   0.13103  
  4  0.1491   5051.512186  x:  0.24028   0.11623  
  5  0.0140   5051.509464  x:  0.24151   0.11635  
  6  0.0008   5051.509464  x:  0.24150   0.11635  
  7  0.0000   5051.509464  x:  0.24150   0.11635  
  8  0.0000   5051.509464  x:  0.24150   0.11635  

40 (RND4__GCA_000756005.1) ... 21 (RND4__GCA_001526825.1)
  0  0.0000   5115.202434  x:  0.19636   0.68168  
  1 99.0000   5108.606360  x:  0.25548   0.63210  
  2 188.4587   5043.143513  x:  0.26572   0.11781  
  3 218.4800   5041.704899  x:  0.23636   0.12006  
  4  0.0219   5041.704846  x:  0.23636   0.11987  
  5  0.0023   5041.704844  x:  0.23632   0.11987  
  6  0.0000   5041.704844  x:  0.23632   0.11987  
  7  0.0000   5041.704844  x:  0.23632   0.11987  

40 (RND4__GCA_000756005.1) ... 22 (RND4__GCA_001527265.1)
  0  0.0000   5118.925013  x:  0.22559   0.72998  
  1 99.0000   5041.814584  x:  0.24089   0.11968  
  2 117.3709   5041.777381  x:  0.23645   0.11894  
  3 16.7355   5041.775892  x:  0.23624   0.11995  
  4  0.0149   5041.775892  x:  0.23624   0.11994  

40 (RND4__GCA_000756005.1) ... 23 (RND4__GCA_001527825.1)
  0  0.0000   5116.319791  x:  0.22437   0.70788  
  1 99.0000   5043.170879  x:  0.26509   0.11948  
  2 119.4301   5042.370452  x:  0.24943   0.10542  
  3 118.2228   5041.777908  x:  0.23556   0.11907  
  4  0.1902   5041.775791  x:  0.23633   0.11984  
  5  0.0011   5041.775765  x:  0.23624   0.11994  
  6  0.0001   5041.775765  x:  0.23624   0.11994  
  7  0.0000   5041.775765  x:  0.23624   0.11994  
  8  0.0000   5041.775765  x:  0.23624   0.11994  

40 (RND4__GCA_000756005.1) ... 24 (RND4__GCA_001532995.1)
  0  0.0000   5139.317680  x:  0.23934   0.75818  
  1 99.0000   5108.719670  x:  0.14274   0.37045  
  2 123.4635   5086.880340  x:  0.13186   0.13745  
  3 3142.8146   5066.576198  x:  0.18137   0.07487  
  4  0.1413   5055.436253  x:  0.22099   0.13758  
  5  0.3428   5054.032904  x:  0.24494   0.11902  
  6  0.0138   5054.004516  x:  0.24331   0.11541  
  7  0.0029   5054.003914  x:  0.24273   0.11556  
  8  0.0006   5054.003914  x:  0.24273   0.11556  

40 (RND4__GCA_000756005.1) ... 25 (RND4__GCA_001534185.1)
  0  0.0000   5124.723916  x:  0.20641   0.74228  
  1 99.0000   5117.667329  x:  0.27208   0.66190  
  2 151.2798   5048.288110  x:  0.28855   0.11568  
  3 323.3905   5044.239687  x:  0.23771   0.11639  
  4  0.0379   5044.229206  x:  0.23748   0.11912  
  5  0.0367   5044.229190  x:  0.23755   0.11905  
  6  0.0001   5044.229190  x:  0.23754   0.11904  
  7  0.0000   5044.229190  x:  0.23754   0.11904  
check convergence!


40 (RND4__GCA_000756005.1) ... 26 (RND4__GCA_000152585.1)
  0  0.0000   4681.727970  x:  0.10831   0.92256  
  1 99.0000   4680.432581  x:  0.09263   0.89758  
  2 83.3675   4610.617577  x:  0.08468   0.00100  
  3 258.5396   4588.376643  x:  0.08537   0.03292  
  4  0.8894   4586.199024  x:  0.10609   0.03288  
  5  0.0221   4586.196423  x:  0.10599   0.03258  
  6  0.0000   4586.192531  x:  0.10597   0.03162  
  7  0.0010   4586.192456  x:  0.10610   0.03158  
  8  0.0001   4586.192456  x:  0.10610   0.03159  
  9  0.0000   4586.192456  x:  0.10610   0.03159  

40 (RND4__GCA_000756005.1) ... 27 (RND4__GCA_000497165.1)
  0  0.0000   4672.311071  x:  0.09695   0.79452  
  1 99.0000   4670.997002  x:  0.11448   0.77357  
  2 102.0300   4608.906606  x:  0.12106   0.00100  
  3 195.2477   4587.008419  x:  0.12039   0.03150  
  4  0.7658   4586.192489  x:  0.10614   0.03151  
  5  0.0118   4586.192482  x:  0.10610   0.03151  
  6  0.0000   4586.192470  x:  0.10610   0.03153  
  7  0.0000   4586.192456  x:  0.10610   0.03159  
  8  0.0001   4586.192456  x:  0.10610   0.03159  
  9  0.0000   4586.192456  x:  0.10610   0.03159  
check convergence!


40 (RND4__GCA_000756005.1) ... 28 (RND4__GCA_000959505.1)
  0  0.0000   4686.490912  x:  0.09231   0.98394  
  1 99.0000   4685.346741  x:  0.10769   0.97520  
  2 136.6356   4608.171825  x:  0.11007   0.00100  
  3 89.9385   4586.253194  x:  0.10988   0.03144  
  4  0.9667   4586.192538  x:  0.10612   0.03145  
  5  0.0031   4586.192527  x:  0.10607   0.03146  
  6  0.0000   4586.192458  x:  0.10610   0.03157  
  7  0.0000   4586.192456  x:  0.10610   0.03159  
  8  0.0000   4586.192456  x:  0.10610   0.03159  

40 (RND4__GCA_000756005.1) ... 29 (RND4__GCA_000974835.1)
  0  0.0000   4682.023926  x:  0.09187   0.91858  
  1 99.0000   4680.777606  x:  0.10793   0.90940  
  2 142.7137   4608.181737  x:  0.11044   0.00100  
  3 94.8273   4586.264583  x:  0.11021   0.03170  
  4  0.9011   4586.192505  x:  0.10612   0.03170  
  5  0.0034   4586.192499  x:  0.10608   0.03169  
  6  0.0000   4586.192466  x:  0.10609   0.03164  
  7  0.0000   4586.192456  x:  0.10610   0.03159  
  8  0.0001   4586.192456  x:  0.10610   0.03159  

40 (RND4__GCA_000756005.1) ... 30 (RND4__GCA_000182275.1)
  0  0.0000   4338.443556  x:  0.03143   0.71389  
  1 99.0000   4338.399289  x:  0.03312   0.71270  
  2 43.6150   4316.933217  x:  0.03327   0.04808  
  3 37.5913   4316.920197  x:  0.03239   0.04682  
  4  0.0016   4316.918876  x:  0.03230   0.04809  
  5  0.0466   4316.918875  x:  0.03230   0.04805  
  6  0.0000   4316.918875  x:  0.03230   0.04805  
  7  0.0000   4316.918875  x:  0.03230   0.04805  
  8  0.0000   4316.918875  x:  0.03230   0.04805  
  9  0.0000   4316.918875  x:  0.03230   0.04805  

40 (RND4__GCA_000756005.1) ... 31 (RND4__GCA_000182295.1)
  0  0.0000   4338.188471  x:  0.03383   0.70355  
  1 99.0000   4338.137353  x:  0.03202   0.70236  
  2 46.1183   4316.928153  x:  0.03153   0.04814  
  3 36.3083   4316.922657  x:  0.03197   0.04642  
  4  0.0033   4316.918879  x:  0.03230   0.04813  
  5  0.0399   4316.918875  x:  0.03230   0.04805  

40 (RND4__GCA_000756005.1) ... 32 (RND4__GCA_001267755.1)
  0  0.0000   4321.981764  x:  0.02997   0.97978  
  1 99.0000   4321.941205  x:  0.02844   0.97919  
  2 48.5254   4311.136329  x:  0.02812   0.00100  
  3 20.0205   4299.264687  x:  0.02815   0.05612  
  4  0.9739   4299.264270  x:  0.02830   0.05612  
  5  0.0002   4299.264268  x:  0.02830   0.05610  
  6  0.0000   4299.264262  x:  0.02829   0.05601  
  7  0.0000   4299.264260  x:  0.02830   0.05599  
  8  0.0000   4299.264260  x:  0.02830   0.05598  

40 (RND4__GCA_000756005.1) ... 33 (RND4__GCA_000959525.1)
  0  0.0000   4320.066541  x:  0.02973   0.86675  
  1 99.0000   4320.034223  x:  0.02837   0.86612  
  2 42.4018   4302.026350  x:  0.02806   0.07324  
  3 21.5396   4302.026223  x:  0.02808   0.07269  
  4  0.0069   4302.025349  x:  0.02830   0.07305  
  5  0.0012   4302.025349  x:  0.02830   0.07304  
  6  0.0000   4302.025349  x:  0.02830   0.07304  
  7  0.0000   4302.025349  x:  0.02830   0.07304  
  8  0.0000   4302.025349  x:  0.02830   0.07304  
check convergence!


40 (RND4__GCA_000756005.1) ... 34 (RND4__GCA_000182255.1)
  0  0.0000   4256.962306  x:  0.01886   1.01989  
  1 99.0000   4256.925123  x:  0.01771   1.01968  
  2 61.5712   4246.288994  x:  0.01757   0.00100  
  3 11.5398   4240.805151  x:  0.01758   0.04375  
  4  1.0129   4240.804873  x:  0.01748   0.04375  
  5  0.0001   4240.804872  x:  0.01748   0.04374  
  6  0.0000   4240.804870  x:  0.01748   0.04368  
  7  0.0000   4240.804870  x:  0.01748   0.04368  

40 (RND4__GCA_000756005.1) ... 35 (RND4__GCA_000010545.1)
  0  0.0000   4243.250456  x:  0.01429   0.90732  
  1 99.0000   4243.176166  x:  0.01577   0.90715  
  2 103.7344   4229.596875  x:  0.01570   0.00100  
  3 11.7501   4227.435161  x:  0.01570   0.02333  
  4  0.8953   4227.433950  x:  0.01551   0.02333  
  5  0.0002   4227.433950  x:  0.01551   0.02333  
  6  0.0000   4227.433949  x:  0.01551   0.02332  
  7  0.0000   4227.433949  x:  0.01551   0.02331  
  8  0.0000   4227.433949  x:  0.01551   0.02331  

40 (RND4__GCA_000756005.1) ... 36 (RND4__GCA_000018505.1)
  0  0.0000   4241.095017  x:  0.01531   0.73914  
  1 99.0000   4241.086499  x:  0.01583   0.73889  
  2 30.2767   4229.598420  x:  0.01579   0.00100  
  3 16.5062   4227.436998  x:  0.01579   0.02403  
  4  0.7278   4227.434357  x:  0.01551   0.02400  
  5  0.0003   4227.434138  x:  0.01550   0.02378  
  6  0.0000   4227.433949  x:  0.01551   0.02331  
  7  0.0005   4227.433949  x:  0.01551   0.02331  

40 (RND4__GCA_000756005.1) ... 37 (RND4__GCA_000807815.1)
  0  0.0000   4255.755407  x:  0.01645   0.92142  
  1 99.0000   4255.704594  x:  0.01777   0.92120  
  2 78.9908   4239.386566  x:  0.01770   0.00100  
  3 13.4132   4237.341599  x:  0.01770   0.02058  
  4  0.9077   4237.340005  x:  0.01747   0.02057  
  5  0.0002   4237.340005  x:  0.01746   0.02057  
  6  0.0000   4237.340004  x:  0.01747   0.02056  
  7  0.0000   4237.340004  x:  0.01746   0.02054  
  8  0.0000   4237.340004  x:  0.01746   0.02054  

40 (RND4__GCA_000756005.1) ... 38 (RND4__GCA_000807825.1)
  0  0.0000   4255.645343  x:  0.01603   0.91003  
  1 99.0000   4255.555479  x:  0.01777   0.90982  
  2 107.6133   4239.386499  x:  0.01769   0.00100  
  3 13.3612   4237.341536  x:  0.01769   0.02058  
  4  0.8964   4237.340005  x:  0.01747   0.02058  
  5  0.0002   4237.340005  x:  0.01746   0.02057  
  6  0.0000   4237.340004  x:  0.01747   0.02056  
  7  0.0000   4237.340004  x:  0.01746   0.02054  
  8  0.0000   4237.340004  x:  0.01746   0.02054  

40 (RND4__GCA_000756005.1) ... 39 (RND4__GCA_001058025.1)
  0  0.0000   4256.574222  x:  0.01827   0.98891  
  1 99.0000   4256.562956  x:  0.01764   0.98865  
  2 32.5674   4239.384813  x:  0.01747   0.00100  
  3 14.5163   4237.340006  x:  0.01747   0.02057  
  4  0.9749   4237.340004  x:  0.01746   0.02056  
  5  0.0000   4237.340004  x:  0.01747   0.02056  
  6  0.0000   4237.340004  x:  0.01746   0.02054  
  7  0.0000   4237.340004  x:  0.01746   0.02054  
  8  0.0000   4237.340004  x:  0.01746   0.02054  

41 (RND4__GCA_000756965.1) ... 1 (RND4__GCA_000198775.1)
  0  0.0000   6172.303158  x:  0.78973   0.82948  
  1 99.0000   6072.546485  x:  0.46384   0.34634  
  2 259.4425   6048.894594  x:  0.45861   0.18606  
  3 776.6767   6007.955889  x:  0.71011   0.13383  
  4  0.2500   6006.492695  x:  0.71895   0.15575  
  5  0.0973   6006.465016  x:  0.72739   0.15440  
  6  0.0045   6006.464907  x:  0.72720   0.15423  
  7  0.0002   6006.464907  x:  0.72722   0.15422  

41 (RND4__GCA_000756965.1) ... 2 (RND4__GCA_000756855.1)
  0  0.0000   5621.164866  x:  0.46130   0.86356  
  1 99.0000   5582.540062  x:  0.29322   0.62013  
  2 222.3319   5485.946925  x:  0.25486   0.12345  
  3 758.9468   5474.813412  x:  0.28720   0.07792  
  4  0.2893   5448.262222  x:  0.40466   0.12637  
  5  0.5536   5446.046795  x:  0.43334   0.10022  
  6  0.0198   5446.038610  x:  0.43581   0.10102  
  7  0.0018   5446.038390  x:  0.43613   0.10079  
  8  0.0005   5446.038390  x:  0.43613   0.10079  
  9  0.0000   5446.038390  x:  0.43613   0.10079  

41 (RND4__GCA_000756965.1) ... 3 (RND4__GCA_000959725.1)
  0  0.0000   5601.425631  x:  0.48393   0.74353  
  1 99.0000   5556.194636  x:  0.29856   0.51077  
  2 256.3831   5478.725463  x:  0.26884   0.12024  
  3 671.9979   5464.519058  x:  0.32034   0.07443  
  4  0.2182   5447.547968  x:  0.40622   0.11977  
  5  0.5340   5446.040819  x:  0.43731   0.10132  
  6  0.0180   5446.038462  x:  0.43638   0.10069  
  7  0.0009   5446.038390  x:  0.43613   0.10079  
  8  0.0003   5446.038390  x:  0.43613   0.10079  
  9  0.0000   5446.038390  x:  0.43613   0.10079  
 10  0.0000   5446.038390  x:  0.43613   0.10079  

41 (RND4__GCA_000756965.1) ... 4 (RND4__GCA_000194745.1)
  0  0.0000   5619.524412  x:  0.49978   0.75500  
  1 99.0000   5572.012308  x:  0.30593   0.52549  
  2 266.2689   5487.966991  x:  0.27425   0.11757  
  3 633.2544   5474.594673  x:  0.32301   0.07335  
  4  0.2277   5456.802502  x:  0.41384   0.11746  
  5  0.5544   5455.262103  x:  0.44468   0.09877  
  6  0.0181   5455.261189  x:  0.44414   0.09837  
  7  0.0005   5455.261153  x:  0.44395   0.09844  
  8  0.0002   5455.261153  x:  0.44395   0.09844  

41 (RND4__GCA_000756965.1) ... 5 (RND4__GCA_000300395.1)
  0  0.0000   5496.337684  x:  0.40354   0.76862  
  1 99.0000   5476.016249  x:  0.28634   0.61621  
  2 187.4865   5412.112203  x:  0.26856   0.16131  
  3 457.5815   5401.917823  x:  0.33038   0.11461  
  4  0.1335   5397.450648  x:  0.36324   0.15413  
  5  0.3909   5397.264745  x:  0.37475   0.14721  
  6  0.0084   5397.262829  x:  0.37403   0.14635  
  7  0.0009   5397.262827  x:  0.37399   0.14637  
  8  0.0000   5397.262827  x:  0.37399   0.14637  
  9  0.0000   5397.262827  x:  0.37399   0.14637  

41 (RND4__GCA_000756965.1) ... 6 (RND4__GCA_000022645.2)
  0  0.0000   5485.952696  x:  0.38699   0.72927  
  1 99.0000   5460.521423  x:  0.26368   0.50556  
  2 172.8202   5416.692938  x:  0.24900   0.16553  
  3 783.4734   5400.369237  x:  0.32898   0.11153  
  4  0.1395   5395.378801  x:  0.35860   0.15542  
  5  0.3398   5395.102054  x:  0.37385   0.14836  
  6  0.0098   5395.097591  x:  0.37264   0.14713  
  7  0.0013   5395.097589  x:  0.37266   0.14710  
  8  0.0000   5395.097589  x:  0.37266   0.14710  

41 (RND4__GCA_000756965.1) ... 7 (RND4__GCA_000960995.1)
  0  0.0000   5499.574788  x:  0.42135   0.79385  
  1 99.0000   5479.896062  x:  0.30087   0.67654  
  2 208.6380   5405.112617  x:  0.28436   0.15869  
  3 312.0499   5397.892101  x:  0.34113   0.11995  
  4  0.1156   5395.169591  x:  0.36569   0.15152  
  5  0.3640   5395.098237  x:  0.37302   0.14763  
  6  0.0058   5395.097589  x:  0.37268   0.14709  
  7  0.0005   5395.097589  x:  0.37266   0.14710  

41 (RND4__GCA_000756965.1) ... 8 (RND4__GCA_000365245.1)
  0  0.0000   5526.533676  x:  0.31357   0.94629  
  1 99.0000   5511.445212  x:  0.44039   0.79852  
  2 178.1558   5407.099227  x:  0.47215   0.13369  
  3 372.5112   5399.385172  x:  0.37771   0.14355  
  4  0.0625   5399.382962  x:  0.37771   0.14239  
  5  0.0177   5399.382817  x:  0.37733   0.14243  
  6  0.0005   5399.382817  x:  0.37733   0.14243  
  7  0.0000   5399.382817  x:  0.37733   0.14243  
  8  0.0000   5399.382817  x:  0.37733   0.14243  

41 (RND4__GCA_000756965.1) ... 9 (RND4__GCA_000835205.1)
  0  0.0000   5513.700096  x:  0.37890   0.90391  
  1 99.0000   5491.964865  x:  0.26390   0.66997  
  2 146.1793   5430.875762  x:  0.23923   0.17764  
  3 857.5389   5417.771139  x:  0.28941   0.11506  
  4  0.1937   5405.862537  x:  0.35177   0.17516  
  5  0.5145   5405.005975  x:  0.37374   0.15637  
  6  0.0155   5404.999326  x:  0.37236   0.15473  
  7  0.0017   5404.999237  x:  0.37211   0.15487  
  8  0.0003   5404.999237  x:  0.37211   0.15487  
  9  0.0000   5404.999237  x:  0.37211   0.15487  
 10  0.0000   5404.999237  x:  0.37211   0.15487  
 11  0.0000   5404.999237  x:  0.37211   0.15487  

41 (RND4__GCA_000756965.1) ... 10 (RND4__GCA_001411805.1)
  0  0.0000   5524.077786  x:  0.31379   0.84473  
  1 99.0000   5510.782680  x:  0.42883   0.72484  
  2 181.1592   5434.886795  x:  0.44998   0.16189  
  3 306.2137   5429.968134  x:  0.37675   0.17262  
  4  0.0520   5429.954444  x:  0.37667   0.16925  
  5  0.0329   5429.954443  x:  0.37664   0.16925  
  6  0.0000   5429.954443  x:  0.37664   0.16925  
  7  0.0000   5429.954443  x:  0.37664   0.16925  
  8  0.0000   5429.954443  x:  0.37664   0.16925  

41 (RND4__GCA_000756965.1) ... 11 (RND4__GCA_000687455.2)
  0  0.0000   5181.712243  x:  0.21021   0.74992  
  1 99.0000   5175.343150  x:  0.26947   0.70482  
  2 187.3473   5106.671229  x:  0.27852   0.13351  
  3 187.4546   5105.702524  x:  0.25419   0.13047  
  4  0.0189   5105.673617  x:  0.25329   0.13516  
  5  0.0609   5105.673604  x:  0.25338   0.13517  
  6  0.0001   5105.673604  x:  0.25338   0.13517  

41 (RND4__GCA_000756965.1) ... 12 (RND4__GCA_000833595.1)
  0  0.0000   5172.467394  x:  0.25799   0.74946  
  1 99.0000   5161.867177  x:  0.19143   0.61905  
  2 130.4994   5106.565388  x:  0.17512   0.13780  
  3 656.8231   5099.041533  x:  0.21119   0.09394  
  4  0.1179   5093.752274  x:  0.24341   0.13603  
  5  0.4206   5093.508229  x:  0.25317   0.12745  
  6  0.0079   5093.505333  x:  0.25260   0.12623  
  7  0.0011   5093.505312  x:  0.25249   0.12628  
  8  0.0001   5093.505312  x:  0.25249   0.12628  
  9  0.0000   5093.505312  x:  0.25249   0.12628  
 10  0.0000   5093.505312  x:  0.25249   0.12628  
 11  0.0000   5093.505312  x:  0.25249   0.12628  
check convergence!


41 (RND4__GCA_000756965.1) ... 13 (RND4__GCA_000959245.1)
  0  0.0000   5167.802242  x:  0.21616   0.82639  
  1 99.0000   5161.777984  x:  0.27689   0.75453  
  2 140.6070   5086.473663  x:  0.29287   0.12707  
  3 279.9790   5083.371929  x:  0.24870   0.12173  
  4  0.0347   5083.272693  x:  0.24687   0.13007  
  5  0.1380   5083.272589  x:  0.24711   0.13011  
  6  0.0003   5083.272589  x:  0.24711   0.13012  
  7  0.0000   5083.272589  x:  0.24711   0.13012  

41 (RND4__GCA_000756965.1) ... 14 (RND4__GCA_001530605.1)
  0  0.0000   5126.760614  x:  0.22475   0.70985  
  1 99.0000   5057.128632  x:  0.32199   0.11772  
  2 124.9053   5055.475915  x:  0.31214   0.09168  
  3 431.2271   5047.458048  x:  0.23978   0.11166  
  4  0.2381   5047.444338  x:  0.24061   0.11438  
  5  0.0025   5047.444112  x:  0.24027   0.11451  
  6  0.0005   5047.444112  x:  0.24027   0.11451  

41 (RND4__GCA_000756965.1) ... 15 (RND4__GCA_001527585.1)
  0  0.0000   5172.615000  x:  0.27523   0.86993  
  1 99.0000   5164.913293  x:  0.21358   0.81576  
  2 172.3781   5073.400077  x:  0.20135   0.11929  
  3 212.2417   5070.472364  x:  0.22967   0.09475  
  4  0.0687   5068.988468  x:  0.24580   0.11692  
  5  0.4132   5068.966018  x:  0.24883   0.11461  
  6  0.0028   5068.965885  x:  0.24868   0.11439  
  7  0.0002   5068.965885  x:  0.24867   0.11439  

41 (RND4__GCA_000756965.1) ... 16 (RND4__GCA_001523185.1)
  0  0.0000   5146.839235  x:  0.21084   0.75207  
  1 99.0000   5139.132851  x:  0.28048   0.66950  
  2 159.3267   5063.755296  x:  0.29811   0.11060  
  3 324.8218   5059.542379  x:  0.24514   0.11212  
  4  0.0388   5059.535892  x:  0.24498   0.11412  
  5  0.0296   5059.535891  x:  0.24501   0.11411  
  6  0.0000   5059.535891  x:  0.24501   0.11411  
  7  0.0000   5059.535891  x:  0.24501   0.11411  

41 (RND4__GCA_000756965.1) ... 17 (RND4__GCA_001526815.1)
  0  0.0000   5151.517280  x:  0.24435   0.88930  
  1 99.0000   5142.393373  x:  0.18401   0.76664  
  2 121.0383   5065.938634  x:  0.16396   0.12706  
  3 645.8297   5060.224708  x:  0.18830   0.08649  
  4  0.1475   5052.410763  x:  0.23228   0.12928  
  5  0.5155   5052.058934  x:  0.24197   0.11704  
  6  0.0090   5052.057630  x:  0.24140   0.11641  
  7  0.0007   5052.057618  x:  0.24134   0.11647  
  8  0.0001   5052.057618  x:  0.24134   0.11647  
  9  0.0000   5052.057618  x:  0.24134   0.11647  

41 (RND4__GCA_000756965.1) ... 18 (RND4__GCA_001532925.1)
  0  0.0000   5137.706983  x:  0.22451   0.74098  
  1 99.0000   5078.232432  x:  0.37690   0.12694  
  2 124.6489   5076.016329  x:  0.37205   0.09341  
  3 809.6492   5054.671575  x:  0.24257   0.11728  
  4  0.2017   5054.667996  x:  0.24231   0.11581  
  5  0.0014   5054.667972  x:  0.24243   0.11577  
  6  0.0002   5054.667972  x:  0.24243   0.11577  

41 (RND4__GCA_000756965.1) ... 19 (RND4__GCA_001533495.1)
  0  0.0000   5154.419283  x:  0.27378   0.80082  
  1 99.0000   5146.140272  x:  0.21025   0.74585  
  2 180.3983   5063.763437  x:  0.19918   0.12003  
  3 217.2782   5061.479186  x:  0.22063   0.09499  
  4  0.0782   5059.567618  x:  0.24192   0.11745  
  5  0.3152   5059.536028  x:  0.24519   0.11432  
  6  0.0034   5059.535891  x:  0.24501   0.11411  
  7  0.0002   5059.535891  x:  0.24501   0.11411  

41 (RND4__GCA_000756965.1) ... 20 (RND4__GCA_001533645.1)
  0  0.0000   5161.055239  x:  0.25255   0.81921  
  1 99.0000   5150.557910  x:  0.18703   0.69310  
  2 133.2426   5078.706331  x:  0.16758   0.12319  
  3 648.7644   5072.271953  x:  0.19499   0.08272  
  4  0.1399   5064.624204  x:  0.23796   0.12473  
  5  0.4884   5064.255449  x:  0.24849   0.11310  
  6  0.0090   5064.253504  x:  0.24782   0.11233  
  7  0.0008   5064.253488  x:  0.24774   0.11240  
  8  0.0001   5064.253488  x:  0.24774   0.11240  

41 (RND4__GCA_000756965.1) ... 21 (RND4__GCA_001526825.1)
  0  0.0000   5131.972224  x:  0.21128   0.68815  
  1 99.0000   5122.704233  x:  0.29126   0.57836  
  2 155.2689   5061.345049  x:  0.31052   0.11206  
  3 419.3971   5054.791823  x:  0.24458   0.10502  
  4  0.0492   5054.596307  x:  0.24178   0.11557  
  5  0.1400   5054.595305  x:  0.24252   0.11569  
  6  0.0010   5054.595304  x:  0.24251   0.11571  

41 (RND4__GCA_000756965.1) ... 22 (RND4__GCA_001527265.1)
  0  0.0000   5154.295615  x:  0.26219   0.87011  
  1 99.0000   5147.564877  x:  0.20641   0.81365  
  2 155.7277   5059.586541  x:  0.19361   0.12100  
  3 237.2251   5056.429488  x:  0.22172   0.09467  
  4  0.0718   5054.698303  x:  0.23925   0.11879  
  5  0.4307   5054.669068  x:  0.24261   0.11604  
  6  0.0032   5054.668878  x:  0.24243   0.11577  
  7  0.0003   5054.668878  x:  0.24243   0.11577  
  8  0.0000   5054.668878  x:  0.24243   0.11577  

41 (RND4__GCA_000756965.1) ... 23 (RND4__GCA_001527825.1)
  0  0.0000   5149.660700  x:  0.27512   0.81430  
  1 99.0000   5141.325969  x:  0.21092   0.76428  
  2 187.4162   5058.141259  x:  0.20087   0.12004  
  3 193.5191   5055.565589  x:  0.22966   0.09855  
  4  0.0582   5054.677920  x:  0.24048   0.11719  
  5  0.3190   5054.668794  x:  0.24250   0.11592  
  6  0.0019   5054.668747  x:  0.24243   0.11577  
  7  0.0001   5054.668747  x:  0.24243   0.11577  

41 (RND4__GCA_000756965.1) ... 24 (RND4__GCA_001532995.1)
  0  0.0000   5169.449905  x:  0.21670   0.85847  
  1 99.0000   5161.837685  x:  0.28764   0.76531  
  2 145.4986   5071.922948  x:  0.30909   0.10787  
  3 353.0833   5066.952320  x:  0.25166   0.10043  
  4  0.0435   5066.715293  x:  0.24813   0.11147  
  5  0.2452   5066.713978  x:  0.24899   0.11163  
  6  0.0011   5066.713977  x:  0.24898   0.11165  

41 (RND4__GCA_000756965.1) ... 25 (RND4__GCA_001534185.1)
  0  0.0000   5147.235194  x:  0.25038   0.84675  
  1 99.0000   5139.836084  x:  0.19422   0.76269  
  2 134.2935   5060.989499  x:  0.17800   0.12461  
  3 397.6620   5056.523299  x:  0.20461   0.09014  
  4  0.1058   5052.375189  x:  0.23500   0.12370  
  5  0.4685   5052.245757  x:  0.24147   0.11731  
  6  0.0060   5052.244772  x:  0.24119   0.11660  
  7  0.0006   5052.244763  x:  0.24112   0.11663  
  8  0.0001   5052.244763  x:  0.24112   0.11663  

41 (RND4__GCA_000756965.1) ... 26 (RND4__GCA_000152585.1)
  0  0.0000   4676.607584  x:  0.12088   0.83583  
  1 99.0000   4674.509309  x:  0.09930   0.82436  
  2 160.9283   4608.764338  x:  0.09585   0.00100  
  3 98.0667   4586.715411  x:  0.09617   0.03199  
  4  0.8162   4586.259998  x:  0.10604   0.03198  
  5  0.0113   4586.259807  x:  0.10593   0.03190  
  6  0.0000   4586.259505  x:  0.10591   0.03163  
  7  0.0001   4586.259436  x:  0.10603   0.03161  
  8  0.0001   4586.259436  x:  0.10603   0.03161  
  9  0.0000   4586.259436  x:  0.10603   0.03161  

41 (RND4__GCA_000756965.1) ... 27 (RND4__GCA_000497165.1)
  0  0.0000   4660.925730  x:  0.11885   0.64783  
  1 99.0000   4658.722347  x:  0.09716   0.63274  
  2 155.9752   4609.122178  x:  0.09291   0.00100  
  3 134.8157   4587.011773  x:  0.09348   0.03223  
  4  0.6253   4586.260895  x:  0.10602   0.03221  
  5  0.0142   4586.260309  x:  0.10599   0.03207  
  6  0.0000   4586.259438  x:  0.10601   0.03161  
  7  0.0005   4586.259436  x:  0.10603   0.03161  
  8  0.0000   4586.259436  x:  0.10603   0.03161  
  9  0.0000   4586.259436  x:  0.10603   0.03161  
 10  0.0000   4586.259436  x:  0.10603   0.03161  
 11  0.0000   4586.259436  x:  0.10603   0.03161  
 12  0.0030   4586.259436  x:  0.10603   0.03161  
 13  0.0003   4586.259436  x:  0.10603   0.03161  
 14  0.0027   4586.259436  x:  0.10603   0.03161  
check convergence!


41 (RND4__GCA_000756965.1) ... 28 (RND4__GCA_000959505.1)
  0  0.0000   4671.884026  x:  0.08866   0.77699  
  1 99.0000   4670.092899  x:  0.10765   0.76777  
  2 181.8714   4608.241124  x:  0.10988   0.00100  
  3 98.9438   4586.315126  x:  0.10964   0.03155  
  4  0.7598   4586.259448  x:  0.10604   0.03155  
  5  0.0029   4586.259447  x:  0.10603   0.03156  
  6  0.0000   4586.259440  x:  0.10602   0.03158  
  7  0.0000   4586.259436  x:  0.10603   0.03161  
  8  0.0000   4586.259436  x:  0.10603   0.03161  
  9  0.0000   4586.259436  x:  0.10603   0.03161  
 10  0.0000   4586.259436  x:  0.10603   0.03161  
 11  0.0000   4586.259436  x:  0.10603   0.03161  
check convergence!


41 (RND4__GCA_000756965.1) ... 29 (RND4__GCA_000974835.1)
  0  0.0000   4676.616668  x:  0.11784   0.84125  
  1 99.0000   4674.911777  x:  0.09857   0.82922  
  2 142.0163   4608.893642  x:  0.09470   0.00100  
  3 105.9146   4586.828708  x:  0.09505   0.03205  
  4  0.8211   4586.260179  x:  0.10604   0.03204  
  5  0.0123   4586.259953  x:  0.10589   0.03194  
  6  0.0000   4586.259509  x:  0.10590   0.03161  
  7  0.0001   4586.259436  x:  0.10603   0.03161  

41 (RND4__GCA_000756965.1) ... 30 (RND4__GCA_000182275.1)
  0  0.0000   4337.144176  x:  0.03450   0.88877  
  1 99.0000   4337.000383  x:  0.03143   0.88801  
  2 87.9014   4312.557251  x:  0.03113   0.04989  
  3 22.3238   4312.557209  x:  0.03114   0.04965  
  4  0.0048   4312.556748  x:  0.03130   0.04981  
  5  0.0007   4312.556748  x:  0.03130   0.04981  
  6  0.0000   4312.556748  x:  0.03130   0.04981  

41 (RND4__GCA_000756965.1) ... 31 (RND4__GCA_000182295.1)
  0  0.0000   4330.994044  x:  0.02883   0.62606  
  1 99.0000   4330.850347  x:  0.03178   0.62524  
  2 98.0570   4324.003661  x:  0.03173   0.00100  
  3 28.0920   4312.559465  x:  0.03171   0.04987  
  4  0.6201   4312.556751  x:  0.03130   0.04987  
  5  0.0004   4312.556751  x:  0.03130   0.04986  
  6  0.0000   4312.556749  x:  0.03130   0.04983  
  7  0.0000   4312.556748  x:  0.03130   0.04981  
  8  0.0000   4312.556748  x:  0.03130   0.04980  
  9  0.0000   4312.556748  x:  0.03130   0.04981  
 10  0.0000   4312.556748  x:  0.03130   0.04981  
 11  0.0000   4312.556748  x:  0.03130   0.04981  
check convergence!


41 (RND4__GCA_000756965.1) ... 32 (RND4__GCA_001267755.1)
  0  0.0000   4312.511373  x:  0.02805   0.77209  
  1 99.0000   4312.490066  x:  0.02698   0.77085  
  2 25.6559   4294.759316  x:  0.02648   0.05845  
  3 45.9065   4294.749488  x:  0.02709   0.05621  
  4  0.0033   4294.746197  x:  0.02732   0.05846  
  5  0.0617   4294.746193  x:  0.02731   0.05837  
  6  0.0001   4294.746192  x:  0.02731   0.05837  
  7  0.0000   4294.746192  x:  0.02731   0.05837  

41 (RND4__GCA_000756965.1) ... 33 (RND4__GCA_000959525.1)
  0  0.0000   4315.655904  x:  0.03058   0.93184  
  1 99.0000   4315.498128  x:  0.02754   0.93134  
  2 99.1583   4297.464154  x:  0.02732   0.07630  
  3 16.6242   4297.464154  x:  0.02732   0.07627  
  4  0.0011   4297.464150  x:  0.02731   0.07628  
  5  0.0000   4297.464150  x:  0.02731   0.07628  

41 (RND4__GCA_000756965.1) ... 34 (RND4__GCA_000182255.1)
  0  0.0000   4259.877765  x:  0.01929   0.77151  
  1 99.0000   4259.863632  x:  0.01857   0.77118  
  2 35.0846   4251.119979  x:  0.01837   0.00100  
  3 17.1688   4245.746853  x:  0.01838   0.04117  
  4  0.7646   4245.746767  x:  0.01844   0.04117  
  5  0.0001   4245.746767  x:  0.01844   0.04117  
  6  0.0000   4245.746766  x:  0.01844   0.04113  
  7  0.0000   4245.746766  x:  0.01844   0.04113  

41 (RND4__GCA_000756965.1) ... 35 (RND4__GCA_000010545.1)
  0  0.0000   4249.704093  x:  0.01850   0.92625  
  1 99.0000   4249.612798  x:  0.01674   0.92603  
  2 97.7031   4234.541028  x:  0.01660   0.00100  
  3 12.4019   4232.439256  x:  0.01660   0.02270  
  4  0.9133   4232.438665  x:  0.01646   0.02267  
  5  0.0002   4232.438300  x:  0.01646   0.02238  
  6  0.0000   4232.438041  x:  0.01647   0.02187  
  7  0.0005   4232.438041  x:  0.01647   0.02186  

41 (RND4__GCA_000756965.1) ... 36 (RND4__GCA_000018505.1)
  0  0.0000   4250.981569  x:  0.01500   1.03433  
  1 99.0000   4250.881598  x:  0.01676   1.03416  
  2 117.8383   4234.541914  x:  0.01668   0.00100  
  3 11.3872   4232.439396  x:  0.01668   0.02189  
  4  1.0211   4232.438042  x:  0.01647   0.02189  
  5  0.0002   4232.438042  x:  0.01647   0.02189  
  6  0.0000   4232.438042  x:  0.01647   0.02188  
  7  0.0000   4232.438041  x:  0.01647   0.02186  
  8  0.0000   4232.438041  x:  0.01647   0.02186  

41 (RND4__GCA_000756965.1) ... 37 (RND4__GCA_000807815.1)
  0  0.0000   4273.159391  x:  0.01739   0.85896  
  1 99.0000   4272.857876  x:  0.02072   0.85867  
  2 192.4286   4251.772366  x:  0.02062   0.01761  
  3 16.2812   4251.772308  x:  0.02062   0.01742  
  4  0.0279   4251.771026  x:  0.02040   0.01744  
  5  0.0002   4251.771026  x:  0.02039   0.01744  
  6  0.0000   4251.771026  x:  0.02039   0.01744  

41 (RND4__GCA_000756965.1) ... 38 (RND4__GCA_000807825.1)
  0  0.0000   4270.532338  x:  0.01943   0.72074  
  1 99.0000   4270.487940  x:  0.02069   0.72038  
  2 66.1138   4253.666451  x:  0.02063   0.00100  
  3 19.6725   4251.773036  x:  0.02063   0.01808  
  4  0.7058   4251.771583  x:  0.02039   0.01804  
  5  0.0002   4251.771207  x:  0.02037   0.01777  
  6  0.0000   4251.771026  x:  0.02039   0.01744  
  7  0.0003   4251.771026  x:  0.02039   0.01744  
  8  0.0000   4251.771026  x:  0.02039   0.01744  
  9  0.0000   4251.771026  x:  0.02039   0.01744  
 10  0.0000   4251.771026  x:  0.02039   0.01744  
check convergence!


41 (RND4__GCA_000756965.1) ... 39 (RND4__GCA_001058025.1)
  0  0.0000   4273.360998  x:  0.02177   0.88840  
  1 99.0000   4273.327087  x:  0.02059   0.88803  
  2 53.2751   4253.664953  x:  0.02037   0.00100  
  3 17.3147   4251.771078  x:  0.02038   0.01761  
  4  0.8724   4251.771068  x:  0.02040   0.01760  
  5  0.0000   4251.771031  x:  0.02040   0.01750  
  6  0.0000   4251.771026  x:  0.02039   0.01744  
  7  0.0001   4251.771026  x:  0.02039   0.01744  

41 (RND4__GCA_000756965.1) ... 40 (RND4__GCA_000756005.1)
  0  0.0000   4261.152289  x:  0.01720   0.87944  
  1 99.0000   4261.083668  x:  0.01878   0.87917  
  2 89.8194   4237.285704  x:  0.01871   0.00100  

42 (RND4__GCA_000012945.1) ... 1 (RND4__GCA_000198775.1)
  0  0.0000   6220.833136  x:  0.71863   0.89866  
  1 99.0000   6090.472497  x:  0.52564   0.22085  
  2 206.3925   6085.241567  x:  0.54552   0.16821  
  3 466.7130   6063.887763  x:  0.72973   0.18870  
  4  0.3325   6063.112839  x:  0.74289   0.16776  
  5  0.0233   6063.095989  x:  0.74929   0.16778  
  6  0.0043   6063.095973  x:  0.74929   0.16770  
  7  0.0001   6063.095973  x:  0.74928   0.16770  

42 (RND4__GCA_000012945.1) ... 2 (RND4__GCA_000756855.1)
  0  0.0000   5633.379575  x:  0.37021   0.92682  
  1 99.0000   5512.259712  x:  0.68624   0.10788  
  2 173.3494   5510.659332  x:  0.68174   0.08801  
  3 463.2374   5476.034004  x:  0.43204   0.12144  
  4  0.3581   5476.032553  x:  0.43170   0.12072  
  5  0.0006   5476.032519  x:  0.43190   0.12067  
  6  0.0004   5476.032519  x:  0.43189   0.12067  
  7  0.0000   5476.032519  x:  0.43189   0.12067  

42 (RND4__GCA_000012945.1) ... 3 (RND4__GCA_000959725.1)
  0  0.0000   5634.264882  x:  0.46504   0.90824  
  1 99.0000   5605.069023  x:  0.31420   0.71711  
  2 208.9604   5502.928920  x:  0.27999   0.14042  
  3 524.0490   5493.403283  x:  0.31831   0.09399  
  4  0.2362   5477.097809  x:  0.40902   0.13989  
  5  0.6013   5476.032549  x:  0.43194   0.12077  
  6  0.0164   5476.032520  x:  0.43193   0.12066  
  7  0.0001   5476.032519  x:  0.43189   0.12067  

42 (RND4__GCA_000012945.1) ... 4 (RND4__GCA_000194745.1)
  0  0.0000   5634.598774  x:  0.37607   0.81301  
  1 99.0000   5512.141722  x:  0.64033   0.10839  
  2 192.3905   5510.497333  x:  0.63280   0.08876  
  3 327.5667   5489.325309  x:  0.44312   0.11508  
  4  0.3451   5489.319595  x:  0.44352   0.11652  
  5  0.0011   5489.319559  x:  0.44331   0.11654  
  6  0.0003   5489.319558  x:  0.44331   0.11653  
  7  0.0000   5489.319558  x:  0.44331   0.11653  

42 (RND4__GCA_000012945.1) ... 5 (RND4__GCA_000300395.1)
  0  0.0000   5612.777859  x:  0.38144   0.85919  
  1 99.0000   5484.791903  x:  0.50257   0.12839  
  2 163.0861   5483.576462  x:  0.48447   0.11107  
  3 134.9353   5480.337065  x:  0.42532   0.12986  
  4  0.3986   5480.321030  x:  0.42602   0.13253  
  5  0.0023   5480.320955  x:  0.42573   0.13258  
  6  0.0003   5480.320955  x:  0.42573   0.13258  

42 (RND4__GCA_000012945.1) ... 6 (RND4__GCA_000022645.2)
  0  0.0000   5600.525815  x:  0.36994   0.87335  
  1 99.0000   5486.604781  x:  0.56675   0.13104  
  2 160.1248   5484.854741  x:  0.55600   0.10733  
  3 309.7880   5472.281340  x:  0.45369   0.12675  
  4  0.3573   5471.178704  x:  0.41764   0.13351  
  5  0.0526   5471.163450  x:  0.41820   0.13621  
  6  0.0022   5471.163443  x:  0.41811   0.13623  

42 (RND4__GCA_000012945.1) ... 7 (RND4__GCA_000960995.1)
  0  0.0000   5592.818520  x:  0.46501   0.78907  
  1 99.0000   5564.675666  x:  0.31632   0.62202  
  2 220.1724   5488.996684  x:  0.29413   0.15270  
  3 432.9185   5478.194256  x:  0.35569   0.10579  
  4  0.1608   5471.510503  x:  0.40304   0.14662  
  5  0.4644   5471.166328  x:  0.41916   0.13712  
  6  0.0112   5471.163456  x:  0.41822   0.13618  
  7  0.0011   5471.163443  x:  0.41811   0.13623  
  8  0.0001   5471.163443  x:  0.41811   0.13623  

42 (RND4__GCA_000012945.1) ... 8 (RND4__GCA_000365245.1)
  0  0.0000   5584.003082  x:  0.41919   0.71933  
  1 99.0000   5517.628104  x:  0.25898   0.23948  
  2 186.0411   5506.993069  x:  0.26168   0.14259  
  3 1486.1081   5474.704267  x:  0.42182   0.13836  
  4  0.1563   5474.629501  x:  0.42228   0.13219  
  5  0.0132   5474.629198  x:  0.42287   0.13210  
  6  0.0003   5474.629196  x:  0.42287   0.13212  

42 (RND4__GCA_000012945.1) ... 9 (RND4__GCA_000835205.1)
  0  0.0000   5598.944814  x:  0.42519   0.73817  
  1 99.0000   5549.792076  x:  0.26671   0.32915  
  2 175.7151   5531.572791  x:  0.26396   0.16708  
  3 1382.2673   5500.414025  x:  0.42202   0.13224  
  4  0.1462   5499.877063  x:  0.42408   0.14900  
  5  0.0641   5499.875458  x:  0.42274   0.14910  
  6  0.0008   5499.875452  x:  0.42273   0.14916  
  7  0.0001   5499.875452  x:  0.42273   0.14916  

42 (RND4__GCA_000012945.1) ... 10 (RND4__GCA_001411805.1)
  0  0.0000   5616.073899  x:  0.39127   0.76687  
  1 99.0000   5522.440887  x:  0.46029   0.15895  
  2 155.3314   5521.794935  x:  0.43904   0.14834  
  3 60.3324   5521.453071  x:  0.42526   0.16051  
  4  0.1533   5521.452275  x:  0.42602   0.16087  
  5  0.0009   5521.452271  x:  0.42598   0.16091  
  6  0.0001   5521.452271  x:  0.42598   0.16091  

42 (RND4__GCA_000012945.1) ... 11 (RND4__GCA_000687455.2)
  0  0.0000   5287.760213  x:  0.32610   0.76549  
  1 99.0000   5276.535394  x:  0.24552   0.69017  
  2 184.9717   5207.196996  x:  0.23358   0.14770  
  3 252.5676   5202.838629  x:  0.27582   0.11920  
  4  0.0757   5201.702494  x:  0.28798   0.14254  
  5  0.2776   5201.687569  x:  0.29093   0.14091  
  6  0.0025   5201.687484  x:  0.29083   0.14069  
  7  0.0002   5201.687484  x:  0.29083   0.14069  

42 (RND4__GCA_000012945.1) ... 12 (RND4__GCA_000833595.1)
  0  0.0000   5227.995903  x:  0.28134   0.75333  
  1 99.0000   5221.828891  x:  0.22587   0.68066  
  2 125.0709   5177.188380  x:  0.21804   0.19022  
  3 285.1418   5173.203581  x:  0.26072   0.16397  
  4  0.0585   5172.810844  x:  0.26527   0.18375  
  5  0.1633   5172.808786  x:  0.26636   0.18318  
  6  0.0010   5172.808782  x:  0.26634   0.18312  
  7  0.0001   5172.808782  x:  0.26634   0.18312  
  8  0.0000   5172.808782  x:  0.26634   0.18312  

42 (RND4__GCA_000012945.1) ... 13 (RND4__GCA_000959245.1)
  0  0.0000   5238.522629  x:  0.24593   0.79758  
  1 99.0000   5229.796950  x:  0.33058   0.64485  
  2 112.7104   5186.295008  x:  0.34755   0.17511  
  3 490.0186   5178.050970  x:  0.26916   0.17326  
  4  0.0611   5178.003991  x:  0.26837   0.18073  
  5  0.0607   5178.003884  x:  0.26862   0.18073  
  6  0.0003   5178.003884  x:  0.26862   0.18072  

42 (RND4__GCA_000012945.1) ... 14 (RND4__GCA_001530605.1)
  0  0.0000   5223.741584  x:  0.29166   0.85452  
  1 99.0000   5216.829377  x:  0.23090   0.80204  
  2 159.1912   5147.149347  x:  0.22143   0.16172  
  3 189.6583   5144.586044  x:  0.25245   0.13624  
  4  0.0598   5143.872727  x:  0.26197   0.15726  
  5  0.2609   5143.866741  x:  0.26371   0.15605  
  6  0.0017   5143.866717  x:  0.26365   0.15592  
  7  0.0001   5143.866717  x:  0.26365   0.15592  

42 (RND4__GCA_000012945.1) ... 15 (RND4__GCA_001527585.1)
  0  0.0000   5238.037111  x:  0.25079   0.95011  
  1 99.0000   5175.693238  x:  0.40280   0.17586  
  2 99.3908   5173.300060  x:  0.39749   0.13154  
  3 996.3421   5152.569433  x:  0.26589   0.16241  
  4  0.2119   5152.563624  x:  0.26553   0.16009  
  5  0.0023   5152.563587  x:  0.26568   0.16003  
  6  0.0002   5152.563587  x:  0.26568   0.16003  
  7  0.0000   5152.563587  x:  0.26568   0.16003  
  8  0.0000   5152.563587  x:  0.26568   0.16003  

42 (RND4__GCA_000012945.1) ... 16 (RND4__GCA_001523185.1)
  0  0.0000   5205.896776  x:  0.22162   0.75202  
  1 99.0000   5200.076104  x:  0.28000   0.70261  
  2 165.8429   5142.140740  x:  0.28866   0.15944  
  3 192.5198   5140.950871  x:  0.26099   0.15859  
  4  0.0216   5140.941923  x:  0.26070   0.16161  
  5  0.0300   5140.941922  x:  0.26071   0.16160  
  6  0.0000   5140.941922  x:  0.26071   0.16160  
  7  0.0000   5140.941922  x:  0.26071   0.16160  

42 (RND4__GCA_000012945.1) ... 17 (RND4__GCA_001526815.1)
  0  0.0000   5197.142020  x:  0.22977   0.65095  
  1 99.0000   5189.602847  x:  0.30168   0.56355  
  2 148.2640   5146.972493  x:  0.31255   0.15640  
  3 309.7340   5143.308089  x:  0.26231   0.15974  
  4  0.0395   5143.307783  x:  0.26225   0.16030  
  5  0.0038   5143.307745  x:  0.26210   0.16029  
  6  0.0002   5143.307745  x:  0.26210   0.16029  

42 (RND4__GCA_000012945.1) ... 18 (RND4__GCA_001532925.1)
  0  0.0000   5244.725400  x:  0.25440   0.91459  
  1 99.0000   5174.022558  x:  0.38291   0.16338  
  2 104.6580   5171.913233  x:  0.37514   0.12546  
  3 740.4647   5157.971233  x:  0.26976   0.15266  
  4  0.2330   5157.970396  x:  0.26984   0.15353  
  5  0.0008   5157.970394  x:  0.26980   0.15353  
  6  0.0001   5157.970394  x:  0.26980   0.15353  

42 (RND4__GCA_000012945.1) ... 19 (RND4__GCA_001533495.1)
  0  0.0000   5213.895054  x:  0.26828   0.84114  
  1 99.0000   5206.302953  x:  0.20939   0.73792  
  2 117.2726   5149.564672  x:  0.19548   0.17216  
  3 459.3712   5143.586652  x:  0.23509   0.12877  
  4  0.0967   5141.012938  x:  0.25549   0.16733  
  5  0.3880   5140.942558  x:  0.26104   0.16225  
  6  0.0051   5140.941923  x:  0.26073   0.16159  
  7  0.0006   5140.941922  x:  0.26071   0.16160  
  8  0.0000   5140.941922  x:  0.26071   0.16160  

42 (RND4__GCA_000012945.1) ... 20 (RND4__GCA_001533645.1)
  0  0.0000   5227.297446  x:  0.29299   0.91928  
  1 99.0000   5220.744899  x:  0.23329   0.87336  
  2 161.1421   5145.803784  x:  0.22430   0.16488  
  3 162.1181   5143.594380  x:  0.25488   0.14324  
  4  0.0515   5143.163888  x:  0.26122   0.16083  
  5  0.2494   5143.161700  x:  0.26230   0.16017  
  6  0.0010   5143.161694  x:  0.26227   0.16010  
  7  0.0001   5143.161694  x:  0.26227   0.16010  

42 (RND4__GCA_000012945.1) ... 21 (RND4__GCA_001526825.1)
  0  0.0000   5224.351374  x:  0.23151   0.74489  
  1 99.0000   5217.410837  x:  0.29890   0.67413  
  2 156.4209   5158.099484  x:  0.31127   0.15120  
  3 256.1978   5155.507944  x:  0.26878   0.15240  
  4  0.0327   5155.502839  x:  0.26862   0.15455  
  5  0.0216   5155.502834  x:  0.26856   0.15456  
  6  0.0001   5155.502834  x:  0.26856   0.15457  

42 (RND4__GCA_000012945.1) ... 22 (RND4__GCA_001527265.1)
  0  0.0000   5235.645230  x:  0.25989   0.89278  
  1 99.0000   5166.006586  x:  0.18908   0.18456  
  2 103.3741   5163.445846  x:  0.19731   0.13904  
  3 1315.1178   5153.418274  x:  0.26222   0.17081  
  4  0.1727   5153.175613  x:  0.26642   0.15560  
  5  0.0132   5153.174680  x:  0.26715   0.15583  
  6  0.0006   5153.174679  x:  0.26715   0.15580  
  7  0.0000   5153.174679  x:  0.26715   0.15580  
  8  0.0000   5153.174679  x:  0.26715   0.15580  

42 (RND4__GCA_000012945.1) ... 23 (RND4__GCA_001527825.1)
  0  0.0000   5210.139520  x:  0.26098   0.71704  
  1 99.0000   5171.351310  x:  0.17206   0.24826  
  2 114.4163   5165.044033  x:  0.17660   0.15565  
  3 2028.6688   5148.619726  x:  0.26146   0.17507  
  4  0.1026   5148.348835  x:  0.26345   0.15808  
  5  0.0247   5148.346953  x:  0.26452   0.15813  
  6  0.0007   5148.346953  x:  0.26452   0.15813  
  7  0.0000   5148.346953  x:  0.26452   0.15813  

42 (RND4__GCA_000012945.1) ... 24 (RND4__GCA_001532995.1)
  0  0.0000   5207.882373  x:  0.24507   0.72544  
  1 99.0000   5172.043185  x:  0.40235   0.20532  
  2 115.8215   5167.509088  x:  0.39853   0.13612  
  3 931.4627   5145.892852  x:  0.26404   0.16815  
  4  0.1552   5145.813665  x:  0.26296   0.15950  
  5  0.0108   5145.813363  x:  0.26335   0.15923  
  6  0.0007   5145.813360  x:  0.26333   0.15918  
  7  0.0001   5145.813360  x:  0.26333   0.15918  

42 (RND4__GCA_000012945.1) ... 25 (RND4__GCA_001534185.1)
  0  0.0000   5225.361014  x:  0.22140   0.80435  
  1 99.0000   5219.241415  x:  0.28071   0.76068  
  2 181.2138   5151.580810  x:  0.28904   0.15532  
  3 172.3322   5150.796904  x:  0.26684   0.15152  
  4  0.0178   5150.764664  x:  0.26572   0.15704  
  5  0.0648   5150.764638  x:  0.26584   0.15697  
  6  0.0001   5150.764638  x:  0.26583   0.15696  

42 (RND4__GCA_000012945.1) ... 26 (RND4__GCA_000152585.1)
  0  0.0000   5286.058599  x:  0.29485   0.99425  
  1 99.0000   5278.166596  x:  0.23084   0.90851  
  2 135.7040   5181.739610  x:  0.21106   0.14082  
  3 332.3746   5177.204371  x:  0.24039   0.10426  
  4  0.1167   5172.783845  x:  0.27500   0.13944  
  5  0.5731   5172.656381  x:  0.28194   0.13273  
  6  0.0065   5172.655546  x:  0.28166   0.13206  
  7  0.0006   5172.655538  x:  0.28159   0.13209  

42 (RND4__GCA_000012945.1) ... 27 (RND4__GCA_000497165.1)
  0  0.0000   5260.157340  x:  0.27072   0.78115  
  1 99.0000   5175.519056  x:  0.24020   0.13831  
  2 124.8745   5174.110072  x:  0.25779   0.11564  
  3 224.8136   5172.671609  x:  0.27939   0.13478  
  4  0.2284   5172.655566  x:  0.28169   0.13218  
  5  0.0028   5172.655538  x:  0.28159   0.13209  
  6  0.0001   5172.655538  x:  0.28159   0.13209  

42 (RND4__GCA_000012945.1) ... 28 (RND4__GCA_000959505.1)
  0  0.0000   5282.528638  x:  0.30777   0.95061  
  1 99.0000   5274.298242  x:  0.24013   0.88569  
  2 161.3725   5178.322200  x:  0.22465   0.13863  
  3 228.3866   5174.768793  x:  0.25648   0.10875  
  4  0.0846   5172.692881  x:  0.27774   0.13571  
  5  0.4748   5172.655769  x:  0.28182   0.13239  
  6  0.0038   5172.655538  x:  0.28160   0.13208  
  7  0.0003   5172.655538  x:  0.28159   0.13209  

42 (RND4__GCA_000012945.1) ... 29 (RND4__GCA_000974835.1)
  0  0.0000   5262.346604  x:  0.26897   0.79885  
  1 99.0000   5172.894640  x:  0.26911   0.13324  
  2 123.2764   5172.666544  x:  0.28113   0.12945  
  3 40.8733   5172.655561  x:  0.28170   0.13213  
  4  0.0411   5172.655538  x:  0.28159   0.13209  
  5  0.0001   5172.655538  x:  0.28159   0.13209  
  6  0.0000   5172.655538  x:  0.28159   0.13209  

42 (RND4__GCA_000012945.1) ... 30 (RND4__GCA_000182275.1)
  0  0.0000   5328.194538  x:  0.33666   0.92914  
  1 99.0000   5316.458512  x:  0.25259   0.85444  
  2 189.4692   5208.715067  x:  0.23490   0.12506  
  3 241.7338   5204.817655  x:  0.26622   0.09537  
  4  0.1009   5201.653195  x:  0.29587   0.12270  
  5  0.5292   5201.580137  x:  0.30168   0.11829  
  6  0.0051   5201.579693  x:  0.30135   0.11793  
  7  0.0004   5201.579692  x:  0.30133   0.11794  
  8  0.0000   5201.579692  x:  0.30133   0.11794  
check convergence!


42 (RND4__GCA_000012945.1) ... 31 (RND4__GCA_000182295.1)
  0  0.0000   5294.292198  x:  0.29295   0.70738  
  1 99.0000   5222.286325  x:  0.19810   0.15719  
  2 148.7114   5218.435897  x:  0.20512   0.11029  
  3 1433.2470   5202.012042  x:  0.29523   0.13366  
  4  0.1529   5201.583997  x:  0.29959   0.11778  
  5  0.0164   5201.579694  x:  0.30133   0.11797  
  6  0.0012   5201.579692  x:  0.30133   0.11794  
  7  0.0000   5201.579692  x:  0.30133   0.11794  

42 (RND4__GCA_000012945.1) ... 32 (RND4__GCA_001267755.1)
  0  0.0000   5285.142422  x:  0.25732   0.63810  
  1 99.0000   5262.673261  x:  0.43532   0.36404  
  2 183.0561   5225.938786  x:  0.46067   0.10700  
  3 769.0833   5202.331227  x:  0.30393   0.13925  
  4  0.1040   5201.578646  x:  0.30065   0.11818  
  5  0.0953   5201.577930  x:  0.30134   0.11793  
  6  0.0012   5201.577930  x:  0.30134   0.11793  
  7  0.0000   5201.577930  x:  0.30134   0.11793  
  8  0.0000   5201.577930  x:  0.30134   0.11793  

42 (RND4__GCA_000012945.1) ... 33 (RND4__GCA_000959525.1)
  0  0.0000   5322.202818  x:  0.31755   0.87397  
  1 99.0000   5309.617250  x:  0.23536   0.75773  
  2 159.5576   5219.830079  x:  0.21306   0.13093  
  3 444.4885   5213.699883  x:  0.24415   0.09166  
  4  0.1461   5206.338604  x:  0.29213   0.13050  
  5  0.5277   5206.029151  x:  0.30260   0.12048  
  6  0.0091   5206.027543  x:  0.30249   0.11957  
  7  0.0009   5206.027504  x:  0.30231   0.11959  
  8  0.0002   5206.027504  x:  0.30231   0.11959  

42 (RND4__GCA_000012945.1) ... 34 (RND4__GCA_000182255.1)
  0  0.0000   5294.049467  x:  0.27599   0.89675  
  1 99.0000   5188.327624  x:  0.27127   0.13079  
  2 119.8309   5187.866844  x:  0.28733   0.12288  
  3 64.6237   5187.790489  x:  0.29007   0.12903  
  4  0.1204   5187.790442  x:  0.29022   0.12892
[truncated: 52,474,035 more chars]
