# Supplementary material for: Subfunctionalization influences the expansion of bacterial multidrug antibiotic resistance
Source: BMC Genomics. 2017 Oct 30;18:834. doi: 10.1186/s12864-017-4222-4 (PMC5663151; doi:10.1186/s12864-017-4222-4)
Supplement: Supplementary file 1 — Calculation of synonymous/non-synonymous substitution. (ZIP 34380 kb) [file 12864_2017_4222_MOESM1_ESM.zip › Additional_File_1/RND/translatorx_RND.aln]

>RND4__GCA_000198775.1
ATGGCCAAATTCTTCATTGATCGTCCGATCTTTGCCTGGGTAATCGCGATCATCCTAATGCTGGCGGGCGTCGTGTCGATCTTCCAGTTGCCCGTCGCACAGTATCCAACGATTGCGCCGCCGGCGATTCAGGTTAGCGCGAACTATCCGGGCGCATCCGCGAAAACGGTTGAGAATACCGTCACGCAGGTCATCGAGCAGCAAATGAGCGGGCTGGATCACTTGCTGTATCTGTCATCCACCAGCGACGACTCCGGGAGCGCGACGATCACGCTTACGTTCGCGCCGGGCACGGATCCGGACATTGCACAGGTCCAGGTGCAAAACAAGCTGCAGCTGGCTACGCTACTGCTGCCGCAAGTGGTGCAGCAACTCGGCACAAAGGTGACGAAGTCGAGCAGCAGTTTTTTGCTGGTCATGGCGTTCGTGTCGAAAGACGGCAGCATGTCGAAGTACGACCTCGCAAACTATGTTGCCTCGAAAGTGCAGGATCCGATCAGTCGGATCGATGGTGTTGGCACGGTCACGCTGTTCGGTTCGCAATATGCAATGCGCATCTGGCTCGATCCGACCAAGTTGACGAACTATAGCCTGACGCCGATCGACGTACAGCAGGCGTTGCTGACGCAAAACGTGCAGGTCGCCGGCGGCCAGCTTGGCGGCACGCCTGCGAAGCCCGGACAGATGTTGCAGGCAACCATCACGGAGGCCACGCTGCTGAATACGCCGGAGCAGTTCGGCAACATTTTATTAAAAGTGAACCCCGACGGTTCACGCGTGCGGTTGAAGGATGTCGCGCGCGTGGAGCTTGGGGGTGAAAACTATAATTTCGATACCAAGTACAACGGTCAGCCCACGGCGGGCTTTGGCATTCAGCTGGCCACTGGCGCGAACGCGCTGGCCACGGCCAAGGCGGTGCGCCAGAAGATCGACGAGCTGTCGAAGTACTTCCCGCAGGGGCTGGTCGTTGAGTACCCGTACGACACGACTCCATTCGTCAAGCTGTCGATCGAGGAAGTGGTCAAGACGCTGTTCGAGGGTATCGTGCTGGTGTTCCTGGTCATGTACCTGTTCCTGCAGAACCTGCGCGCGACTGTGATCCCGACGATCGCGGTGCCGGTGGTGCTGCTCGGCACGTTCGCGATCATGAACGCGGCGGGCTTCTCGATCAATGTGCTGTCGATGTTTGGCCTGGTGTTGGCGATCGGGTTGCTGGTGGACGATGCGATCGTGGTGGTGGAAAACGTCGAGCGGGTGATGGCCGAGGAGGGCCTATCGCCACGCGAGGCGACGCGCAAGGCAATGGGGCAGATCACCGGCGCGCTGATTGGCGTGGCGCTCGTACTGTCGGCCGTGTTCGTTCCGGTGGCACTGTCCGGTGGCTCGGTGGGCGCGATCTACCGGCAGTTCTCGCTGACCATCGTCTCCGCGATGGTGCTGTCGGTGCTGGTGGCGTTGATCCTGACGCCGGCGCTGTGCGCGACGATCCTCAAGCCGATTCCGGCCGGCCATCACGAGCAGAAGACCGGCTTTTTCGGCTGGTTCAACCGCACGTTCAACCGCAGCCGCGACAAGTACCACGACGGCGTGCAGCATGTGATCCGACGCTCCGGGCGCTGGCTGATCATCTACTTGGCCGTGATCGTCGCAGTGGGACTGCTGTTCATGCGGCTGCCGACCTCATTTCTGCCCGATGAGGACCAGGGCATGATGTTCGTGCTGGTGCAGGCGCCGTCCGGCTCCACGCAGGAGCGTACTGCCAAGGTGCTGCAGGACGTGCAGCACTACCTGCTGGAGGACGAGAAGGATATCGTCGAGTCGGTGTTCACCGTCAACGGCTTCAGCTTCGCGGGCCGCGGGCAGAACGCTGGGCTGGCCTTCGTTCGCATGAAGGACTACTCGCAGCGCCACGCGTCGGATCAGAGCGCACAGGCGCTGGTGCATCGCATGTTCGGTCACTTCGCGACGTACAAGGACGCGATGGTGATTCCGGTTAATCCGCCATCGATTCCGGAACTCGGTACCGCATCGGGTTTTGACTTCGAGTTGCAGGACCGCGGTGGCCTGGGTCACGACAAGCTGATGGCCGCACGCAACCAGTTGCTCGGCATGGCCGCGAATGACCCGATGCTAGCGTTGGTGCGCCCGAACGGGCTGAACGACACACCGCAGTTCAAGATCAACATTGACCGGGAGAAGGCGCAGGCGCTGGGCGTGTCGCCGTCCGCGATCGACCAGACGTTCTCGATCGCATGGGCATCGCAGTACGTCAACAACTTCCTCGATACCGATGGCCGGATCAAGAAAGTGTATCTGCAGTCGGACGCGCCGTTCCGGATGAATCCGGAGGACTTGGCAAACTGGTACGTGCGCAGCGCGTCGGGCACGATGGTGCCGTTCACGTCAATCTCCACGGGTCACTGGACCTTCGGCTCGCCGAAGTTGGAGCGCTACAACGGCATCTCGGCAGTCGAGATCCAGGGCCAGGCCGCACCGGGCAAGTCCACCGGCCAGGCGATGGCGGCGATGGAGGCGATTGCCGCGAAGCTGCCCGCCGGCATCGGCTTCGAATGGACCGGCTTGTCGTTCCAGGAGCGCCAGTCGGGGTCGCAGGCGCCGATCCTGTACGGGATCTCGATCCTCGTCGTGTTCCTGTGCCTGGCGGCGCTGTATGAAAGCTGGTCGATCCCGTTCGCCGTGATCCTGGTCGTGCCGCTCGGGGTGATCGGCGCCCTGTTGGCGGTGACGTTGCGCGGGCTGGAAAACGATGTGTTCTTTCAGGTGGGCCTGTTGACCACGGTGGGCTTGTCGGCGAAGAACGCGATCTTGATTGTCGAATTCGCCCGCGAGCTGCAGCAGAAGGAGGGCATGAGCGCGATGGCCGCAGCGATGGAAGCGGCGCGTCTGCGGTTGCGTCCGATCCTGATGACCTCGCTAGCGTTCATCCTCGGCGTGTTTCCACTCGCGGTGAGCAGCGGCGCAGGTTCGGGCAGCCAGCACGCGATCGGCACGGGCGTGATCGGCGGGATGCTGACTGCAACGTTCCTGGCGATTTTCATGATCCCCATGTTCTATGTCGTGATCCGCGATCGTTTTGGCTCGGACAACAAGCCGGCGGGTGAGCCGACGCCGTCACGCATCGAA------------------------------------------------------------------GGTAACGGC------------------------------------------------------------------------------------------------------------------------------------------------TCGAACCAGCAAGGGCAT---------
>RND4__GCA_000756855.1
ATGGCAAAGTTTTTTATCGATCGCCCGATCTTCGCGTGGGTGATCGCCATCATTCTGATGCTGGCCGGTATCGCGTCGATCTTCACGCTGCCGATCGCCCAGTATCCGACCATCGCGCCGCCGTCGATCCAGATTTCCGCCACCTATCCGGGTGCGTCGGCGAAGACGGTCGAGGACACGGTCACCCAGGTGGTCGAGCAGCAGATGAGCGGCCTCGACAACTTCCTGTACATGTCGTCCACCAGTGACGATTCGGGTACGTCGACCATCACGCTGACGTTCGCGGCCGGTACCAATCCGGACATCGCGCAGGTGCAGGTGCAGAACAAGCTGTCGCTGGCGACGCCGATTCTGCCGCAGGTCGTGCAGCAGCTGGGTCTGAAGGTCACCAAGTCGAGCAGCAGCTTCCTGCTGGTGCTCGCCTTCGTGTCGGAAGACGGCAGCATGAACAAGTACGACCTCGCGAACTACGTGGCCTCCCACGTGGAGGATCCGATCAGCCGGCTCAACGGCGTCGGTACCGTCACGCTGTTCGGCTCGCAGTATGCGATGCGGATCTGGCTCGATCCGAACAAGCTGACCAACTACTCGCTGACGCCGGTCGATGTGACCAGCGCGATCACCTCGCAGAACGTGCAGATCGCGGGCGGCCAGATCGGCGGCACGCCGGCGGTGCCGGGCACGGTGCTGCAGGCGACCATCACCGAGCAGACCCTGCTGCAGACGCCCGAGGAGTTCGGCAACATCCTGCTGAAGGTCAACCAGGATGGTTCGCAGGTGCGGCTGAAGGACGTCGCGAAGCTGAGCCTGGGTGGCGAAAACTACAACTTCGACACCAAGTACAACGGCCAGCCGACGGCCGGTCTCGGCATCCAGCTCGCCACCAACGCCAATGCGCTGCAGACGGCCAACGCGGTGCGCGCCAAGATCGACGAGCTCTCGAAGTACTTCCCGCACGGCCTGACCGTCAAGTACCCGTATGACACGACGCCGTTCGTGCGCCTGTCGATCGAGGAAGTGGTCAAGACGCTGCTGGAAGGCATCGTGCTGGTGTTCCTGGTGATGTACCTGTTCCTGCAGAACCTGCGGGCGACCATCATCCCGACCATCGCGGTGCCGGTGGTGCTGCTGGGCACCTTCGCGATCATGTCGGCGGTGGGCTTCTCGATCAACACCTTGTCGATGTTCGGCCTGGTGCTGGCGATCGGCCTGCTGGTGGACGATGCGATCGTGGTGGTGGAGAACGTCGAGCGGGTGATGTCGGAGGAGGGGCTCTCGCCGAAGGAGGCGACCAAGAAGGCGATGGGCCAGATCACCGGCGCGCTGGTGGGCGTGGCCCTGGTGCTGTCGGCGGTGTTCGTGCCGGTGGCCTTCTCGGGCGGCTCGGTGGGCGCGATCTATCGCCAGTTCTCGCTGACCATCGTCTCGGCGATGGTGCTGTCGGTGCTGGTGGCGCTGATCCTCACGCCGGCGCTTTGCGCGACCATCCTCAAGCCGATCCCGCAAGGTCACCACGAGGAGAAAAAGGGCTTCTTCGGCTGGTTCAACCGGACCTTCAACCGCAGCCGCGACAACTATCACAAGGGCGTGCACCATGTGATCAAGCGTTCGGGCCGCTGGCTGATCATCTATCTGGTGGTGATCGTCGCGGTCGGGCTGCTGTTCGTGCGCCTGCCGAAGTCCTTCCTGCCGGATGAGGACCAGGGCCTGATGTTCGTGATCGTGCAAACGCCGTCGGGCTCCACCCAGGAGACCACCGCGCGCACGCTGAAGGACATTTCGGACTACGTGCTGAAGGACGAGAAGGACATCGTCGAATCCGCGTTCACCGTGAACGGCTTCAGCTTCGCCGGCCGCGGCCAGAACTCGGGCCTGGTGTTCGTGAAGCTGAAGGACTACGCCTCGCGTCAGCATGCCAACCAGAAGGTGCAGGCGCTGATCGGGCGGATGTTCGGACGCTACGCGGGCTACAAGGACGCGATCGTGATCCCGTTCAACCCGCCGTCGATTCCCGAGTTGGGTACCGCCGCGGGCTTCGACTTCGAGCTGACCGACAACGCGGGCCTCGGCCACGACGCGCTGATGGCGGCACGTAACCAGCTGCTCGGCCTGGCCGCCAAGGATCCCACGCTGCAGGGCGTGCGTCCGAACGGCCTGAACGACACACCGCAGTACAAGGTCGATATCGACCGCGAGAAGGCCAACGCGCTCGGCGTGACGGCATCCGCGATCGACCAGACCTTCTCGATCGCCTGGGCCTCGCAGTACGTCAACAACTTCCTCGATACCGACGGTCGTATCAAGAAGGTGTACGTGATGGCCGATGCGCCGTTCCGCGCCACGCCGGAAGACCTGAACATCTGGTACGTGCGCAACGGGGCGGGCGGGATGGTGCCGTTCAGCGCCTTTGCCACCGGCCACTGGACCTACGGTTCGCCGAAGCTGGAGCGCTACAACGGTATCTCGGCGGTGGAAATCCAGGGCCAGGCGGCACCGGGCAAGAGTACCGGCCAGGCGATGACGGCCATGCAGGCGCTCGCGCAGAAGCTGCCGGTCGGTATCGGCTACTCCTGGACGGGCCTGTCGTACCAGGAAATCCAGTCGGGTTCGCAGGCGCCGATCCTCTACGCGATCTCGATCCTGGTGGTGTTCCTGTGTCTGGCGGCGCTGTATGAAAGCTGGTCGATCCCGTTCTCGGTGATCATGGTGGTGCCGCTCGGCGTGATCGGCGCACTGCTGGCGGCGACGCTGCGCGGTCTCGAGAACGACGTGTTCTTCCAGGTCGGCCTGCTGACCACGGTGGGCCTGTCGGCGAAGAACGCGATCCTGATCGTGGAATTCGCGCGTGAGCTGCAGGTCGGGGAGAAGATGGGGCCGGTCGAGGCGGCGCTGGAGGCGGCACGGCTGCGGCTGCGCCCGATCCTGATGACCTCGCTGGCCTTCATTCTCGGCGTGCTGCCGCTGGCGATCAGCAACGGCGCGGGTTCGGCCAGCCAGCACGCGATCGGCACCGGCGTGATCGGCGGGATGCTGACCGCGACCTTCCTCGCGATCTTCATGATCCCGATGTTCTTCGTGAAGGTGCGCGGCGTGTTCGGCGGCGAGAAGGAAGATCCCGACGAAGCACTGCGTCTCGCGCAGGAGCATGCG---------CATCGCACGCAG---------------------------------------GAAGGCGGC------------------------------------------------------------------------------------------------------------------------------------------------GAGGGTAACAAGGAACAT---------
>RND4__GCA_000959725.1
ATGGCAAAGTTTTTTATCGATCGCCCGATCTTCGCGTGGGTGATCGCCATCATTCTGATGCTGGCCGGTATCGCGTCGATCTTCACGCTGCCGATCGCCCAGTATCCGACCATCGCGCCGCCGTCGATCCAGATTTCCGCCACCTATCCGGGTGCGTCGGCGAAGACGGTCGAGGACACGGTCACCCAGGTGGTCGAGCAGCAGATGAGCGGCCTCGACAACTTCCTGTACATGTCGTCCACCAGTGACGATTCGGGTACGTCGACCATCACGCTGACGTTCGCGGCCGGTACCAATCCGGACATCGCGCAGGTGCAGGTGCAGAACAAGCTGTCGCTGGCGACGCCGATTCTGCCGCAGGTCGTGCAGCAGCTGGGTCTGAAGGTCACCAAGTCGAGCAGCAGCTTCCTGCTGGTGCTCGCCTTCGTGTCGGAAGACGGCAGCATGAACAAGTACGACCTCGCGAACTACGTGGCCTCCCACGTGGAGGATCCGATCAGCCGGCTCAACGGCGTCGGTACCGTCACGCTGTTCGGCTCGCAGTATGCGATGCGGATCTGGCTCGATCCGAACAAGCTGACCAACTACTCGCTGACGCCGGTCGATGTGACCAGCGCGATCACCTCGCAGAACGTGCAGATCGCGGGCGGCCAGATCGGCGGCACGCCGGCGGTGCCGGGCACGGTGCTGCAGGCGACCATCACCGAGCAGACCCTGCTGCAGACGCCCGAGGAGTTCGGCAACATCCTGCTGAAGGTCAACCAGGATGGTTCGCAGGTGCGGCTGAAGGACGTCGCGAAGCTGAGCCTGGGTGGCGAAAACTACAACTTCGACACCAAGTACAACGGCCAGCCGACGGCCGGTCTCGGCATCCAGCTCGCCACCAACGCCAATGCGCTGCAGACGGCCAACGCGGTGCGCGCCAAGATCGACGAGCTCTCGAAGTACTTCCCGCACGGCCTGACCGTCAAGTACCCGTATGACACGACGCCGTTCGTGCGCCTGTCGATCGAGGAAGTGGTCAAGACGCTGCTGGAAGGCATCGTGCTGGTGTTCCTGGTGATGTACCTGTTCCTGCAGAACCTGCGGGCGACCATCATCCCGACCATCGCGGTGCCGGTGGTGCTGCTGGGCACCTTCGCGATCATGTCGGCGGTGGGCTTCTCGATCAACACCTTGTCGATGTTCGGCCTGGTGCTGGCGATCGGCCTGCTGGTGGACGATGCGATCGTGGTGGTGGAGAACGTCGAGCGGGTGATGTCGGAGGAGGGGCTCTCGCCGAAGGAGGCGACCAAGAAGGCGATGGGCCAGATCACCGGCGCGCTGGTGGGCGTGGCCCTGGTGCTGTCGGCGGTGTTCGTGCCGGTGGCCTTCTCGGGCGGCTCGGTGGGCGCGATCTATCGCCAGTTCTCGCTGACCATCGTCTCGGCGATGGTGCTGTCGGTGCTGGTGGCGCTGATCCTCACGCCGGCGCTTTGCGCGACCATCCTCAAGCCGATCCCGCAAGGTCACCACGAGGAGAAAAAGGGCTTCTTCGGCTGGTTCAACCGGACCTTCAACCGCAGCCGCGACAACTATCACAAGGGCGTGCACCATGTGATCAAGCGTTCGGGCCGCTGGCTGATCATCTATCTGGTGGTGATCGTCGCGGTCGGGCTGCTGTTCGTGCGCCTGCCGAAGTCCTTCCTGCCGGATGAGGACCAGGGCCTGATGTTCGTGATCGTGCAAACGCCGTCGGGCTCCACCCAGGAGACCACCGCGCGCACGCTGAAGGACATTTCGGACTACGTGCTGAAGGACGAGAAGGACATCGTCGAATCCGCGTTCACCGTGAACGGCTTCAGCTTCGCCGGCCGCGGCCAGAACTCGGGCCTGGTGTTCGTGAAGCTGAAGGACTACGCCTCGCGTCAGCATGCCAACCAGAAGGTGCAGGCGCTGATCGGGCGGATGTTCGGACGCTACGCGGGCTACAAGGACGCGATCGTGATCCCGTTCAACCCGCCGTCGATTCCCGAGTTGGGTACCGCCGCGGGCTTCGACTTCGAGCTGACCGACAACGCGGGCCTCGGCCACGACGCGCTGATGGCGGCACGTAACCAGCTGCTCGGCCTGGCCGCCAAGGATCCCACGCTGCAGGGCGTGCGTCCGAACGGCCTGAACGACACACCGCAGTACAAGGTCGATATCGACCGCGAGAAGGCCAACGCGCTCGGCGTGACGGCATCCGCGATCGACCAGACCTTCTCGATCGCCTGGGCCTCGCAGTACGTCAACAACTTCCTCGATACCGACGGTCGTATCAAGAAGGTGTACGTGATGGCCGATGCGCCGTTCCGCGCCACGCCGGAAGACCTGAACATCTGGTACGTGCGCAACGGGGCGGGCGGGATGGTGCCGTTCAGCGCCTTTGCCACCGGCCACTGGACCTACGGTTCGCCGAAGCTGGAGCGCTACAACGGTATCTCGGCGGTGGAAATCCAGGGCCAGGCGGCACCGGGCAAGAGTACCGGCCAGGCGATGACGGCCATGCAGGCGCTCGCGCAGAAGCTGCCGGTCGGTATCGGCTACTCCTGGACGGGCCTGTCGTACCAGGAAATCCAGTCGGGTTCGCAGGCGCCGATCCTCTACGCGATCTCGATCCTGGTGGTGTTCCTGTGTCTGGCGGCGCTGTATGAAAGCTGGTCGATCCCGTTCTCGGTGATCATGGTGGTGCCGCTCGGCGTGATCGGCGCACTGCTGGCGGCGACGCTGCGCGGTCTCGAGAACGACGTGTTCTTCCAGGTCGGCCTGCTGACCACGGTGGGCCTGTCGGCGAAGAACGCGATCCTGATCGTGGAATTCGCGCGTGAGCTGCAGGTCGGGGAGAAGATGGGGCCGGTCGAGGCGGCGCTGGAGGCGGCACGGCTGCGGCTGCGCCCGATCCTGATGACCTCGCTGGCCTTCATTCTCGGCGTGCTGCCGCTGGCGATCAGCAACGGCGCGGGTTCGGCCAGCCAGCACGCGATCGGCACCGGCGTGATCGGCGGGATGCTGACCGCGACCTTCCTCGCGATCTTCATGATCCCGATGTTCTTCGTGAAGGTGCGCGGCGTGTTCGGCGGCGAGAAGGAAGATCCCGACGAAGCACTGCGTCTCGCGCAGGAGCATGCG---------CATCGCACGCAG---------------------------------------GAAGGCGGC------------------------------------------------------------------------------------------------------------------------------------------------GAGGGTAACAAGGAACAT---------
>RND4__GCA_000194745.1
ATGGCAAAGTTTTTTATCGATCGCCCGATCTTCGCGTGGGTGATCGCCATCATTCTGATGCTGGCCGGTATCGCGTCGATTTTCACGCTGCCGATCGCCCAGTATCCGACCATCGCGCCGCCGTCGATCCAGATTTCCGCCACCTATCCGGGTGCGTCGGCGAAGACGGTCGAGGACACGGTCACCCAGGTGGTCGAGCAGCAGATGAGCGGCCTCGACAACTTCCTGTACATGTCGTCCACCAGTGACGATTCGGGTACGTCGACCATCACGCTGACGTTCGCGGCCGGTACCAATCCGGACATCGCGCAGGTGCAGGTGCAGAACAAGCTGTCGCTGGCGACGCCGATTCTGCCGCAGGTCGTGCAGCAGCTGGGTCTGAAGGTCACCAAGTCGAGCAGCAGCTTCCTGCTGGTGCTCGCCTTCGTGTCGGAAGACGGCAGCATGAACAAGTACGACCTCGCGAACTACGTGGCCTCCCACGTGGAGGATCCGATCAGTCGTCTGAACGGCGTCGGTACCGTCACGCTGTTCGGCTCGCAGTATGCGATGCGGATCTGGCTCGATCCGAACAAGCTGACCAACTACTCGCTGACGCCGGTCGATGTGACCAGCGCGATCACCTCGCAGAACGTGCAGATCGCGGGCGGCCAGATCGGCGGCACGCCGGCGGTGCCGGGCACGGTGCTGCAGGCGACCATCACCGAGCAGACCCTGCTGCAGACGCCCGAGGAGTTCGGCAACATCCTGCTGAAGGTCAACCAGGATGGTTCGCAGGTGCGGCTGAAGGACGTCGCGAAGCTGAGCCTGGGTGGCGAAAACTACAACTTCGACACCAAGTACAACGGCCAGCCGACGGCCGGTCTCGGCATCCAGCTCGCCACCAACGCCAATGCGCTGCAGACGGCCAACGCGGTGCGCGCCAAGATCGACGAGCTTTCGAAGTACTTCCCGCACGGCCTGACCGTCAAGTACCCGTATGACACGACGCCGTTCGTGCGCCTGTCGATCGAGGAAGTGGTCAAGACGCTGCTGGAAGGCATCGTGCTGGTGTTCCTGGTGATGTACCTGTTCCTGCAGAACCTGCGGGCGACCATCATCCCGACCATCGCGGTGCCGGTGGTGCTGCTGGGCACCTTCGCGATCATGTCGGCGGTGGGCTTCTCGATCAACACCTTGTCGATGTTCGGCCTGGTACTGGCGATCGGCCTGCTGGTGGACGATGCGATCGTGGTGGTGGAGAACGTCGAGCGGGTGATGTCGGAGGAGGGGCTCTCGCCGAAGGAAGCGACCAAGAAGGCGATGGGCCAGATCACCGGCGCGCTGGTGGGCGTGGCCCTGGTGCTGTCGGCGGTGTTCGTGCCGGTGGCCTTCTCGGGCGGCTCGGTGGGCGCGATCTATCGCCAGTTCTCGCTGACCATCGTCTCGGCGATGGTGCTGTCGGTGCTGGTGGCGCTGATCCTCACGCCGGCGCTTTGCGCGACCATCCTCAAGCCGATCCCGCAAGGTCACCACGAGGAGAAGAAGGGCTTCTTCGGTTGGTTCAACCGGACCTTCAACCGCAGTCGCGACAACTATCACAAGGGCGTGCACCATGTGATCAAGCGTTCGGGCCGCTGGCTGATCATCTATCTGGTGGTGATCGTCGCGGTCGGGCTGCTGTTCGTGCGCCTGCCGAAGTCCTTCCTGCCGGACGAGGACCAGGGCCTGATGTTCGTGATCGTGCAGACGCCGTCGGGCTCCACCCAGGAGACCACCGCGCGCACGCTGAAGGACATTTCGGACTACGTGCTGAAGGACGAGAAGGACATCGTCGAATCCGCGTTCACCGTGAACGGCTTCAGCTTCGCCGGCCGTGGCCAGAACTCGGGCCTGGTGTTCGTGAAGCTGAAGGACTATGCCTCGCGTCAGCATGCCAACCAGAAGGTGCAGGCGCTGATCGGGCGGATGTTCGGACGCTACGCGGGCTACAAGGACGCGATCGTGATCCCGTTCAACCCGCCGTCGATTCCCGAGTTGGGTACCGCCGCGGGCTTCGACTTCGAGCTGACCGACAACGCGGGCCTCGGCCACGACGCGCTGATGGCGGCACGTAACCAGCTGCTCGGCCTGGCCGCCAAGGATCCCACGCTGCAGGGCGTGCGTCCGAACGGCCTGAACGACACACCGCAGTACAAGGTCGATATCGACCGCGAGAAGGCCAACGCGCTCGGCGTGACGGCATCCGCGATCGACCAGACCTTCTCGATCGCCTGGGCCTCGCAGTACGTCAACAACTTCCTCGATACCGACGGTCGTATCAAGAAGGTGTACGTGATGGCCGATGCGCCGTTCCGCGCCACGCCGGAAGACCTGAACATCTGGTACGTGCGCAACGGGGCGGGCGGGATGGTGCCGTTCAGCGCCTTTGCCACCGGCCACTGGACCTACGGTTCGCCGAAGCTGGAGCGCTACAACGGTATCTCGGCGGTGGAAATCCAGGGCCAGGCGGCACCGGGCAAGAGTACCGGCCAGGCGATGACGGCCATGCAGGCGCTCGCGCAGAAGCTGCCGGTCGGTATCGGCTACTCCTGGACGGGCCTGTCGTACCAGGAAATCCAGTCGGGTTCGCAGGCGCCGATCCTCTACGCGATCTCGATCCTGGTGGTGTTCCTGTGTCTGGCGGCGCTGTACGAAAGCTGGTCGATCCCGTTCTCGGTGATCATGGTGGTGCCGCTCGGCGTGATCGGCGCACTGCTGGCGGCGACGCTGCGCGGTCTCGAGAACGACGTGTTCTTCCAGGTCGGCCTGCTGACCACGGTGGGCCTGTCGGCGAAGAACGCGATCCTGATCGTGGAATTCGCGCGTGAGCTGCAGGTCGGGGAGAAGATGGGGCCGGTCGAGGCGGCGCTGGAGGCGGCACGGCTGCGGCTGCGCCCGATCCTGATGACCTCGCTCGCCTTCATTCTCGGCGTGCTGCCGCTGGCGATCAGCAACGGCGCGGGTTCGGCCAGCCAGCACGCGATCGGCACCGGCGTGATCGGCGGGATGCTGACCGCGACCTTCCTCGCGATCTTCATGATCCCGATGTTCTTCGTGAAGGTGCGCGGCGTGTTCGGCGGCGAGAAGGAAGATCCCGACGAAGCACTGCGTCTCGCGCAGGAGCATGCG---------CGTCGCACGCAG---------------------------------------GAAGGCGGC------------------------------------------------------------------------------------------------------------------------------------------------GAGGGTAACAAGGAACAT---------
>RND4__GCA_000300395.1
ATGGCAAAGTTTTTTATCGATCGCCCGATCTTCGCGTGGGTGATCGCCATCATCCTGATGCTCGCGGGTATCGCGGCGATCTTCACGCTGCCGATCTCGCAGTATCCGACGATCGCGCCGCCGTCGATCCAGATCTCCGCCACCTATCCGGGTGCGTCGGCGAAGACGGTCGAGGACACGGTCACGCAGGTGATCGAGCAGCAGATGAGCGGCCTCGACAACTTCCTGTACATGTCGTCCACCAGTGACGATTCAGGGACGTCGATCATCACGCTGACGTTCGCGGCCGGCACCAACCCGGACATCGCGCAGGTGCAGGTGCAGAACAAGCTGTCGCTGGCCACGCCGATCCTGCCGCAGGTGGTGCAGCAGCTCGGCCTGAAGGTCACGAAATCGAGCAGCAGCTTCCTGCTGGTGCTCGCATTCGTGTCCGAGGACGGCAGCATGAACAAGTACGACCTCGCGAACTACGTGGCCTCGCATGTGGAGGACCCGGTCAGCCGTCTGAACGGCGTGGGTACCGTCACGCTGTTCGGCTCGCAGTATGCGATGCGGATCTGGCTCGACCCGAACAAGCTGACCAACTACAGCCTCACGCCATCCGACGTGACGGCCGCGATCACCGCGCAGAACGTGCAGATCGCGGGCGGCCAGATCGGCGGCACGCCGGCGGTGCCGGGCACCGTGCTGCAGGCCACCATCACCGAGCAGACGCTGCTGCAGACGCCGGAGCAGTTCGGCAACATCCTGCTGAAGGTGAACCAGGACGGCTCGCAGGTGCGTCTGAAGGACGTCGCGAAGATGAACCTCGGCGGCGAGAACTACAACTTCGACACGAAGTACAACAACCAGCCCACGGCCGGCCTCGGCATCCAGCTCGCGACCAACGCCAACGCGCTGCAGACGGCCAACGCGGTGCGCGCCAAGATCGACGAACTGTCGAAGTACTTCCCGCACGGGCTGGTGGTCAAGTACCCGTATGACACGACGCCGTTCGTGCGCCTGTCGATCGAGGAAGTGGTCAAGACGCTGCTGGAAGGCATCGTGCTGGTGTTCCTGGTGATGTATCTGTTCCTGCAGAACCTGCGGGCCACGATCATCCCGACCATCGCAGTGCCGGTGGTGCTGCTCGGCACCTTCGCGATCATGTCGGCGGTGGGCTTCTCGATCAACACGCTGTCGATGTTCGGCCTGGTGCTCGCGATCGGTCTGCTGGTGGACGATGCGATCGTGGTGGTGGAGAACGTCGAGCGCGTGATGTCGGAAGAAGGGCTCTCGCCGAAGGAAGCCACCAAGAAGGCGATGGGCCAGATCACCGGCGCGCTGGTGGGCGTGGCGCTGGTGCTGTCGGCGGTGTTCGTGCCGGTGGCGTTCTCGGGCGGCTCGGTGGGCGCGATCTACCGGCAGTTCTCGCTGACGATCGTCTCGGCGATGGTGCTCTCGGTGCTGGTCGCGCTGGTTCTCACGCCGGCGCTTTGCGCCACGATCCTGAAGCCGATCCCGAAGGGCCATCACGAGGAGAAGACGGGCTTCTTCGGCTGGTTCAACCGCAACTTCAACCGCAGCCGCGACAAGTACCACTCGGGCGTGCATCACGTGATCAAGCGCTCGGGCCGCTGGCTCATCATCTATCTGGTGGTGATCGTCGCGGTCGGGCTGCTGTTCGTGAGGCTGCCGAAGTCGTTCCTGCCGGACGAGGATCAGGGCCTGATGTTCGTGATCGTGCAGACGCCCTCGGGCTCGACGCAGGAAACCACGGCGCGCACGCTGAAGAACATCGCCGACTACCTGCTCAACGACGAGAAGAGCATCGTCGAATCGGCGTTCACCGTGAACGGCTTCAGCTTCGCCGGCCGCGGCCAGAACTCCGGTCTCGTGTTCGTGCGGCTGAAGGACTACTCGACGCGCCAGCACGCCGACCAGAAGGTGCAGGCGCTGATCGGCCGGATGTTCGGGCGCTACGCCGCGTACAAGGACGCGATCGTCGTGCCGTTCAATCCGCCGTCGATCCCGGAACTGGGCACCGCCGCCGGCTTCGACTTCGAGCTGACCGACAACGCCGGCCTCGGCCACGACGCGCTGATGGCCGCGCGCAACCAGCTGCTCGGGATGGCCGCGAAGGATCCGACGCTGCAGGGCGTGCGTCCGAACGGCCTGAACGACACGCCGCAGTTCAAGGTGGACATCGACCGCGAGAAGGCCAACGCGCTCGGCGTGACGGCGGCCTCGATCGACCAGACCTTCTCGATCGCCTGGGCCTCGCAGTACGTCAACAACTTCCTCGATACCGACGGCCGGATCAAGAAGGTGTACGTGATGGCCGACGCGCCGTTCCGCGCCACGCCGCAGGACATGGACATCTGGTACGTGCGCAACGGCTCGGGCGGGATGGTGCCGTTCAGCGCCTTCGCGTCGGGCCACTGGACCTACGGGTCGCCGAAGCTGGAGCGCTACAACGGCATCTCGGCGATGGAAATCCAGGGCCAGGCCGCGCCGGGCAAGAGTACCGGCCAGGCGATGGCGGCCATGGAGAAGATCGCGCAGAAGCTGCCGAACGGCATCGGCTATTCGTGGACCGGCCTGTCGTTCCAGGAACTCCAGTCGGGCTCGCAGGCGCCGATCCTCTACGCGATCTCGATCCTGGTGGTGTTCCTGTGTCTGGCGGCGCTGTATGAGAGCTGGTCGATCCCGTTCTCGGTGATCATGGTGGTGCCGCTGGGCGTGATCGGCGCGCTGCTGGCCGCGACGCTGCGCGGGCTCGAGAACGACGTGTTCTTCCAGGTCGGCCTGCTGACCACGGTGGGGCTGTCGGCGAAGAACGCGATCCTGATCGTGGAATTCGCGCGCGAGCTGCAGATGGGCGAGAAGATGGGGCCGGTCGAGGCGGCGCTGGAGGCGGCGCGGCTGCGGCTGCGCCCGATCCTGATGACCTCGCTCGCGTTCATTCTTGGCGTGCTGCCGCTCGCGATCAGCAACGGCGCTGGCTCGGCGAGCCAGCACGCGATCGGCACCGGCGTGATCGGCGGGATGTTGACGGCGACATTCCTCGCGATCTTCATGATCCCCATGTTCTTCGTGAAGGTGCGGGCGGTGTTCGGCGGCGAGAAGGAAGACGCCGACGAGGCGCTGCGTCTGGCGCAGGAGCACGCG---------CACCGGACCCAG---------------------------------------GAAGGCGGC------------------------------------------------------------------------------------------------------------------------------------------------GACGGCAACAAGGAACAG---------
>RND4__GCA_000022645.2
ATGGCAAAGTTTTTTATCGATCGCCCGATCTTCGCGTGGGTGATCGCCATCATCCTGATGCTCGCGGGTATCGCGGCGATCTTCACGCTGCCGATCTCGCAGTATCCGACGATCGCGCCGCCGTCGATCCAGATCTCCGCCACCTATCCGGGTGCGTCGGCGAAGACGGTCGAGGACACGGTCACGCAGGTGATCGAGCAGCAGATGAGCGGCCTCGACAACTTCCTGTACATGTCGTCCACCAGTGACGATTCAGGGACGTCGATCATCACGCTGACGTTCGCGGCCGGCACCAACCCGGACATCGCGCAGGTGCAGGTGCAGAACAAGCTGTCGCTGGCCACGCCGATCCTGCCGCAGGTGGTGCAGCAGCTCGGCCTGAAGGTCACGAAATCGAGCAGCAGCTTCCTGCTGGTGCTCGCATTCGTGTCCGAGGACGGCAGCATGAACAAGTACGACCTCGCGAACTACGTGGCCTCGCATGTGGAGGACCCGATCAGCCGTCTGAACGGCGTGGGTACCGTCACGCTGTTCGGCTCGCAGTATGCGATGCGGATCTGGCTCGACCCGAACAAGCTGACCAACTACAGCCTCACGCCATCCGACGTGACGGCCGCGATCACCGCGCAGAACGTGCAGATCGCGGGCGGCCAGATCGGCGGCACGCCGGCGGTGCCGGGCACCGTGCTGCAGGCCACCATCACCGAGCAGACGCTGCTGCAGACGCCGGAGCAGTTCGGCAACATCCTGCTGAAGGTGAACCAGGACGGCTCGCAGGTGCGTCTGAAGGACGTCGCGAAGATGAACCTCGGCGGCGAGAACTACAACTTCGACACGAAGTACAACAACCAGCCCACGGCCGGCCTCGGCATCCAGCTCGCGACCAACGCCAACGCGCTGCAGACGGCCAACGCGGTGCGCGCCAAGATCGACGAACTGTCGAAGTACTTCCCGCACGGGCTGGTGGTCAAGTACCCGTATGACACGACGCCGTTCGTGCGCCTGTCGATCGAGGAAGTGGTCAAGACGCTGCTGGAAGGCATCGTGCTGGTGTTCCTGGTGATGTATCTGTTCCTGCAGAACCTGCGGGCCACGATCATCCCGACCATCGCAGTGCCGGTGGTGCTGCTCGGCACCTTCGCGATCATGTCGGCGGTGGGCTTCTCGATCAACACGCTGTCGATGTTCGGCCTGGTGCTCGCGATCGGCCTGCTGGTGGACGATGCGATCGTGGTGGTGGAGAACGTCGAGCGCGTGATGTCGGAGGAGAGGCTCTCGCCGAAGGAAGCCACCAAGAAGGCGATGGGCCAGATCACCGGCGCGCTGGTGGGCGTGGCGCTGGTGCTGTCGGCGGTGTTCGTGCCGGTGGCGTTCTCGGGCGGCTCGGTGGGCGCGATCTACCGGCAGTTCTCGCTGACGATCGTCTCGGCGATGGTGCTCTCGGTGCTGGTCGCGCTGGTTCTCACGCCGGCGCTTTGCGCGACGATCCTGAAGCCGATCCCGAAGGGCCATCACGAGGAGAAGACGGGCTTCTTCGGCTGGTTCAACCGCAACTTCAACCGCAGCCGCGACAAGTACCACTCGGGCGTGCATCACGTGATCAAGCGCTCGGGCCGCTGGCTCATCATCTATCTGGTGGTGATCGTCGCGGTCGGGCTGCTGTTCGTGAGGCTGCCGAAGTCGTTCCTGCCGGACGAGGATCAGGGCCTGATGTTCGTGATCGTGCAGACGCCCTCGGGCTCGACGCAGGAAACCACGGCGCGCACGCTGAAGAACATCGCCGACTACCTGCTCAACGACGAGAAGAGCATCGTCGAATCGGCGTTCACCGTGAACGGCTTCAGCTTCGCCGGCCGCGGCCAGAACTCCGGTCTCGTGTTCGTGCGGCTGAAGGACTACTCGACGCGCCAGCACGCCGACCAGAAGGTGCAGGCGCTGATCGGCCGGATGTTCGGGCGCTACGCCGCGTACAAGGACGCGATCGTCGTGCCGTTCAATCCGCCGTCGATCCCGGAACTGGGCACCGCCGCCGGCTTCGACTTCGAGCTGACCGACAACGCCGGCCTCGGCCACGACGCGCTGATGGCCGCGCGCAACCAGCTGCTCGGGATGGCCGCGAAGGATCCGACGCTGCAGGGCGTGCGTCCGAACGGCCTGAACGACACGCCGCAGTTCAAGGTGGACATCGACCGCGAGAAGGCCAACGCGCTCGGCGTGACGGCGGCCTCGATCGACCAGACCTTCTCGATCGCCTGGGCCTCGCAGTACGTCAACAACTTCCTCGATACCGACGGCCGGATCAAGAAGGTGTACGTGATGGCCGACGCGCCGTTCCGCGCCACGCCGCAGGACATGGACATCTGGTACGTGCGCAACGGCTCGGGCGGGATGGTGCCGTTCAGCGCCTTCGCGTCGGGCCACTGGACCTACGGGTCGCCGAAGCTGGAGCGCTACAACGGCATCTCGGCGATGGAAATCCAGGGCCAGGCCGCGCCGGGCAAGAGTACCGGCCAGGCGATGGCGGCCATGGAGAAGATCGCGCAGAAGCTGCCGAACGGCATCGGCTATTCGTGGACCGGCCTGTCGTTCCAGGAACTCCAGTCGGGCTCGCAGGCGCCGATCCTCTACGCGATCTCGATCCTGGTGGTGTTCCTGTGTCTGGCGGCGCTGTATGAGAGCTGGTCGATCCCGTTCTCGGTGATCATGGTGGTGCCGCTGGGCGTGATCGGCGCGCTGCTGGCCGCGACGCTGCGCGGGCTCGAGAACGACGTGTTCTTCCAGGTCGGCCTGCTGACCACGGTGGGGCTGTCGGCGAAGAACGCGATCCTGATCGTGGAATTCGCGCGCGAGCTGCAGATGGGCGAGAAGATGGGGCCGGTCGAGGCGGCGCTGGAGGCGGCGCGGCTGCGGCTGCGCCCGATCCTGATGACCTCGCTCGCGTTCATTCTCGGCGTGCTGCCGCTCGCGATCAGCAACGGCGCTGGCTCGGCGAGCCAGCACGCGATCGGCACCGGCGTGATCGGCGGGATGTTGACGGCGACATTCCTCGCGATCTTCATGATCCCCATGTTCTTCGTGAAGGTGCGGGCGGTGTTCGGCGGCGAGAAGGAAGACGCCGACGAGGCGCTGCGTCTGGCGCAGGAGCACGCG---------CACCGGACCCAG---------------------------------------GAAGGCGGC------------------------------------------------------------------------------------------------------------------------------------------------GACGGCAACAAGGAACAG---------
>RND4__GCA_000960995.1
ATGGCAAAGTTTTTTATCGATCGCCCGATCTTCGCGTGGGTGATCGCCATCATCCTGATGCTCGCGGGTATCGCGGCGATCTTCACGCTGCCGATCTCGCAGTATCCGACGATCGCGCCGCCGTCGATCCAGATCTCCGCCACCTATCCGGGTGCGTCGGCGAAGACGGTCGAGGACACGGTCACGCAGGTGATCGAGCAGCAGATGAGCGGCCTCGACAACTTCCTGTACATGTCGTCCACCAGTGACGATTCAGGGACGTCGATCATCACGCTGACGTTCGCGGCCGGCACCAACCCGGACATCGCGCAGGTGCAGGTGCAGAACAAGCTGTCGCTGGCCACGCCGATCCTGCCGCAGGTGGTGCAGCAGCTCGGCCTGAAGGTCACGAAATCGAGCAGCAGCTTCCTGCTGGTGCTCGCATTCGTGTCCGAGGACGGCAGCATGAACAAGTACGACCTCGCGAACTACGTGGCCTCGCATGTGGAGGACCCGATCAGCCGTCTGAACGGCGTGGGTACCGTCACGCTGTTCGGCTCGCAGTATGCGATGCGGATCTGGCTCGACCCGAACAAGCTGACCAACTACAGCCTCACGCCATCCGACGTGACGGCCGCGATCACCGCGCAGAACGTGCAGATCGCGGGCGGCCAGATCGGCGGCACGCCGGCGGTGCCGGGCACCGTGCTGCAGGCCACCATCACCGAGCAGACGCTGCTGCAGACGCCGGAGCAGTTCGGCAACATCCTGCTGAAGGTGAACCAGGACGGCTCGCAGGTGCGTCTGAAGGACGTCGCGAAGATGAACCTCGGCGGCGAGAACTACAACTTCGACACGAAGTACAACAACCAGCCCACGGCCGGCCTCGGCATCCAGCTCGCGACCAACGCCAACGCGCTGCAGACGGCCAACGCGGTGCGCGCCAAGATCGACGAACTGTCGAAGTACTTCCCGCACGGGCTGGTGGTCAAGTACCCGTATGACACGACGCCGTTCGTGCGCCTGTCGATCGAGGAAGTGGTCAAGACGCTGCTGGAAGGCATCGTGCTGGTGTTCCTGGTGATGTATCTGTTCCTGCAGAACCTGCGGGCCACGATCATCCCGACCATCGCAGTGCCGGTGGTGCTGCTCGGCACCTTCGCGATCATGTCGGCGGTGGGCTTCTCGATCAACACGCTGTCGATGTTCGGCCTGGTGCTCGCGATCGGCCTGCTGGTGGACGATGCGATCGTGGTGGTGGAGAACGTCGAGCGCGTGATGTCGGAGGAGAGGCTCTCGCCGAAGGAAGCCACCAAGAAGGCGATGGGCCAGATCACCGGCGCGCTGGTGGGCGTGGCGCTGGTGCTGTCGGCGGTGTTCGTGCCGGTGGCGTTCTCGGGCGGCTCGGTGGGCGCGATCTACCGGCAGTTCTCGCTGACGATCGTCTCGGCGATGGTGCTCTCGGTGCTGGTCGCGCTGGTTCTCACGCCGGCGCTTTGCGCGACGATCCTGAAGCCGATCCCGAAGGGCCATCACGAGGAGAAGACGGGCTTCTTCGGCTGGTTCAACCGCAACTTCAACCGCAGCCGCGACAAGTACCACTCGGGCGTGCATCACGTGATCAAGCGCTCGGGCCGCTGGCTCATCATCTATCTGGTGGTGATCGTCGCGGTCGGGCTGCTGTTCGTGAGGCTGCCGAAGTCGTTCCTGCCGGACGAGGATCAGGGCCTGATGTTCGTGATCGTGCAGACGCCCTCGGGCTCGACGCAGGAAACCACGGCGCGCACGCTGAAGAACATCGCCGACTACCTGCTCAACGACGAGAAGAGCATCGTCGAATCGGCGTTCACCGTGAACGGCTTCAGCTTCGCCGGCCGCGGCCAGAACTCCGGTCTCGTGTTCGTGCGGCTGAAGGACTACTCGACGCGCCAGCACGCCGACCAGAAGGTGCAGGCGCTGATCGGCCGGATGTTCGGGCGCTACGCCGCGTACAAGGACGCGATCGTCGTGCCGTTCAATCCGCCGTCGATCCCGGAACTGGGCACCGCCGCCGGCTTCGACTTCGAGCTGACCGACAACGCCGGCCTCGGCCACGACGCGCTGATGGCCGCGCGCAACCAGCTGCTCGGGATGGCCGCGAAGGATCCGACGCTGCAGGGCGTGCGTCCGAACGGCCTGAACGACACGCCGCAGTTCAAGGTGGACATCGACCGCGAGAAGGCCAACGCGCTCGGCGTGACGGCGGCCTCGATCGACCAGACCTTCTCGATCGCCTGGGCCTCGCAGTACGTCAACAACTTCCTCGATACCGACGGCCGGATCAAGAAGGTGTACGTGATGGCCGACGCGCCGTTCCGCGCCACGCCGCAGGACATGGACATCTGGTACGTGCGCAACGGCTCGGGCGGGATGGTGCCGTTCAGCGCCTTCGCGTCGGGCCACTGGACCTACGGGTCGCCGAAGCTGGAGCGCTACAACGGCATCTCGGCGATGGAAATCCAGGGCCAGGCCGCGCCGGGCAAGAGTACCGGCCAGGCGATGGCGGCCATGGAGAAGATCGCGCAGAAGCTGCCGAACGGCATCGGCTATTCGTGGACCGGCCTGTCGTTCCAGGAACTCCAGTCGGGCTCGCAGGCGCCGATCCTCTACGCGATCTCGATCCTGGTGGTGTTCCTGTGTCTGGCGGCGCTGTATGAGAGCTGGTCGATCCCGTTCTCGGTGATCATGGTGGTGCCGCTGGGCGTGATCGGCGCGCTGCTGGCCGCGACGCTGCGCGGGCTCGAGAACGACGTGTTCTTCCAGGTCGGCCTGCTGACCACGGTGGGGCTGTCGGCGAAGAACGCGATCCTGATCGTGGAATTCGCGCGCGAGCTGCAGATGGGCGAGAAGATGGGGCCGGTCGAGGCGGCGCTGGAGGCGGCGCGGCTGCGGCTGCGCCCGATCCTGATGACCTCGCTCGCGTTCATTCTCGGCGTGCTGCCGCTCGCGATCAGCAACGGCGCTGGCTCGGCGAGCCAGCACGCGATCGGCACCGGCGTGATCGGCGGGATGTTGACGGCGACATTCCTCGCGATCTTCATGATCCCCATGTTCTTCGTGAAGGTGCGGGCGGTGTTCGGCGGCGAGAAGGAAGACGCCGACGAGGCGCTGCGTCTGGCGCAGGAGCACGCG---------CACCGGACCCAG---------------------------------------GAAGGCGGC------------------------------------------------------------------------------------------------------------------------------------------------GACGGCAACAAGGAACAG---------
>RND4__GCA_000365245.1
ATGGCAAAGTTTTTTATCGATCGCCCGATCTTCGCGTGGGTGATCGCCATCATCCTGATGCTCGCGGGTATCGCGGCGATCTTCACGCTGCCGATCTCGCAGTATCCGACGATCGCGCCGCCGTCGATCCAGATCTCCGCCACCTATCCGGGTGCGTCGGCGAAGACGGTCGAGGACACGGTCACGCAGGTGATCGAGCAGCAGATGAGCGGCCTCGACAACTTCCTGTACATGTCGTCCACCAGTGACGATTCAGGGACGTCGATCATCACGCTGACGTTCGCGGCCGGCACCAACCCGGACATCGCGCAGGTGCAGGTGCAGAACAAGCTGTCGCTGGCCACGCCGATCCTGCCGCAGGTGGTGCAGCAGCTCGGCCTGAAGGTCACGAAATCGAGCAGCAGCTTCCTGCTGGTGCTCGCATTCGTGTCCGAGGACGGCAGCATGAACAAGTACGACCTCGCGAACTACGTGGCCTCGCATGTGGAGGACCCGATCAGCCGTCTGAACGGCGTGGGTACCGTCACGCTGTTCGGCTCGCAGTATGCGATGCGGATCTGGCTCGACCCGAACAAGCTGACCAACTACAGCCTCACGCCGTCCGACGTGACGGCCGCGATCACCGCGCAGAACGTGCAGATCGCGGGCGGCCAGATCGGCGGCACGCCGGCGGTGCCGGGCACCGTGCTGCAGGCCACCATCACCGAGCAGACGCTGCTGCAGACGCCGGAGCAGTTCGGCAACATCCTGCTGAAGGTGAACCAGGACGGCTCGCAGGTGCGTCTGAAGGACGTCGCGAAGATGAACCTCGGCGGCGAGAACTACAACTTCGACACGAAGTACAACAACCAGCCCACGGCCGGCCTCGGCATCCAGCTCGCGACCAACGCGAACGCGCTGCAGACGGCCAACGCGGTGCGCGCCAAGATCGACGAACTGTCGAAGTACTTCCCGCACGGGCTGGTGGTCAAGTACCCGTATGACACGACGCCGTTCGTGCGCCTGTCGATCGAGGAAGTGGTCAAGACGCTGCTGGAAGGCATCGTGCTGGTGTTCCTGGTGATGTATCTGTTCCTGCAGAACCTGCGGGCCACGATCATCCCGACCATCGCAGTGCCGGTGGTGCTGCTCGGCACCTTCGCGATCATGTCGGCGGTGGGCTTCTCGATCAACACGCTGTCGATGTTCGGCCTGGTGCTCGCGATCGGCCTGCTGGTGGACGATGCGATCGTGGTGGTGGAGAACGTCGAGCGCGTGATGTCGGAGGAGGGGCTCTCGCCGAAGGAAGCCACCAAGAAGGCGATGGGCCAGATCACCGGCGCGCTGGTGGGCGTGGCGCTGGTGCTGTCGGCGGTGTTCGTGCCGGTGGCGTTCTCGGGCGGCTCGGTGGGCGCGATCTACCGGCAGTTCTCGCTGACGATCGTCTCGGCGATGGTGCTCTCGGTGCTGGTGGCGCTGGTTCTCACGCCGGCGCTTTGCGCGACGATCCTGAAGCCGATCCCGAAGGGCCATCACGAGGAGAAGACGGGCTTCTTCGGCTGGTTCAACCGCAACTTCAACCGCAGCCGCGACAAGTACCACTCGGGCGTGCATCATGTGATCAAGCGCTCGGGCCGCTGGCTCATCATCTATCTGGTGGTGATCGTCGCGGTCGGGCTGCTGTTCGTGAGGCTGCCGAAGTCGTTCCTGCCGGACGAGGATCAGGGCCTGATGTTCGTGATCGTGCAGACGCCCTCGGGCTCGACGCAGGAAACCACGGCGCGCACGCTGAAGAACATCGCCGACTACCTGCTCAACGACGAGAAGAGCATCGTCGAATCGGCGTTCACCGTGAACGGCTTCAGCTTCGCCGGCCGCGGCCAGAACTCCGGTCTCGTGTTCGTGCGGCTGAAGGACTACTCGACGCGCCAGCACGCCGACCAGAAGGTGCAGGCGCTGATCGGCCGGATGTTCGGGCGCTACGCCGCGTACAAGGACGCGATCGTCGTGCCGTTCAATCCGCCGTCGATCCCGGAGCTGGGCACCGCCGCCGGCTTCGACTTCGAGCTGACCGACAACGCCGGCCTCGGCCACGACGCGCTGATGGCCGCGCGTAACCAGCTGCTCGGGATGGCCGCGAAGGATCCGACGCTGCAGGGCGTGCGTCCGAACGGCCTGAACGACACGCCGCAGTTCAAGGTGGACATCGACCGCGAGAAGGCCAACGCGCTCGGCGTGACGGCGGCCTCGATCGACCAGACCTTCTCGATCGCCTGGGCCTCGCAGTACGTCAACAACTTCCTCGATACCGACGGCCGGATCAAGAAGGTGTACGTGATGGCCGACGCGCCGTTCCGCGCCACGCCGCAGGACATGGACATCTGGTACGTGCGCAACGGCTCGGGCGGGATGGTGCCGTTCAGCGCCTTCGCGTCGGGCCACTGGACCTACGGGTCGCCGAAGCTGGAGCGCTACAACGGCATCTCGGCGATGGAAATCCAGGGCCAGGCCGCGCCGGGCAAGAGTACCGGCCAGGCGATGGCGGCCATGGAGAAGATCGCGCAGAAGCTGCCGAACGGCATCGGCTACTCGTGGACCGGCCTGTCGTTCCAGGAACTCCAGTCGGGCTCGCAGGCGCCGATCCTCTACGCGATCTCGATCCTGGTGGTGTTCCTGTGTCTGGCAGCGCTTTATGAGAGCTGGTCGATCCCGTTCTCGGTGATCATGGTGGTGCCGCTGGGCGTGATCGGCGCGCTGCTGGCCGCGACGCTGCGCGGGCTCGAGAACGACGTGTTCTTCCAGGTCGGCCTGCTGACCACGGTGGGGCTGTCGGCGAAGAATGCGATCCTGATCGTGGAATTCGCGCGCGAGCTGCAGATGGGCGAGAAGATGGGGCCGGTCGAGGCGGCGCTGGAGGCGGCGCGGCTGCGGCTGCGCCCGATCCTGATGACCTCGCTCGCGTTCATTCTCGGCGTGCTGCCGCTCGCGATCAGCAACGGCGCTGGCTCGGCGAGCCAGCACGCGATCGGCACCGGCGTGATCGGCGGGATGTTGACGGCGACATTCCTCGCGATCTTCATGATCCCCATGTTCTTCGTGAAGGTGCGGGCGGTGTTCGGCGGCGAGAAGGAAGACGCCGACGAGGCGCTGCGTCTGGCGCAGGAGCACGCG---------CACCGGACCCAG---------------------------------------GAAGGCGGC------------------------------------------------------------------------------------------------------------------------------------------------GACGGCAACAAGGAACAG---------
>RND4__GCA_000835205.1
ATGGCAAAGTTTTTTATCGATCGGCCAATCTTCGCGTGGGTGATCGCCATCATCCTGATGCTCGCGGGTGTCGCGGCGATCTTCACGCTGCCGATCTCGCAGTATCCGACGATCGCGCCGCCGTCGATCCAGATCTCCGCCACCTATCCGGGTGCGTCGGCGAAGACGGTCGAGGACACGGTCACGCAGGTGATCGAGCAGCAGATGAGCGGTCTCGACAACTTCCTGTACATGTCGTCCACCAGTGACGATTCCGGTACGTCGACCATCACGCTGACGTTCGCGGCCGGCACCAATCCGGACATCGCGCAGGTGCAGGTGCAAAACAAGCTGTCGCTGGCCACGCCGATCCTGCCGCAGGTGGTGCAGCAGCTCGGCCTGAAGGTCACGAAGTCGAGCAGCAGCTTCCTGCTGGTGCTCGCGTTCGTGTCCGAAGACGGCAGCATGAACAAGTACGACCTCGCGAACTACGTCGCCTCGCACGTGCAGGATCCGGTCAGCCGTCTGAACGGCGTCGGTACCGTCACGCTGTTCGGCTCGCAGTACGCGATGCGCGTCTGGCTCGATCCGAACAAGCTGACCAACTACAGCCTCACGCCATCCGACGTGACGGCCGCGATCACGGCGCAGAACGTGCAGATCGCGGGCGGCCAGATCGGCGGCACGCCGGCCAAGCCCGGCACGGTGCTGCAGGCCACCATCACCGAGCAGACGCTGCTGCAGACGCCCGAGGAGTTCGGCAACATCCTGCTGAAGGTCAATCAGGACGGCTCGCAGGTGCGCCTGAAGGACGTCGCGACGATGAGCCTCGGCGGCGAGAACTACAACTTCGACACGAAGTACAACAACCAGCCCACGGCCGGCCTCGGCATCCAGCTCGCGACCAACGCGAACGCGCTGCAGACGGCCAACGCGGTGCGCGCGAAGATCGACGAACTGTCGAAGTACTTCCCGCACGGGCTGGTGGTGAAGTACCCGTATGACACGACGCCGTTCGTGCGCCTGTCGATCGAGGAAGTGGTCAAGACGCTGCTGGAAGGCATCGTGCTGGTGTTCCTCGTGATGTACCTGTTCCTGCAGAACCTGCGGGCCACCATCATCCCGACCATCGCGGTGCCGGTGGTGCTGCTCGGCACGTTCGCGATCATGTCGGCGGTGGGCTTCTCGATCAACACGCTGTCGATGTTCGGCCTGGTGCTCGCGATCGGCCTGCTGGTGGACGATGCGATCGTGGTGGTGGAGAACGTCGAGCGCGTGATGTCGGAGGAGGGGCTCTCGCCGAAGGAAGCGACCAAGAAGGCGATGGGCCAGATCACCGGCGCGCTGGTGGGCGTGGCGCTGGTGCTGTCGGCGGTGTTCGTGCCGGTGGCGTTCTCGGGCGGCTCGGTGGGCGCGATCTACCGGCAGTTCTCGCTGACGATCGTCTCGGCGATGGTGCTGTCGGTGCTGGTGGCGCTGATTCTCACGCCGGCGTTGTGCGCGACCATCCTGAAGCCGGTGGGTCCCGATCACCACGAGGAGAGGAAGGGTTTCTTCGGCTGGTTCAACCGCAACTTCAACCGCAGCCGCGACAAGTACCACTCGGGCGTGCATCACGTGATCAAGCGTTCGGGCCGCTGGCTGATCATCTATCTGGTGGTGATCGTCGCGGTCGGGCTGCTGTTCGTGCGGCTGCCGAAGTCGTTCCTGCCGGATGAGGATCAGGGCCTGATGTTCGTGATCGTGCAGACGCCGTCGGGCTCCACGCAGGAAACCACGGCGCGCACGCTGAAGAACATCACCGACTACCTGCTCAACCAGGAGAAGGACATCGTCGAATCGGCGTTCACCGTGAACGGCTTCAGCTTCGCGGGTCGTGGCCAGAATTCGGGCCTCGTGTTCGTGCGGCTGAAGGACTACTCGGTGCGCCAGAGCGCGAACCAGAAGGTGCAGGCGCTGATCGGCCGGATGTTCGGGCGCTACGGCGGCTACAAGGACGCGATCGTCGTGCCGTTCAACCCGCCGTCGATTCCGGAACTCGGCACCGCCGCCGGCTTCGACTTCGAGCTGACCGACAACGCCGGTCTCGGCCACGATGCGCTGATGGCCGCCCGCAACCAGCTGCTCGGCGTCGCGTCGAAGGATCCGACGCTGCAGGGCGTGCGTCCGAACGGCCTCAACGACACGCCGCAGTTCAAGGTCGACATCGACCGCGAGAAGGCCAATGCGCTCGGCGTGACGCCGGCCTCGATCGACCAGACGTTCTCGATCGCGTGGGCCTCGCAGTACGTCAACAACTTCCTCGATACCGACGGCCGGATCAAGAAGGTGTACGTGATGGCCGACGCGCCGTTCCGCGCGACGCCGCAGGACATGGACATCTGGTACGTGCGCAACGGTTCGGGCGGGATGGTGCCGTTCAGCGCGTTCGCCACGGGCCACTGGACCTACGGCTCGCCGAAGCTGGAGCGTTACAACGGCATCTCGTCGGTGGAAATCCAGGGGCAGGCGTCGGCGGGCAAGAGTACCGGCCAGGCGATGACGGCCATGGAGAAGATCGCGCAGAAGCTGCCGAACGGCATCGGCTACTCGTGGACCGGCCTGTCGTTCCAGGAACTGCAGTCGGGTTCGCAGGCGCCGATCCTCTACGCGATCTCGATCCTGGTGGTGTTCCTGTGTCTGGCGGCGCTGTATGAAAGCTGGTCGATCCCGTTCTCGGTGATCATGGTGGTGCCGCTCGGCGTGATCGGCGCGCTGCTGGCCGCGACGCTGCGCGGGCTCGAGAACGACGTGTTCTTCCAGGTCGGCCTGCTGACCACGGTGGGGCTGTCGGCGAAGAACGCGATCCTGATCGTGGAATTCGCGCGCGAGCTGCAGATCGGCGAGAAGATGGGACCGGTCGAGGCGGCGCTGGAAGCGGCGCGGCTGCGGCTGCGCCCGATCCTGATGACCTCGCTCGCGTTCATCCTCGGCGTGCTGCCGCTCGCGATCAGCAACGGCGCGGGCTCGGCCAGCCAGCACGCGATCGGCACCGGCGTGATCGGCGGGATGTTGACCGCAACGTTCCTCGCGATTTTCATGATCCCCATGTTCTTCGTGAAGGTGCGGGCGGTGTTCGGCGGCGAGAAGGAAGACGCCGACGAGGCGCTGCGTCTGGCGCATGAGCACGCG---------CACCGGACCCAG---------------------------------------GAAGGCGGC------------------------------------------------------------------------------------------------------------------------------------------------GACGGCAACAAGGAACAG---------
>RND4__GCA_001411805.1
ATGGCAAAGTTTTTTATCGATCGGCCAATCTTCGCGTGGGTGATCGCCATCATCCTGATGCTCGCGGGTGTCGCGGCGATCTTCACGCTGCCGATCTCGCAGTATCCGACGATCGCGCCGCCGTCGATCCAGATCTCCGCCACCTATCCGGGTGCGTCGGCGAAGACGGTCGAGGACACGGTCACGCAGGTGATCGAGCAGCAGATGAGCGGTCTCGACAACTTCCTGTACATGTCGTCCACCAGTGACGATTCCGGTACGTCGACCATCACGCTGACGTTCGCGGCCGGCACCAATCCGGACATCGCGCAGGTGCAGGTGCAAAACAAGCTGTCGCTGGCCACGCCGATCCTGCCGCAGGTGGTGCAGCAGCTCGGCCTGAAGGTCACGAAGTCGAGCAGCAGCTTCCTGCTGGTGCTCGCGTTCGTGTCCGAAGACGGCAGCATGAACAAGTACGACCTCGCGAACTACGTCGCCTCGCACGTGCAGGATCCGGTCAGCCGTCTGAACGGCGTCGGTACCGTCACGCTGTTCGGCTCGCAGTACGCGATGCGCGTCTGGCTCGATCCGAACAAGCTGACCAACTACAGCCTCACGCCATCCGACGTGACGGCCGCGATCACGGCGCAGAACGTGCAGATCGCGGGCGGCCAGATCGGCGGCACGCCGGCCAAGCCCGGCACGGTGCTGCAGGCCACCATCACCGAGCAGACGCTGCTGCAGACGCCCGAGGAGTTCGGCAACATCCTGCTGAAGGTCAATCAGGACGGCTCGCAGGTGCGCCTGAAGGACGTCGCGACGATGAGCCTCGGCGGCGAGAACTACAACTTCGACACGAAGTACAACAACCAGCCCACGGCCGGCCTCGGCATCCAGCTCGCGACCAACGCGAACGCGCTGCAGACGGCCAACGCGGTGCGCGCGAAGATCGACGAACTGTCGAAGTACTTCCCGCACGGGCTGGTGGTGAAGTACCCGTATGACACGACGCCGTTCGTGCGCCTGTCGATCGAGGAAGTGGTCAAGACGCTGCTGGAAGGCATCGTGCTGGTGTTCCTCGTGATGTACCTGTTCCTGCAGAACCTGCGCGCGACGCTGATCCCGACCATCGCGGTGCCGGTGGTGCTGCTCGGCACGTTCGCGATCATGGCCGCGGCGGGCTTCTCGATCAACACGCTGTCGATGTTCGGCCTGGTGCTCGCGATCGGCCTGCTGGTGGACGATGCGATCGTGGTGGTGGAGAACGTCGAGCGCGTGATGGTGGAGGACGGCCTCTCGCCGAAGGAAGCGACCAAGAAGGCGATGGGCCAGATCACCAGCGCGCTGGTGGGCGTGGCGCTGGTGCTGTCGGCGGTGTTCGTGCCGGTGGCGTTCTCGGGCGGTTCGGTGGGCGCGATCTACCGGCAGTTCTCGCTGACGATCGTCTCGGCGATGGTGCTGTCGGTGCTGGTGGCGCTGATTCTCACGCCGGCGCTGTGCGCGACCCTCCTGAAGCCGGTGGGTCCCGATCACCACGAGGAGAGGAAGGGTTTCTTCGGCTGGTTCAACCGCAACTTCAACCGCAGCCGCGACAAGTACCACTCGGGCGTGCATCACGTGATCAAGCGTTCGGGCCGCTGGCTGATCATCTATCTGGTGGTGATCGTCGCGGTCGGGCTGCTGTTCGTGCGGCTGCCGAAGTCGTTCCTGCCGGATGAGGATCAGGGCCTGATGTTCGTGATCGTGCAGACGCCGTCGGGCTCCACGCAGGAAACCACGGCGCGCACGCTGAAGAACATCACCGACTACCTGCTCAACCAGGAGAAGGACATCGTCGAATCGGCGTTCACCGTGAACGGCTTCAGCTTCGCGGGTCGTGGCCAGAATTCGGGCCTCGTGTTCGTGCGGCTGAAGGACTACTCGGTGCGCCAGAGCGCGAACCAGAAGGTGCAGGCGCTGATCGGCCGGATGTTCGGGCGCTACGGCGGCTACAAGGACGCAATCGTCGTGCCGTTCAACCCGCCGTCGATTCCGGAACTCGGCACCGCCGCCGGCTTCGACTTCGAGCTGACCGACAACGCCGGTCTCGGCCACGATGCGCTGATGGCCGCGCGCAACCAGCTGCTCGGCGTCGCGTCGAAGGATCCGACGCTGCAGGGCGTGCGTCCGAACGGCCTCAACGACACGCCGCAGTTCAAGGTCGACATCGACCGCGAGAAGGCCAATGCGCTCGGCGTGACGCCGGCCTCGATCGACCAGACGTTCTCGATCGCGTGGGCCTCGCAGTACGTCAACAACTTCCTCGATACCGACGGCCGGATCAAGAAGGTGTACGTGCAGGCCGACTCGCCGTTCCGCGTCACGCCCGAAGACCTGAACATCTGGTACGTGCGCAACAGCGCGGGCGGGATGGTGCCGTTCAGCGCGTTCGCGACCGGCCACTGGACCTACGGTTCGCCGAAGCTGGAGCGCTACAACGGCATCTCGTCGGTGGAAATCCAGGGGCAGGCGTCGCCGGGCAACAGTACCGGCCAGGCGATGGCGGCCATGGAGAAGATCTCGCAGAAGCTGCCGAACGGCATCGGCTATTCGTGGACGGGCCTCTCGTTCCAGGAAATCCAGTCGGGCTCGCAGGCGCCGATCCTCTACGCGATCTCGATCCTGGTGGTGTTCCTGTGTCTGGCGGCGCTGTATGAAAGCTGGTCGATCCCGTTCTCGGTGATCATGGTGGTGCCGCTCGGCGTGATCGGCGCGCTGATCGCCACCACGGTGCGCGGGCTCGAGAACGACGTGTTCTTCCAGGTCGGCCTGCTGACCACGGTGGGGCTGTCGGCGAAGAACGCGATCCTGATCGTGGAATTCGCGCGCGAGCTGCAGATCGGCGAGAAGATGGGGCCGGTCGAGGCGGCGCTGGAAGCGGCGCGGCTGCGGCTGCGCCCGATCCTGATGACCTCGCTCGCGTTCATCCTCGGCGTGCTGCCGCTCGCGATCAGCAACGGCGCGGGCTCGGCGAGCCAGCACGCGATCGGCACCGGCGTGATCGGCGGGATGTTGACCGCGACGTTCCTCGCGATCTTCATGATCCCCATGTTCTTCGTGAAGGTGCGGGCGATCTTCGGCGGCGAGAAGGAAGACGCCGACGAAGCGCTGCGTCTCGCGCGGGAACACGCG---------CATCAG---------------------------------------------TCGCAACGC------------------------------------------------------------------------------------------------------------------------------------------GAC---GACGGCAACCACGGACAT---------
>RND4__GCA_000687455.2
ATGGCAAAGTTCTTTATCGATCGCCCGATCTTCGCGTGGGTGATCGCCATCATTCTGATGCTGGCCGGCGTCGCGTCGATCTTCACGCTGCCGATCGCCCAGTATCCGACGATCGCGCCGCCATCGATCCAGATCACCGCGAACTACCCGGGCGCTTCCGCGAAGACGGTGGAAGACACGGTGACGCAGGTGATCGAGCAGCAGATGAGCGGTCTCGACAACTTCCTGTACATGTCGTCGACGAGTGACGATTCGGGTACGGCGACGATCACGCTCACGTTCGCGCCGGGCACCAACCCGGACATCGCGCAGGTCCAGGTGCAGAACAAGCTGTCGCTCGCGACGCCGATCCTGCCGCAGGTGGTGCAGCAGCTCGGCCTGTCGGTGACGAAGTCGAGCAGCAGCTTCCTGCTCGTGCTCGCGTTCGTCTCCGAAGACGGCAGCATGAACCGCTACGACCTCGCGAACTACGTCGCGTCGCACGTGAAGGATCCGATCAGCCGGCTCAATGGCGTCGGCACGGTCACGCTGTTCGGCTCGCAGTACGCGATGCGGATCTGGCTCGATCCGACCCGCCTGACCAACTACAGCCTGACGCCGGAGGACGTGTCGAGCGCGATCAGCGCGCAGAACGTGCAGATCGCGGGCGGCCAGATCGGCGGCACGCCGGCGAAGCCCGGCACCGTGCTGCAGGCGACGATCACCGAATCGACGCTGCTGCAGACGCCCGAGCAGTTCGGCAACATCCTGCTGAAGGTGAACCAGGACGGCTCGCAGGTGCGCCTGAAGGATGTCGCGAAGATCGACCGCGGCGCCGAGAACTACAACTTCGACACGAAGTACAACGGCAAGCCGAGCGCGGCGCTGGGCATCCAGCTCGCGACCAACGCGAACGCGCTCTCGACCGCGAAGGCGGTGCGCGCGCAGATCGACCAGCTGTCGAAGTATTTCCCGCACGGCCTGGTCGTCCAGTATCCGTATGACACGACGCCGTTCGTGCGCCTGTCGATCGAGGAAGTGGTCAAGACGCTGCTCGAAGGCATCGTGCTCGTGTTCCTCGTGATGTATCTGTTCCTGCAGAACCTGCGGGCGACGATCATCCCGACGATCGCGGTGCCGGTCGTGCTGCTCGGCACCTTCGCGGTCATGTCGCTCGTCGGCTTCTCGATCAACACGCTGTCGATGTTCGGCCTCGTGCTCGCGATCGGCCTGCTGGTGGACGACGCGATCGTGGTCGTCGAGAACGTCGAGCGGGTGATGGCGGAAGAGGGATTGTCGCCTCGGGAAGCGACCCGCAAGGCGATGGGCCAGATCACCGGCGCGCTGGTCGGCGTCGCGCTCGTGCTGTCGGCGGTGTTCGTGCCGGTGGCGTTCTCGGGCGGCTCGGTCGGCGCGATCTACCGTCAGTTCTCGCTGACGATCGTGTCGGCGATGGTGCTGTCGGTGCTGGTCGCGCTGATTCTGACGCCGGCGCTGTGCGCGACGATCCTCAAGCCGATTCCGCAGGGGCATCACGAGGCGAAGACGGGCTTCTTCGGCTGGTTCAACCGTACGTTCAACCAGAGCCGCGACAAGTATCACGTCGGCGTGCACCACGTGATCAAGCGTTCGGGCCGCTGGCTCATCATCTATCTGGTCGTGATCGTCGCGGTCGGCCTGCTGTTCGTGCGCCTGCCGAAGTCGTTCCTGCCGGACGAGGACCAGGGCCTGATGTTCGTGATCGTGCAGACGCCGTCCGGCTCGACGCAGGAGACGACCGCGAAGACGCTCGCGAACATCACCGACTACCTGCTGACGGACGAGAAGGAGATCGTCGATTCCGCGTTCACGGTGAACGGCTTCAGCTTCGCGGGCCGTGGCCAGAACTCGGGCCTCGTGTTCGTCCGCCTGAAGGACTACGCGGCGCGTCAGCACGCGAACCAGAAGGTCCAGGCGCTGATCGGCCGGATGTTCGGTCGCTACGCAGGCTACAAGGACGCGATCGTGATTCCGTTCAACCCGCCGTCGATTCCGGAACTCGGCACCGCCGCCGGCTTCGACTTCGAGCTGACGGACAACGCGGGTCTCGGCCACGACGGGCTGATGGCGGCGCGCAACCAGCTGCTGATGATGGCCGCGAAGGATCCGACGCTGCAGGGCGTGCGCCCGAACGGCCTGAACGACACGCCGCAGTACAAGGTCGACATCGACCGCGAGAAGGCGAACGCGCTCGGCGTGACGGCATCGGCGATCGACCAGACGTTCTCGATCGCGTGGGCGTCGAAGTACGTGAACAACTTCCTCGACATCGACGGCCGGATCAAGAAGGTCTATGTGCAGTCCGACGCGCCGTTCCGCATGACGCCGGACGACCTGAACATCTGGTACGTGCGCAACGGATCGGGCGGGATGGTGCCGTTCAGCGCGTTCGCGACCGGCCACTGGACGTACGGTTCGCCGAAGCTCGAGCGTTACAACGGCATCTCGGCGATGGAAATCCAGGGCCAGGCCGCGCCGGGCAAGAGTACCGGCCAGGCGATGGCGGCGATGGAGAAGCTCGCGGAAAAGCTGCCGAACGGCATCGGCTATTCGTGGACGGGCCTGTCGTTCCAGGAAATCCAGTCGGGCTCGCAGGCGCCGATCCTGTACGCGATCTCGATCCTCGTCGTGTTCCTGTGTCTCGCGGCGCTGTATGAAAGCTGGTCGATCCCGTTCTCGGTGATCATGGTGGTGCCGCTCGGCGTGATCGGCGCGCTGCTCGCCGCGACGATGCGCGGCCTCGAGAACGACGTGTTCTTCCAGGTCGGCCTGCTGACCACGGTGGGCCTGTCCGCGAAGAACGCGATCCTGATCGTCGAGTTCGCGCGCGAGCTGCAGCAGTCGGAGAAGATGGGGCCGATCGAGGCCGCGCTCGAAGCGGCGCGCCTGCGTCTGCGACCGATCCTGATGACGTCGCTCGCGTTCATCCTCGGCGTGCTGCCGCTGGCGATCAGCAATGGCGCAGGCTCGGCCAGCCAGCACGCGATCGGCACCGGCGTGATCGGCGGGATGATCACGGCGACGTTCCTCGCGATCTTCATGATCCCGATGTTCTTCGTGAAGATTCGCGCGATCTTCAGCGGCGAGAAGGAAGACGTCGACGAGGCGCTGCGTCTCGCGCACGATCACCTG---------CATCAGGCGGAGAAGGGC---------------------------------GGCCACGAC------------------------------------------------------------------------------------------------------------------------------------------GAC------GAGAAGAAGGGACAG---------
>RND4__GCA_000833595.1
ATGGCAAAGTTTTTTATCGATCGCCCGATCTTTGCATGGGTGATCGCCATCATCCTGATGCTGGCCGGGGTCGCGGCGATCTTCACGCTGCCGATCGCGCAGTATCCGACGATCGCGCCGCCATCGATCCAGATCTCCGCGAACTACCCGGGCGCTTCCGCGAAGACGGTGGAAGACACGGTGACGCAGGTGATCGAGCAGCAGATGAGCGGTCTCGACAACTTCCTGTACATGTCGTCGACGAGTGACGACTCGGGCACGGCGACGATCACGCTGACGTTCGCGCCGGGCACCAACGCCGACATCGCGCAGGTCCAGGTGCAGAACAAGCTGTCGCTCGCGACGCCGATCCTGCCGCAGGTCGTGCAGCAGCTCGGCCTGTCGGTGACGAAGTCGAGCAGCAGCTTCCTGCTGGTGCTCGCCTTCACGTCCGAAGACGGCAGCATGAGCCGCTACGACCTCGCGAACTACGTCGCGTCGCACGTGAAGGACCCGATCAGCCGGCTCAACGGCGTCGGCACCGTCACGCTGTTCGGCTCGCAGTACGCGATGCGGATCTGGCTCGATCCGACCCGCCTGACCAACTACGGCCTCACGCCGGTCGACGTGACCAGCGCGATCAGCGCGCAGAACGTGCAGGTCGCGGGCGGCCAGCTCGGCGGCACGCCGGCGAAGCCGGGCACGATGCTGCAGGCGACGATCACCGAGGCGACGCTGCTGCGCACGCCGGAGGAGTTCGGCAACATCCTGCTGAAGGTCAACCCGGACGGTTCGCAGGTTCGCCTGAAGGATGTCGGGAACGTCGCGCTCGGCGCGGAAAACTACAACTTCGACACCAAGTACAACGGCAAGCCGAGCGCGGCGCTGGGCATCCAGCTCGCGACCAACGCGAACGCGCTCGCGACCGCGAAGGCGGTGCGCCAGCAGGTGGACACGCTGTCGAAGTACTTCCCGCACGGCCTGTCGGTGTCGTATCCGTATGACACGACGCCGTTCGTGAAGCTGTCGATCGAGGAAGTGGTCAAGACGCTGCTCGAAGGCATCGTGCTGGTGTTCCTCGTGATGTATCTGTTCCTGCAGAACCTGCGGGCGACGATCATCCCGACGATCGCGGTGCCGGTCGTGCTGCTCGGCACGTTCGCGATCATGTCGCTGGTGGGCTTCTCGATCAACACGCTGTCGATGTTCGGCCTCGTGCTCGCGATCGGTCTCTTGGTCGACGATGCGATCGTGGTGGTGGAGAACGTCGAGCGGGTGATGGCGGAGGAGGGCTTGTCGCCGAAGGAGGCGACCAGGAAGGCGATGGGCCAGATCACCGGCGCGCTGGTCGGCGTCGCGCTCGTGCTGTCGGCGGTGTTCGTGCCGGTGGCGTTCTCGGGCGGCTCGGTGGGCGCGATCTATCGTCAGTTCTCGCTGACGATCGTGTCGGCGATGGTGCTGTCGGTGCTCGTCGCGCTGATCCTGACGCCGGCGCTGTGCGCGACGATCCTCAAGCCGATTCCGCAGGGTCACCACGAAGAGAAGAAGGGCTTCTTCGGCTGGTTCAACCGCACGTTCAACCAGAGCCGCGACAAGTACCACGTCGGCGTGCACCACGTGATCAAGCGCTCGGGCCGCTGGCTCATCATCTACCTGGTCGTGATCGTCGCGGTCGGCCTGCTGTTCGTGCGCCTGCCCAAGTCGTTCCTGCCGGATGAGGACCAGGGCCTGATGTTCGTGATCGTGCAGACGCCGTCCGGCTCGACGCAGGAAACCACCGCGAAGACGCTCGCGAACATTTCCGACTACCTGTTGAACGACGAGAAGGAAATCGTCGAATCCGCGTTCACGGTCAACGGCTTCAGCTTCGCGGGCCGCGGCCAGAACTCGGGTCTCGTGTTCGTCAGGCTGAAGGATTACTCGCAGCGTCAGCACGCGAACCAGAAGGTGCAGGCGCTGATCGGCCGGATGTTCGGGCGTTACTCGAAGTACAAGGACGCGCTGGTGATTCCGTTCAACCCGCCGTCGATTCCGGAACTCGGCACCGCCGCCGGCTTCGACTTCGAGCTGACGGACAACGCGGGCGTCGGCCACGACGCGCTGATGGCCGCGCGCAACCAGCTGCTGATGATGGCTTCGAAGGATCCGACGCTGCAGGGCGTGCGTCCGAACGGCCTGAACGATACGCCGCAGTACAAGGTGAACATCGACCGCGAGAAGGCGAACGCGCTCGGCGTCACCGCGCAGGCGATCGACCAGACGTTCTCGATCGCATGGGCGTCGCAGTACGTGAACAACTTCCTCGACACCGACGGCCGGATCAAGAAGGTCTACGTGCAGTCCGACGCGCCGTTCCGGATGACGCCGGAAGACCTGAACATCTGGTACGTGCGCAACGGCACGGGCGGGATGGTGCCGTTCAGCGCGTTCGCGACCGGCCACTGGACCTACGGTTCGCCGAAGCTCGAGCGCTACAACGGCATCTCGGCGATGGAAATCCAGGGCCAGGCCGCACCGGGCAAGTCGACCGGCCAGGCGATGGCGGCGATGGAAGCGCTCGCGAAGAAGCTGCCGGAAGGCGTCGGCTATTCGTGGACGGGGCTGTCGTACCAGGAAATCCAGTCGGGTTCGCAGGCGCCGATCCTCTATGCGATCTCGATCCTCGTCGTGTTCCTGTGTCTCGCGGCGCTGTATGAAAGCTGGTCGATCCCGTTCTCGGTGATCATGGTCGTGCCGCTCGGCGTGATCGGCGCACTGCTCGCGGCGACGCTGCGCGGCCTCGAGAACGACGTGTTCTTCCAGGTCGGCCTGCTGACCACGGTGGGCCTGTCCGCGAAGAACGCGATCCTGATCGTCGAGTTCGCGCGCGAGCTGCAGGTAACGGAGAAGATGGGGCCGATCGAGGCCGCGCTGGAAGCGGCGCGCCTGCGGCTGCGTCCGATCCTGATGACGTCGCTCGCGTTCATTCTCGGCGTGATGCCGCTCGCGATCAGCAACGGCGCGGGCTCGGCGAGCCAGCACGCGATCGGCACCGGCGTGATCGGCGGGATGATCACCGCGACGTTCCTCGCGATCTTCATGATCCCGATGTTCTTCGTGAAGATCCGCGCGATCTTCAGCGGCGAGAAGGAAGACGTCGACGAGGCGCTGCGTCTTGCGCAGGATCACATG---------CACCAGGCGGAGAAGGGC---------------------------------GACCACGGC------------------------------------------------------------------------------------------------------------------------------------------GAC---GACGAGAAGAAGGGGCAG---------
>RND4__GCA_000959245.1
ATGGCAAAGTTTTTTATCGATCGCCCGATCTTTGCATGGGTGATCGCCATCATCCTGATGCTGGCCGGGGTCGCGGCGATCTTCACGCTGCCGATCGCGCAGTATCCGACGATCGCGCCGCCATCGATCCAGATCTCCGCGAACTACCCGGGCGCTTCCGCGAAGACGGTGGAAGACACGGTGACGCAGGTGATCGAGCAGCAGATGAGCGGTCTCGACAACTTCCTGTACATGTCGTCGACGAGTGACGACTCGGGCACGGCGACGATCACGCTGACGTTCGCGCCGGGCACCAACGCCGACATCGCGCAGGTCCAGGTGCAGAACAAGCTGTCGCTCGCGACGCCGATCCTGCCGCAGGTCGTGCAGCAGCTCGGCCTGTCGGTGACGAAGTCGAGCAGCAGCTTCCTGCTGGTGCTCGCCTTCACGTCCGAAGACGGCAGCATGAGCCGCTACGACCTCGCGAACTACGTCGCGTCGCACGTGAAGGACCCGATCAGCCGGCTCAACGGCGTCGGCACCGTCACGCTGTTCGGCTCGCAGTACGCGATGCGGATCTGGCTCGATCCGACCCGCCTGACCAACTACGGCCTCACGCCGGTCGACGTGACCAGCGCGATCAGCGCGCAGAACGTGCAGGTCGCGGGCGGCCAGCTCGGCGGCACGCCGGCGAAGCCGGGCACGATGCTGCAGGCGACGATCACCGAGGCGACGCTGCTGCGCACGCCGGAGGAGTTCGGCAACATCCTGCTGAAGGTCAACCCGGACGGCTCGCAGGTTCGCCTGAAGGATGTCGGGAACGTCGCGCTCGGCGCGGAAAACTACAACTTCGACACCAAGTACAACGGCAAGCCGAGCGCGGCGCTGGGCATCCAGCTCGCGACCAACGCGAACGCGCTCGCGACCGCGAAGGCGGTGCGCCAGCAGGTGGACACGCTGTCGAAGTACTTCCCGCACGGCCTGTCGGTGTCGTATCCGTATGACACGACGCCGTTCGTGAAGCTGTCGATCGAGGAAGTGGTCAAGACGCTGCTCGAAGGCATCGTGCTGGTGTTCCTCGTGATGTACCTGTTCCTGCAGAACCTGCGGGCGACGATCATCCCGACGATCGCGGTGCCGGTGGTGCTGCTCGGCACGTTCGCGATCATGTCGCTGGTGGGCTTCTCGATCAACACGCTGTCGATGTTCGGCCTCGTGCTCGCGATCGGTCTATTGGTCGACGATGCGATCGTGGTGGTGGAGAACGTCGAGCGGGTGATGGCGGAAGAGGGGCTGTCGCCGAAGGAGGCGACCAGGAAGGCGATGGGCCAGATCACCGGCGCGCTGGTCGGCGTCGCGCTCGTGCTGTCGGCGGTGTTCGTGCCGGTGGCGTTCTCGGGCGGCTCGGTCGGCGCGATCTATCGTCAGTTCTCGCTGACGATCGTGTCGGCGATGGTGCTGTCGGTGCTCGTCGCGCTGATCCTGACGCCGGCGCTGTGCGCGACGATCCTCAAGCCGATCCCGCAGGGTCACCACGAAGAGAAGAAGGGCTTCTTCGGCTGGTTCAACCGCACGTTCAACCAGAGCCGCGACAAGTACCACGTCGGCGTGCACCACGTGATCAAGCGCTCGGGCCGCTGGCTCATCATCTACCTGGTCGTGATCGTCGCGGTCGGCCTGCTGTTCGTGCGCCTGCCCAAGTCGTTCCTGCCGGATGAGGACCAGGGCCTGATGTTCGTGATCGTGCAGACGCCGTCCGGCTCGACGCAGGAAACCACCGCGAAGACGCTCGCGAACATTTCCGACTACCTGCTGAACGACGAGAAGGAAATCGTCGAATCCGCGTTCACGGTCAACGGCTTCAGCTTCGCGGGCCGCGGCCAGAACTCGGGTCTCGTGTTCGTCAGGCTGAAGGATTACTCGCAGCGTCAGCACGCGAACCAGAAGGTGCAGGCGCTGATCGGCCGGATGTTCGGGCGTTACTCGAAGTACAAGGACGCGCTGGTGATTCCGTTCAACCCGCCGTCGATTCCGGAACTCGGCACCGCCGCCGGCTTCGACTTCGAGCTGACGGACAATGCGGGCGTCGGCCACGACGCGCTGATGGCCGCGCGCAACCAGCTGCTGATGATGGCTTCGAAGGATCCGACGCTGCAAGGCGTGCGTCCGAACGGCCTGAACGATACGCCGCAGTACAAGGTGAACATCGACCGCGAGAAGGCGAACGCGCTCGGCGTCACCGCGCAGGCGATCGACCAGACGTTCTCGATCGCATGGGCGTCGCAGTACGTGAACAACTTCCTCGACACCGACGGCCGGATCAAGAAGGTCTACGTGCAGTCCGACGCGCCGTTCCGGATGACGCCGGAAGACCTGAACATCTGGTACGTGCGCAACGGCACGGGCGGGATGGTGCCGTTCAGCGCGTTCGCGACCGGCCACTGGACCTACGGTTCGCCGAAGCTCGAGCGCTACAACGGCATCTCGGCGATGGAAATCCAGGGCCAGGCCGCACCGGGCAAGTCGACCGGCCAGGCGATGGCGGCGATGGAAGCGCTCGCGAAGAAGCTGCCGGAAGGCGTCGGCTATTCGTGGACGGGGCTGTCGTACCAGGAAATCCAGTCGGGTTCGCAGGCGCCGATCCTCTATGCGATCTCGATCCTCGTCGTGTTCCTGTGTCTCGCGGCGCTGTATGAAAGCTGGTCGATCCCGTTCTCGGTGATCATGGTCGTGCCGCTCGGCGTGATCGGCGCGCTGCTCGCGGCGACGCTGCGCGGCCTCGAGAACGACGTGTTCTTCCAGGTCGGCCTGCTGACCACGGTGGGCCTGTCCGCGAAGAACGCGATCCTGATCGTCGAGTTCGCGCGCGAGCTGCAGGTAACGGAGAAGATGGGGCCGATCGAGGCCGCGCTGGAAGCGGCGCGCCTGCGGCTGCGTCCGATCCTGATGACGTCGCTCGCGTTCATTCTCGGCGTGATGCCGCTCGCGATCAGCAACGGCGCGGGCTCGGCGAGCCAGCACGCGATCGGCACCGGCGTGATCGGCGGGATGATCACCGCGACGTTCCTCGCGATCTTCATGATCCCGATGTTCTTCGTGAAGATCCGCGCGATCTTCAGCGGCGAGAAGGAAGACGTCGACGAGGCGCTGCGTCTTGCGCAGGATCACATG---------CACCAGGCGGAGAAGGGC---------------------------------GACCACGGC------------------------------------------------------------------------------------------------------------------------------------------GAC---GACGAGAAGAAGGGGCAG---------
>RND4__GCA_001530605.1
ATGGCAAAGTTTTTTATCGATCGCCCGATCTTCGCGTGGGTGATCGCCATCATCCTGATGCTGGCCGGGGTCGCGGCGATCTTCACGCTGCCGATCTCGCAGTATCCGACGATCGCCCCGCCATCGATCCAGATCACCGCGAACTATCCGGGCGCTTCCGCGAAGACGGTGGAAGACACGGTGACGCAGGTGATCGAGCAGCAGATGAGCGGTCTCGACAACTTCCTGTACATGTCGTCGACGAGTGACGACTCGGGCACCGCGACGATCACGCTGACGTTCGCGCCGGGCACCAACGCCGATATCGCGCAGGTGCAGGTGCAGAACAAGCTGTCGCTCGCGACGCCGATCCTGCCGCAGGTCGTGCAGCAGCTCGGCCTGTCGGTGACGAAGTCGAGCAGCAGCTTCCTGCTGGTGCTCGCCTTCACGTCCGAAGACGGCAGCATGAACCGCTACGACCTCGCGAACTACGTCGCGTCGCACGTGAAGGATCCGATCAGCCGTCTCAACGGCGTCGGCACCGTCACGCTGTTCGGCTCGCAGTACGCGATGCGGATCTGGCTCGATCCGAACCGCCTGACCAACTACGGCCTCACGCCGGTCGACGTGACGAGCGCGATCAGCGCGCAGAACGTGCAGGTCGCGGGCGGCCAGCTCGGCGGCACGCCGGCGAAGCCGGGCACCATGCTGCAGGCGACGATCACCGAGGCGACGCTGCTGCGCACGCCGGAGGAGTTCGGCAACATCCTGCTGAAGGTCAACCAGGACGGTTCGCAGGTGCGCCTGAAGGATGTCGGGCACGTCGCGCTCGGCGCGGAAAACTACAACTTCGACACCAAGTACAACGGCAAGCCGAGCGCGGCGCTGGGCATCCAGCTCGCGACCAACGCGAACGCGCTCGCGACGGCGAAGGCGGTGCGCCAGCAGGTGGACACGCTGTCGAAGTACTTCCCGCACGGCCTGTCGGTGGCGTATCCGTACGACACGACGCCGTTCGTGAAGCTGTCGATCGAGGAAGTGGTCAAGACGCTGCTGGAAGGCATCGTGCTCGTGTTCCTCGTGATGTACCTGTTCCTGCAGAACCTGCGGGCGACGATCATCCCGACGATCGCAGTGCCGGTGGTGCTGCTCGGCACGTTCGCGATCATGTCGATGGTGGGCTTCTCGATCAACACGCTGTCGATGTTCGGCCTCGTGCTCGCGATCGGCCTGCTGGTGGACGATGCGATCGTGGTGGTGGAGAACGTCGAGCGGGTGATGGCGGAAGAGGGGCTGTCGCCGAAGGAAGCAACCCGCAAGGCGATGGGCCAGATCACCGGCGCGCTGGTGGGCGTGGCGCTCGTGCTGTCGGCGGTGTTCGTGCCGGTGGCGTTCTCGGGCGGCTCGGTGGGCGCGATCTATCGCCAGTTCTCGCTGACGATCGTGTCGGCGATGGTGCTGTCGGTGCTCGTCGCGTTGATTCTGACGCCGGCGCTGTGCGCGACGATCCTCAAGCCGATTCCGCAGGGTCACCACGAAGAGAAGAAGGGCTTCTTCGGCTGGTTCAACCGCACGTTCAACCAGAGCCGCGACAAGTACCACGTCGGCGTGCACCACGTGATCAAGCGCTCGGGCCGCTGGCTCATCATCTACCTGGTCGTGATCGTCGCGGTCGGCCTGCTGTTCGTGCGCCTGCCGAAGTCGTTCCTGCCGGATGAAGACCAGGGCCTGATGTTCGTGATCGTGCAGACGCCGTCCGGCTCGACGCAGGAAACCACCGCGAAGACGCTCGCGAACATTTCCGACTACCTGCTGAAGGACGAGAAGGATATCGTCGAATCCGCGTTCACGGTCAACGGCTTCAGCTTCGCGGGCCGCGGCCAGAACTCGGGCCTCGTGTTCGTCAGGCTGAAGGACTATGCGAAGCGTCAGCACGCGAACCAGAAGGTCCAGGCGCTGATCGGCCGGATGTTCGGGCGCTATGCGGGTTACAAGGACGCGCTCGTGATTCCGTTCAACCCGCCGTCGATTCCGGAACTCGGCACCGCCGCCGGCTTCGACTTCGAGCTGACGGACAACGCGGGGGTCGGCCACGACGCGCTGATGGCCGCGCGCAACCAGCTGCTCGGGATGGCCTCGAAGGATCCGACGCTGCAGGGCGTGCGTCCGAACGGCCTGAACGATACGCCGCAGTACAAGGTGAACATCGACCGCGAGAAGGCGAATGCGCTCGGCGTCACCGCGTCGGCGATCGACCAGACGTTCTCGATCGCGTGGGCATCGCAGTACGTGAACAACTTCCTCGACACCGACGGCCGGATCAAGAAGGTCTACGTGCAGTCCGATGCGCCGTTCCGGATGACGCCGGAAGACCTGAACATCTGGTACGTGCGCAACGGCTCGGGCGGGATGGTGCCGTTCAGCGCGTTCGCGACCGGTCACTGGACGTATGGTTCGCCGAAGCTCGAGCGTTACAACGGCATCTCGGCGATGGAAATCCAGGGCCAGGCCGCACCGGGCAAGTCGACCGGCCAGGCGATGGCGGCGATGGAAGCGCTCGCGAAGAAGCTGCCGGACGGCGTCGGCTATTCGTGGACGGGGCTGTCGTACCAGGAAATCCAGTCGGGTTCGCAGGCGCCGATCCTGTACGCGATCTCGATCCTCGTCGTGTTCCTGTGTCTCGCGGCACTGTATGAAAGCTGGTCGATCCCGTTCTCGGTGATCATGGTCGTGCCGCTCGGCGTGATCGGCGCACTGCTCGCGGCGACGATGCGCGGTCTGGAAAACGACGTGTTCTTCCAGGTCGGCCTGCTGACCACCGTGGGCTTGTCGGCGAAGAACGCGATCCTGATCGTCGAGTTCGCGCGCGAACTGCAGCAGACGGAGAAGATGGGGCCGATCGAGGCCGCGCTGGAAGCGGCGCGCCTGCGGCTGCGTCCGATCCTGATGACGTCGCTCGCGTTCATTCTCGGCGTGATGCCGCTCGCGATCAGCAACGGCGCGGGTTCGGCGAGCCAGCACGCGATCGGCACGGGCGTGATCGGCGGGATGATCACCGCGACGTTCCTCGCGATCTTCATGATCCCGATGTTCTTCGTGAAGATCCGCGCGATCTTCAGCGGCGAGAAGGAAGACGTCGACGAGGCGCTGCGTCTTGCGCAGGACCACATG---------CACGAGGCGGAGAAGGGC---------------------------------AGCCACGGC------------------------------------------------------------------------------------------------------------------------------------------GAC---GACGAGAAGAAGGGGCAG---------
>RND4__GCA_001527585.1
ATGGCAAAGTTTTTTATCGATCGCCCGATCTTCGCGTGGGTGATCGCCATCATCCTGATGCTGGCCGGGGTCGCGGCGATCTTCACGCTGCCGATCTCGCAGTATCCGACGATCGCCCCGCCATCGATCCAGATCACCGCGAACTATCCGGGCGCTTCCGCGAAGACGGTGGAAGACACGGTGACGCAGGTGATCGAGCAGCAGATGAGCGGTCTCGACAACTTCCTGTACATGTCGTCGACGAGTGACGACTCGGGCACCGCGACGATCACGCTGACGTTCGCGCCGGGCACCAACGCCGATATCGCGCAGGTGCAGGTGCAGAACAAGCTGTCGCTCGCGACGCCGATCCTGCCGCAGGTCGTGCAGCAGCTCGGCCTGTCGGTGACGAAGTCGAGCAGCAGCTTCCTGCTGGTGCTCGCCTTCACGTCCGAAGACGGCAGCATGAACCGCTACGACCTCGCGAACTACGTCGCGTCGCACGTGAAGGATCCGATCAGCCGTCTCAACGGCGTCGGCACCGTCACGCTGTTCGGCTCGCAGTACGCGATGCGGATCTGGCTCGATCCGAACCGCCTGACCAACTACGGCCTCACGCCGGTCGACGTGACGAGCGCGATCAGCTCGCAGAACGTGCAGGTCGCGGGCGGCCAGCTCGGCGGCACGCCGGCGAAGCCGGGCACCATGCTGCAGGCGACGATCACCGAGGCGACGCTGCTGCGCACGCCGGAGGAGTTCGGCAATATCCTGCTGAAGGTCAACCAGGACGGTTCGCAGGTGCGCCTGAAGGATGTCGGGCACGTCGCGCTCGGCGCGGAAAACTACAACTTCGACACCAAGTACAACGGCAAGCCGAGCGCGGCGCTGGGCATCCAGCTCGCGACCAACGCGAACGCGCTCGCGACGGCGAAGGCGGTGCGCCAGCAGGTGGACACGCTGTCGAAGTACTTCCCGCACGGCCTGTCGGTGGCGTATCCGTACGACACGACGCCGTTCGTGAAGCTGTCGATCGAGGAAGTGGTCAAGACGCTGCTGGAAGGCATCGTGCTCGTGTTCCTCGTGATGTACCTGTTCCTGCAGAACCTGCGGGCGACGATCATCCCGACGATCGCAGTGCCGGTGGTGCTGCTCGGCACGTTCGCGATCATGTCGATGGTGGGCTTCTCGATCAACACGCTGTCGATGTTCGGCCTCGTGCTCGCGATCGGCCTGCTGGTGGACGATGCGATCGTGGTGGTGGAGAACGTCGAGCGGGTGATGGCGGAAGAGGGGCTGTCGCCGAAGGAAGCAACCCGCAAGGCGATGGGCCAGATCACCGGCGCGCTGGTGGGCGTGGCGCTCGTGCTGTCGGCGGTGTTCGTGCCGGTGGCGTTCTCGGGCGGCTCGGTGGGCGCGATCTATCGCCAGTTCTCGTTGACGATCGTGTCGGCGATGGTGCTGTCGGTGCTCGTCGCGTTGATTCTGACGCCGGCGCTGTGCGCGACGATCCTCAAGCCGATTCCGCAGGGTCACCACGAAGAGAAGAAGGGCTTCTTCGGCTGGTTCAACCGCACGTTCAACCAGAGCCGCGACAAGTACCACGTCGGCGTGCACCACGTGATCAAGCGCTCGGGCCGCTGGCTCATCATCTACCTGGTCGTGATCGTCGCGGTCGGCCTGCTGTTCGTGCGCCTGCCGAAGTCGTTCCTGCCGGATGAAGACCAGGGCCTGATGTTCGTGATCGTGCAGACGCCGTCCGGCTCGACGCAGGAAACCACCGCGAAGACGCTCGCGAACATTTCCGACTACCTGCTGAAGGACGAGAAGGATATCGTCGAATCCGCGTTTACGGTCAACGGCTTCAGCTTCGCGGGCCGCGGCCAGAACTCGGGCCTCGTGTTCGTCAGGCTGAAGGACTATGCGAAGCGTCAGCACGCGAACCAGAAGGTCCAGGCGCTGATCGGCCGGATGTTCGGGCGCTATGCGGGTTACAAGGACGCGCTCGTGATTCCGTTCAACCCGCCGTCGATTCCGGAACTCGGCACCGCCGCCGGCTTCGACTTCGAGCTGACGGACAACGCGGGGGTCGGCCACGACGCGCTGATGGTCGCGCGCAACCAGCTGCTCGGGATGGCCTCGAAGGATCCGACGCTGCAGGGCGTGCGTCCGAACGGCCTGAACGATACGCCGCAGTACAAGGTGAACATCGACCGCGAGAAGGCGAATGCGCTCGGCGTCACCGCGTCGGCGATCGACCAGACGTTCTCGATCGCGTGGGCATCGCAGTACGTGAACAACTTCCTCGACACCGACGGCCGGATCAAGAAGGTGTACGTGCAGTCCGATGCGCCGTTCCGGATGACGCCGGAAGACCTGAACATCTGGTACGTGCGCAACGGCTCGGGCGGGATGGTGCCGTTCAGCGCGTTCGCGACCGGTCACTGGACGTATGGTTCGCCGAAGCTCGAGCGTTACAACGGCATCTCGGCGATGGAAATCCAGGGCCAGGCCGCACCGGGCAAGTCGACCGGCCAGGCGATGGCGGCGATGGAAGCGCTCGCGAAGAAGCTGCCGGACGGCGTCGGCTATTCGTGGACGGGGCTGTCGTACCAGGAAATCCAGTCGGGTTCGCAGGCGCCGATCCTGTACGCGATCTCGATCCTCGTCGTGTTCCTGTGTCTCGCGGCACTGTATGAAAGCTGGTCGATCCCGTTCTCGGTGATCATGGTCGTGCCGCTCGGCGTGATCGGCGCACTGCTCGCGGCGACGATGCGCGGCCTCGAGAACGACGTGTTCTTCCAGGTCGGCCTGCTGACCACCGTGGGCTTGTCGGCGAAGAACGCGATCCTGATCGTCGAGTTCGCGCGCGAACTGCAGCAGACGGAGAAGATGGGGCCGATCGAGGCCGCGCTGGAAGCGGCGCGCCTGCGGCTGCGTCCGATCCTGATGACGTCGCTCGCGTTCATTCTCGGCGTGATGCCGCTCGCGATCAGCAACGGCGCGGGTTCGGCGAGCCAGCACGCGATCGGCACGGGCGTGATCGGCGGGATGATCACCGCGACGTTCCTCGCGATCTTCATGATCCCGATGTTCTTCGTGAAGATCCGCGCGATCTTCAGCGGCGAGAAGGAAGACGTCGACGAGGCGCTGCGTCTTGCGCAGGATCACATG---------CACGAGGCGGAAAAGGGC---------------------------------AGCCACGGC------------------------------------------------------------------------------------------------------------------------------------------GAC---GACGAGAAGAAGGGGCAG---------
>RND4__GCA_001523185.1
ATGGCAAAGTTTTTTATCGATCGCCCGATCTTCGCGTGGGTGATCGCCATCATCCTGATGCTGGCCGGGGTCGCGGCGATCTTCACGCTGCCGATCTCGCAGTATCCGACGATCGCCCCGCCATCGATCCAGATCACCGCGAACTATCCGGGTGCTTCCGCGAAGACGGTGGAAGACACGGTGACGCAGGTGATCGAGCAGCAGATGAGCGGTCTCGACAACTTCCTGTACATGTCGTCGACGAGTGACGACTCGGGCACCGCGACGATCACGCTGACGTTCGCGCCGGGCACCAACGCCGATATCGCGCAGGTGCAGGTGCAGAACAAGCTGTCGCTCGCGACGCCGATCCTGCCGCAGGTCGTGCAGCAGCTCGGCCTGTCGGTGACGAAGTCGAGCAGCAGCTTCCTGCTGGTGCTCGCCTTCACGTCCGAAGACGGCAGCATGAACCGCTACGACCTCGCGAACTACGTCGCGTCGCACGTGAAGGATCCGATCAGCCGTCTCAACGGCGTCGGCACCGTCACGCTGTTCGGCTCGCAGTACGCGATGCGGATCTGGCTCGATCCGAACCGCCTGACCAACTACGGCCTCACGCCGGTCGACGTGACGAGCGCGATCAGCTCGCAGAACGTGCAGGTCGCGGGCGGCCAGCTCGGCGGCACGCCGGCGAAGCCGGGCACCATGCTGCAGGCGACGATCACCGAGGCGACGCTGCTGCGCACGCCGGAGGAGTTCGGCAACATCCTGCTGAAGGTCAACCAGGACGGTTCGCAGGTGCGCCTGAAGGATGTCGGGCACGTCGCGCTCGGCGCGGAAAACTACAACTTCGACACCAAGTACAACGGCAAGCCGAGCGCGGCGCTGGGCATCCAGCTCGCGACCAACGCGAACGCGCTCGCGACGGCGAAGGCGGTGCGCCAGCAGGTGGACACGCTGTCGAAGTACTTCCCGCACGGCCTGTCGGTGGCGTATCCGTATGACACGACGCCGTTCGTGAAGCTGTCGATCGAGGAAGTGGTCAAGACGCTGCTGGAAGGCATCGTGCTCGTGTTCCTCGTGATGTACCTGTTCCTGCAGAACCTGCGGGCGACGATCATCCCGACGATCGCAGTGCCGGTGGTGCTGCTCGGCACGTTCGCGATCATGTCGATGGTGGGCTTCTCGATCAACACGCTGTCGATGTTCGGCCTCGTGCTCGCGATCGGCCTGCTGGTGGACGATGCGATCGTGGTGGTGGAGAACGTCGAGCGGGTGATGGCGGAAGAGGGGCTGTCGCCGAAGGAAGCAACCCGCAAGGCGATGGGCCAGATCACCGGCGCGCTGGTGGGCGTGGCGCTCGTGCTGTCGGCGGTGTTCGTGCCGGTGGCGTTCTCGGGCGGCTCGGTGGGCGCGATCTATCGTCAGTTCTCGCTGACGATCGTGTCGGCGATGGTGCTGTCGGTGCTCGTCGCGTTGATTCTGACGCCGGCGCTGTGCGCGACGATCCTCAAGCCGATTCCGCAGGGTCACCACGAAGAGAAGAAGGGCTTCTTCGGCTGGTTCAACCGCACGTTCAACCAGAGCCGCGACAAGTACCACGTCGGCGTGCACCACGTGATCAAGCGCTCGGGCCGCTGGCTCATCATCTACCTGGTCGTGATCGTCGCGGTCGGCCTGCTGTTCGTGCGCCTGCCGAAGTCGTTCCTGCCGGATGAAGACCAGGGCCTGATGTTCGTGATCGTGCAGACGCCGTCCGGCTCGACGCAGGAAACCACCGCGAAGACGCTCGCGAACATTTCCGACTACCTGCTGAAGGACGAGAAGGATATCGTCGAATCCGCGTTTACGGTCAACGGCTTCAGCTTCGCGGGCCGCGGCCAGAACTCGGGCCTCGTGTTCGTCAGGCTGAAGGACTATGCGAAGCGTCAGCACGCGAACCAGAAGGTCCAGGCGCTGATCGGCCGGATGTTCGGGCGCTATGCGGGTTACAAGGACGCGCTCGTGATTCCGTTCAACCCGCCGTCGATTCCGGAACTCGGCACCGCCGCCGGCTTCGACTTCGAGCTGACGGACAACGCGGGGGTCGGCCACGACGCGCTGATGGCCGCGCGCAACCAGCTGCTCGGGATGGCCTCGAAGGATCCGACGCTGCAGGGCGTGCGTCCGAACGGCCTGAACGATACGCCGCAGTACAAGGTGAACATCGACCGCGAGAAGGCGAATGCGCTCGGCGTCACCGCGTCGGCGATCGACCAGACGTTCTCGATCGCGTGGGCATCGCAGTACGTGAACAACTTCCTCGACACCGACGGCCGGATCAAGAAGGTGTACGTGCAGTCCGATGCGCCGTTCCGGATGACGCCGGAAGACCTGAACATCTGGTACGTGCGCAACGGCTCGGGCGGGATGGTGCCGTTCAGCGCGTTCGCGACCGGTCACTGGACGTATGGTTCGCCGAAGCTCGAGCGTTACAACGGCATCTCGGCGATGGAAATCCAGGGCCAGGCCGCACCGGGCAAGTCGACCGGCCAGGCGATGGCGGCGATGGAAGCGCTCGCGAAGAAGCTGCCGGACGGCGTCGGCTATTCGTGGACGGGGCTGTCGTACCAGGAAATCCAGTCGGGTTCGCAGGCGCCGATCCTGTACGCGATCTCGATCCTCGTCGTGTTCCTGTGTCTCGCGGCACTGTATGAAAGCTGGTCGATCCCGTTCTCGGTGATCATGGTCGTGCCGCTCGGCGTGATCGGCGCACTGCTCGCGGCGACGATGCGCGGCCTCGAGAACGACGTGTTCTTCCAGGTCGGCCTGCTGACCACCGTGGGCTTGTCGGCGAAGAACGCGATCCTGATCGTCGAGTTCGCGCGCGAACTGCAGCAGACGGAGAAGATGGGGCCGATCGAGGCCGCGCTGGAAGCGGCGCGCCTGCGGCTGCGTCCGATCCTGATGACGTCGCTCGCGTTCATTCTCGGCGTGATGCCGCTCGCGATCAGCAACGGCGCGGGTTCGGCGAGCCAGCACGCGATCGGCACGGGCGTGATCGGCGGGATGATCACCGCGACGTTCCTCGCGATCTTCATGATCCCGATGTTCTTCGTGAAGATCCGCGCGATCTTCAGCGGCGAGAAGGAAGACGTCGACGAGGCGCTGCGTCTTGCGCGGGATCACATG---------CACGAGGCGGAGAAGGGC---------------------------------AGCCACGGC------------------------------------------------------------------------------------------------------------------------------------------GAC---GACGAGAAGAAGGGGCAG---------
>RND4__GCA_001526815.1
ATGGCAAAGTTTTTTATCGATCGCCCGATCTTCGCGTGGGTGATCGCCATCATCCTGATGCTGGCCGGGGTCGCGGCGATCTTCACGCTGCCGATCTCGCAGTATCCGACGATCGCCCCGCCATCGATCCAGATCACCGCGAACTATCCGGGCGCTTCCGCGAAGACGGTGGAAGACACGGTGACGCAGGTGATCGAGCAGCAGATGAGCGGTCTCGACAACTTCCTGTACATGTCGTCGACGAGTGACGACTCGGGCACCGCGACGATCACGCTGACGTTCGCGCCGGGCACCAACGCCGATATCGCGCAGGTGCAGGTGCAGAACAAGCTGTCGCTCGCGACGCCGATCCTGCCGCAGGTCGTGCAGCAGCTCGGCCTGTCGGTGACGAAGTCGAGCAGCAGCTTCCTGCTGGTGCTCGCCTTCACGTCCGAAGACGGCAGCATGAACCGCTACGACCTCGCGAACTACGTCGCGTCGCACGTGAAGGATCCGATCAGCCGTCTCAACGGCGTCGGCACCGTCACGCTGTTCGGCTCGCAGTACGCGATGCGGATCTGGCTCGATCCGAACCGCCTGACCAACTACGGCCTCACGCCGGTCGACGTGACGAGCGCGATCAGCTCGCAGAACGTGCAGGTCGCGGGCGGCCAGCTCGGCGGCACGCCGGCGAAGCCGGGCACCATGCTGCAGGCGACGATCACCGAGGCGACGCTGCTGCGCACGCCGGAGGAGTTCGGCAACATCCTGCTGAAGGTCAACCAGGACGGTTCGCAGGTGCGCCTGAAGGATGTCGGGCACGTCGCGCTCGGCGCGGAAAACTACAACTTCGACACCAAGTACAACGGCAAGCCGAGCGCGGCGCTGGGCATCCAGCTCGCGACCAACGCGAACGCGCTCGCGACGGCGAAGGCGGTGCGCCAGCAGGTGGACACGCTGTCGAAGTACTTCCCGCACGGCCTGTCGGTGGCGTATCCGTATGACACGACGCCGTTCGTGAAGCTGTCGATCGAGGAAGTGGTCAAGACGCTGCTGGAAGGCATCGTGCTCGTGTTCCTCGTGATGTACCTGTTCCTGCAGAACCTGCGGGCGACGATCATCCCGACGATCGCAGTGCCGGTGGTGCTGCTCGGCACGTTCGCGATCATGTCGATGGTGGGCTTCTCGATCAACACGCTGTCGATGTTCGGCCTCGTGCTCGCGATCGGCCTGCTGGTGGACGATGCGATCGTGGTGGTGGAGAACGTCGAGCGGGTGATGGCGGAAGAGGGGCTGTCGCCGAAGGAGGCAACCCGCAAGGCGATGGGCCAGATCACCGGCGCGCTGGTGGGCGTGGCGCTCGTGCTGTCGGCGGTGTTCGTGCCGGTGGCGTTCTCGGGCGGCTCGGTGGGCGCGATCTATCGCCAGTTCTCGCTGACGATCGTGTCGGCGATGGTGCTGTCGGTGCTCGTCGCGTTGATTCTGACGCCGGCGCTGTGCGCGACGATCCTCAAGCCGATTCCGCAGGGCCATCACGAAGAGAAGAAGGGCTTCTTCGGCTGGTTCAACCGCACGTTCAACCAGAGCCGCGACAAGTACCACGTCGGCGTGCACCACGTGATCAAGCGCTCGGGCCGCTGGCTCATCATCTACCTGGTCGTGATCGTCGCGGTCGGCCTGCTGTTCGTGCGCCTGCCGAAGTCGTTCCTGCCGGATGAAGACCAGGGCCTGATGTTCGTGATCGTGCAGACGCCGTCCGGCTCGACGCAGGAAACCACCGCGAAGACGCTCGCGAACATTTCCGACTACCTGCTGAAGGACGAGAAGGATATCGTCGAATCCGCGTTCACGGTCAACGGCTTCAGCTTCGCGGGCCGCGGCCAGAACTCGGGCCTCGTGTTCGTCAGGCTGAAGGACTATGCGAAGCGTCAGCACGCGAACCAGAAGGTCCAGGCGCTGATCGGCCGGATGTTCGGGCGCTATGCGGGTTACAAGGACGCGCTCGTGATTCCGTTCAACCCGCCGTCGATTCCGGAACTCGGCACCGCCGCCGGCTTCGACTTCGAGCTGACGGACAACGCGGGGGTCGGCCACGACGCGCTGATGGCCGCGCGCAACCAGCTGCTCGGGATGGCCTCGAAGGATCCGACGCTGCAGGGCGTGCGTCCGAACGGCCTGAACGATACGCCGCAGTACAAGGTGAACATCGACCGCGAGAAGGCGAATGCGCTCGGCGTCACCGCGTCGGCGATCGACCAGACGTTCTCGATCGCGTGGGCATCGCAGTACGTGAACAACTTCCTCGACACCGACGGCCGGATCAAGAAGGTGTACGTGCAGTCCGATGCGCCGTTCCGGATGACGCCGGAAGACCTGAACATCTGGTACGTGCGCAACGGCTCGGGCGGGATGGTGCCGTTCAGCGCGTTCGCGACCGGTCACTGGACGTATGGTTCGCCGAAGCTCGAGCGTTACAACGGCATCTCGGCGATGGAAATCCAGGGCCAGGCCGCACCGGGCAAGTCGACCGGCCAGGCGATGGCGGCGATGGAAGCGCTCGCGAAGAAGCTGCCGGACGGCGTCGGCTATTCGTGGACGGGGCTGTCGTACCAGGAAATCCAGTCGGGTTCGCAGGCGCCGATCCTGTACGCGATCTCGATCCTCGTCGTGTTCCTGTGTCTCGCGGCACTGTATGAAAGCTGGTCGATCCCGTTCTCGGTGATCATGGTCGTGCCGCTCGGCGTGATCGGCGCACTGCTCGCGGCGACGATGCGCGGCCTCGAAAACGACGTGTTCTTCCAGGTCGGCCTGCTGACCACCGTGGGCTTGTCGGCGAAGAACGCGATCCTGATCGTCGAGTTTGCGCGCGAACTGCAGCAGACGGAGAAGATGGGGCCGATCGAGGCCGCGCTGGAAGCGGCGCGCCTGCGGCTGCGTCCGATCCTGATGACGTCGCTCGCGTTCATTCTCGGCGTGATGCCGCTCGCGATCAGCAACGGCGCGGGTTCGGCGAGCCAGCACGCGATCGGCACGGGCGTGATCGGCGGGATGATCACCGCGACGTTCCTCGCGATCTTCATGATCCCGATGTTCTTCGTGAAGATCCGCGCGATCTTCAGCGGCGAGAAGGAAGACGTCGACGAGGCGCTGCGTCTTGCGCGGGATCACATG---------CACGAGGCGGAGAAGGGC---------------------------------AGCCACGGC------------------------------------------------------------------------------------------------------------------------------------------GAC---GACGAGAAGAAGGGGCAG---------
>RND4__GCA_001532925.1
ATGGCAAAGTTTTTTATCGATCGCCCGATCTTCGCGTGGGTGATCGCCATCATCCTGATGCTGGCCGGGGTCGCGGCGATCTTCACGCTGCCGATCTCGCAGTATCCGACGATCGCCCCGCCATCGATCCAGATCACCGCGAACTATCCGGGCGCTTCCGCGAAGACGGTGGAAGACACGGTGACGCAGGTGATCGAGCAGCAGATGAGCGGTCTCGACAACTTCCTGTACATGTCGTCGACGAGTGACGACTCGGGCACCGCGACGATCACGCTGACGTTCGCGCCGGGCACCAACGCCGATATCGCGCAGGTGCAGGTGCAGAACAAGCTGTCGCTCGCGACGCCGATCCTGCCGCAGGTCGTGCAGCAGCTCGGCCTGTCGGTGACGAAGTCGAGCAGCAGCTTCCTGCTGGTGCTCGCCTTCACGTCCGAAGACGGCAGCATGAACCGCTACGACCTCGCGAACTACGTCGCGTCGCACGTGAAGGATCCGATCAGCCGTCTCAACGGCGTCGGCACCGTCACGCTGTTCGGCTCGCAGTACGCGATGCGGATCTGGCTCGATCCGAACCGCCTGACCAACTACGGCCTCACGCCGGTCGACGTGACGAGCGCGATCAGCTCGCAGAACGTGCAGGTCGCGGGCGGCCAGCTCGGCGGCACGCCGGCGAAGCCGGGCACCATGCTGCAGGCGACGATCACCGAGGCGACGCTGCTGCGCACGCCGGAGGAGTTCGGCAACATCCTGCTGAAGGTCAACCAGGACGGTTCGCAGGTGCGCCTGAAGGATGTCGGGCACGTCGCGCTCGGCGCGGAAAACTACAACTTCGACACCAAGTACAACGGCAAGCCGAGCGCGGCGCTGGGCATCCAGCTCGCGACCAACGCGAACGCGCTCGCGACGGCGAAGGCGGTGCGCCAGCAGGTGGACACGCTGTCGAAGTACTTCCCGCACGGCCTGTCGGTGGCGTATCCGTATGACACGACGCCGTTCGTGAAGCTGTCGATCGAGGAAGTGGTCAAGACGCTGCTGGAAGGCATCGTGCTCGTGTTCCTCGTGATGTACCTGTTCCTGCAGAACCTGCGGGCGACGATCATCCCGACGATCGCAGTGCCGGTGGTGCTGCTCGGCACGTTCGCGATCATGTCGATGGTGGGCTTCTCGATCAACACGCTGTCGATGTTCGGCCTCGTGCTCGCGATCGGCCTGCTGGTGGACGATGCGATCGTGGTGGTGGAGAACGTCGAGCGGGTGATGGCGGAAGAGGGGCTGTCGCCGAAGGAAGCAACCCGCAAGGCGATGGGCCAGATCACCGGCGCGCTGGTGGGCGTGGCGCTCGTGCTGTCGGCGGTGTTCGTGCCGGTGGCGTTCTCGGGCGGCTCGGTGGGCGCGATCTATCGCCAGTTCTCGCTGACGATCGTGTCGGCGATGGTGCTGTCGGTGCTCGTCGCGTTGATTCTGACGCCGGCGCTGTGCGCAACGATCCTCAAGCCGATTCCGCAGGGTCACCACGAAGAGAAGAAGGGCTTCTTCGGCTGGTTCAACCGCACGTTCAACCAGAGCCGCGACAAGTACCACGTCGGCGTGCACCACGTGATCAAGCGCTCGGGCCGCTGGCTCATCATCTACCTGGTCGTGATCGTCGCGGTCGGCCTGCTGTTCGTGCGCCTGCCGAAGTCGTTCCTGCCGGATGAAGACCAGGGCCTGATGTTCGTGATCGTGCAGACGCCGTCCGGCTCGACGCAGGAAACCACCGCGAAGACGCTCGCGAACATTTCCGACTACCTGCTGAAGGACGAGAAGGATATCGTCGAATCCGCGTTTACGGTCAACGGCTTCAGCTTCGCGGGCCGCGGCCAGAACTCGGGCCTCGTGTTCGTCAGGCTGAAGGACTATGCGAAGCGTCAGCACGCGAACCAGAAGGTCCAGGCGCTGATCGGCCGGATGTTCGGGCGCTATGCGGGTTACAAGGACGCGCTCGTGATTCCGTTCAACCCGCCGTCGATTCCGGAACTCGGCACCGCCGCCGGCTTCGACTTCGAGCTGACGGACAACGCGGGGGTTGGCCACGACGCGCTGATGGCCGCGCGCAACCAGCTGCTCGGGATGGCCTCGAAGGATCCGACGCTGCAGGGCGTGCGTCCGAACGGCCTGAACGATACGCCGCAGTACAAGGTGAACATCGACCGCGAGAAGGCGAATGCGCTCGGCGTCACCGCGTCGGCGATCGACCAGACGTTCTCGATCGCGTGGGCATCGCAGTACGTGAACAACTTCCTCGACACCGACGGCCGGATCAAGAAGGTGTACGTGCAGTCCGATGCGCCGTTCCGGATGACGCCGGAAGACCTGAACATCTGGTACGTGCGCAACGGCTCGGGCGGGATGGTGCCGTTCAGCGCGTTCGCGACCGGTCACTGGACGTATGGTTCGCCGAAGCTCGAGCGTTACAACGGCATCTCGGCGATGGAAATCCAGGGCCAGGCCGCACCGGGCAAGTCGACCGGCCAGGCGATGGCGGCGATGGAAGCGCTCGCGAAGAAGCTGCCGGACGGCGTCGGCTATTCGTGGACGGGGCTGTCGTACCAGGAAATCCAGTCGGGTTCGCAGGCGCCGATCCTGTACGCGATCTCGATCCTCGTCGTGTTCCTGTGTCTCGCGGCACTGTATGAAAGCTGGTCGATCCCGTTCTCGGTGATCATGGTCGTGCCGCTCGGCGTGATCGGCGCACTGCTCGCGGCGACGATGCGCGGTCTGGAAAACGACGTGTTCTTCCAGGTCGGCCTGCTGACCACCGTGGGCTTGTCGGCGAAGAACGCGATCCTGATCGTCGAGTTCGCGCGCGAACTGCAGCAGACGGAGAAGATGGGGCCGATCGAGGCCGCGCTGGAAGCGGCGCGCCTGCGGCTGCGTCCGATCCTGATGACGTCGCTCGCGTTCATTCTCGGCGTGATGCCGCTCGCGATCAGCAACGGCGCGGGTTCGGCGAGCCAGCACGCGATCGGCACGGGCGTGATCGGCGGGATGATCACCGCGACGTTCCTCGCGATCTTCATGATCCCGATGTTCTTCGTGAAGATCCGCGCGATCTTCAGCGGCGAGAAGGAAGACGTCGACGAGGCGCTGCGTCTTGCGCGGGATCACATG---------CACGAGGCGGAGAAGGGC---------------------------------AGCCACGGC------------------------------------------------------------------------------------------------------------------------------------------GAC---GACGAGAAGAAGGGGCAG---------
>RND4__GCA_001533495.1
ATGGCAAAGTTTTTTATCGATCGCCCGATCTTCGCGTGGGTGATCGCCATCATCCTGATGCTGGCCGGGGTCGCGGCGATCTTCACGCTGCCGATCTCGCAGTATCCGACGATCGCCCCGCCATCGATCCAGATCACCGCGAACTATCCGGGTGCTTCCGCGAAGACGGTGGAAGACACGGTGACGCAGGTGATCGAGCAGCAGATGAGCGGTCTCGACAACTTCCTGTACATGTCGTCGACGAGTGACGACTCGGGCACCGCGACGATCACGCTGACGTTCGCGCCGGGCACCAACGCCGATATCGCGCAGGTGCAGGTGCAGAACAAGCTGTCGCTCGCGACGCCGATCCTGCCGCAGGTCGTGCAGCAGCTCGGCCTGTCGGTGACGAAGTCGAGCAGCAGCTTCCTGCTGGTGCTCGCCTTCACGTCCGAAGACGGCAGCATGAACCGCTACGACCTCGCGAACTACGTCGCGTCGCACGTGAAGGATCCGATCAGCCGTCTCAACGGCGTCGGCACCGTCACGCTGTTCGGCTCGCAGTACGCGATGCGGATCTGGCTCGATCCGAACCGCCTGACCAACTACGGCCTCACGCCGGTCGACGTGACGAGCGCGATCAGCTCGCAGAACGTGCAGGTCGCGGGCGGCCAGCTCGGCGGCACGCCGGCGAAGCCGGGCACCATGCTGCAGGCGACGATCACCGAGGCGACGCTGCTGCGCACGCCGGAGGAGTTCGGCAACATCCTGCTGAAGGTCAACCAGGACGGTTCGCAGGTGCGCCTGAAGGATGTCGGGCACGTCGCGCTCGGCGCGGAAAACTACAACTTCGACACCAAGTACAACGGCAAGCCGAGCGCGGCGCTGGGCATCCAGCTCGCGACCAACGCGAACGCGCTCGCGACGGCGAAGGCGGTGCGCCAGCAGGTGGACACGCTGTCGAAGTACTTCCCGCACGGCCTGTCGGTGGCGTATCCGTATGACACGACGCCGTTCGTGAAGCTGTCGATCGAGGAAGTGGTCAAGACGCTGCTGGAAGGCATCGTGCTCGTGTTCCTCGTGATGTACCTGTTCCTGCAGAACCTGCGGGCGACGATCATCCCGACGATCGCAGTGCCGGTGGTGCTGCTCGGCACGTTCGCGATCATGTCGATGGTGGGCTTCTCGATCAACACGCTGTCGATGTTCGGCCTCGTGCTCGCGATCGGCCTGCTGGTGGACGATGCGATCGTGGTGGTGGAGAACGTCGAGCGGGTGATGGCGGAAGAGGGGCTGTCGCCGAAGGAAGCAACCCGCAAGGCGATGGGCCAGATCACCGGCGCGCTGGTGGGCGTGGCGCTCGTGCTGTCGGCGGTGTTCGTGCCGGTGGCGTTCTCGGGCGGCTCGGTGGGCGCGATCTATCGTCAGTTCTCGCTGACGATCGTGTCGGCGATGGTGCTGTCGGTGCTCGTCGCGTTGATTCTGACGCCGGCGCTGTGCGCGACGATCCTCAAGCCGATTCCGCAGGGTCACCACGAAGAGAAGAAGGGCTTCTTCGGCTGGTTCAACCGCACGTTCAACCAGAGCCGCGACAAGTACCACGTCGGCGTGCACCACGTGATCAAGCGCTCGGGCCGCTGGCTCATCATCTACCTGGTCGTGATCGTCGCGGTCGGCCTGCTGTTCGTGCGCCTGCCGAAGTCGTTCCTGCCGGATGAAGACCAGGGCCTGATGTTCGTGATCGTGCAGACGCCGTCCGGCTCGACGCAGGAAACCACCGCGAAGACGCTCGCGAACATTTCCGACTACCTGCTGAAGGACGAGAAGGATATCGTCGAATCCGCGTTTACGGTCAACGGCTTCAGCTTCGCGGGCCGCGGCCAGAACTCGGGCCTCGTGTTCGTCAGGCTGAAGGACTATGCGAAGCGTCAGCACGCGAACCAGAAGGTCCAGGCGCTGATCGGCCGGATGTTCGGGCGCTATGCGGGTTACAAGGACGCGCTCGTGATTCCGTTCAACCCGCCGTCGATTCCGGAACTCGGCACCGCCGCCGGCTTCGACTTCGAGCTGACGGACAACGCGGGGGTCGGCCACGACGCGCTGATGGCCGCGCGCAACCAGCTGCTCGGGATGGCCTCGAAGGATCCGACGCTGCAGGGCGTGCGTCCGAACGGCCTGAACGATACGCCGCAGTACAAGGTGAACATCGACCGCGAGAAGGCGAATGCGCTCGGCGTCACCGCGTCGGCGATCGACCAGACGTTCTCGATCGCGTGGGCATCGCAGTACGTGAACAACTTCCTCGACACCGACGGCCGGATCAAGAAGGTGTACGTGCAGTCCGATGCGCCGTTCCGGATGACGCCGGAAGACCTGAACATCTGGTACGTGCGCAACGGCTCGGGCGGGATGGTGCCGTTCAGCGCGTTCGCGACCGGTCACTGGACGTATGGTTCGCCGAAGCTCGAGCGTTACAACGGCATCTCGGCGATGGAAATCCAGGGCCAGGCCGCACCGGGCAAGTCGACCGGCCAGGCGATGGCGGCGATGGAAGCGCTCGCGAAGAAGCTGCCGGACGGCGTCGGCTATTCGTGGACGGGGCTGTCGTACCAGGAAATCCAGTCGGGTTCGCAGGCGCCGATCCTGTACGCGATCTCGATCCTCGTCGTGTTCCTGTGTCTCGCGGCACTGTATGAAAGCTGGTCGATCCCGTTCTCGGTGATCATGGTCGTGCCGCTCGGCGTGATCGGCGCACTGCTCGCGGCGACGATGCGCGGCCTCGAGAACGACGTGTTCTTCCAGGTCGGCCTGCTGACCACCGTGGGCTTGTCGGCGAAGAACGCGATCCTGATCGTCGAGTTCGCGCGCGAACTGCAGCAGACGGAGAAGATGGGGCCGATCGAGGCCGCGCTGGAAGCGGCGCGCCTGCGGCTGCGTCCGATCCTGATGACGTCGCTCGCGTTCATTCTCGGCGTGATGCCGCTCGCGATCAGCAACGGCGCGGGTTCGGCGAGCCAGCACGCGATCGGCACGGGCGTGATCGGCGGGATGATCACCGCGACGTTCCTCGCGATCTTCATGATCCCGATGTTCTTCGTGAAGATCCGCGCGATCTTCAGCGGCGAGAAGGAAGACGTCGACGAGGCGCTGCGTCTTGCGCGGGATCACATG---------CACGAGGCGGAGAAGGGC---------------------------------AGCCACGGC------------------------------------------------------------------------------------------------------------------------------------------GAC---GACGAGAAGAAGGGGCAG---------
>RND4__GCA_001533645.1
ATGGCAAAGTTTTTTATCGATCGCCCGATCTTCGCGTGGGTGATCGCCATCATCCTGATGCTGGCCGGGGTCGCGGCGATCTTCACGCTGCCGATCTCGCAGTATCCGACGATCGCCCCGCCATCGATCCAGATCACCGCGAACTATCCGGGCGCTTCCGCGAAGACGGTGGAAGACACGGTGACGCAGGTGATCGAGCAGCAGATGAGCGGTCTCGACAACTTCCTGTACATGTCGTCGACGAGTGACGACTCGGGCACCGCGACGATCACGCTGACGTTCGCGCCGGGCACCAACGCCGATATCGCGCAGGTGCAGGTGCAGAACAAGCTGTCGCTCGCGACGCCGATCCTGCCGCAGGTCGTGCAGCAGCTCGGCCTGTCGGTGACGAAGTCGAGCAGCAGCTTCCTGCTGGTGCTCGCCTTCACGTCCGAAGACGGCAGCATGAACCGCTACGACCTCGCGAACTACGTCGCGTCGCACGTGAAGGATCCGATCAGCCGTCTCAACGGCGTCGGCACCGTCACGCTGTTCGGCTCGCAGTACGCGATGCGGATCTGGCTCGATCCGAACCGCCTGACCAACTACGGCCTCACGCCGGTCGACGTGACGAGCGCGATCAGCTCGCAGAACGTGCAGGTCGCGGGCGGCCAGCTCGGCGGCACGCCGGCGAAGCCGGGCACCATGCTGCAGGCGACGATCACCGAGGCGACGCTGCTGCGCACGCCGGAGGAGTTCGGCAACATCCTGCTGAAGGTCAACCAGGACGGTTCGCAGGTGCGCCTGAAGGATGTCGGGCACGTCGCGCTCGGCGCGGAAAACTACAACTTCGACACCAAGTACAACGGCAAGCCGAGCGCGGCGCTGGGCATCCAGCTCGCGACCAACGCGAACGCGCTCGCGACGGCGAAGGCGGTGCGCCAGCAGGTGGACACGCTGTCGAAGTACTTCCCGCACGGCCTGTCGGTGGCGTATCCGTATGACACGACGCCGTTCGTGAAGCTGTCGATCGAGGAAGTGGTCAAGACGCTGCTGGAAGGCATCGTGCTCGTGTTCCTCGTGATGTACCTGTTCCTGCAGAACCTGCGGGCGACGATCATCCCGACGATCGCAGTGCCGGTGGTGCTGCTCGGCACGTTCGCGATCATGTCGATGGTGGGCTTCTCGATCAACACGCTGTCGATGTTCGGCCTCGTGCTCGCGATCGGCCTGCTGGTGGACGATGCGATCGTGGTGGTGGAGAACGTCGAGCGGGTGATGGCGGAAGAGGGGCTGTCGCCGAAGGAAGCAACCCGCAAGGCGATGGGCCAGATCACCGGCGCGCTGGTGGGCGTGGCGCTCGTGCTGTCGGCGGTGTTCGTGCCGGTGGCGTTCTCGGGCGGCTCGGTGGGCGCGATCTATCGCCAGTTCTCGTTGACGATCGTGTCGGCGATGGTGCTGTCGGTGCTCGTCGCGTTGATTCTGACGCCGGCGCTGTGCGCAACGATCCTCAAGCCGATTCCGCAGGGCCATCACGAAGAGAAGAAGGGCTTCTTCGGCTGGTTCAACCGCACGTTCAACCAGAGCCGCGACAAGTACCACGTCGGCGTGCACCACGTGATCAAGCGCTCGGGCCGCTGGCTCATCATCTACCTGGTCGTGATCGTCGCGGTCGGCCTGCTGTTCGTGCGCCTGCCGAAGTCGTTCCTGCCGGATGAAGACCAGGGCCTGATGTTCGTGATCGTGCAGACGCCGTCCGGCTCGACGCAGGAAACCACCGCGAAGACGCTCGCGAACATTTCCGACTACCTGCTGAAGGACGAGAAGGATATCGTCGAATCCGCGTTCACGGTCAACGGCTTCAGCTTCGCGGGCCGCGGCCAGAACTCGGGCCTCGTGTTCGTCAGGCTGAAGGACTATGCGAAGCGTCAGCACGCGAACCAGAAGGTCCAGGCGCTGATCGGCCGGATGTTCGGGCGCTATGCGGGTTACAAGGACGCGCTCGTGATTCCGTTCAACCCGCCGTCGATTCCGGAACTCGGCACCGCCGCCGGCTTCGACTTCGAGCTGACGGACAACGCGGGGGTCGGCCACGACGCGCTGATGGCCGCGCGCAACCAGCTGCTCGGGATGGCCTCGAAGGATCCGACGCTGCAGGGCGTGCGTCCGAACGGCCTGAACGATACGCCGCAGTACAAGGTGAACATCGACCGCGAGAAGGCGAATGCGCTCGGCGTCACCGCGTCGGCGATCGACCAGACGTTCTCGATCGCGTGGGCATCGCAGTACGTGAACAACTTCCTCGATACCGACGGCCGGATCAAGAAGGTCTACGTGCAGTCCGATGCGCCGTTCCGGATGACGCCGGAAGACCTGAACATCTGGTACGTGCGCAACGGCTCGGGCGGGATGGTGCCGTTCAGCGCGTTCGCGACCGGTCACTGGACGTATGGTTCGCCGAAGCTCGAGCGTTACAACGGCATCTCGGCGATGGAAATCCAGGGCCAGGCCGCACCGGGCAAGTCGACCGGCCAGGCGATGGCGGCGATGGAAGCGCTCGCGAAGAAGCTGCCGGACGGCGTCGGCTATTCGTGGACGGGGCTGTCGTACCAGGAAATCCAGTCGGGTTCGCAGGCGCCGATCCTGTACGCGATCTCGATCCTCGTCGTGTTCCTGTGTCTCGCGGCACTGTATGAAAGCTGGTCGATCCCGTTCTCGGTGATCATGGTCGTGCCGCTCGGCGTGATCGGCGCACTGCTCGCGGCGACGATGCGCGGCCTCGAGAACGACGTGTTCTTCCAGGTCGGCCTGCTGACCACCGTGGGCTTGTCGGCGAAGAACGCGATCCTGATCGTCGAGTTCGCGCGCGAACTGCAGCAGACGGAGAAGATGGGGCCGATCGAGGCCGCGCTGGAAGCGGCGCGCCTGCGGCTGCGTCCGATCCTGATGACGTCGCTCGCGTTCATTCTCGGCGTGATGCCGCTCGCGATCAGCAACGGCGCGGGTTCGGCGAGCCAGCACGCGATCGGCACGGGCGTGATCGGCGGGATGATCACCGCGACGTTCCTCGCGATCTTCATGATCCCGATGTTCTTCGTGAAGATCCGCGCGATCTTCAGCGGCGAGAAGGAAGACGTCGACGAGGCGCTGCGTCTTGCGCGGGATCACATG---------CACGAGGCGGAGAAGGGC---------------------------------AGCCACGGC------------------------------------------------------------------------------------------------------------------------------------------GAC---GACGAGAAGAAGGGGCAG---------
>RND4__GCA_001526825.1
ATGGCAAAGTTTTTTATCGATCGCCCGATCTTCGCGTGGGTGATCGCCATCATCCTGATGCTGGCCGGGGTCGCGGCGATCTTCACGCTGCCGATCTCGCAGTATCCGACGATCGCCCCGCCATCGATCCAGATCACCGCGAACTATCCGGGCGCTTCCGCGAAGACGGTGGAAGACACGGTGACGCAGGTGATCGAGCAGCAGATGAGCGGTCTCGACAACTTCCTGTACATGTCGTCGACGAGTGACGACTCGGGCACCGCGACGATCACGCTGACGTTCGCGCCGGGCACCAACGCCGATATCGCGCAGGTGCAGGTGCAGAACAAGCTGTCGCTCGCGACGCCGATCCTGCCGCAGGTCGTGCAGCAGCTCGGCCTGTCGGTGACGAAGTCGAGCAGCAGCTTCCTGCTGGTGCTCGCCTTCACGTCCGAAGACGGCAGCATGAACCGCTACGACCTCGCGAACTACGTCGCGTCGCACGTGAAGGATCCGATCAGCCGTCTCAACGGCGTCGGCACCGTCACGCTGTTCGGCTCGCAGTACGCGATGCGGATCTGGCTCGATCCGAACCGCCTGACCAACTACGGCCTCACGCCGGTCGACGTGACGAGCGCGATCAGCTCGCAGAACGTGCAGGTCGCGGGCGGCCAGCTCGGCGGCACGCCGGCGAAGCCGGGCACCATGCTGCAGGCGACGATCACCGAGGCGACGCTGCTGCGCACGCCGGAGGAGTTCGGCAACATCCTGCTGAAGGTCAACCAGGACGGTTCGCAGGTGCGCCTGAAGGATGTCGGGCACGTCGCGCTCGGCGCGGAAAACTACAACTTCGACACCAAGTACAACGGCAAGCCGAGCGCGGCGCTGGGCATCCAGCTCGCGACCAACGCGAACGCGCTCGCGACGGCGAAGGCGGTGCGCCAGCAGGTGGACACGCTGTCGAAGTACTTCCCGCACGGCCTGTCGGTGGCGTATCCATATGACACGACGCCGTTCGTGAAGCTGTCGATCGAGGAAGTGGTCAAGACGCTGCTGGAAGGCATCGTGCTCGTGTTCCTCGTGATGTACCTGTTCCTGCAGAACCTGCGGGCGACGATCATCCCGACGATCGCAGTGCCGGTGGTGCTGCTCGGCACGTTCGCGATCATGTCGATGGTGGGCTTCTCGATCAACACGCTGTCGATGTTCGGCCTCGTGCTCGCGATCGGCCTGCTGGTGGACGATGCGATCGTGGTGGTGGAGAACGTCGAGCGGGTGATGGCGGAAGAGGGGCTGTCGCCGAAGGAAGCAACCCGCAAGGCGATGGGCCAGATCACCGGCGCGCTGGTGGGCGTGGCGCTCGTGCTGTCGGCGGTGTTCGTGCCGGTGGCGTTCTCGGGCGGCTCGGTGGGCGCGATCTATCGCCAGTTCTCGTTGACGATCGTGTCGGCGATGGTGCTGTCGGTGCTCGTCGCGTTGATTCTGACGCCGGCGCTGTGCGCGACGATCCTCAAGCCGATTCCGCAGGGCCATCACGAAGAGAAGAAGGGCTTCTTCGGCTGGTTCAACCGCACGTTCAACCAGAGCCGCGACAAGTACCACGTCGGCGTGCACCACGTGATCAAGCGCTCGGGCCGCTGGCTCATCATCTACCTGGTCGTGATCGTCGCGGTCGGCCTGCTGTTCGTGCGCCTGCCGAAGTCGTTCCTGCCGGATGAAGACCAGGGCCTGATGTTCGTGATCGTGCAGACGCCGTCCGGCTCGACGCAGGAAACCACCGCGAAGACGCTCGCGAACATTTCCGACTACCTGCTGAAGGACGAGAAGGATATCGTCGAATCCGCGTTTACGGTCAACGGCTTCAGCTTCGCGGGCCGCGGCCAGAACTCGGGCCTCGTGTTCGTCAGGCTGAAGGACTATGCGAAGCGTCAGCACGCGAACCAGAAGGTCCAGGCGCTGATCGGCCGGATGTTCGGGCGCTATGCGGGTTACAAGGACGCGCTCGTGATTCCGTTCAACCCGCCGTCGATTCCGGAACTCGGCACCGCCGCCGGCTTCGACTTCGAGCTGACGGACAACGCGGGGGTCGGCCACGACGCGCTGATGGCCGCGCGCAACCAGCTGCTCGGGATGGCCTCGAAGGATCCGACGCTGCAGGGCGTGCGTCCGAACGGCCTGAACGATACGCCGCAGTACAAGGTGAACATCGACCGCGAGAAGGCGAATGCGCTCGGCGTCACCGCGTCGGCGATCGACCAGACGTTCTCGATCGCGTGGGCATCGCAGTACGTGAACAACTTCCTCGACACCGACGGCCGGATCAAGAAGGTGTACGTGCAGTCCGATGCGCCGTTCCGGATGACGCCGGAAGACCTGAACATCTGGTACGTGCGCAACGGCTCGGGCGGGATGGTGCCGTTCAGCGCGTTCGCGACCGGTCACTGGACGTATGGTTCGCCGAAGCTCGAGCGTTACAACGGCATCTCGGCGATGGAAATCCAGGGCCAGGCCGCACCGGGCAAGTCGACCGGCCAGGCGATGGCGGCGATGGAAGCGCTCGCGAAGAAGCTGCCGGACGGCGTCGGCTATTCGTGGACGGGGCTGTCGTACCAGGAAATCCAGTCGGGTTCGCAGGCGCCGATCCTGTACGCGATCTCGATCCTCGTCGTGTTCCTGTGTCTCGCGGCACTGTATGAAAGCTGGTCGATCCCGTTCTCGGTGATCATGGTCGTGCCGCTCGGCGTGATCGGCGCACTGCTCGCGGCGACGATGCGCGGTCTGGAAAACGACGTGTTCTTCCAGGTCGGCCTGCTGACCACCGTGGGCTTGTCGGCGAAGAACGCGATCCTGATCGTCGAGTTCGCGCGCGAACTGCAGCAGACGGAGAAGATGGGGCCGATCGAGGCCGCGCTGGAAGCGGCGCGCCTGCGGCTGCGTCCGATCCTGATGACGTCGCTCGCGTTCATTCTCGGCGTGATGCCGCTCGCGATCAGCAACGGCGCGGGTTCGGCGAGCCAGCACGCGATCGGCACGGGCGTGATCGGCGGGATGATCACCGCGACGTTCCTCGCGATCTTCATGATCCCGATGTTCTTCGTGAAGATCCGCGCGATCTTCAGCGGCGAGAAGGAAGACGTCGACGAGGCGCTGCGTCTTGCGCAGGACCACATG---------CACGAGGCGGAGAAGGGC---------------------------------AGCCACGGC------------------------------------------------------------------------------------------------------------------------------------------GAC---GACGAGAAGAAGGGGCAG---------
>RND4__GCA_001527265.1
ATGGCAAAGTTTTTTATCGATCGCCCGATCTTCGCGTGGGTGATCGCCATCATCCTGATGCTGGCCGGGGTCGCGGCGATCTTCACGCTGCCGATCTCGCAGTATCCGACGATCGCCCCGCCATCGATCCAGATCACCGCGAACTATCCGGGTGCTTCCGCGAAGACGGTGGAAGACACGGTGACGCAGGTGATCGAGCAGCAGATGAGCGGTCTCGACAACTTCCTGTACATGTCGTCGACGAGTGACGACTCGGGCACCGCGACGATCACGCTGACGTTCGCGCCGGGCACCAACGCCGATATCGCGCAGGTGCAGGTGCAGAACAAGCTGTCGCTCGCGACGCCGATCCTGCCGCAGGTCGTGCAGCAGCTCGGCCTGTCGGTGACGAAGTCGAGCAGCAGCTTCCTGCTGGTGCTCGCCTTCACGTCCGAAGACGGCAGCATGAACCGCTACGACCTCGCGAACTACGTCGCGTCGCACGTGAAGGATCCGATCAGCCGTCTCAACGGCGTCGGCACCGTCACGCTGTTCGGCTCGCAGTACGCGATGCGGATCTGGCTCGATCCGAACCGCCTGACCAACTACGGCCTCACGCCGGTCGACGTGACGAGCGCGATCAGCTCGCAGAACGTGCAGGTCGCGGGCGGCCAGCTCGGCGGCACGCCGGCGAAGCCGGGCACCATGCTGCAGGCGACGATCACCGAGGCGACGCTGCTGCGCACGCCGGAGGAGTTCGGCAACATCCTGCTGAAGGTCAACCAGGACGGTTCGCAGGTGCGCCTGAAGGATGTCGGGCACGTCGCGCTCGGCGCGGAAAACTACAACTTCGACACCAAGTACAACGGCAAGCCGAGCGCGGCGCTGGGCATCCAGCTCGCGACCAACGCGAACGCGCTCGCGACGGCGAAGGCGGTGCGCCAGCAGGTGGACACGCTGTCGAAGTACTTCCCGCACGGCCTGTCGGTGGCGTATCCGTATGACACGACGCCGTTCGTGAAGCTGTCGATCGAGGAAGTGGTCAAGACGCTGCTGGAAGGCATCGTGCTCGTGTTCCTCGTGATGTACCTGTTCCTGCAGAACCTGCGGGCGACGATCATCCCGACGATCGCAGTGCCGGTGGTGCTGCTCGGCACGTTCGCGATCATGTCGATGGTGGGCTTCTCGATCAACACGCTGTCGATGTTCGGCCTCGTGCTCGCGATCGGCCTGCTGGTGGACGATGCGATCGTGGTGGTGGAGAACGTCGAGCGGGTGATGGCGGAAGAGGGGCTGTCGCCGAAGGAAGCAACCCGCAAGGCGATGGGCCAGATCACCGGCGCGCTGGTGGGCGTGGCGCTCGTGCTGTCGGCGGTGTTCGTGCCGGTGGCGTTCTCGGGCGGCTCGGTGGGCGCGATCTATCGCCAGTTCTCGCTGACGATCGTGTCGGCGATGGTGCTGTCGGTGCTCGTCGCGTTGATTCTGACGCCGGCGCTGTGCGCAACGATCCTCAAGCCGATTCCGCAGGGCCATCACGAAGAGAAGAAGGGCTTCTTCGGCTGGTTCAACCGCACGTTCAACCAGAGCCGCGACAAGTACCACGTCGGCGTGCACCACGTGATCAAGCGCTCGGGCCGCTGGCTCATCATCTACCTGGTCGTGATCGTCGCGGTCGGCCTGCTGTTCGTGCGCCTGCCGAAGTCGTTCCTGCCGGATGAAGACCAGGGCCTGATGTTCGTGATCGTGCAGACGCCGTCCGGCTCGACGCAGGAAACCACCGCGAAGACGCTCGCGAACATTTCCGATTACCTGCTGAAGGACGAGAAGGATATCGTCGAATCCGCGTTTACGGTCAACGGCTTCAGCTTCGCGGGCCGCGGCCAGAACTCGGGCCTCGTGTTCGTCAGGCTGAAGGACTATGCGAAGCGTCAGCACGCGAACCAGAAGGTCCAGGCGCTGATCGGCCGGATGTTCGGGCGCTATGCGGGTTACAAGGACGCGCTCGTGATTCCGTTCAACCCGCCGTCGATTCCGGAACTCGGCACCGCCGCCGGCTTCGACTTCGAGCTGACGGACAACGCGGGGGTCGGCCACGACGCGCTGATGGCCGCGCGCAACCAGCTGCTCGGGATGGCCTCGAAGGATCCGACGCTGCAGGGCGTGCGTCCGAACGGCCTGAACGATACGCCGCAGTACAAGGTGAACATCGACCGCGAGAAGGCGAATGCGCTCGGCGTCACCGCGTCGGCGATCGACCAGACGTTCTCGATCGCGTGGGCATCGCAGTACGTGAACAACTTCCTCGACACCGACGGCCGGATCAAGAAGGTCTACGTGCAGTCCGATGCGCCGTTCCGGATGACGCCGGAAGACCTGAACATCTGGTACGTGCGCAACGGCTCGGGCGGGATGGTGCCGTTCAGCGCGTTCGCGACCGGTCACTGGACGTATGGTTCGCCGAAGCTCGAGCGTTACAACGGCATCTCGGCGATGGAAATCCAGGGCCAGGCCGCACCGGGCAAGTCGACCGGCCAGGCGATGGCGGCGATGGAAGCGCTCGCGAAGAAGCTGCCGGACGGCGTCGGCTATTCGTGGACGGGGCTGTCGTACCAGGAAATCCAGTCGGGTTCGCAGGCGCCGATCCTGTACGCGATCTCGATCCTCGTCGTGTTCCTGTGTCTCGCGGCACTGTATGAAAGCTGGTCGATCCCGTTCTCGGTGATCATGGTCGTGCCGCTCGGCGTGATCGGCGCACTGCTCGCGGCGACGATGCGCGGTCTGGAAAACGACGTGTTCTTCCAGGTCGGCCTGCTGACCACCGTGGGCTTGTCGGCGAAGAACGCGATCCTGATCGTCGAGTTCGCGCGCGAACTGCAGCAGACGGAGAAGATGGGGCCGATCGAGGCCGCGCTGGAAGCGGCGCGCCTGCGGCTGCGTCCGATCCTGATGACGTCGCTCGCGTTCATTCTCGGCGTGATGCCGCTCGCGATCAGCAACGGCGCGGGTTCGGCGAGCCAGCACGCGATCGGCACGGGCGTGATCGGCGGGATGATCACCGCGACGTTCCTCGCGATCTTCATGATCCCGATGTTCTTCGTGAAGATCCGCGCGATCTTCAGCGGCGAGAAGGAAGACGTCGACGAGGCGCTGCGTCTTGCGCAGGACCACATG---------CACGAGGCGGAGAAGGGC---------------------------------AGCCACGGC------------------------------------------------------------------------------------------------------------------------------------------GAC---GACGAGAAGAAGGGGCAG---------
>RND4__GCA_001527825.1
ATGGCAAAGTTTTTTATCGATCGCCCGATCTTCGCGTGGGTGATCGCCATCATCCTGATGCTGGCCGGGGTCGCGGCGATCTTCACGCTGCCGATCTCGCAGTATCCGACGATCGCCCCGCCATCGATCCAGATCACCGCGAACTATCCGGGCGCTTCCGCGAAGACGGTGGAAGACACGGTGACGCAGGTGATCGAGCAGCAGATGAGCGGTCTCGACAACTTCCTGTACATGTCGTCGACGAGTGACGACTCGGGCACCGCGACGATCACGCTGACGTTCGCGCCGGGCACCAACGCCGATATCGCGCAGGTGCAGGTGCAGAACAAGCTGTCGCTCGCGACGCCGATCCTGCCGCAGGTCGTGCAGCAGCTCGGCCTGTCGGTGACGAAGTCGAGCAGCAGCTTCCTGCTGGTGCTCGCCTTCACGTCCGAAGACGGCAGCATGAACCGCTACGACCTCGCGAACTACGTCGCGTCGCACGTGAAGGATCCGATCAGCCGTCTCAACGGCGTCGGTACCGTCACGCTGTTCGGCTCGCAGTACGCGATGCGGATCTGGCTCGATCCGAACCGCCTGACCAACTACGGCCTCACGCCGGTCGACGTGACGAGCGCGATCAGCTCGCAGAACGTGCAGGTCGCGGGCGGCCAGCTCGGCGGCACGCCGGCGAAGCCGGGCACCATGCTGCAGGCGACGATCACCGAGGCGACGCTGCTGCGCACGCCGGAGGAGTTCGGCAACATCCTGCTGAAGGTCAACCAGGACGGTTCGCAGGTGCGCCTGAAGGATGTCGGGCATGTCGCGCTCGGCGCGGAAAACTACAACTTCGACACCAAGTACAACGGCAAGCCGAGCGCGGCGCTGGGCATCCAGCTCGCGACCAACGCGAACGCGCTCGCGACGGCGAAGGCGGTGCGCCAGCAGGTGGACACGCTGTCGAAGTACTTCCCGCACGGCCTGTCGGTGGCGTATCCGTATGACACGACGCCGTTCGTGAAGCTGTCGATCGAGGAAGTGGTCAAGACGCTGCTGGAAGGCATCGTGCTCGTGTTCCTCGTGATGTACCTGTTCCTGCAGAACCTGCGGGCGACGATCATCCCGACGATCGCAGTGCCGGTGGTGCTGCTCGGCACGTTCGCGATCATGTCGATGGTGGGCTTCTCGATCAACACGCTGTCGATGTTCGGCCTCGTGCTCGCGATCGGCCTGCTGGTGGACGATGCGATCGTGGTGGTGGAGAACGTCGAGCGGGTGATGGCGGAAGAGGGGCTGTCGCCGAAGGAAGCAACCCGCAAGGCGATGGGCCAGATCACCGGCGCGCTGGTGGGCGTGGCGCTCGTGCTGTCGGCGGTGTTCGTGCCGGTGGCGTTCTCGGGCGGCTCGGTGGGCGCGATCTATCGTCAGTTCTCGCTGACGATCGTGTCGGCGATGGTGCTGTCGGTGCTCGTCGCGTTGATTCTGACGCCGGCGCTGTGCGCGACGATCCTCAAGCCGATTCCGCAGGGTCACCACGAAGAGAAGAAGGGCTTCTTCGGCTGGTTCAACCGCACGTTCAACCAGAGCCGCGACAAGTACCACGTCGGCGTGCACCACGTGATCAAGCGCTCGGGCCGCTGGCTCATCATCTACCTGGTCGTGATCGTCGCGGTCGGCCTGCTGTTCGTGCGCCTGCCGAAGTCGTTCCTGCCGGATGAAGACCAGGGCCTGATGTTCGTGATCGTGCAGACGCCGTCCGGCTCGACGCAGGAAACCACCGCGAAGACGCTCGCGAACATTTCCGACTACCTGCTGAAGGACGAGAAGGATATCGTCGAATCCGCGTTCACGGTCAACGGCTTCAGCTTCGCGGGCCGCGGCCAGAACTCGGGCCTCGTGTTCGTCAGGCTGAAGGACTATGCGAAGCGTCAGCACGCGAACCAGAAGGTCCAGGCGCTGATCGGCCGGATGTTCGGGCGCTATGCGGGTTACAAGGACGCGCTCGTGATTCCGTTCAACCCGCCGTCGATTCCGGAGCTCGGCACCGCCGCCGGCTTCGACTTCGAGCTGACGGACAACGCGGGGGTCGGCCACGACGCGCTGATGGCCGCGCGCAACCAGCTGCTCGGGATGGCCTCGAAGGATCCGACGCTGCAGGGCGTGCGTCCGAACGGCCTGAACGATACGCCGCAGTACAAGGTGAACATCGACCGCGAGAAGGCGAATGCGCTCGGCGTCACCGCGTCGGCGATCGACCAGACGTTCTCGATCGCGTGGGCATCGCAGTACGTGAACAACTTCCTCGACACCGACGGCCGGATCAAGAAGGTCTACGTGCAGTCCGATGCGCCGTTCCGGATGACGCCGGAAGACCTGAACATCTGGTACGTGCGCAACGGCTCGGGCGGGATGGTGCCGTTCAGCGCGTTCGCGACCGGTCACTGGACGTATGGTTCGCCGAAGCTCGAGCGTTACAACGGCATCTCGGCGATGGAAATCCAGGGCCAGGCCGCACCGGGCAAGTCGACCGGCCAGGCGATGGCGGCGATGGAAGCGCTCGCGAAGAAGCTGCCGGACGGCGTCGGCTATTCGTGGACGGGGCTGTCGTACCAGGAAATCCAGTCGGGTTCGCAGGCGCCGATCCTGTACGCGATCTCGATCCTCGTCGTGTTCCTGTGTCTCGCGGCACTGTATGAAAGCTGGTCGATCCCGTTCTCGGTGATCATGGTCGTGCCGCTCGGCGTGATCGGCGCACTGCTCGCGGCGACGATGCGCGGTCTGGAAAACGACGTGTTCTTCCAGGTCGGCCTGCTGACCACCGTGGGCTTGTCGGCGAAGAACGCGATCCTGATCGTCGAGTTCGCGCGCGAACTGCAGCAGACGGAGAAGATGGGGCCGATCGAGGCCGCGCTGGAAGCGGCGCGCCTGCGGCTGCGTCCGATCCTGATGACGTCGCTCGCGTTCATTCTCGGCGTGATGCCGCTCGCGATCAGCAACGGCGCGGGTTCGGCGAGCCAGCACGCGATCGGCACGGGCGTGATCGGCGGGATGATCACCGCGACGTTCCTCGCGATCTTCATGATCCCGATGTTCTTCGTGAAGATCCGCGCGATCTTCAGCGGCGAGAAGGAAGACGTCGACGAGGCGCTGCGTCTTGCGCAGGATCACATG---------CACGAGGCGGAAAAGGGC---------------------------------AGCCACGGC------------------------------------------------------------------------------------------------------------------------------------------GAC---GACGAGAAGAAGGGGCAG---------
>RND4__GCA_001532995.1
ATGGCAAAGTTTTTTATCGATCGCCCGATCTTCGCGTGGGTGATCGCCATCATCCTGATGCTGGCCGGGGTCGCGGCGATCTTCACGCTGCCGATCTCGCAGTATCCGACGATCGCCCCGCCATCGATCCAGATCACCGCGAACTATCCGGGCGCTTCCGCGAAGACGGTGGAAGACACGGTGACGCAGGTGATCGAGCAGCAGATGAGCGGTCTCGACAACTTCCTGTACATGTCGTCGACGAGTGACGACTCGGGCACCGCGACGATCACGCTGACGTTCGCGCCGGGCACCAACGCCGATATCGCGCAGGTGCAGGTGCAGAACAAGCTGTCGCTCGCGACGCCGATCCTGCCGCAGGTCGTGCAGCAGCTCGGCCTGTCGGTGACGAAGTCGAGCAGCAGCTTCCTGCTGGTGCTCGCCTTCACGTCCGAAGACGGCAGCATGAACCGCTACGACCTCGCGAACTACGTCGCGTCGCACGTGAAGGATCCGATCAGCCGTCTCAACGGCGTCGGCACCGTCACGCTGTTCGGCTCGCAGTACGCGATGCGGATCTGGCTCGATCCGAACCGCCTGACCAACTACGGCCTCACGCCGGTCGACGTGACGAGCGCGATCAGCTCGCAGAACGTGCAGGTCGCGGGCGGCCAGCTCGGCGGCACGCCGGCGAAGCCGGGCACCATGCTGCAGGCGACGATCACCGAGGCGACGCTGCTGCGCACGCCGGAGGAGTTCGGCAACATCCTGCTGAAGGTCAACCAGGACGGTTCGCAGGTGCGCCTGAAGGATGTCGGGCACGTCGCGCTCGGCGCGGAAAACTACAACTTCGACACCAAGTACAACGGCAAGCCGAGCGCGGCGCTGGGCATCCAGCTCGCGACCAACGCGAACGCGCTCGCGACGGCGAAGGCGGTGCGCCAGCAGGTGGACACGCTGTCGAAGTACTTCCCGCACGGCCTGTCGGTGGCGTATCCGTATGACACGACGCCGTTCGTGAAGCTGTCGATCGAGGAAGTGGTCAAGACGCTGCTGGAAGGCATCGTGCTCGTGTTCCTCGTGATGTACCTGTTCCTGCAGAACCTGCGGGCGACGATCATCCCGACGATCGCAGTGCCGGTGGTGCTGCTCGGCACGTTCGCGATCATGTCGATGGTGGGCTTCTCGATCAACACGCTGTCGATGTTCGGCCTCGTGCTCGCGATCGGCCTGCTGGTGGACGATGCGATCGTGGTGGTGGAGAACGTCGAGCGGGTGATGGCGGAAGAGGGGCTGTCGCCGAAGGAAGCAACCCGCAAGGCGATGGGCCAGATCACCGGCGCGCTGGTGGGCGTGGCGCTCGTGCTGTCGGCGGTGTTCGTGCCGGTGGCGTTCTCGGGCGGCTCGGTGGGCGCGATCTATCGTCAGTTCTCGCTGACGATCGTGTCGGCGATGGTGCTGTCGGTGCTCGTCGCGTTGATTCTGACGCCGGCGCTGTGCGCGACGATCCTCAAGCCGATTCCGCAGGGTCACCACGAAGAGAAGAAGGGCTTCTTCGGCTGGTTCAACCGCACGTTCAACCAGAGCCGCGACAAGTACCACGTCGGCGTGCACCACGTGATCAAGCGCTCGGGCCGCTGGCTCATCATCTACCTGGTCGTGATCGTCGCGGTCGGCCTGCTGTTCGTGCGCCTGCCGAAGTCGTTCCTGCCGGATGAAGACCAGGGCCTGATGTTCGTGATCGTGCAGACGCCGTCCGGCTCGACGCAGGAAACCACCGCGAAGACGCTCGCGAACATTTCCGACTACCTGCTGAAGGACGAGAAGGATATCGTCGAATCCGCGTTCACGGTCAACGGCTTCAGCTTCGCGGGCCGCGGCCAGAACTCGGGCCTCGTGTTCGTCAGGCTGAAGGACTATGCGAAGCGTCAGCACGCAAACCAGAAGGTCCAGGCGCTGATCGGCCGGATGTTCGGGCGCTATGCGGGTTACAAGGACGCGCTCGTGATTCCGTTCAACCCGCCGTCGATTCCGGAGCTCGGCACCGCCGCCGGCTTCGACTTCGAGCTGACGGACAACGCGGGGGTCGGCCACGACGCGCTGATGGCCGCGCGCAACCAGCTGCTCGGGATGGCCTCGAAGGATCCGACGCTGCAGGGCGTGCGTCCGAACGGCCTGAACGATACGCCGCAGTACAAGGTGAACATCGACCGCGAGAAGGCGAATGCGCTCGGCGTCACCGCGTCGGCGATCGACCAGACGTTCTCGATCGCGTGGGCATCGCAGTACGTGAACAACTTCCTCGACACCGACGGCCGGATCAAGAAGGTCTACGTGCAGTCCGATGCGCCGTTCCGGATGACGCCGGAAGACCTGAACATCTGGTACGTGCGCAACGGCTCGGGCGGGATGGTGCCGTTCAGCGCGTTCGCGACCGGTCACTGGACGTATGGTTCGCCGAAGCTCGAGCGTTACAACGGCATCTCGGCGATGGAAATCCAGGGCCAGGCCGCACCGGGCAAGTCGACCGGCCAGGCGATGGCGGCGATGGAAGCGCTCGCGAAGAAGCTGCCGGACGGCGTCGGCTATTCGTGGACGGGGCTGTCGTACCAGGAAATCCAGTCGGGTTCGCAGGCGCCGATCCTGTACGCGATCTCGATCCTCGTCGTGTTCCTGTGTCTCGCGGCACTGTATGAAAGCTGGTCGATCCCGTTCTCGGTGATCATGGTCGTGCCGCTCGGCGTGATCGGCGCACTGCTCGCGGCGACGATGCGCGGCCTCGAGAACGACGTGTTCTTCCAGGTCGGCCTGCTGACCACCGTGGGCTTGTCGGCGAAGAACGCGATCCTGATCGTCGAGTTCGCGCGCGAACTGCAGCAGACGGAGAAGATGGGGCCGATCGAGGCCGCGCTGGAAGCGGCGCGCCTGCGGCTGCGTCCGATCCTGATGACGTCGCTCGCGTTCATTCTCGGCGTGATGCCGCTCGCGATCAGCAACGGCGCGGGTTCGGCGAGCCAGCACGCGATCGGCACGGGCGTGATCGGCGGGATGATCACCGCGACGTTCCTCGCGATCTTCATGATCCCGATGTTCTTCGTGAAGATCCGCGCGATCTTCAGCGGCGAGAAGGAAGACGTCGACGAGGCGCTGCGTCTTGCGCAGGACCACATG---------CACGAGGCGGAGAAGGGC---------------------------------AGCCACGGC------------------------------------------------------------------------------------------------------------------------------------------GAC---GACGAGAAGAAGGGGCAG---------
>RND4__GCA_001534185.1
ATGGCAAAGTTTTTTATCGATCGCCCGATCTTCGCGTGGGTGATCGCCATCATCCTGATGCTGGCCGGGGTCGCGGCGATCTTCACGCTGCCGATCTCGCAGTATCCGACGATCGCCCCGCCATCGATCCAGATCACCGCGAACTATCCGGGCGCTTCCGCGAAGACGGTGGAAGACACGGTGACGCAGGTGATCGAGCAGCAGATGAGCGGTCTCGACAACTTCCTGTACATGTCGTCGACGAGTGACGACTCGGGCACCGCGACGATCACGCTGACGTTCGCGCCGGGCACCAACGCCGATATCGCGCAGGTGCAGGTGCAGAACAAGCTGTCGCTCGCGACGCCGATCCTGCCGCAGGTCGTGCAGCAGCTCGGCCTGTCGGTGACGAAGTCGAGCAGCAGCTTCCTGCTGGTGCTCGCCTTCACGTCCGAAGACGGCAGCATGAACCGCTACGACCTCGCGAACTACGTCGCGTCGCACGTGAAGGATCCGATCAGCCGTCTCAACGGCGTCGGTACCGTCACGCTGTTCGGCTCGCAGTACGCGATGCGGATCTGGCTCGATCCGAACCGCCTGACCAACTACGGCCTCACGCCGGTCGACGTGACGAGCGCGATCAGCTCGCAGAACGTGCAGGTCGCGGGCGGCCAGCTCGGCGGCACGCCGGCGAAGCCGGGCACCATGCTGCAGGCGACGATCACCGAGGCGACGCTGCTGCGCACGCCGGAGGAGTTCGGCAACATCCTGCTGAAGGTCAACCAGGACGGTTCGCAGGTGCGCCTGAAGGATGTCGGGCATGTCGCGCTCGGCGCGGAAAACTACAACTTCGACACCAAGTACAACGGCAAGCCGAGCGCGGCGCTGGGCATCCAGCTCGCGACCAACGCGAACGCGCTCGCGACGGCGAAGGCGGTGCGCCAGCAGGTGGACACGCTGTCGAAGTACTTCCCGCACGGCCTGTCGGTGGCGTATCCGTATGACACGACGCCGTTCGTGAAGCTGTCGATCGAGGAAGTGGTCAAGACGCTGCTGGAAGGCATCGTGCTCGTGTTCCTCGTGATGTACCTGTTCCTGCAGAACCTGCGGGCGACGATCATCCCGACGATCGCAGTGCCGGTGGTGCTGCTCGGCACGTTCGCGATCATGTCGATGGTGGGCTTCTCGATCAACACGCTGTCGATGTTCGGCCTCGTGCTCGCGATCGGCCTGCTGGTGGACGATGCGATCGTGGTGGTGGAGAACGTCGAGCGGGTGATGGCGGAAGAGGGGCTGTCGCCGAAGGAAGCAACCCGCAAGGCGATGGGCCAGATCACCGGCGCGCTGGTGGGCGTGGCGCTCGTGCTGTCGGCGGTGTTCGTGCCGGTGGCGTTCTCGGGCGGCTCGGTGGGCGCGATCTATCGTCAGTTCTCGCTGACGATCGTGTCGGCGATGGTGCTGTCGGTGCTCGTCGCGTTGATTCTGACGCCGGCGCTGTGCGCGACGATCCTCAAGCCGATTCCGCAGGGTCACCACGAAGAGAAGAAGGGCTTCTTCGGCTGGTTCAACCGCACGTTCAACCAGAGCCGCGACAAGTACCACGTCGGCGTGCACCACGTGATCAAGCGCTCGGGCCGCTGGCTCATCATCTACCTGGTCGTGATCGTCGCGGTCGGCCTGCTGTTCGTGCGCCTGCCGAAGTCGTTCCTGCCGGATGAAGACCAGGGCCTGATGTTCGTGATCGTGCAGACGCCGTCCGGCTCGACGCAGGAAACCACCGCGAAGACGCTCGCGAACATTTCCGACTACCTGCTGAAGGACGAGAAGGATATCGTCGAATCCGCGTTCACGGTCAACGGCTTCAGCTTCGCGGGCCGCGGCCAGAACTCGGGCCTCGTGTTCGTCAGGCTGAAGGACTATGCGAAGCGTCAGCACGCGAACCAGAAGGTCCAGGCGCTGATCGGCCGGATGTTCGGGCGCTATGCGGGTTACAAGGACGCGCTCGTGATTCCGTTCAACCCGCCGTCGATTCCGGAACTCGGCACCGCCGCCGGCTTCGACTTCGAGCTGACGGACAACGCGGGGGTTGGCCACGACGCGCTGATGGCCGCGCGCAACCAGCTGCTCGGGATGGCCTCGAAGGATCCGACGCTGCAGGGCGTGCGTCCGAACGGCCTGAACGATACGCCGCAGTACAAGGTGAACATCGACCGCGAGAAGGCGAATGCGCTCGGCGTCACCGCGTCGGCGATCGACCAGACGTTCTCGATCGCGTGGGCATCGCAGTACGTGAACAACTTCCTCGACACCGACGGCCGGATCAAGAAGGTCTACGTGCAGTCCGATGCGCCGTTCCGGATGACGCCGGAAGACCTGAACATCTGGTACGTGCGCAACGGCTCGGGCGGGATGGTGCCGTTCAGCGCGTTCGCGACCGGTCACTGGACGTATGGTTCGCCGAAGCTCGAGCGTTACAACGGCATCTCGGCGATGGAAATCCAGGGCCAGGCCGCACCGGGCAAGTCGACCGGCCAGGCGATGGCGGCGATGGAAGCGCTCGCGAAGAAGCTGCCGGACGGCGTCGGCTATTCGTGGACGGGGCTGTCGTACCAGGAAATCCAGTCGGGTTCGCAGGCGCCGATCCTGTACGCGATCTCGATCCTCGTCGTGTTCCTGTGTCTCGCGGCACTGTATGAAAGCTGGTCGATCCCGTTCTCGGTGATCATGGTCGTGCCGCTCGGCGTGATCGGCGCACTGCTCGCGGCGACGATGCGCGGTCTGGAAAACGACGTGTTCTTCCAGGTCGGCCTGCTGACCACCGTGGGCTTGTCGGCGAAGAACGCGATCCTGATCGTCGAGTTTGCGCGCGAACTGCAGCAGACGGAGAAGATGGGGCCGATCGAGGCCGCGCTGGAAGCGGCGCGCCTGCGGCTGCGTCCGATCCTGATGACGTCGCTCGCGTTCATTCTCGGCGTGATGCCGCTCGCGATCAGCAACGGCGCGGGTTCGGCGAGCCAGCACGCGATCGGCACGGGCGTGATCGGCGGGATGATCACCGCGACGTTCCTCGCGATCTTCATGATCCCGATGTTCTTCGTGAAGATCCGCGCGATCTTCAGCGGCGAGAAGGAAGACGTCGACGAGGCGCTGCGTCTTGCGCAGGACCACATG---------CACGAGGCGGAGAAGGGC---------------------------------AGCCACGGC------------------------------------------------------------------------------------------------------------------------------------------GAC---GACGAGAAGAAGGGGCAG---------
>RND4__GCA_000152585.1
ATGGCAAAGTTTTTTATCGATCGCCCGATCTTCGCGTGGGTGATCGCCATCATCCTGATGCTGGCCGGGGTTGCGGCGATCTTCACGTTGCCGATCGCGCAGTACCCGACGATCGCGCCGCCGTCGATCCAGATCAGCGCGAACTATCCGGGTGCTTCCGCGAAGACGGTGGAAGACACGGTGACGCAGGTGATCGAGCAGCAGATGAGCGGTCTCGACAACTTCCTGTACATGTCGTCGACCAGTGACGACTCGGGCACCGCGACGATCACGCTGACCTTCGCGCCGGGCACGAACCCCGACATCGCGCAGGTGCAGGTGCAGAACAAGCTGTCGCTCGCGACGCCGATCCTGCCGCAGGTGGTCCAGCAGCTCGGCCTGAAGGTGACGAAGTCGAGCAGCAGCTTCCTGCTCGTGCTCGCGTTCAACTCCGAGGACGGCAGCATGAACCGCTACGACCTCGCGAACTACGTCGCGTCGCACGTGCAGGATCCGATCAGCCGTCTGAACGGCGTCGGCACCGTCACGCTGTTCGGCTCGCAGTACGCGATGCGCGTTTGGCTCGATCCGGTCAAGCTGACGAACTACGGGCTCACGCCGGTCGACGTGACGTCGGCGATCAGCGCGCAGAACGTGCAGGTCGCAGGCGGCCAGATCGGCGGCACGCCGGCGAAACCCGGCACGCTGCTGCAGGCGACGATCACCGAGGCGACGCTGCTGCGCACGCCGGCCGAGTTCGGCAACATCCTGCTGAAGGTGAACCAGGACGGCTCGCAGGTGCGCCTGAAGGACGTTGCGCAGATCGGCCTCGGCGCCGAGAACTACAACTTCGACACGAAGTACAACGGGCAGCCGTCCGCGGCGCTCGGTATCCAGCTCGCGACGAACGCGAACGCGCTCGCGACCGCGAAGGCCGTGCGCGCGAAGATCGACGAGCTGTCGAAGTACTTCCCGCACGGTCTCGTCGTCAAGTATCCGTACGACACGACGCCGTTCGTGAAGCTGTCGATCGAGGAAGTGGTCAAGACGCTGCTCGAAGGGATCGTGCTCGTGTTCCTCGTGATGTATCTGTTCCTGCAGAACCTGCGGGCGACGATCATCCCGACGATCGCGGTGCCGGTCGTGCTGCTCGGCACGTTCGCGATCATGTCGCTGGTCGGCTTCTCGATCAACACGCTGTCGATGTTCGGCCTCGTGCTCGCGATCGGTCTGCTCGTCGACGATGCGATCGTCGTGGTCGAGAACGTCGAGCGCGTGATGGCCGAAGAGGGGCTCGGACCGAAGGAGGCGACCCGCAAGGCGATGGGCCAGATCACCGGCGCACTCGTCGGCGTCGCGCTCGTGCTGTCCGCGGTGTTCGTGCCGGTCGCGTTCTCCGGCGGGTCGGTCGGCGCGATCTACCGGCAGTTCTCGCTGACGATCGTGTCCGCGATGGTGCTGTCGGTGCTCGTCGCGCTGATTCTGACGCCCGCGCTGTGCGCGACGATCCTCAAGCCGATCCCGCAGGGGCATCACGAAGAGAAGAAGGGCTTCTTCGGCTGGTTCAACCGCACGTTCAACGCGAGCCGCGACAAGTACCACGTCGGCGTGCATCACGTGATCAAGCGCTCGGGCCGCTGGCTGATCATCTATCTGGTCGTGATCGTCGCGGTCGGCCTGCTGTTCGTGCGCCTGCCGAAGTCGTTCCTGCCCGATGAAGACCAGGGCCTGATGTTCGTGATCGTGCAGACGCCTTCCGGCTCGACGCAGGAAACCACCGCGCGGACGCTCGCGAACATCACCGACTATCTGCTGAAGGACGAGAAGGACATCGTCGAGTCGGCGTTCACGGTGAACGGCTTCAGCTTCGCGGGTCGCGGCCAGAACTCCGGTCTCGTGTTCGTGCGCCTGAAGGACTACGCGCAGCGTCAGCATGCGGACCAGAAGGTGCAGGCGCTGATCGGGCGGATGTTCGGCCGCTACGCCGGCTACAAGGACGCGATGGTCATTCCGTTCAATCCGCCGTCGATTCCTGAACTGGGCACGGCCGCCGGCTTCGACTTCGAGCTGACGGACAACGCCGGTCTCGGCCACGACGCGCTGATGGCCGCGCGCAACCAGCTGCTCGGGATGGCCGCGAAGGATCCGACGCTGCAGGGCGTGCGCCCGAACGGCCTGAACGACACGCCGCAGTACAAGGTCGACATCGATCGCGAGAAGGCGAACGCGCTCGGCGTGACCGCGGATGCGATCGACCAGACGTTCTCGATCGCGTGGGCGTCGAAGTACGTGAACAACTTCCTCGACACCGACGGCCGGATCAAGAAGGTGTACGTGCAGTCGGACGCGCCGTTCCGGATGACGCCGGAAGACCTGAACATCTGGTACGTGCGCAACGGATCGGGCGGGATGGTGCCGTTCGGCGCGTTCGCGACCGGTCACTGGACGTACGGTTCGCCGAAGCTCGAGCGCTACAACGGGATCTCCGCGATGGAAATCCAGGGGCAGGCCGCACCGGGCAAGTCGACCGGCCAGGCGATGGCCGCGATGGAAGCGCTCGCGACGAAGCTGCCGACCGGCATCGGCTACTCGTGGACGGGCCTGTCGTTCCAGGAAATCCAGTCCGGCTCGCAGGCGCCGATCCTGTATGCGATCTCGATTCTCGTCGTGTTCCTGTGTCTGGCGGCCCTGTATGAAAGCTGGTCGATCCCGTTCTCGGTGATCATGGTCGTGCCGCTCGGCGTGATCGGCGCGCTGCTGGCCGCGACGCTGCGCGGCCTCGAGAACGACGTGTTCTTCCAGGTCGGCCTGCTGACCACCGTCGGTCTGTCCGCGAAGAACGCGATTCTGATCGTCGAGTTCGCGCGCGAGCTGCAGGAGTCGGAGAAGATGGGGCCGATCGAGGCTGCGCTGGAAGCGGCGCGCCTGCGGCTGCGTCCGATCCTGATGACGTCGCTCGCGTTCATTCTCGGCGTGCTGCCGCTCGCGATCAGCAACGGCGCGGGTTCCGCGAGCCAGCACGCGATCGGCACGGGCGTGATCGGCGGGATGATCACGGCGACGTTCCTCGCGATCTTCATGATCCCGATGTTCTTCGTGAAGATCCGTGCGATCTTCAGCGGCGAGAAGGAAGACGTCGACGAGGCGCTGCGTCTGGCTCAGGCGCACTCG---------CACCACGAAGAGAAGCCG---------------------------------GGCAACGGC------------------------------------------------------------------------------------------------------------------------------------------GAC---GAAGGCAACAAGGGACAG---------
>RND4__GCA_000497165.1
ATGGCAAAGTTTTTTATCGATCGCCCGATCTTCGCGTGGGTGATCGCCATCATCCTGATGCTGGCCGGGGTTGCGGCGATCTTCACGTTGCCGATCGCGCAGTACCCGACGATCGCGCCGCCGTCGATCCAGATCAGCGCGAACTATCCGGGTGCTTCCGCGAAGACGGTGGAAGACACGGTGACGCAGGTGATCGAGCAGCAGATGAGCGGTCTCGACAACTTCCTGTACATGTCGTCGACCAGTGACGACTCGGGCACCGCGACGATCACGCTGACCTTCGCGCCGGGCACGAACCCCGACATCGCGCAGGTGCAGGTGCAGAACAAGCTGTCGCTCGCGACGCCGATCCTGCCGCAGGTGGTCCAGCAGCTCGGCCTGAAGGTGACGAAGTCGAGCAGCAGCTTCCTGCTCGTGCTCGCGTTCAACTCCGAGGACGGCAGCATGAACCGCTACGACCTCGCGAACTACGTCGCGTCGCACGTGCAGGATCCGATCAGCCGTCTGAACGGCGTCGGCACCGTCACGCTGTTCGGCTCGCAGTACGCGATGCGCGTTTGGCTCGATCCGGTCAAGCTGACGAACTACGGGCTCACGCCGGTCGACGTGACGTCGGCGATCAGCGCGCAGAACGTGCAGGTCGCAGGCGGCCAGATCGGCGGCACGCCGGCGAAACCCGGCACGCTGCTGCAGGCGACGATCACCGAGGCGACGCTGCTGCGCACGCCGGCCGAGTTCGGCAACATCCTGCTGAAGGTGAACCAGGACGGCTCGCAGGTGCGCCTGAAGGACGTTGCGCAGATCGGCCTCGGCGCCGAGAACTACAACTTCGACACGAAGTACAACGGGCAGCCGTCCGCGGCGCTCGGTATCCAGCTCGCGACGAACGCGAACGCGCTCGCGACCGCGAAGGCCGTGCGCGCGAAGATCGACGAGCTGTCGAAGTACTTCCCGCACGGTCTCGTCGTCAAGTATCCGTACGACACGACGCCGTTCGTGAAGCTGTCGATCGAGGAAGTGGTCAAGACGCTGCTCGAAGGGATCGTGCTCGTGTTCCTCGTGATGTATCTGTTCCTGCAGAACCTGCGGGCGACGATCATCCCGACGATCGCGGTGCCGGTCGTGCTGCTCGGCACGTTCGCGATCATGTCGCTGGTCGGCTTCTCGATCAACACGCTGTCGATGTTCGGCCTCGTGCTCGCGATCGGTCTGCTCGTCGACGATGCGATCGTCGTGGTCGAGAACGTCGAGCGCGTGATGGCCGAAGAGGGGCTCGGACCGAAGGAGGCGACCCGCAAGGCGATGGGCCAGATCACCGGCGCACTCGTCGGCGTCGCGCTCGTGCTGTCCGCGGTGTTCGTGCCGGTCGCGTTCTCCGGCGGGTCGGTCGGCGCGATCTACCGGCAGTTCTCGCTGACGATCGTGTCCGCGATGGTGCTGTCGGTGCTCGTCGCGCTGATTCTGACGCCCGCGCTGTGCGCGACGATCCTCAAGCCGATCCCGCAGGGGCATCACGAAGAGAAGAAGGGCTTCTTCGGCTGGTTCAACCGCACGTTCAACGCGAGCCGCGACAAGTACCACGTCGGCGTGCATCACGTGATCAAGCGCTCGGGCCGCTGGCTGATCATCTATCTGGTCGTGATCGTCGCGGTCGGCCTGCTGTTCGTGCGCCTGCCGAAGTCGTTCCTGCCCGATGAAGACCAGGGCCTGATGTTCGTGATCGTGCAGACGCCTTCCGGCTCGACGCAGGAAACCACCGCGCGGACGCTCGCGAACATCACCGACTATCTGCTGAAGGACGAGAAGGACATCGTCGAGTCGGCGTTCACGGTGAACGGCTTCAGCTTCGCGGGTCGCGGCCAGAACTCCGGTCTCGTGTTCGTGCGCCTGAAGGACTACGCGCAGCGTCAGCATGCGGACCAGAAGGTGCAGGCGCTGATCGGGCGGATGTTCGGCCGCTACGCCGGCTACAAGGACGCGATGGTCATTCCGTTCAATCCGCCGTCGATTCCTGAACTGGGCACGGCCGCCGGCTTCGACTTCGAGCTGACGGACAACGCCGGTCTCGGCCACGACGCGCTGATGGCCGCGCGCAACCAGCTGCTCGGGATGGCCGCGAAGGATCCGACGCTGCAGGGCGTGCGCCCGAACGGCCTGAACGACACGCCGCAGTACAAGGTCGACATCGATCGCGAGAAGGCGAACGCGCTCGGCGTGACCGCGGATGCGATCGACCAGACGTTCTCGATCGCGTGGGCGTCGAAGTACGTGAACAACTTCCTCGACACCGACGGCCGGATCAAGAAGGTGTACGTGCAGTCGGACGCGCCGTTCCGGATGACGCCGGAAGACCTGAACATCTGGTACGTGCGCAACGGATCGGGCGGGATGGTGCCGTTCGGCGCGTTCGCGACCGGTCACTGGACGTACGGTTCGCCGAAGCTCGAGCGCTACAACGGGATCTCCGCGATGGAAATCCAGGGGCAGGCCGCACCGGGCAAGTCGACCGGCCAGGCGATGGCCGCGATGGAAGCGCTCGCGACGAAGCTGCCGACCGGCATCGGCTACTCGTGGACGGGCCTGTCGTTCCAGGAAATCCAGTCCGGCTCGCAGGCGCCGATCCTGTATGCGATCTCGATTCTCGTCGTGTTCCTGTGTCTGGCGGCCCTGTATGAAAGCTGGTCGATCCCGTTCTCGGTGATCATGGTCGTGCCGCTCGGCGTGATCGGCGCGCTGCTGGCCGCGACGCTGCGCGGCCTCGAGAACGACGTGTTCTTCCAGGTCGGCCTGCTGACCACCGTCGGTCTGTCCGCGAAGAACGCGATTCTGATCGTCGAGTTCGCGCGCGAGCTGCAGGAGTCGGAGAAGATGGGGCCGATCGAGGCTGCGCTGGAAGCGGCGCGCCTGCGGCTGCGTCCGATCCTGATGACGTCGCTCGCGTTCATTCTCGGCGTGCTGCCGCTCGCGATCAGCAACGGCGCGGGTTCCGCGAGCCAGCACGCGATCGGCACGGGCGTGATCGGCGGGATGATCACGGCGACGTTCCTCGCGATCTTCATGATCCCGATGTTCTTCGTGAAGATCCGTGCGATCTTCAGCGGCGAGAAGGAAGACGTCGACGAGGCGCTGCGTCTGGCTCAGGCGCACTCG---------CACCACGAAGAGAAGCCG---------------------------------GGCAACGGC------------------------------------------------------------------------------------------------------------------------------------------GAC---GAAGGCAACAAGGGACAG---------
>RND4__GCA_000959505.1
ATGGCAAAGTTTTTTATCGATCGCCCGATCTTCGCGTGGGTGATCGCCATCATCCTGATGCTGGCCGGGGTTGCGGCGATCTTCACGTTGCCGATCGCGCAGTACCCGACGATCGCGCCGCCGTCGATCCAGATCAGCGCGAACTATCCGGGTGCTTCCGCGAAGACGGTGGAAGACACGGTGACGCAGGTGATCGAGCAGCAGATGAGCGGTCTCGACAACTTCCTGTACATGTCGTCGACCAGTGACGACTCGGGCACCGCGACGATCACGCTGACCTTCGCGCCGGGCACGAACCCCGACATCGCGCAGGTGCAGGTGCAGAACAAGCTGTCGCTCGCGACGCCGATCCTGCCGCAGGTGGTCCAGCAGCTCGGCCTGAAGGTGACGAAGTCGAGCAGCAGCTTCCTGCTCGTGCTCGCGTTCAACTCCGAGGACGGCAGCATGAACCGCTACGACCTCGCGAACTACGTCGCGTCGCACGTGCAGGATCCGATCAGCCGTCTGAACGGCGTCGGCACCGTCACGCTGTTCGGCTCGCAGTACGCGATGCGCGTTTGGCTCGATCCGGTCAAGCTGACGAACTACGGGCTCACGCCGGTCGACGTGACGTCGGCGATCAGCGCGCAGAACGTGCAGGTCGCAGGCGGCCAGATCGGCGGCACGCCGGCGAAACCCGGCACGCTGCTGCAGGCGACGATCACCGAGGCGACGCTGCTGCGCACGCCGGCCGAGTTCGGCAACATCCTGCTGAAGGTGAACCAGGACGGCTCGCAGGTGCGCCTGAAGGACGTTGCGCAGATCGGCCTCGGCGCCGAGAACTACAACTTCGACACGAAGTACAACGGGCAGCCGTCCGCGGCGCTCGGTATCCAGCTCGCGACGAACGCGAACGCGCTCGCGACCGCGAAGGCCGTGCGCGCGAAGATCGACGAGCTGTCGAAGTACTTCCCGCACGGTCTCGTCGTCAAGTATCCGTACGACACGACGCCGTTCGTGAAGCTGTCGATCGAGGAAGTGGTCAAGACGCTGCTCGAAGGGATCGTGCTCGTGTTCCTCGTGATGTATCTGTTCCTGCAGAACCTGCGGGCGACGATCATCCCGACGATCGCGGTGCCGGTCGTGCTGCTCGGCACGTTCGCGATCATGTCGCTGGTCGGCTTCTCGATCAACACGCTGTCGATGTTCGGCCTCGTGCTCGCGATCGGTCTGCTCGTCGACGATGCGATCGTCGTGGTCGAGAACGTCGAGCGCGTGATGGCCGAAGAGGGGCTCGGACCGAAGGAGGCGACCCGCAAGGCGATGGGCCAGATCACCGGCGCACTCGTCGGCGTCGCGCTCGTGCTGTCCGCGGTGTTCGTGCCGGTCGCGTTCTCCGGCGGGTCGGTCGGCGCGATCTACCGGCAGTTCTCGCTGACGATCGTGTCCGCGATGGTGCTGTCGGTGCTCGTCGCGCTGATTCTGACGCCCGCGCTGTGCGCGACGATCCTCAAGCCGATCCCGCAGGGGCATCACGAAGAGAAGAAGGGCTTCTTCGGCTGGTTCAACCGCACGTTCAACGCGAGCCGCGACAAGTACCACGTCGGCGTGCATCACGTGATCAAGCGCTCGGGCCGCTGGCTGATCATCTATCTGGTCGTGATCGTCGCGGTCGGCCTGCTGTTCGTGCGCCTGCCGAAGTCGTTCCTGCCCGATGAAGACCAGGGCCTGATGTTCGTGATCGTGCAGACGCCTTCCGGCTCGACGCAGGAAACCACCGCGCGGACGCTCGCGAACATCACCGACTATCTGCTGAAGGACGAGAAGGACATCGTCGAGTCGGCGTTCACGGTGAACGGCTTCAGCTTCGCGGGTCGCGGCCAGAACTCCGGTCTCGTGTTCGTGCGCCTGAAGGACTACGCGCAGCGTCAGCATGCGGACCAGAAGGTGCAGGCGCTGATCGGGCGGATGTTCGGCCGCTACGCCGGCTACAAGGACGCGATGGTCATTCCGTTCAATCCGCCGTCGATTCCTGAACTGGGCACGGCCGCCGGCTTCGACTTCGAGCTGACGGACAACGCCGGTCTCGGCCACGACGCGCTGATGGCCGCGCGCAACCAGCTGCTCGGGATGGCCGCGAAGGATCCGACGCTGCAGGGCGTGCGCCCGAACGGCCTGAACGACACGCCGCAGTACAAGGTCGACATCGATCGCGAGAAGGCGAACGCGCTCGGCGTGACCGCGGATGCGATCGACCAGACGTTCTCGATCGCGTGGGCGTCGAAGTACGTGAACAACTTCCTCGACACCGACGGCCGGATCAAGAAGGTGTACGTGCAGTCGGACGCGCCGTTCCGGATGACGCCGGAAGACCTGAACATCTGGTACGTGCGCAACGGATCGGGCGGGATGGTGCCGTTCGGCGCGTTCGCGACCGGTCACTGGACGTACGGTTCGCCGAAGCTCGAGCGCTACAACGGGATCTCCGCGATGGAAATCCAGGGGCAGGCCGCACCGGGCAAGTCGACCGGCCAGGCGATGGCCGCGATGGAAGCGCTCGCGACGAAGCTGCCGACCGGCATCGGCTACTCGTGGACGGGCCTGTCGTTCCAGGAAATCCAGTCCGGCTCGCAGGCGCCGATCCTGTATGCGATCTCGATTCTCGTCGTGTTCCTGTGTCTGGCGGCCCTGTATGAAAGCTGGTCGATCCCGTTCTCGGTGATCATGGTCGTGCCGCTCGGCGTGATCGGCGCGCTGCTGGCCGCGACGCTGCGCGGCCTCGAGAACGACGTGTTCTTCCAGGTCGGCCTGCTGACCACCGTCGGTCTGTCCGCGAAGAACGCGATTCTGATCGTCGAGTTCGCGCGCGAGCTGCAGGAGTCGGAGAAGATGGGGCCGATCGAGGCTGCGCTGGAAGCGGCGCGCCTGCGGCTGCGTCCGATCCTGATGACGTCGCTCGCGTTCATTCTCGGCGTGCTGCCGCTCGCGATCAGCAACGGCGCGGGTTCCGCGAGCCAGCACGCGATCGGCACGGGCGTGATCGGCGGGATGATCACGGCGACGTTCCTCGCGATCTTCATGATCCCGATGTTCTTCGTGAAGATCCGTGCGATCTTCAGCGGCGAGAAGGAAGACGTCGACGAGGCGCTGCGTCTGGCTCAGGCGCACTCG---------CACCACGAAGAGAAGCCG---------------------------------GGCAACGGC------------------------------------------------------------------------------------------------------------------------------------------GAC---GAAGGCAACAAGGGACAG---------
>RND4__GCA_000974835.1
ATGGCAAAGTTTTTTATCGATCGCCCGATCTTCGCGTGGGTGATCGCCATCATCCTGATGCTGGCCGGGGTTGCGGCGATCTTCACGTTGCCGATCGCGCAGTACCCGACGATCGCGCCGCCGTCGATCCAGATCAGCGCGAACTATCCGGGTGCTTCCGCGAAGACGGTGGAAGACACGGTGACGCAGGTGATCGAGCAGCAGATGAGCGGTCTCGACAACTTCCTGTACATGTCGTCGACCAGTGACGACTCGGGCACCGCGACGATCACGCTGACCTTCGCGCCGGGCACGAACCCCGACATCGCGCAGGTGCAGGTGCAGAACAAGCTGTCGCTCGCGACGCCGATCCTGCCGCAGGTGGTCCAGCAGCTCGGCCTGAAGGTGACGAAGTCGAGCAGCAGCTTCCTGCTCGTGCTCGCGTTCAACTCCGAGGACGGCAGCATGAACCGCTACGACCTCGCGAACTACGTCGCGTCGCACGTGCAGGATCCGATCAGCCGTCTGAACGGCGTCGGCACCGTCACGCTGTTCGGCTCGCAGTACGCGATGCGCGTTTGGCTCGATCCGGTCAAGCTGACGAACTACGGGCTCACGCCGGTCGACGTGACGTCGGCGATCAGCGCGCAGAACGTGCAGGTCGCAGGCGGCCAGATCGGCGGCACGCCGGCGAAACCCGGCACGCTGCTGCAGGCGACGATCACCGAGGCGACGCTGCTGCGCACGCCGGCCGAGTTCGGCAACATCCTGCTGAAGGTGAACCAGGACGGCTCGCAGGTGCGCCTGAAGGACGTTGCGCAGATCGGCCTCGGCGCCGAGAACTACAACTTCGACACGAAGTACAACGGGCAGCCGTCCGCGGCGCTCGGTATCCAGCTCGCGACGAACGCGAACGCGCTCGCGACCGCGAAGGCCGTGCGCGCGAAGATCGACGAGCTGTCGAAGTACTTCCCGCACGGTCTCGTCGTCAAGTATCCGTACGACACGACGCCGTTCGTGAAGCTGTCGATCGAGGAAGTGGTCAAGACGCTGCTCGAAGGGATCGTGCTCGTGTTCCTCGTGATGTATCTGTTCCTGCAGAACCTGCGGGCGACGATCATCCCGACGATCGCGGTGCCGGTCGTGCTGCTCGGCACGTTCGCGATCATGTCGCTGGTCGGCTTCTCGATCAACACGCTGTCGATGTTCGGCCTCGTGCTCGCGATCGGTCTGCTCGTCGACGATGCGATCGTCGTGGTCGAGAACGTCGAGCGCGTGATGGCCGAAGAGGGGCTCGGACCGAAGGAGGCGACCCGCAAGGCGATGGGCCAGATCACCGGCGCACTCGTCGGCGTCGCGCTCGTGCTGTCCGCGGTGTTCGTGCCGGTCGCGTTCTCCGGCGGGTCGGTCGGCGCGATCTACCGGCAGTTCTCGCTGACGATCGTGTCCGCGATGGTGCTGTCGGTGCTCGTCGCGCTGATTCTGACGCCCGCGCTGTGCGCGACGATCCTCAAGCCGATCCCGCAGGGGCATCACGAAGAGAAGAAGGGCTTCTTCGGCTGGTTCAACCGCACGTTCAACGCGAGCCGCGACAAGTACCACGTCGGCGTGCATCACGTGATCAAGCGCTCGGGCCGCTGGCTGATCATCTATCTGGTCGTGATCGTCGCGGTCGGCCTGCTGTTCGTGCGCCTGCCGAAGTCGTTCCTGCCCGATGAAGACCAGGGCCTGATGTTCGTGATCGTGCAGACGCCTTCCGGCTCGACGCAGGAAACCACCGCGCGGACGCTCGCGAACATCACCGACTATCTGCTGAAGGACGAGAAGGACATCGTCGAGTCGGCGTTCACGGTGAACGGCTTCAGCTTCGCGGGTCGCGGCCAGAACTCCGGTCTCGTGTTCGTGCGCCTGAAGGACTACGCGCAGCGTCAGCATGCGGACCAGAAGGTGCAGGCGCTGATCGGGCGGATGTTCGGCCGCTACGCCGGCTACAAGGACGCGATGGTCATTCCGTTCAATCCGCCGTCGATTCCTGAACTGGGCACGGCCGCCGGCTTCGACTTCGAGCTGACGGACAACGCCGGTCTCGGCCACGACGCGCTGATGGCCGCGCGCAACCAGCTGCTCGGGATGGCCGCGAAGGATCCGACGCTGCAGGGCGTGCGCCCGAACGGCCTGAACGACACGCCGCAGTACAAGGTCGACATCGATCGCGAGAAGGCGAACGCGCTCGGCGTGACCGCGGATGCGATCGACCAGACGTTCTCGATCGCGTGGGCGTCGAAGTACGTGAACAACTTCCTCGACACCGACGGCCGGATCAAGAAGGTGTACGTGCAGTCGGACGCGCCGTTCCGGATGACGCCGGAAGACCTGAACATCTGGTACGTGCGCAACGGATCGGGCGGGATGGTGCCGTTCGGCGCGTTCGCGACCGGTCACTGGACGTACGGTTCGCCGAAGCTCGAGCGCTACAACGGGATCTCCGCGATGGAAATCCAGGGGCAGGCCGCACCGGGCAAGTCGACCGGCCAGGCGATGGCCGCGATGGAAGCGCTCGCGACGAAGCTGCCGACCGGCATCGGCTACTCGTGGACGGGCCTGTCGTTCCAGGAAATCCAGTCCGGCTCGCAGGCGCCGATCCTGTATGCGATCTCGATTCTCGTCGTGTTCCTGTGTCTGGCGGCCCTGTATGAAAGCTGGTCGATCCCGTTCTCGGTGATCATGGTCGTGCCGCTCGGCGTGATCGGCGCGCTGCTGGCCGCGACGCTGCGCGGCCTCGAGAACGACGTGTTCTTCCAGGTCGGCCTGCTGACCACCGTCGGTCTGTCCGCGAAGAACGCGATTCTGATCGTCGAGTTCGCGCGCGAGCTGCAGGAGTCGGAGAAGATGGGGCCGATCGAGGCTGCGCTGGAAGCGGCGCGCCTGCGGCTGCGTCCGATCCTGATGACGTCGCTCGCGTTCATTCTCGGCGTGCTGCCGCTCGCGATCAGCAACGGCGCGGGTTCCGCGAGCCAGCACGCGATCGGCACGGGCGTGATCGGCGGGATGATCACGGCGACGTTCCTCGCGATCTTCATGATCCCGATGTTCTTCGTGAAGATCCGTGCGATCTTCAGCGGCGAGAAGGAAGACGTCGACGAGGCGCTGCGTCTGGCTCAGGCGCACTCG---------CACCACGAAGAGAAGCCG---------------------------------GGCAACGGC------------------------------------------------------------------------------------------------------------------------------------------GAC---GAAGGCAACAAGGGACAG---------
>RND4__GCA_000182275.1
ATGGCAAAGTTTTTTATCGATCGCCCGATCTTCGCGTGGGTGATCGCCATCATCCTGATGCTGGCCGGGGTTGCGGCGATCTTCACGTTGCCGATCGCGCAGTACCCGACCATCGCGCCGCCGTCGATCCAGATCAGCGCGAACTATCCGGGTGCGTCCGCGAAGACGGTGGAAGACACGGTGACGCAGGTGATCGAGCAGCAGATGAGCGGGCTCGACAACTTCCTGTACATGTCGTCGACCAGTGACGACTCGGGCACCGCGACGATCACGCTGACCTTCGCGCCGGGCACCAACCCGGACATCGCGCAGGTCCAGGTGCAGAACAAGCTGTCGCTCGCGACGCCGATTCTGCCGCAGGTGGTTCAGCAGCTCGGTCTGAAGGTGACGAAGTCGAGCAGCAGCTTCCTGCTCGTGCTGGCGTTCAACTCCGAAGACGGCAGCATGAACCGCTACGACCTCGCGAACTATGTCGCGTCGCACGTGCAGGATCCGATCAGCCGTCTGAACGGCGTCGGTACCGTCACGCTGTTCGGCTCGCAGTACGCGATGCGCGTGTGGCTCGACCCGGTCAAGCTGACGAACTACGGGCTCACGCCGGTCGACGTGACGTCGGCGATCAGCGCGCAGAACGTGCAGGTCGCCGGCGGCCAGATCGGCGGCACGCCCGCGAAGCCGGGCACGCTGCTGCAGGCGACGATCACCGAGGCGACGCTGCTGCGTACGCCGGCCGAGTTCGGCAACATCCTGCTGAAGGTGAACCAGGACGGCTCGCAGGTGCGTCTGAAGGACGTCGCGCAGATCGGCCTCGGCGCCGAAAACTACAACTTCGATACGAAGTACAACGGCCAGCCGTCCGCGGCGCTCGGCATCCAGCTCGCCACGAACGCGAACGCGCTCGCGACCGCGAAGGCCGTGCGCGCGAAGGTCGACGAGCTGTCGAAATACTTCCCGCACGGGCTCGTCGTCAAGTATCCGTACGACACGACGCCGTTCGTGAAGCTGTCGATCGAGGAAGTGGTCAAGACGCTGCTCGAAGGTATCGTGCTCGTGTTCCTCGTGATGTATCTGTTCCTGCAGAACCTGCGGGCGACGATCATCCCGACGATCGCGGTGCCGGTCGTGCTGCTCGGTACGTTCGCGATCATGTCGCTCGTCGGCTTCTCGATCAACACGCTGTCGATGTTCGGCCTCGTGCTCGCGATCGGTCTGCTCGTCGACGATGCGATCGTCGTGGTCGAGAACGTCGAGCGCGTGATGGCGGAAGAGGGGCTCGGGCCGAAGGAGGCGACACGCAAGGCGATGGGCCAGATCACCGGCGCACTCGTCGGCGTCGCGCTCGTGCTGTCCGCCGTGTTCGTGCCGGTCGCGTTCTCCGGCGGTTCGGTCGGCGCGATCTACCGGCAGTTCTCGCTGACGATCGTGTCCGCGATGGTGCTGTCCGTGCTCGTCGCGCTGATTCTGACGCCGGCGCTGTGCGCGACGATCCTGAAGCCGATCCCGCAAGGCCATCACGAAGAGAAGAAGGGCTTCTTCGGCTGGTTCAACCGCACGTTCAACGCGAGCCGCGACAAGTACCACGTCGGCGTGCACCACGTGATCAAGCGGTCCGGCCGCTGGCTGATCATCTATCTGGTCGTGATCGTCGCGGTCGGCTTGCTGTTCGTGCGGCTGCCGAAGTCGTTCCTGCCCGATGAAGACCAGGGCCTGATGTTCGTGATCGTGCAGACGCCGTCCGGCTCGACGCAGGAAACCACGGCGAAGACGCTCGCGAACATCACCGACTATCTGCTCAAGGACGAGAAGGACATCGTCGAATCGGCGTTCACGGTGAACGGCTTCAGCTTCGCGGGCCGCGGCCAGAACTCCGGTCTCGTGTTCGTGCGCCTGAAGGACTACGCGCAGCGTCAGCACGCGGACCAGAAGGTGCAGGCGCTGATCGGACGGATGTTCGGCCGCTACTCGGGCTACAAGGACGCGATCGTCATTCCGTTCAACCCGCCGTCGATTCCGGAACTCGGCACGGCCGCCGGCTTCGACTTCGAGCTGACGGACAACGCCGGTCTCGGCCACGACGCGCTGATGGCCGCACGCAACCAGCTGCTCGGCATGGCCGCGAAGGATCCGACGCTGCAGGGCGTGCGTCCGAACGGCCTGAACGATACGCCGCAGTACAAGGTCGACATCGATCGCGAGAAGGCGAACGCGCTCGGCGTGACGGCGGATGCGATCGACCAGACGTTCTCGATCGCGTGGGCGTCGAAGTACGTGAACAACTTCCTCGACACCGACGGCCGGATCAAGAAGGTGTACGTGCAGTCCGACGCGCCGTTCCGGATGACGCCGGAAGACCTGAACATCTGGTACGTGCGCAACGGCTCGGGCGGGATGGTGCCGTTCGGCGCGTTCGCGACCGGCCACTGGACGTACGGTTCGCCGAAGCTCGAGCGTTACAACGGCATTTCGGCGATGGAAATCCAGGGTCAGGCCGCACCGGGCAAGTCGACCGGTCAGGCAATGGCCGCGATGGAAGCGCTCGCGACGAAGCTGCCGACCGGCATCGGCTACTCGTGGACGGGTCTGTCGTTCCAGGAAATCCAGTCGGGCTCGCAGGCGCCGATCCTGTACGCGATCTCGATCCTCGTCGTGTTCCTGTGTCTGGCGGCGCTGTACGAGAGCTGGTCGATTCCGTTCTCGGTGATCATGGTCGTGCCGCTCGGCGTGATCGGCGCGCTGCTCGCCGCGACGCTGCGCGGTCTGGAAAACGACGTGTTCTTCCAGGTCGGCCTGCTGACGACGGTCGGTCTGTCCGCGAAGAACGCGATTCTGATCGTCGAGTTCGCGCGCGAACTGCAGATGACGGAGAAGATGGGGCCGATCGAGGCCGCGCTCGAAGCGGCGCGTCTGCGGCTGCGCCCGATCCTGATGACGTCGCTCGCGTTCATTCTCGGCGTGCTGCCGCTCGCGATCAGCAACGGCGCGGGTTCGGCGAGCCAGCACGCGATCGGTACGGGCGTGATCGGCGGGATGATCACCGCGACGTTCCTCGCGATCTTCATGATCCCGATGTTCTTCGTGAAGATCCGTGCGATCTTCAGCGGCGAGAAGGAAGACGTCGACGAGGCGCTGCGCCTGGCTCAGGAGCACTCG---------CACCACGAAGAGAAGCCG---------------------------------GGCAACGGC------------------------------------------------------------------------------------------------------------------------------------------GAC---GAAGGCAACAAGGGACAG---------
>RND4__GCA_000182295.1
ATGGCAAAGTTTTTTATCGATCGCCCGATCTTCGCGTGGGTGATCGCCATCATCCTGATGCTGGCCGGGGTTGCGGCGATCTTCACGTTGCCGATCGCGCAGTACCCGACCATCGCGCCGCCGTCGATCCAGATCAGCGCGAACTATCCGGGTGCGTCCGCGAAGACGGTGGAAGACACGGTGACGCAGGTGATCGAGCAGCAGATGAGCGGGCTCGACAACTTCCTGTACATGTCGTCGACCAGTGACGACTCGGGCACCGCGACGATCACGCTGACCTTCGCGCCGGGCACCAACCCGGACATCGCGCAGGTCCAGGTGCAGAACAAGCTGTCGCTCGCGACGCCGATTCTGCCGCAGGTGGTTCAGCAGCTCGGTCTGAAGGTGACGAAGTCGAGCAGCAGCTTCCTGCTCGTGCTGGCGTTCAACTCCGAAGACGGCAGCATGAACCGCTACGACCTCGCGAACTATGTCGCGTCGCACGTGCAGGATCCGATCAGCCGTCTGAACGGCGTCGGTACCGTCACGCTGTTCGGCTCGCAGTACGCGATGCGCGTGTGGCTCGACCCGGTCAAGCTGACGAACTACGGGCTCACGCCGGTCGACGTGACGTCGGCGATCAGCGCGCAGAACGTGCAGGTCGCCGGCGGCCAGATCGGCGGCACGCCCGCGAAGCCGGGCACGCTGCTGCAGGCGACGATCACCGAGGCGACGCTGCTGCGTACGCCGGCCGAGTTCGGCAACATCCTGCTGAAGGTGAACCAGGACGGCTCGCAGGTGCGTCTGAAGGACGTCGCGCAGATCGGCCTCGGCGCCGAAAACTACAACTTCGATACGAAGTACAACGGCCAGCCGTCCGCGGCGCTCGGCATCCAGCTCGCCACGAACGCGAACGCGCTCGCGACCGCGAAGGCCGTGCGCGCGAAGGTCGACGAGCTGTCGAAATACTTCCCGCACGGGCTCGTCGTCAAGTATCCGTACGACACGACGCCGTTCGTGAAGCTGTCGATCGAGGAAGTGGTCAAGACGCTGCTCGAAGGTATCGTGCTCGTGTTCCTCGTGATGTATCTGTTCCTGCAGAACCTGCGGGCGACGATCATCCCGACGATCGCGGTGCCGGTCGTGCTGCTCGGTACGTTCGCGATCATGTCGCTCGTCGGCTTCTCGATCAACACGCTGTCGATGTTCGGCCTCGTGCTCGCGATCGGTCTGCTCGTCGACGATGCGATCGTCGTGGTCGAGAACGTCGAGCGCGTGATGGCGGAAGAGGGGCTCGGGCCGAAGGAGGCGACACGCAAGGCGATGGGCCAGATCACCGGCGCACTCGTCGGCGTCGCGCTCGTGCTGTCCGCCGTGTTCGTGCCGGTCGCGTTCTCCGGCGGTTCGGTCGGCGCGATCTACCGGCAGTTCTCGCTGACGATCGTGTCCGCGATGGTGCTGTCCGTGCTCGTCGCGCTGATTCTGACGCCGGCGCTGTGCGCGACGATCCTGAAGCCGATCCCGCAAGGCCATCACGAAGAGAAGAAGGGCTTCTTCGGCTGGTTCAACCGCACGTTCAACGCGAGCCGCGACAAGTACCACGTCGGCGTGCACCACGTGATCAAGCGGTCCGGCCGCTGGCTGATCATCTATCTGGTCGTGATCGTCGCGGTCGGCTTGCTGTTCGTGCGGCTGCCGAAGTCGTTCCTGCCCGATGAAGACCAGGGCCTGATGTTCGTGATCGTGCAGACGCCGTCCGGCTCGACGCAGGAAACCACGGCGAAGACGCTCGCGAACATCACCGACTATCTGCTCAAGGACGAGAAGGACATCGTCGAATCGGCGTTCACGGTGAACGGCTTCAGCTTCGCGGGCCGCGGCCAGAACTCCGGTCTCGTGTTCGTGCGCCTGAAGGACTACGCGCAGCGTCAGCACGCGGACCAGAAGGTGCAGGCGCTGATCGGACGGATGTTCGGCCGCTACTCGGGCTACAAGGACGCGATCGTCATTCCGTTCAACCCGCCGTCGATTCCGGAACTCGGCACGGCCGCCGGCTTCGACTTCGAGCTGACGGACAACGCCGGTCTCGGCCACGACGCGCTGATGGCCGCACGCAACCAGCTGCTCGGCATGGCCGCGAAGGATCCGACGCTGCAGGGCGTGCGTCCGAACGGCCTGAACGATACGCCGCAGTACAAGGTCGACATCGATCGCGAGAAGGCGAACGCGCTCGGCGTGACGGCGGATGCGATCGACCAGACGTTCTCGATCGCGTGGGCGTCGAAGTACGTGAACAACTTCCTCGACACCGACGGCCGGATCAAGAAGGTGTACGTGCAGTCCGACGCGCCGTTCCGGATGACGCCGGAAGACCTGAACATCTGGTACGTGCGCAACGGCTCGGGCGGGATGGTGCCGTTCGGCGCGTTCGCGACCGGCCACTGGACGTACGGTTCGCCGAAGCTCGAGCGTTACAACGGCATTTCGGCGATGGAAATCCAGGGTCAGGCCGCACCGGGCAAGTCGACCGGTCAGGCAATGGCCGCGATGGAAGCGCTCGCGACGAAGCTGCCGACCGGCATCGGCTACTCGTGGACGGGTCTGTCGTTCCAGGAAATCCAGTCGGGCTCGCAGGCGCCGATCCTGTACGCGATCTCGATCCTCGTCGTGTTCCTGTGTCTGGCGGCGCTGTACGAGAGCTGGTCGATTCCGTTCTCGGTGATCATGGTCGTGCCGCTCGGCGTGATCGGCGCGCTGCTCGCCGCGACGCTGCGCGGTCTGGAAAACGACGTGTTCTTCCAGGTCGGCCTGCTGACGACGGTCGGTCTGTCCGCGAAGAACGCGATTCTGATCGTCGAGTTCGCGCGCGAACTGCAGATGACGGAGAAGATGGGGCCGATCGAGGCCGCGCTCGAAGCGGCGCGTCTGCGGCTGCGCCCGATCCTGATGACGTCGCTCGCGTTCATTCTCGGCGTGCTGCCGCTCGCGATCAGCAACGGCGCGGGTTCGGCGAGCCAGCACGCGATCGGTACGGGCGTGATCGGCGGGATGATCACCGCGACGTTCCTCGCGATCTTCATGATCCCGATGTTCTTCGTGAAGATCCGTGCGATCTTCAGCGGCGAGAAGGAAGACGTCGACGAGGCGCTGCGCCTGGCTCAGGAGCACTCG---------CACCACGAAGAGAAGCCG---------------------------------GGCAACGGC------------------------------------------------------------------------------------------------------------------------------------------GAC---GAAGGCAACAAGGGACAG---------
>RND4__GCA_001267755.1
ATGGCAAAGTTTTTTATCGATCGCCCGATCTTCGCGTGGGTGATCGCCATCATCCTGATGCTGGCCGGGGTTGCGGCGATCTTCACGTTGCCGATCGCGCAGTACCCGACCATCGCGCCACCGTCGATCCAGATCAGCGCGAACTATCCGGGTGCGTCCGCGAAGACGGTGGAAGACACGGTGACGCAGGTGATCGAGCAGCAGATGAGCGGGCTCGACAACTTCCTGTACATGTCGTCGACCAGTGACGACTCGGGCACCGCGACGATCACGCTGACCTTCGCGCCGGGCACCAACCCGGACATCGCGCAGGTCCAGGTGCAGAACAAGCTGTCGCTCGCGACGCCGATTCTGCCGCAGGTGGTTCAGCAGCTCGGTCTGAAGGTGACGAAGTCGAGCAGCAGCTTCCTGCTCGTGCTGGCGTTCAACTCCGAAGACGGCAGCATGAACCGCTACGACCTCGCGAACTATGTCGCGTCGCACGTGCAGGATCCGATCAGCCGTCTGAACGGCGTCGGTACCGTCACGCTGTTCGGCTCGCAGTACGCGATGCGCGTGTGGCTCGACCCGGTCAAGCTGACGAACTACGGGCTCACGCCGGTCGACGTGACGTCGGCGATCAGCGCGCAGAACGTGCAGGTCGCCGGCGGCCAGATCGGCGGCACGCCCGCGAAGCCCGGCACGCTGCTGCAGGCGACGATCACCGAGGCGACGCTGCTGCGTACGCCGGCCGAGTTCGGCAACATCCTGCTGAAGGTGAACCAGGACGGCTCGCAGGTGCGTCTGAAGGACGTCGCGCAGATCGGCCTCGGCGCCGAAAACTACAACTTCGATACGAAGTACAACGGCCAGCCGTCCGCGGCGCTCGGCATCCAGCTCGCCACGAACGCGAACGCGCTCGCGACCGCGAAGGCCGTGCGCGCGAAGGTCGACGAGCTGTCGAAATACTTCCCGCACGGGCTCGTCGTCAAGTATCCGTACGACACGACGCCGTTCGTGAAGCTGTCGATCGAGGAAGTGGTCAAGACGCTGCTCGAAGGTATCGTGCTCGTGTTCCTCGTGATGTATCTGTTCCTGCAGAACCTGCGGGCGACGATCATCCCGACGATCGCGGTGCCGGTCGTGCTGCTCGGTACGTTCGCGATCATGTCGCTCGTCGGCTTCTCGATCAACACGCTGTCGATGTTCGGCCTCGTGCTCGCGATCGGTCTGCTCGTCGACGATGCGATCGTCGTGGTCGAGAACGTCGAGCGCGTGATGGCGGAAGAGGGGCTCGGGCCGAAGGAGGCGACACGCAAGGCGATGGGCCAGATCACCGGCGCACTCGTCGGCGTCGCGCTCGTGCTGTCCGCCGTGTTCGTGCCGGTCGCGTTCTCCGGCGGTTCGGTCGGCGCGATCTACCGGCAGTTCTCGCTGACGATCGTGTCCGCGATGGTGCTGTCCGTGCTCGTCGCGCTGATTCTGACGCCGGCGCTGTGCGCGACGATCCTGAAGCCGATCCCGCAAGGCCATCACGAAGAGAAGAAGGGCTTCTTCGGCTGGTTCAACCGCACGTTCAACGCGAGCCGCGACAAGTACCACGTCGGCGTGCACCACGTGATCAAGCGGTCCGGCCGCTGGCTGATCATCTATCTGGTCGTGATCGTCGCGGTCGGCCTGCTGTTCGTGCGGCTGCCGAAGTCGTTCCTGCCCGATGAAGACCAGGGCCTGATGTTCGTGATCGTGCAGACGCCGTCCGGCTCGACGCAGGAAACCACGGCGAAGACGCTCGCGAACATCACCGACTATCTGCTCAAGGACGAGAAGGACATCGTCGAATCGGCGTTCACGGTGAACGGCTTCAGCTTCGCGGGCCGCGGCCAGAACTCCGGTCTCGTGTTCGTGCGCCTGAAGGACTACGCGCAGCGTCAGCACGCGGACCAGAAGGTGCAGGCGCTGATCGGCCGGATGTTCGGCCGCTACTCGGGCTACAAGGACGCGATCGTCATTCCGTTCAACCCGCCGTCGATTCCGGAACTCGGCACGGCCGCCGGCTTCGACTTCGAGCTGACGGACAACGCCGGTCTCGGCCACGACGCGCTGATGGCCGCACGCAACCAGCTGCTCGGCATGGCCGCGAAGGATCCGACGCTGCAGGGCGTGCGTCCGAACGGCCTGAACGATACGCCGCAGTACAAGGTCGACATCGATCGCGAGAAGGCGAACGCGCTCGGCGTGACGGCGGATGCGATCGACCAGACCTTCTCGATCGCGTGGGCGTCGAAGTACGTGAACAACTTCCTCGACACCGACGGCCGGATCAAGAAGGTGTACGTGCAGTCCGACGCGCCGTTCCGGATGACGCCGGAAGACCTGAACATCTGGTACGTGCGCAACGGCTCGGGCGGGATGGTGCCGTTCGGCGCGTTCGCGACCGGCCACTGGACGTACGGTTCGCCGAAGCTCGAGCGTTACAACGGCATTTCGGCGATGGAAATCCAGGGTCAGGCCGCACCGGGCAAGTCGACCGGTCAGGCGATGGCCGCGATGGAAGCGCTCGCGACGAAGCTGCCGACCGGCATCGGCTACTCGTGGACGGGTCTGTCGTTCCAGGAAATCCAGTCGGGCTCGCAGGCGCCGATCCTGTACGCGATCTCGATCCTCGTCGTGTTCCTGTGTCTGGCGGCGCTGTACGAGAGCTGGTCGATTCCGTTCTCGGTGATCATGGTCGTGCCGCTCGGCGTGATCGGCGCGCTGCTCGCCGCGACGCTGCGCGGTCTGGAAAACGACGTGTTCTTCCAGGTCGGCCTGCTGACGACGGTCGGTCTGTCCGCGAAGAACGCGATTCTGATCGTCGAGTTCGCGCGCGAACTGCAGATGACGGAGAAGATGGGGCCGATCGAGGCCGCGCTCGAAGCGGCGCGTCTGCGGCTGCGTCCGATCCTGATGACGTCGCTCGCGTTCATTCTCGGCGTGCTGCCGCTCGCGATCAGCAACGGCGCCGGTTCGGCGAGCCAGCACGCGATCGGTACGGGCGTGATCGGCGGGATGATCACCGCGACGTTCCTCGCGATCTTCATGATCCCGATGTTCTTCGTGAAGATCCGTGCGATCTTCAGCGGCGAGAAGGAAGACGTCGACGAGGCGCTGCGCCTGGCTCAGGAGCACTCG---------CACCACGAAGAGAAGCCG---------------------------------GGCAACGGC------------------------------------------------------------------------------------------------------------------------------------------GAC---GAAGGCAACAAGGGACAG---------
>RND4__GCA_000959525.1
ATGGCAAAGTTTTTTATCGATCGCCCGATCTTCGCGTGGGTGATCGCCATCATCCTGATGCTGGCCGGGGTTGCGGCGATCTTCACGTTGCCGATCGCGCAGTACCCGACCATCGCGCCGCCGTCGATCCAGATCAGCGCGAACTATCCGGGTGCGTCCGCGAAGACGGTGGAAGACACGGTGACGCAGGTGATCGAGCAGCAGATGAGCGGGCTCGACAACTTCCTGTACATGTCGTCGACCAGTGACGACTCGGGCACCGCGACGATCACGCTGACCTTCGCGCCGGGCACCAACCCGGACATCGCGCAGGTCCAGGTGCAGAACAAGCTGTCGCTCGCGACGCCGATTCTGCCGCAGGTGGTTCAGCAGCTCGGTCTGAAGGTGACGAAGTCGAGCAGCAGCTTCCTGCTCGTGCTGGCGTTCAACTCCGAAGACGGCAGCATGAACCGCTACGACCTCGCGAACTATGTCGCGTCGCACGTGCAGGATCCGATCAGCCGTCTGAACGGCGTCGGTACCGTCACGCTGTTCGGCTCGCAGTACGCGATGCGCGTGTGGCTCGACCCGGTCAAGCTGACGAACTACGGGCTCACGCCGGTCGACGTGACGTCGGCGATCAGCGCGCAGAACGTGCAGGTCGCCGGCGGCCAGATCGGCGGCACGCCCGCGAAGCCCGGCACGCTGCTGCAGGCGACGATCACCGAGGCGACGCTGCTGCGCACGCCGGCCGAGTTCGGCAACATCCTGCTGAAGGTGAACCAGGACGGCTCGCAGGTGCGTCTGAAGGACGTCGCGCAGATCGGCCTCGGCGCCGAAAACTACAACTTCGATACGAAGTACAACGGCCAGCCGTCCGCGGCGCTCGGCATCCAGCTCGCCACGAACGCGAACGCGCTCGCGACCGCGAAGGCCGTGCGCGCGAAGGTCGACGAGCTGTCGAAATACTTCCCGCACGGGCTCGTCGTCAAGTATCCGTACGACACGACGCCGTTCGTGAAGCTGTCGATCGAGGAAGTGGTCAAGACGCTGCTCGAAGGTATCGTGCTCGTGTTCCTCGTGATGTATCTGTTCCTGCAGAACCTGCGGGCGACGATCATCCCGACGATCGCGGTGCCGGTCGTGCTGCTCGGTACGTTCGCGATCATGTCGCTCGTCGGCTTCTCGATCAACACGCTGTCGATGTTCGGCCTCGTGCTCGCGATCGGTCTGCTCGTCGACGATGCGATCGTCGTGGTCGAGAACGTCGAGCGCGTGATGGCGGAAGAGGGGCTCGGGCCGAAGGAGGCGACACGCAAGGCGATGGGCCAGATCACCGGCGCACTCGTCGGCGTCGCGCTCGTGCTGTCCGCCGTGTTCGTGCCGGTCGCGTTCTCCGGCGGTTCGGTCGGCGCGATCTACCGGCAGTTCTCGCTGACGATCGTGTCCGCGATGGTGCTGTCCGTGCTCGTCGCGCTGATTCTGACGCCGGCGCTGTGCGCGACGATCCTGAAGCCGATCCCGCAAGGCCATCACGAAGAGAAGAAGGGCTTCTTCGGCTGGTTCAACCGCACGTTCAACGCGAGCCGCGACAAGTACCACGTCGGCGTGCACCACGTGATCAAGCGGTCCGGCCGCTGGCTGATCATCTATCTGGTCGTGATCGTCGCGGTCGGCCTGCTGTTCGTGCGGCTGCCGAAGTCGTTCCTGCCCGATGAAGACCAGGGCCTGATGTTCGTGATCGTGCAGACGCCGTCCGGCTCGACGCAGGAAACCACGGCGAAGACGCTCGCGAACATCACCGACTATCTGCTCAAGGACGAGAAGGACATCGTCGAATCGGCGTTCACGGTGAACGGCTTCAGCTTCGCGGGCCGCGGCCAGAACTCCGGTCTCGTGTTCGTGCGCCTGAAGGACTACGCGCAGCGTCAGCACGCGGACCAGAAGGTGCAGGCGCTGATCGGACGGATGTTCGGCCGCTATTCGGGCTACAAGGACGCGATCGTCATTCCGTTCAACCCGCCGTCGATTCCGGAACTCGGCACGGCCGCCGGCTTCGACTTCGAGCTGACGGACAACGCCGGTCTCGGCCACGACGCGCTGATGGCCGCACGCAACCAGCTGCTCGGCATGGCCGCGAAGGATCCGACGCTGCAGGGCGTGCGTCCGAACGGCCTGAACGATACGCCGCAGTACAAGGTCGACATCGATCGCGAGAAGGCGAACGCGCTCGGCGTGACGGCGGATGCGATCGACCAGACGTTCTCGATCGCGTGGGCGTCGAAGTACGTGAACAACTTCCTCGACATCGACGGCCGGATCAAGAAGGTGTACGTGCAGTCCGACGCGCCGTTCCGGATGACGCCGGAAGACCTGAACATCTGGTACGTGCGCAACGGCTCGGGCGGGATGGTGCCGTTCGGCGCGTTCGCGACCGGCCACTGGACGTACGGTTCGCCGAAGCTCGAGCGTTACAACGGCATTTCGGCGATGGAAATCCAGGGTCAGGCCGCACCGGGCAAGTCGACCGGTCAGGCGATGGCCGCGATGGAAGCGCTCGCGACGAAGCTGCCGACCGGCATCGGCTACTCGTGGACGGGTCTGTCGTTCCAGGAAATCCAGTCGGGCTCGCAGGCGCCGATCCTGTACGCGATCTCGATCCTCGTCGTGTTCCTGTGTCTGGCGGCGCTGTACGAGAGCTGGTCGATTCCGTTCTCGGTGATCATGGTCGTGCCGCTCGGCGTGATCGGCGCGCTGCTCGCCGCGACGCTGCGCGGTCTGGAAAACGACGTGTTCTTCCAGGTCGGCCTGCTGACGACGGTCGGTCTGTCCGCGAAGAACGCGATTCTGATCGTCGAGTTCGCGCGCGAACTGCAGATGACGGAGAAGATGGGGCCGATCGAGGCCGCGCTCGAAGCGGCGCGTCTGCGGCTGCGTCCGATCCTGATGACGTCGCTCGCGTTCATTCTCGGCGTGCTGCCGCTCGCGATCAGCAACGGCGCCGGTTCGGCGAGCCAGCACGCGATCGGTACGGGCGTGATCGGCGGGATGATCACCGCGACGTTCCTCGCGATCTTCATGATCCCGATGTTCTTCGTGAAGATCCGTGCGATCTTCAGCGGCGAGAAGGAAGACGTCGACGAGGCGCTGCGCCTGGCTCAGGAGCACTCG---------CACCACGAAGAGAAGCCG---------------------------------GGCAACGGC------------------------------------------------------------------------------------------------------------------------------------------GAC---GAAGGCAACAAGGGACAG---------
>RND4__GCA_000182255.1
ATGGCAAAGTTTTTTATCGATCGCCCGATCTTCGCGTGGGTGATCGCCATCATCCTGATGCTGGCCGGGGTTGCGGCGATCTTCACGTTGCCGATCGCGCAGTACCCGACCATCGCGCCGCCGTCGATCCAGATCAGCGCGAACTATCCGGGTGCGTCCGCGAAGACGGTGGAAGACACGGTGACGCAGGTGATCGAGCAGCAGATGAGCGGGCTCGACAACTTCCTGTACATGTCGTCGACCAGTGACGACTCGGGCACCGCGACGATCACGCTGACCTTCGCGCCGGGCACCAACCCGGACATCGCGCAGGTCCAGGTGCAGAACAAGCTGTCGCTCGCGACGCCGATTCTGCCGCAGGTGGTTCAGCAGCTCGGTCTGAAGGTGACGAAGTCGAGCAGCAGCTTCCTGCTCGTGCTGGCGTTCAACTCCGAAGACGGCAGCATGAACCGCTACGACCTCGCGAACTACGTCGCGTCGCACGTGCAGGATCCGATCAGCCGTCTGAACGGTGTCGGTACCGTCACGCTGTTCGGCTCGCAGTACGCGATGCGCGTGTGGCTCGACCCGGTCAAGCTGACGAACTACGGGCTCACGCCGATCGACGTGACGAACGCGATCAGCGCGCAGAACGTGCAGGTCGCCGGCGGTCAGATCGGCGGCACGCCCGCGAAGCCCGGCACGCTGCTGCAGGCGACGATCACCGAGGCGACGCTGCTGCGCACGCCGGCCGAGTTCGGCAACATCCTGCTGAAGGTGAACCAGGACGGCTCGCAGGTGCGTCTGAAGGACGTCGCGCAGATCGGCCTCGGCGCCGAAAACTACAACTTCGACACGAAGTACAACGGCCAGCCGTCCGCGGCGCTCGGCATCCAGCTCGCCACGAACGCGAACGCGCTCGCGACCGCGAAGGCCGTGCGTGCGAAGGTCGACGAGCTGTCGAAGTACTTCCCGCACGGGCTCGTCGTCAAGTATCCGTACGACACGACGCCGTTCGTGAAGCTGTCGATCGAGGAAGTGGTCAAGACGCTGCTCGAAGGTATCGTGCTCGTGTTCCTCGTGATGTATCTGTTCCTGCAGAACCTGCGGGCGACGATCATCCCGACGATCGCGGTGCCGGTCGTGCTGCTCGGTACGTTCGCGATCATGTCGCTCGTCGGCTTCTCGATCAACACGCTGTCGATGTTCGGCCTCGTGCTCGCGATCGGTCTGCTCGTCGACGATGCGATCGTCGTGGTCGAGAACGTCGAGCGCGTGATGGCGGAAGAGGGGCTCGGACCGAAGGAGGCGACACGCAAGGCGATGGGCCAGATCACCGGCGCACTCGTCGGCGTCGCGCTCGTGCTGTCGGCCGTGTTCGTGCCAGTCGCGTTCTCCGGCGGTTCGGTCGGCGCGATCTACCGGCAGTTCTCGCTGACGATCGTGTCCGCGATGGTGCTGTCCGTGCTCGTCGCGTTGATTCTGACGCCGGCGCTGTGCGCGACGATCCTCAAGCCGATCCCGCAAGGCCATCACGAAGAGAAGAAGGGCTTCTTCGGCTGGTTCAACCGCACGTTCAACGCGAGCCGCGACAAGTACCACGTCGGCGTGCACCACGTGATCAAGCGTTCGGGCCGCTGGCTGATCATCTATCTGGTCGTGATCGTCGCGGTCGGCCTGCTGTTCGTGCGGCTGCCGAAGTCGTTCCTGCCCGATGAAGACCAGGGCCTGATGTTCGTGATCGTGCAGACGCCGTCCGGCTCGACGCAGGAAACCACGGCGAAGACGCTCGCGAACATCACCGACTACCTGCTGAAGGACGAGAAGGACATCGTCGAATCGGCGTTCACGGTGAACGGCTTCAGCTTTGCGGGCCGCGGCCAGAACTCCGGTCTCGTGTTCGTGCGCCTGAAGGACTACGCGCAGCGTCAGCACGCGGACCAGAAGGTGCAGGCGCTGATCGGCCGGATGTTCGGCCGCTACTCGGGCTACAAGGACGCGATCGTCATTCCGTTCAACCCGCCGTCGATTCCGGAACTCGGCACGGCCGCCGGCTTCGACTTCGAGCTGACGGACAACGCCGGTCTCGGCCACGACGCGCTGATGGCCGCACGCAACCAGCTGCTCGGCATGGCCGCGAAGGATCCGACGCTGCAGGGCGTGCGTCCGAACGGCCTGAACGATACGCCGCAGTACAAGGTCGACATCGATCGCGAGAAGGCGAACGCGCTCGGCGTGACGGCGGATGCGATCGACCAGACCTTCTCGATCGCGTGGGCGTCGAAGTACGTGAACAACTTCCTCGACATCGACGGCCGGATCAAGAAGGTGTACGTGCAGTCCGACGCGCCGTTCCGGATGACGCCGGAAGACCTGAACATCTGGTACGTGCGCAACGGCTCGGGCGGGATGGTGCCGTTCGGCGCGTTCGCGACCGGCCACTGGACGTACGGTTCGCCGAAGCTCGAGCGTTACAACGGTATCTCGGCGATGGAAATCCAGGGTCAGGCCGCACCGGGCAAGTCGACCGGTCAGGCGATGGCCGCGATGGAAGCGCTCGCGACGAAGCTGCCGACCGGCATCGGCTACTCGTGGACGGGTCTGTCGTTCCAGGAAATCCAGTCGGGCTCGCAGGCGCCGATCCTGTACGCGATCTCGATCCTCGTCGTGTTCCTGTGTCTGGCGGCGCTGTATGAGAGCTGGTCGATTCCGTTCTCGGTGATCATGGTCGTGCCGCTCGGCGTGATCGGCGCGCTGCTCGCCGCGACGCTGCGCGGTCTGGAAAACGACGTGTTCTTCCAGGTCGGCCTGCTGACGACGGTCGGTCTGTCCGCGAAGAACGCGATTCTGATCGTCGAGTTCGCGCGCGAACTGCAGATGACGGAGAAGATGGGGCCGATCGAGGCCGCGCTCGAAGCGGCGCGTCTGCGGCTGCGTCCGATCCTGATGACGTCGCTCGCGTTCATTCTCGGCGTGCTGCCGCTCGCGATCAGCAACGGCGCCGGTTCGGCGAGCCAGCACGCGATCGGTACGGGCGTGATCGGCGGGATGATCACCGCGACGTTCCTCGCGATCTTCATGATCCCGATGTTCTTCGTGAAGATCCGTGCGATCTTCAGCGGCGAGAAGGAAGACGTCGACGAGGCGCTGCGCCTGGCTCAGGAGCACTCG---------CACCACGAAGAGAAGCCG---------------------------------GGCAACGGC------------------------------------------------------------------------------------------------------------------------------------------GAC---GAAGGCAACAAGGGACAG---------
>RND4__GCA_000010545.1
ATGGCAAAGTTTTTTATCGATCGCCCGATCTTCGCGTGGGTGATCGCCATCATCCTGATGCTGGCCGGGGTTGCGGCGATCTTCACGTTGCCGATCGCGCAGTACCCGACGATCGCGCCGCCGTCGATCCAGATCAGCGCGAACTATCCGGGTGCGTCCGCGAAGACGGTGGAAGACACGGTGACGCAGGTGATCGAGCAGCAGATGAGCGGGCTCGACAACTTCCTGTACATGTCGTCGACCAGTGACGACTCGGGCACCGCGACGATCACGCTGACCTTCGCGCCGGGCACCAACCCGGACATCGCGCAGGTCCAGGTGCAGAACAAGCTGTCGCTCGCGACGCCGATTCTGCCGCAGGTGGTTCAGCAGCTCGGTCTGAAGGTGACGAAGTCGAGCAGCAGCTTCCTGCTCGTGCTGGCGTTCAACTCCGAAGACGGCAGCATGAACCGCTACGACCTCGCGAACTACGTCGCGTCGCACGTGCAGGATCCGATCAGCCGTCTGAACGGCGTCGGTACCGTCACGCTGTTCGGCTCGCAGTACGCGATGCGCGTGTGGCTCGACCCGGTCAAGCTGACGAACTACGGGCTCACGCCGATCGACGTGACGAACGCGATCAGCGCGCAGAACGTGCAGGTCGCCGGCGGTCAGATCGGCGGCACGCCCGCGAAGCCCGGCACGCTGCTGCAGGCGACGATCACCGAGGCGACGCTGCTGCGCACGCCGGCCGAGTTCGGCAACATCCTGCTGAAGGTGAACCAGGACGGCTCGCAGGTGCGTCTGAAGGACGTCGCGCAGATCGGCCTCGGCGCCGAAAACTACAACTTCGACACGAAGTACAACGGCCAGCCGTCCGCGGCGCTCGGCATCCAGCTCGCCACGAACGCGAACGCGCTCGCGACCGCGAAGGCCGTGCGTGCGAAGGTCGACGAGCTGTCGAAGTACTTCCCGCACGGGCTCGTCGTCAAGTATCCGTACGACACGACGCCGTTCGTGAAGCTGTCGATCGAGGAAGTGGTCAAGACGCTGCTCGAAGGTATCGTGCTCGTGTTCCTCGTGATGTATCTGTTCCTGCAGAACCTGCGGGCGACGATCATCCCGACGATCGCGGTGCCGGTCGTGCTGCTCGGTACGTTCGCGATCATGTCGCTCGTCGGCTTCTCGATCAACACGCTGTCGATGTTCGGCCTCGTGCTCGCGATCGGTCTGCTCGTCGACGATGCGATCGTCGTGGTCGAGAACGTCGAGCGCGTGATGGCGGAAGAGGGGCTCGGACCGAAGGAGGCGACACGCAAGGCGATGGGCCAGATCACCGGCGCACTCGTCGGCGTCGCGCTCGTGCTGTCCGCCGTGTTCGTGCCGGTCGCGTTCTCCGGCGGTTCGGTCGGCGCGATCTACCGGCAGTTCTCGCTGACGATCGTGTCCGCGATGGTGCTGTCCGTGCTCGTCGCGTTGATTCTGACGCCGGCGCTGTGCGCGACGATCCTCAAGCCGATTCCGCAAGGCCATCACGAAGAGAAGAAGGGCTTCTTCGGCTGGTTCAACCGCACCTTCAACGCGAGCCGCGACAAGTACCACGTCGGCGTGCACCACGTGATCAAGCGTTCGGGCCGCTGGCTGATCATCTATCTGGTCGTGATCGTCGCGGTCGGCCTGCTGTTCGTGCGGCTGCCGAAGTCGTTCCTGCCCGATGAAGACCAGGGCCTGATGTTCGTGATCGTGCAGACGCCGTCCGGCTCGACGCAGGAAACCACGGCGAAGACGCTCGCGAACATCACCGACTATCTGCTGAAGGACGAGAAGGACATCGTCGAATCGGCGTTCACGGTGAACGGCTTCAGCTTCGCGGGCCGCGGCCAGAACTCCGGTCTCGTGTTCGTGCGCCTGAAGGACTACGCGCAGCGTCAGCACGCGGACCAGAAGGTGCAGGCGCTGATCGGCCGGATGTTCGGCCGCTACTCGGGCTACAAGGACGCGATCGTCATTCCGTTCAACCCGCCGTCGATTCCGGAACTCGGCACGGCCGCCGGCTTCGACTTCGAGCTGACGGACAACGCCGGTCTCGGCCACGACGCGCTGATGGCCGCACGCAACCAGCTGCTCGGCATGGCCGCGAAGGATCCGACGCTGCAGGGCGTGCGTCCGAACGGCCTGAACGATACGCCGCAGTACAAGGTCGACATCGATCGCGAGAAGGCGAACGCGCTCGGCGTGACGGCGGACGCGATCGACCAGACCTTCTCGATCGCGTGGGCGTCGAAGTACGTGAACAACTTCCTCGACACCGACGGCCGGATCAAGAAGGTGTACGTGCAGTCCGACGCGCCGTTCCGGATGACGCCGGAAGACCTGAACATCTGGTACGTGCGCAACGGCTCGGGCGGGATGGTGCCGTTCGGCGCGTTCGCGACCGGCCACTGGACGTACGGTTCGCCGAAGCTCGAGCGTTACAACGGTATCTCGGCGATGGAAATCCAGGGTCAGGCCGCACCGGGCAAGTCGACCGGTCAGGCGATGGCCGCGATGGAAGCGCTCGCGACGAAGCTGCCGACCGGCATCGGCTACTCGTGGACGGGTCTGTCGTTCCAGGAAATCCAGTCGGGCTCGCAGGCGCCGATCCTGTACGCGATCTCGATCCTCGTCGTGTTCCTGTGTCTGGCGGCGCTGTATGAGAGCTGGTCGATTCCGTTCTCGGTGATCATGGTCGTGCCGCTCGGCGTGATCGGCGCGCTGCTCGCCGCGACGCTGCGCGGTCTGGAAAACGACGTGTTCTTCCAGGTGGGTCTGCTGACGACGGTCGGTCTGTCCGCGAAGAACGCGATTCTGATCGTCGAGTTCGCGCGCGAACTGCAGATGACGGAGAAGATGGGGCCGATCGAGGCCGCGCTCGAAGCGGCGCGTCTGCGGCTGCGTCCGATCCTGATGACGTCGCTCGCGTTCATTCTCGGCGTGCTGCCGCTCGCGATCAGCAACGGCGCCGGTTCGGCGAGCCAGCACGCGATCGGTACGGGCGTGATCGGCGGGATGATCACCGCGACGTTCCTCGCGATCTTCATGATCCCGATGTTCTTCGTGAAGATCCGTGCGATCTTCAGCGGCGAGAAGGAAGACGTCGACGAGGCGCTGCGCCTGGCTCAGGAGCACTCG---------CACCACGAAGAGAAGCCG---------------------------------GGCAACGGC------------------------------------------------------------------------------------------------------------------------------------------GAC---GAAGGCAACAAGGGACAG---------
>RND4__GCA_000018505.1
ATGGCAAAGTTTTTTATCGATCGCCCGATCTTCGCGTGGGTGATCGCCATCATCCTGATGCTGGCCGGGGTTGCGGCGATCTTCACGTTGCCGATCGCGCAGTACCCGACGATCGCGCCGCCGTCGATCCAGATCAGCGCGAACTATCCGGGTGCGTCCGCGAAGACGGTGGAAGACACGGTGACGCAGGTGATCGAGCAGCAGATGAGCGGGCTCGACAACTTCCTGTACATGTCGTCGACCAGTGACGACTCGGGCACCGCGACGATCACGCTGACCTTCGCGCCGGGCACCAACCCGGACATCGCGCAGGTCCAGGTGCAGAACAAGCTGTCGCTCGCGACGCCGATTCTGCCGCAGGTGGTTCAGCAGCTCGGTCTGAAGGTGACGAAGTCGAGCAGCAGCTTCCTGCTCGTGCTGGCGTTCAACTCCGAAGACGGCAGCATGAACCGCTACGACCTCGCGAACTACGTCGCGTCGCACGTGCAGGATCCGATCAGCCGTCTGAACGGCGTCGGTACCGTCACGCTGTTCGGCTCGCAGTACGCGATGCGCGTGTGGCTCGACCCGGTCAAGCTGACGAACTACGGGCTCACGCCGATCGACGTGACGAACGCGATCAGCGCGCAGAACGTGCAGGTCGCCGGCGGTCAGATCGGCGGCACGCCCGCGAAGCCCGGCACGCTGCTGCAGGCGACGATCACCGAGGCGACGCTGCTGCGCACGCCGGCCGAGTTCGGCAACATCCTGCTGAAGGTGAACCAGGACGGCTCGCAGGTGCGTCTGAAGGACGTCGCGCAGATCGGCCTCGGCGCCGAAAACTACAACTTCGACACGAAGTACAACGGCCAGCCGTCCGCGGCGCTCGGCATCCAGCTCGCCACGAACGCGAACGCGCTCGCGACCGCGAAGGCCGTGCGTGCGAAGGTCGACGAGCTGTCGAAGTACTTCCCGCACGGGCTCGTCGTCAAGTATCCGTACGACACGACGCCGTTCGTGAAGCTGTCGATCGAGGAAGTGGTCAAGACGCTGCTCGAAGGTATCGTGCTCGTGTTCCTCGTGATGTATCTGTTCCTGCAGAACCTGCGGGCGACGATCATCCCGACGATCGCGGTGCCGGTCGTGCTGCTCGGTACGTTCGCGATCATGTCGCTCGTCGGCTTCTCGATCAACACGCTGTCGATGTTCGGCCTCGTGCTCGCGATCGGTCTGCTCGTCGACGATGCGATCGTCGTGGTCGAGAACGTCGAGCGCGTGATGGCGGAAGAGGGGCTCGGACCGAAGGAGGCGACACGCAAGGCGATGGGCCAGATCACCGGCGCACTCGTCGGCGTCGCGCTCGTGCTGTCCGCCGTGTTCGTGCCGGTCGCGTTCTCCGGCGGTTCGGTCGGCGCGATCTACCGGCAGTTCTCGCTGACGATCGTGTCCGCGATGGTGCTGTCCGTGCTCGTCGCGTTGATTCTGACGCCGGCGCTGTGCGCGACGATCCTCAAGCCGATTCCGCAAGGCCATCACGAAGAGAAGAAGGGCTTCTTCGGCTGGTTCAACCGCACCTTCAACGCGAGCCGCGACAAGTACCACGTCGGCGTGCACCACGTGATCAAGCGTTCGGGCCGCTGGCTGATCATCTATCTGGTCGTGATCGTCGCGGTCGGCCTGCTGTTCGTGCGGCTGCCGAAGTCGTTCCTGCCCGATGAAGACCAGGGCCTGATGTTCGTGATCGTGCAGACGCCGTCCGGCTCGACGCAGGAAACCACGGCGAAGACGCTCGCGAACATCACCGACTATCTGCTGAAGGACGAGAAGGACATCGTCGAATCGGCGTTCACGGTGAACGGCTTCAGCTTCGCGGGCCGCGGCCAGAACTCCGGTCTCGTGTTCGTGCGCCTGAAGGACTACGCGCAGCGTCAGCACGCGGACCAGAAGGTGCAGGCGCTGATCGGCCGGATGTTCGGCCGCTACTCGGGCTACAAGGACGCGATCGTCATTCCGTTCAACCCGCCGTCGATTCCGGAACTCGGCACGGCCGCCGGCTTCGACTTCGAGCTGACGGACAACGCCGGTCTCGGCCACGACGCGCTGATGGCCGCACGCAACCAGCTGCTCGGCATGGCCGCGAAGGATCCGACGCTGCAGGGCGTGCGTCCGAACGGCCTGAACGATACGCCGCAGTACAAGGTCGACATCGATCGCGAGAAGGCGAACGCGCTCGGCGTGACGGCGGACGCGATCGACCAGACCTTCTCGATCGCGTGGGCGTCGAAGTACGTGAACAACTTCCTCGACACCGACGGCCGGATCAAGAAGGTGTACGTGCAGTCCGACGCGCCGTTCCGGATGACGCCGGAAGACCTGAACATCTGGTACGTGCGCAACGGCTCGGGCGGGATGGTGCCGTTCGGCGCGTTCGCGACCGGCCACTGGACGTACGGTTCGCCGAAGCTCGAGCGTTACAACGGTATCTCGGCGATGGAAATCCAGGGTCAGGCCGCACCGGGCAAGTCGACCGGTCAGGCGATGGCCGCGATGGAAGCGCTCGCGACGAAGCTGCCGACCGGCATCGGCTACTCGTGGACGGGTCTGTCGTTCCAGGAAATCCAGTCGGGCTCGCAGGCGCCGATCCTGTACGCGATCTCGATCCTCGTCGTGTTCCTGTGTCTGGCGGCGCTGTATGAGAGCTGGTCGATTCCGTTCTCGGTGATCATGGTCGTGCCGCTCGGCGTGATCGGCGCGCTGCTCGCCGCGACGCTGCGCGGTCTGGAAAACGACGTGTTCTTCCAGGTGGGTCTGCTGACGACGGTCGGTCTGTCCGCGAAGAACGCGATTCTGATCGTCGAGTTCGCGCGCGAACTGCAGATGACGGAGAAGATGGGGCCGATCGAGGCCGCGCTCGAAGCGGCGCGTCTGCGGCTGCGTCCGATCCTGATGACGTCGCTCGCGTTCATTCTCGGCGTGCTGCCGCTCGCGATCAGCAACGGCGCCGGTTCGGCGAGCCAGCACGCGATCGGTACGGGCGTGATCGGCGGGATGATCACCGCGACGTTCCTCGCGATCTTCATGATCCCGATGTTCTTCGTGAAGATCCGTGCGATCTTCAGCGGCGAGAAGGAAGACGTCGACGAGGCGCTGCGCCTGGCTCAGGAGCACTCG---------CACCACGAAGAGAAGCCG---------------------------------GGCAACGGC------------------------------------------------------------------------------------------------------------------------------------------GAC---GAAGGCAACAAGGGACAG---------
>RND4__GCA_000807815.1
ATGGCAAAGTTTTTTATCGATCGCCCGATCTTCGCGTGGGTGATCGCCATCATCCTGATGCTGGCCGGGGTTGCGGCGATCTTCACGTTGCCGATCGCGCAGTACCCGACCATCGCGCCGCCGTCGATCCAGATCAGCGCGAACTATCCGGGTGCGTCCGCGAAGACGGTGGAAGACACGGTGACGCAGGTGATCGAGCAGCAGATGAGCGGGCTCGACAACTTCCTGTACATGTCGTCGACCAGTGACGACTCGGGCACCGCGACGATCACGCTGACCTTCGCGCCGGGCACCAACCCGGACATCGCGCAGGTCCAGGTGCAGAACAAGCTGTCGCTCGCGACGCCGATTCTGCCGCAGGTGGTTCAGCAGCTCGGTCTGAAGGTGACGAAGTCGAGCAGCAGCTTCCTGCTCGTGCTGGCGTTCAACTCCGAAGACGGCAGCATGAACCGCTACGACCTCGCGAACTACGTCGCGTCGCACGTGCAGGATCCGATCAGCCGTCTGAACGGCGTCGGTACCGTCACGCTGTTCGGCTCGCAGTACGCGATGCGCGTGTGGCTCGATCCGGTCAAGCTGACGAACTACGGGCTCACGCCGATCGACGTGACGAACGCGATCAGCGCGCAGAACGTGCAGGTCGCCGGCGGCCAGATCGGCGGTACGCCCGCGAAGCCCGGCACGCTGCTGCAGGCGACGATCACCGAGGCGACGCTGCTGCGCACGCCGGCCGAGTTCGGCAACATCCTGCTGAAGGTGAACCAGGACGGCTCGCAGGTGCGTCTGAAGGACGTCGCGCAGATCGGCCTCGGCGCCGAAAACTACAACTTCGACACGAAGTACAACGGCCAGCCGTCCGCGGCGCTCGGCATCCAGCTCGCCACGAATGCGAACGCGCTCGCGACCGCGAAGGCCGTGCGAGCGAAGGTCGACGAGCTGTCGAAGTACTTCCCGCACGGGCTCGTCGTCAAGTATCCGTACGACACGACGCCGTTCGTGAAGCTGTCGATCGAGGAAGTGGTCAAGACGCTGCTCGAAGGTATCGTGCTCGTGTTCCTCGTGATGTATCTGTTCCTGCAGAACCTGCGGGCGACGATCATCCCGACGATCGCGGTGCCGGTCGTGCTGCTCGGTACGTTCGCGATCATGTCGCTCGTCGGCTTCTCGATCAACACGCTGTCGATGTTCGGCCTCGTGCTCGCGATCGGTCTGCTCGTCGACGATGCGATCGTCGTGGTCGAGAACGTCGAGCGCGTGATGGCGGAAGAGGGGCTCGGGCCGAAGGAGGCGACACGCAAGGCGATGGGCCAGATCACCGGCGCACTCGTCGGCGTCGCGCTCGTGCTGTCGGCCGTGTTCGTGCCGGTCGCGTTCTCCGGCGGTTCGGTCGGCGCGATCTACCGGCAGTTCTCGCTGACGATCGTGTCCGCGATGGTGCTGTCCGTGCTCGTCGCGTTGATTCTCACGCCGGCGCTGTGCGCGACGATCCTCAAGCCGATCCCGCAAGGCCATCACGAAGAGAAGAAGGGCTTCTTCGGCTGGTTCAACCGCACCTTCAACGCGAGCCGCGACAAGTACCACGTCGGCGTGCACCACGTGATCAAGCGTTCGGGCCGCTGGCTGATCATCTATCTGGTCGTGATCGTCGCGGTCGGCCTGCTGTTCGTGCGGCTGCCGAAGTCGTTCCTGCCCGATGAAGACCAGGGCCTGATGTTCGTGATCGTGCAGACGCCGTCCGGCTCGACGCAGGAAACCACGGCGAAGACGCTCGCGAACATCACCGACTATCTGCTGAAGGACGAGAAGGACATCGTCGAATCGGCGTTCACGGTGAACGGCTTCAGCTTCGCGGGCCGCGGCCAGAACTCCGGTCTCGTGTTCGTGCGCCTGAAGGACTACGCGCAGCGTCAGCACGCGGACCAGAAGGTGCAGGCGCTGATCGGCCGGATGTTCGGCCGCTACTCGGGTTACAAGGACGCGATCGTCATTCCGTTCAACCCGCCGTCGATTCCGGAACTCGGCACGGCCGCCGGCTTCGACTTCGAGCTGACGGACAACGCCGGTCTCGGCCACGACGCGCTGATGGCCGCACGCAACCAGTTGCTCGGCATGGCCGCGAAGGATCCGACGCTGCAGGGCGTGCGTCCGAACGGCCTGAACGATACGCCGCAGTACAAGGTCGACATCGATCGCGAGAAGGCGAACGCGCTCGGCGTGACGGCGGATGCGATCGACCAGACCTTCTCGATCGCGTGGGCGTCGAAGTACGTGAACAACTTCCTCGACACCGACGGCCGGATCAAGAAGGTGTACGTGCAGTCCGACGCGCCGTTCCGGATGACGCCGGAAGACCTGAACATCTGGTACGTGCGCAACGGCTCGGGCGGGATGGTGCCGTTCGGCGCGTTCGCGACCGGCCACTGGACGTACGGTTCGCCGAAGCTCGAGCGTTACAACGGTATCTCGGCGATGGAAATCCAGGGTCAGGCCGCACCGGGCAAGTCGACCGGTCAGGCGATGGCCGCGATGGAAGCGCTCGCAACGAAGCTGCCGACCGGCATCGGCTACTCGTGGACGGGTCTGTCGTTCCAGGAAATCCAGTCGGGCTCGCAGGCGCCGATCCTGTATGCGATCTCGATCCTCGTCGTGTTCCTGTGTCTGGCGGCGCTGTATGAGAGCTGGTCGATTCCGTTCTCGGTGATCATGGTCGTGCCGCTCGGCGTGATCGGCGCGCTGCTCGCCGCGACGCTGCGCGGTCTGGAAAACGACGTGTTCTTCCAGGTCGGTCTGCTGACGACGGTCGGTCTGTCCGCGAAGAACGCGATTCTGATCGTCGAGTTCGCGCGCGAACTGCAGATGACGGAGAAGATGGGGCCGATCGAGGCCGCGCTCGAAGCGGCGCGTCTGCGGCTGCGTCCGATCCTGATGACGTCGCTCGCGTTCATTCTCGGCGTGCTGCCGCTCGCGATCAGCAACGGCGCCGGTTCGGCGAGCCAGCACGCGATCGGTACGGGCGTGATCGGCGGGATGATCACCGCGACGTTCCTCGCGATCTTCATGATCCCGATGTTCTTCGTGAAGATCCGTGCGATCTTCAGCGGCGAGAAGGAAGACGTCGACGAGGCGCTGCGCCTGGCTCAGGAGCACTCG---------CACCACGAAGAGAAGCCG---------------------------------GGCAACGGC------------------------------------------------------------------------------------------------------------------------------------------GAC---GAAGGCAACAAGGGACAG---------
>RND4__GCA_000807825.1
ATGGCAAAGTTTTTTATCGATCGCCCGATCTTCGCGTGGGTGATCGCCATCATCCTGATGCTGGCCGGGGTTGCGGCGATCTTCACGTTGCCGATCGCGCAGTACCCGACCATCGCGCCGCCGTCGATCCAGATCAGCGCGAACTATCCGGGTGCGTCCGCGAAGACGGTGGAAGACACGGTGACGCAGGTGATCGAGCAGCAGATGAGCGGGCTCGACAACTTCCTGTACATGTCGTCGACCAGTGACGACTCGGGCACCGCGACGATCACGCTGACCTTCGCGCCGGGCACCAACCCGGACATCGCGCAGGTCCAGGTGCAGAACAAGCTGTCGCTCGCGACGCCGATTCTGCCGCAGGTGGTTCAGCAGCTCGGTCTGAAGGTGACGAAGTCGAGCAGCAGCTTCCTGCTCGTGCTGGCGTTCAACTCCGAAGACGGCAGCATGAACCGCTACGACCTCGCGAACTACGTCGCGTCGCACGTGCAGGATCCGATCAGCCGTCTGAACGGCGTCGGTACCGTCACGCTGTTCGGCTCGCAGTACGCGATGCGCGTGTGGCTCGATCCGGTCAAGCTGACGAACTACGGGCTCACGCCGATCGACGTGACGAACGCGATCAGCGCGCAGAACGTGCAGGTCGCCGGCGGCCAGATCGGCGGTACGCCCGCGAAGCCCGGCACGCTGCTGCAGGCGACGATCACCGAGGCGACGCTGCTGCGCACGCCGGCCGAGTTCGGCAACATCCTGCTGAAGGTGAACCAGGACGGCTCGCAGGTGCGTCTGAAGGACGTCGCGCAGATCGGCCTCGGCGCCGAAAACTACAACTTCGACACGAAGTACAACGGCCAGCCGTCCGCGGCGCTCGGCATCCAGCTCGCCACGAATGCGAACGCGCTCGCGACCGCGAAGGCCGTGCGAGCGAAGGTCGACGAGCTGTCGAAGTACTTCCCGCACGGGCTCGTCGTCAAGTATCCGTACGACACGACGCCGTTCGTGAAGCTGTCGATCGAGGAAGTGGTCAAGACGCTGCTCGAAGGTATCGTGCTCGTGTTCCTCGTGATGTATCTGTTCCTGCAGAACCTGCGGGCGACGATCATCCCGACGATCGCGGTGCCGGTCGTGCTGCTCGGTACGTTCGCGATCATGTCGCTCGTCGGCTTCTCGATCAACACGCTGTCGATGTTCGGCCTCGTGCTCGCGATCGGTCTGCTCGTCGACGATGCGATCGTCGTGGTCGAGAACGTCGAGCGCGTGATGGCGGAAGAGGGGCTCGGGCCGAAGGAGGCGACACGCAAGGCGATGGGCCAGATCACCGGCGCACTCGTCGGCGTCGCGCTCGTGCTGTCGGCCGTGTTCGTGCCGGTCGCGTTCTCCGGCGGTTCGGTCGGCGCGATCTACCGGCAGTTCTCGCTGACGATCGTGTCCGCGATGGTGCTGTCCGTGCTCGTCGCGTTGATTCTCACGCCGGCGCTGTGCGCGACGATCCTCAAGCCGATCCCGCAAGGCCATCACGAAGAGAAGAAGGGCTTCTTCGGCTGGTTCAACCGCACCTTCAACGCGAGCCGCGACAAGTACCACGTCGGCGTGCACCACGTGATCAAGCGTTCGGGCCGCTGGCTGATCATCTATCTGGTCGTGATCGTCGCGGTCGGCCTGCTGTTCGTGCGGCTGCCGAAGTCGTTCCTGCCCGATGAAGACCAGGGCCTGATGTTCGTGATCGTGCAGACGCCGTCCGGCTCGACGCAGGAAACCACGGCGAAGACGCTCGCGAACATCACCGACTATCTGCTGAAGGACGAGAAGGACATCGTCGAATCGGCGTTCACGGTGAACGGCTTCAGCTTCGCGGGCCGCGGCCAGAACTCCGGTCTCGTGTTCGTGCGCCTGAAGGACTACGCGCAGCGTCAGCACGCGGACCAGAAGGTGCAGGCGCTGATCGGCCGGATGTTCGGCCGCTACTCGGGTTACAAGGACGCGATCGTCATTCCGTTCAACCCGCCGTCGATTCCGGAACTCGGCACGGCCGCCGGCTTCGACTTCGAGCTGACGGACAACGCCGGTCTCGGCCACGACGCGCTGATGGCCGCACGCAACCAGTTGCTCGGCATGGCCGCGAAGGATCCGACGCTGCAGGGCGTGCGTCCGAACGGCCTGAACGATACGCCGCAGTACAAGGTCGACATCGATCGCGAGAAGGCGAACGCGCTCGGCGTGACGGCGGATGCGATCGACCAGACCTTCTCGATCGCGTGGGCGTCGAAGTACGTGAACAACTTCCTCGACACCGACGGCCGGATCAAGAAGGTGTACGTGCAGTCCGACGCGCCGTTCCGGATGACGCCGGAAGACCTGAACATCTGGTACGTGCGCAACGGCTCGGGCGGGATGGTGCCGTTCGGCGCGTTCGCGACCGGCCACTGGACGTACGGTTCGCCGAAGCTCGAGCGTTACAACGGTATCTCGGCGATGGAAATCCAGGGTCAGGCCGCACCGGGCAAGTCGACCGGTCAGGCGATGGCCGCGATGGAAGCGCTCGCAACGAAGCTGCCGACCGGCATCGGCTACTCGTGGACGGGTCTGTCGTTCCAGGAAATCCAGTCGGGCTCGCAGGCGCCGATCCTGTATGCGATCTCGATCCTCGTCGTGTTCCTGTGTCTGGCGGCGCTGTATGAGAGCTGGTCGATTCCGTTCTCGGTGATCATGGTCGTGCCGCTCGGCGTGATCGGCGCGCTGCTCGCCGCGACGCTGCGCGGTCTGGAAAACGACGTGTTCTTCCAGGTCGGTCTGCTGACGACGGTCGGTCTGTCCGCGAAGAACGCGATTCTGATCGTCGAGTTCGCGCGCGAACTGCAGATGACGGAGAAGATGGGGCCGATCGAGGCCGCGCTCGAAGCGGCGCGTCTGCGGCTGCGTCCGATCCTGATGACGTCGCTCGCGTTCATTCTCGGCGTGCTGCCGCTCGCGATCAGCAACGGCGCCGGTTCGGCGAGCCAGCACGCGATCGGTACGGGCGTGATCGGCGGGATGATCACCGCGACGTTCCTCGCGATCTTCATGATCCCGATGTTCTTCGTGAAGATCCGTGCGATCTTCAGCGGCGAGAAGGAAGACGTCGACGAGGCGCTGCGCCTGGCTCAGGAGCACTCG---------CACCACGAAGAGAAGCCG---------------------------------GGCAACGGC------------------------------------------------------------------------------------------------------------------------------------------GAC---GAAGGCAACAAGGGACAG---------
>RND4__GCA_001058025.1
ATGGCAAAGTTTTTTATCGATCGCCCGATCTTCGCGTGGGTGATCGCCATCATCCTGATGCTGGCCGGGGTTGCGGCGATCTTCACGTTGCCGATCGCGCAGTACCCGACCATCGCGCCGCCGTCGATCCAGATCAGCGCGAACTATCCGGGTGCGTCCGCGAAGACGGTGGAAGACACGGTGACGCAGGTGATCGAGCAGCAGATGAGCGGGCTCGACAACTTCCTGTACATGTCGTCGACCAGTGACGACTCGGGCACCGCGACGATCACGCTGACCTTCGCGCCGGGCACCAACCCGGACATCGCGCAGGTCCAGGTGCAGAACAAGCTGTCGCTCGCGACGCCGATTCTGCCGCAGGTGGTTCAGCAGCTCGGTCTGAAGGTGACGAAGTCGAGCAGCAGCTTCCTGCTCGTGCTGGCGTTCAACTCCGAAGACGGCAGCATGAACCGCTACGACCTCGCGAACTACGTCGCGTCGCACGTGCAGGATCCGATCAGCCGTCTGAACGGCGTCGGTACCGTCACGCTGTTCGGCTCGCAGTACGCGATGCGCGTGTGGCTCGATCCGGTCAAGCTGACGAACTACGGGCTCACGCCGATCGACGTGACGAACGCGATCAGCGCGCAGAACGTGCAGGTCGCCGGCGGCCAGATCGGCGGTACGCCCGCGAAGCCCGGCACGCTGCTGCAGGCGACGATCACCGAGGCGACGCTGCTGCGCACGCCGGCCGAGTTCGGCAACATCCTGCTGAAGGTGAACCAGGACGGCTCGCAGGTGCGTCTGAAGGACGTCGCGCAGATCGGCCTCGGCGCCGAAAACTACAACTTCGACACGAAGTACAACGGCCAGCCGTCCGCGGCGCTCGGCATCCAGCTCGCCACGAATGCGAACGCGCTCGCGACCGCGAAGGCCGTGCGAGCGAAGGTCGACGAGCTGTCGAAGTACTTCCCGCACGGGCTCGTCGTCAAGTATCCGTACGACACGACGCCGTTCGTGAAGCTGTCGATCGAGGAAGTGGTCAAGACGCTGCTCGAAGGTATCGTGCTCGTGTTCCTCGTGATGTATCTGTTCCTGCAGAACCTGCGGGCGACGATCATCCCGACGATCGCGGTGCCGGTCGTGCTGCTCGGTACGTTCGCGATCATGTCGCTCGTCGGCTTCTCGATCAACACGCTGTCGATGTTCGGCCTCGTGCTCGCGATCGGTCTGCTCGTCGACGATGCGATCGTCGTGGTCGAGAACGTCGAGCGCGTGATGGCGGAAGAGGGGCTCGGGCCGAAGGAGGCGACACGCAAGGCGATGGGCCAGATCACCGGCGCACTCGTCGGCGTCGCGCTCGTGCTGTCGGCCGTGTTCGTGCCGGTCGCGTTCTCCGGCGGTTCGGTCGGCGCGATCTACCGGCAGTTCTCGCTGACGATCGTGTCCGCGATGGTGCTGTCCGTGCTCGTCGCGTTGATTCTCACGCCGGCGCTGTGCGCGACGATCCTCAAGCCGATCCCGCAAGGCCATCACGAAGAGAAGAAGGGCTTCTTCGGCTGGTTCAACCGCACCTTCAACGCGAGCCGCGACAAGTACCACGTCGGCGTGCACCACGTGATCAAGCGTTCGGGCCGCTGGCTGATCATCTATCTGGTCGTGATCGTCGCGGTCGGCCTGCTGTTCGTGCGGCTGCCGAAGTCGTTCCTGCCCGATGAAGACCAGGGCCTGATGTTCGTGATCGTGCAGACGCCGTCCGGCTCGACGCAGGAAACCACGGCGAAGACGCTCGCGAACATCACCGACTATCTGCTGAAGGACGAGAAGGACATCGTCGAATCGGCGTTCACGGTGAACGGCTTCAGCTTCGCGGGCCGCGGCCAGAACTCCGGTCTCGTGTTCGTGCGCCTGAAGGACTACGCGCAGCGTCAGCACGCGGACCAGAAGGTGCAGGCGCTGATCGGCCGGATGTTCGGCCGCTACTCGGGTTACAAGGACGCGATCGTCATTCCGTTCAACCCGCCGTCGATTCCGGAACTCGGCACGGCCGCCGGCTTCGACTTCGAGCTGACGGACAACGCCGGTCTCGGCCACGACGCGCTGATGGCCGCACGCAACCAGTTGCTCGGCATGGCCGCGAAGGATCCGACGCTGCAGGGCGTGCGTCCGAACGGCCTGAACGATACGCCGCAGTACAAGGTCGACATCGATCGCGAGAAGGCGAACGCGCTCGGCGTGACGGCGGATGCGATCGACCAGACCTTCTCGATCGCGTGGGCGTCGAAGTACGTGAACAACTTCCTCGACACCGACGGCCGGATCAAGAAGGTGTACGTGCAGTCCGACGCGCCGTTCCGGATGACGCCGGAAGACCTGAACATCTGGTACGTGCGCAACGGCTCGGGCGGGATGGTGCCGTTCGGCGCGTTCGCGACCGGCCACTGGACGTACGGTTCGCCGAAGCTCGAGCGTTACAACGGTATCTCGGCGATGGAAATCCAGGGTCAGGCCGCACCGGGCAAGTCGACCGGTCAGGCGATGGCCGCGATGGAAGCGCTCGCAACGAAGCTGCCGACCGGCATCGGCTACTCGTGGACGGGTCTGTCGTTCCAGGAAATCCAGTCGGGCTCGCAGGCGCCGATCCTGTATGCGATCTCGATCCTCGTCGTGTTCCTGTGTCTGGCGGCGCTGTATGAGAGCTGGTCGATTCCGTTCTCGGTGATCATGGTCGTGCCGCTCGGCGTGATCGGCGCGCTGCTCGCCGCGACGCTGCGCGGTCTGGAAAACGACGTGTTCTTCCAGGTCGGTCTGCTGACGACGGTCGGTCTGTCCGCGAAGAACGCGATTCTGATCGTCGAGTTCGCGCGCGAACTGCAGATGACGGAGAAGATGGGGCCGATCGAGGCCGCGCTCGAAGCGGCGCGTCTGCGGCTGCGTCCGATCCTGATGACGTCGCTCGCGTTCATTCTCGGCGTGCTGCCGCTCGCGATCAGCAACGGCGCCGGTTCGGCGAGCCAGCACGCGATCGGTACGGGCGTGATCGGCGGGATGATCACCGCGACGTTCCTCGCGATCTTCATGATCCCGATGTTCTTCGTGAAGATCCGTGCGATCTTCAGCGGCGAGAAGGAAGACGTCGACGAGGCGCTGCGCCTGGCTCAGGAGCACTCG---------CACCACGAAGAGAAGCCG---------------------------------GGCAACGGC------------------------------------------------------------------------------------------------------------------------------------------GAC---GAAGGCAACAAGGGACAG---------
>RND4__GCA_000756005.1
ATGGCAAAGTTTTTTATCGATCGCCCGATCTTCGCGTGGGTGATCGCCATCATCCTGATGCTGGCCGGGGTTGCGGCGATCTTCACGTTGCCGATCGCGCAGTACCCGACCATCGCGCCGCCGTCGATCCAGATCAGCGCGAACTATCCGGGTGCGTCCGCGAAGACGGTGGAAGACACGGTGACGCAGGTGATCGAGCAGCAGATGAGCGGGCTCGACAACTTCCTGTACATGTCGTCGACCAGTGACGACTCGGGCACCGCGACGATCACGCTGACCTTCGCGCCGGGCACCAACCCGGACATCGCGCAGGTCCAGGTGCAGAACAAGCTGTCGCTCGCGACGCCGATTCTGCCGCAGGTGGTTCAGCAGCTCGGTCTGAAGGTGACGAAGTCGAGCAGCAGCTTCCTGCTCGTGCTGGCGTTCAACTCCGAAGACGGCAGCATGAACCGCTACGACCTCGCGAACTACGTCGCGTCGCACGTGCAGGATCCAATCAGCCGTCTGAACGGCGTCGGTACCGTCACGCTGTTCGGCTCGCAGTACGCGATGCGCGTGTGGCTCGACCCGGTCAAGCTGACGAACTACGGGCTCACGCCGATCGACGTGACGAACGCGATCAGCGCGCAGAACGTGCAGGTCGCCGGCGGTCAGATCGGCGGCACGCCCGCGAAGCCCGGCACGCTGCTGCAGGCGACGATCACCGAGGCGACGCTGCTGCGCACGCCGGCCGAGTTCGGCAACATCCTGCTGAAGGTGAACCAGGACGGCTCGCAGGTGCGTCTGAAGGACGTCGCGCAGATCGGCCTCGGCGCCGAAAACTACAACTTCGACACGAAGTACAACGGCCAGCCGTCCGCGGCGCTCGGCATCCAGCTCGCCACGAACGCGAACGCGCTCGCGACCGCGAAGGCCGTGCGAGCGAAGGTCGACGAGCTGTCGAAGTACTTCCCGCACGGGCTCGTCGTCAAGTATCCGTACGACACGACGCCGTTCGTGAAGCTGTCGATCGAGGAAGTGGTCAAGACGCTGCTCGAAGGTATCGTGCTCGTGTTCCTCGTGATGTATCTGTTCCTGCAGAACCTGCGGGCGACGATCATCCCGACGATCGCGGTGCCGGTCGTGCTGCTCGGTACGTTCGCGATCATGTCGCTCGTCGGCTTCTCGATCAACACGCTGTCGATGTTCGGCCTCGTGCTCGCGATCGGTCTGCTCGTCGACGATGCGATCGTCGTGGTCGAGAACGTCGAGCGCGTGATGGCGGAAGAGGGGCTCGGGCCGAAGGAGGCGACACGCAAGGCGATGGGCCAGATCACCGGCGCACTCGTCGGCGTCGCGCTCGTGCTGTCGGCCGTGTTCGTGCCGGTCGCGTTCTCCGGCGGTTCGGTCGGCGCGATCTACCGGCAGTTCTCGCTGACGATCGTGTCCGCGATGGTGCTGTCCGTGCTTGTCGCGTTGATTCTGACGCCGGCGCTGTGCGCGACGATCCTCAAGCCGATCCCGCAAGGCCATCACGAAGAGAAGAAGGGCTTCTTCGGCTGGTTCAACCGCACCTTCAACGCGAGCCGCGACAAGTACCACGTCGGCGTGCACCACGTGATCAAGCGGTCGGGCCGCTGGCTGATCATCTATCTGGTCGTGATCGTCGCGGTCGGCCTGCTGTTCGTGCGGCTGCCGAAGTCGTTCCTGCCCGATGAAGACCAGGGCCTGATGTTCGTGATCGTGCAGACGCCGTCCGGCTCGACGCAGGAAACCACGGCGAAGACGCTCGCGAACATCACCGACTATCTGCTGAAGGACGAGAAGGACATCGTCGAATCGGCGTTCACGGTGAACGGCTTCAGCTTCGCGGGCCGCGGCCAGAACTCCGGTCTCGTGTTCGTGCGCCTGAAGGACTACGCGCAGCGTCAGCACGCGAACCAGAAGGTGCAGGCGCTGATCGGCCGGATGTTCGGCCGCTACTCGGGCTACAAGGACGCGATCGTCATTCCGTTCAACCCGCCGTCGATTCCGGAACTCGGCACGGCCGCCGGCTTCGACTTCGAGCTGACGGACAACGCCGGTCTCGGCCACGACGCGCTGATGGCCGCACGCAACCAGCTGCTCGGCATGGCCGCGAAGGATCCGACGCTGCAGGGCGTGCGTCCGAACGGCCTGAACGATACGCCGCAGTACAAGGTCGACATCGATCGCGAGAAGGCGAACGCGCTCGGCGTGACGGCGGATGCGATCGACCAGACGTTCTCGATCGCGTGGGCGTCGAAGTACGTGAACAACTTCCTCGACACCGACGGCCGGATCAAGAAGGTGTACGTGCAGTCCGACGCGCCGTTCCGGATGACGCCGGAAGACCTGAACATCTGGTACGTACGCAACGGCTCGGGCGGGATGGTGCCGTTCGGCGCGTTCGCGACCGGTCACTGGACGTACGGGTCGCCGAAGCTCGAGCGTTACAACGGTATCTCGGCGATGGAAATCCAGGGCCAGGCCGCACCGGGCAAGTCGACCGGTCAGGCGATGGCCGCGATGGAAGCGCTCGCGACGAAGCTGCCGACCGGCATCGGCTACTCGTGGACGGGTCTGTCGTTCCAGGAAATCCAGTCGGGCTCGCAGGCGCCGATCCTGTACGCGATCTCGATCCTCGTCGTGTTCCTGTGTCTGGCGGCGCTGTATGAGAGCTGGTCGATTCCGTTCTCGGTGATCATGGTCGTGCCGCTCGGCGTGATCGGCGCGCTGCTCGCCGCGACGCTGCGCGGTCTGGAAAACGACGTGTTCTTCCAGGTCGGTCTGCTGACGACGGTCGGTCTGTCCGCGAAGAACGCGATTCTGATCGTCGAGTTCGCGCGCGAACTGCAGATGACGGAGAAGATGGGGCCGATCGAGGCCGCGCTCGAAGCGGCGCGTCTGCGGCTGCGTCCGATCCTGATGACGTCGCTCGCGTTCATTCTCGGCGTGCTGCCGCTCGCGATCAGCAACGGCGCCGGTTCGGCGAGCCAGCACGCGATCGGTACGGGCGTGATCGGCGGGATGATCACCGCGACGTTCCTCGCGATCTTCATGATCCCGATGTTCTTCGTGAAGATCCGTGCGATCTTCAGCGGCGAGAAGGAAGACGTCGACGAGGCGCTGCGCCTGGCTCAGGAGCACTCG---------CACCACGAAGAGAAGCCG---------------------------------GGCAACGGC------------------------------------------------------------------------------------------------------------------------------------------GAC---GAAGGCAACAAGGGACAG---------
>RND4__GCA_000756965.1
ATGGCAAAGTTTTTTATCGATCGCCCGATCTTCGCGTGGGTGATCGCCATCATCCTGATGCTGGCCGGGGTTGCGGCGATCTTCACGTTGCCGATCGCGCAGTACCCGACGATCGCGCCGCCGTCGATCCAGATCAGCGCGAACTATCCGGGTGCGTCCGCGAAGACGGTGGAAGACACGGTGACGCAGGTGATCGAGCAGCAGATGAGCGGGCTCGACAACTTCCTGTACATGTCGTCGACCAGTGACGACTCGGGCACCGCGACGATCACGCTGACCTTCGCGCCGGGCACCAACCCGGACATCGCGCAGGTCCAGGTGCAGAACAAGCTGTCGCTCGCGACGCCGATTCTGCCGCAGGTGGTTCAGCAGCTCGGTCTGAAGGTGACGAAGTCGAGCAGCAGCTTCCTGCTCGTGCTGGCGTTCAACTCCGAAGACGGCAGCATGAACCGCTACGACCTCGCGAACTACGTCGCGTCGCACGTGCAGGATCCGATCAGCCGTCTGAACGGCGTCGGTACCGTCACGCTGTTCGGCTCGCAGTACGCGATGCGCGTGTGGCTCGACCCGGTCAAGCTGACGAACTACGGGCTCACGCCGATCGACGTGACGAACGCGATCAGCGCGCAGAACGTGCAGGTCGCCGGCGGCCAGATCGGCGGTACGCCCGCGAAGCCCGGCACGCTGCTGCAGGCGACGATCACCGAGGCGACGCTGCTGCGCACGCCGGCCGAGTTCGGCAACATCCTGCTGAAGGTGAACCAGGACGGCTCGCAGGTGCGTCTGAAGGACGTCGCGCAGATCGGCCTCGGCGCCGAAAACTACAACTTCGATACGAAGTACAACGGCCAGCCGTCCGCGGCGCTCGGCATCCAGCTCGCCACGAACGCGAACGCGCTCGCGACCGCGAAGGCCGTGCGTGCGAAGGTCGACGAGCTGTCGAAGTACTTCCCGCACGGGCTCGTCGTCAAGTATCCGTACGACACGACGCCGTTCGTGAAGCTGTCGATCGAGGAAGTGGTCAAGACGCTGCTCGAAGGTATCGTGCTCGTGTTCCTCGTGATGTATCTGTTCCTGCAGAACCTGCGGGCGACGATCATCCCGACGATTGCGGTGCCGGTCGTGCTGCTCGGTACGTTCGCGATCATGTCGCTCGTCGGCTTCTCGATCAACACGCTGTCGATGTTCGGCCTCGTGCTCGCGATCGGTCTGCTCGTCGACGATGCGATCGTCGTGGTCGAGAACGTCGAGCGCGTGATGGCGGAAGAGGGGCTCGGACCGAAGGAGGCGACACGCAAGGCGATGGGCCAGATCACCGGCGCACTCGTCGGCGTCGCGCTCGTGCTGTCGGCCGTGTTCGTGCCGGTCGCGTTCTCCGGCGGTTCGGTCGGCGCGATCTACCGGCAGTTCTCGCTGACGATCGTGTCCGCGATGGTGCTGTCCGTGCTCGTCGCGCTGATTCTGACGCCGGCGCTGTGCGCGACGATCCTCAAGCCGATCCCGCAAGGCCATCACGAAGAGAAGAAGGGCTTCTTCGGCTGGTTCAACCGCACCTTCAACGCGAGCCGCGACAAGTACCACGTCGGCGTGCACCACGTGATCAAGCGTTCTGGCCGCTGGCTGATCATCTATCTGGTCGTGATCGTCGCGGTCGGCCTGCTGTTCGTGCGGCTGCCGAAGTCGTTCCTGCCCGATGAAGACCAGGGCCTGATGTTCGTGATCGTGCAGACGCCGTCCGGCTCGACGCAGGAAACCACGGCGAAGACGCTCGCGAACATCACCGACTATCTGCTGAAGGACGAGAAGGACATCGTCGAATCGGCGTTCACGGTGAACGGCTTCAGCTTCGCGGGCCGCGGCCAGAACTCCGGTCTCGTGTTCGTGCGCCTGAAGGACTACGCGCAGCGTCAGCACGCGAACCAGAAGGTGCAGGCGCTGATCGGCCGGATGTTCGGCCGCTACTCGGGCTACAAGGACGCGATCGTCATTCCGTTCAACCCGCCGTCGATTCCGGAACTCGGCACGGCCGCCGGCTTCGACTTCGAGCTGACGGACAACGCCGGTCTTGGCCACGACGCGCTGATGGCCGCACGCAACCAGCTGCTCGGCATGGCCGCGAAGGATCCGACGCTGCAGGGCGTGCGTCCGAACGGCCTGAACGATACGCCGCAGTACAAGGTCGACATCGATCGCGAGAAGGCGAACGCGCTCGGCGTGACGGCGGATGCGATCGACCAGACGTTCTCGATCGCGTGGGCGTCGAAGTACGTGAACAACTTCCTCGACACCGACGGCCGGATCAAGAAGGTGTACGTGCAATCCGACGCGCCGTTCCGGATGACGCCGGAAGACCTGAACATCTGGTACGTGCGCAACGGCTCGGGCGGGATGGTGCCGTTCGGCGCGTTCGCGACCGGCCACTGGACGTACGGGTCGCCGAAGCTCGAGCGTTACAACGGTATCTCGGCGATGGAAATCCAGGGTCAGGCCGCACCGGGCAAGTCGACCGGTCAGGCGATGGCCGCGATGGAAGCGCTCGCGACGAAGCTGCCGACCGGTATCGGCTACTCGTGGACGGGTCTGTCGTTCCAGGAAATCCAGTCGGGCTCGCAGGCGCCGATCCTGTACGCGATCTCGATCCTCGTCGTGTTCCTGTGTCTGGCGGCGCTGTATGAGAGCTGGTCGATTCCGTTCTCGGTGATCATGGTCGTGCCGCTCGGCGTGATCGGCGCGCTGCTCGCCGCGACGCTGCGCGGTCTGGAAAACGACGTGTTCTTCCAGGTCGGCCTGCTGACGACGGTCGGTCTGTCCGCGAAGAACGCGATTCTGATCGTCGAGTTCGCGCGCGAACTGCAGATGACGGAGAAGATGGGGCCGATCGAGGCCGCGCTCGAAGCGGCGCGTCTGCGGCTGCGTCCGATCCTGATGACGTCGCTCGCGTTCATTCTCGGCGTGCTGCCGCTCGCGATCAGCAACGGCGCCGGTTCGGCGAGCCAGCACGCGATCGGTACGGGCGTGATCGGCGGGATGATCACCGCGACGTTCCTCGCGATCTTCATGATCCCGATGTTCTTCGTGAAGATCCGTGCGATCTTCAGCGGCGAGAAGGAAGACGTCGACGAGGCGCTGCGCCTGGCTCAGGAGCACTCG---------CACCACGAAGAGAAGCCG---------------------------------GGCAACGGC------------------------------------------------------------------------------------------------------------------------------------------GAC---GAAGGCAACAAGGGACAG---------
>RND4__GCA_000012945.1
ATGGCAAAGTTTTTTATCGATCGCCCGATCTTCGCGTGGGTGATCGCCATCATTCTGATGCTGGCCGGGGTCGCGTCGATCTTCACGCTTCCGATCTCGCAGTATCCGACGATCGCGCCGCCATCGATCCAGATCACCGCGAACTACCCGGGTGCTTCCGCGAAAACGGTGGAAGACACGGTGACGCAGGTGATCGAGCAGCAGATGAGCGGTCTCGACAACTTCCTGTACATGTCGTCGACCAGCGACGACTCGGGTAACGCGACGATCACGCTGACCTTCGCGCCGGGTACCAACGCCGACATCGCACAGGTTCAGGTGCAGAACAAGCTGTCGCTCGCGACGCCGGTTCTGCCGCAGGTCGTGCAGCAGCTCGGCCTTTCGGTGACGAAGTCGAGCAGCAGCTTCTTGCTGGTGCTCGCCTTCAACTCCGAAGACGGCAGCATGAACAAGTACGACCTCGCGAACTTCGTGGCGTCGCACGTGAAGGACCCGATCAGCCGGATCAACGGTGTCGGTACCGTCACGCTGTTCGGCTCGCAGTATGCGATGCGGATCTGGCTCGATGCCAACCGTCTGACGAACTACGGCCTCACGCCGGTTGACGTGTCGACTGCGATCGCCGCACAGAACGTGCAGATCGCAGGCGGCCAGATCGGCGGCACGCCGTCCACGCCGGGCACGATGCTGCAAGCGACGATCACCGAATCGACGCTGCTGCAGACGCCCGCGCAGTTCGGCGACATTCTGCTGAAGGTCAACCAGGACGGCTCGCAGGTTCGCCTGAAGGATGTCTCGAAGATCGAGCTCGGCGGCGAAAACTACAACTTCGACACGAAGTACAACGGTCAGCCGACCGCGGCACTCGGGATCCAGCTCGCGACCAACGCGAACGCACTGGCGACCGCGAAGGCCGTGCGCGCGAAGATCGACGAACTGGCACCGTTCTTCCCGCATGGCCTCGTCGTGAAGTACCCGTACGACACGACGCCGTTCGTGAAGCTGTCGATCGAGGAAGTGGTCAAGACGCTGCTCGAAGGTATCGTGCTGGTGTTCCTCGTGATGTATCTGTTCCTGCAGAACCTGCGGGCGACGATCATCCCGACGATCGCGGTGCCGGTCGTGTTGCTCGGCACGTTCGCGGTCATGTCGGTGGTGGGGTTCTCGATCAACACGCTGTCGATGTTCGGCCTCGTGCTCGCGATCGGCCTGCTGGTGGACGATGCAATCGTGGTGGTGGAGAACGTCGAGCGGGTGATGGCCGAGGAGGGCCTGTCACCGAAGGAGGCGACCCGCAAGGCGATGGGCCAGATCACCGGCGCGCTGGTCGGTATCGCGCTCGTGCTGTCGGCCGTGTTCGTGCCGGTGGCGTTCTCCGGCGGGTCGGTCGGCGCGATCTATCGTCAGTTCTCGCTGACGATCGTGACGGCGATGGTGCTGTCGGTGCTCGTCGCGTTGATTCTGACGCCGGCACTGTGCGCGACGATCCTCAAGCCGATCCCGCAAGGGCATCACGAAGAGAAGAAGGGCTTCTTCGGCTGGTTCAACCGCACGTTCAACAACAGCCGCGACAAGTACCACGTCGGCGTGCACCACGTGATCAAGCGCTCGGGCCGCTGGCTCGTCATCTACCTGGTCGTGATCATCGCGGTCGGCCTGCTGTTCGTGCGCCTGCCGAAGTCGTTCCTGCCGGATGAAGACCAGGGCCTGATGTTCGTGATCGTGCAGACGCCGTCGGGCTCGACGCAGGAAACGACCGCGAAGACGCTCGCGAACATTTCCGACTACCTGCTGAAGGATGAGAAGGAAATCGTCGAATCGGCGTTCACGGTCAACGGCTTCAGCTTCGCCGGCCGCGGCCAGAACTCCGGTCTCGTGTTCGTTCGCCTGAAGGACTATTCGCAGCGTCAGCATGCGAACCAGAAGGTGCAGGCGCTGATCGGCCGGATGTTCGGGCGCTACGCGGGCTACAAGGACGCGATCGTGATCCCGTTCAACCCGCCGTCGATTCCTGAACTCGGTACGGCTGCCGGCTTCGACTTCGAGCTGACGGACAACGCGGGTCTCGGCCACGATGCACTGATGGCCGCGCGTAACCAGCTGCTCGGGATGGCCTCGAAGGATCCGACGCTGCAGGGCGTGCGCCCGAACGGCCTGAACGATACGCCGCAGTACAAGGTCAACATCGACCGCGAGAAGGCGAATGCGCTCGGTGTGACGGCGGATGCGATCGACCAGACGTTCTCGATCGCATGGGCGTCGAAGTACGTGAACAACTTCCTCGATACCGACGGCCGGATCAAGAAGGTTTACGTGCAGGCAGACGCACCGTTCCGGATGACGCCGGACGACCTGAACATCTGGTACGTGCGCAACGGGTCGGGCGGGATGGTGCCGTTCAGCGCGTTCGCGACCGGTCACTGGACCTACGGTTCGCCGAAGCTCGAGCGCTACAACGGTGTGTCGGCGATGGAAATCCAGGGCCAGGCTTCTCCGGGCAAGTCGACCGGTCAGGCGATGGCAGCGATGGAGCAGCTCGCGAAGAAACTGCCGGTCGGTATCGGCTATTCGTGGACCGGCCTGTCGTTCCAGGAAATCCAGTCGGGTTCGCAGGCGCCGATCCTGTACGCGATCTCGATCCTCGTCGTGTTCCTGTGTCTCGCGGCGCTGTATGAAAGCTGGTCGATCCCGTTCTCGGTGATCATGGTGGTGCCGCTCGGCGTGATCGGCGCACTGCTCGCGGCAACGATGCGCGGCCTCGAGAACGACGTGTACTTCCAGGTCGGCCTGCTGACTACAGTGGGCTTGTCTGCGAAGAACGCAATTCTGATCGTCGAGTTCGCCCGCGAGTTGCAGGTAACCGAAAAGATGGGGCCGGTCGAGGCCGCGCTGGAGGCGGCGCGTCAGCGGCTGCGTCCGATCCTGATGACGTCGCTCGCGTTCATTCTCGGTGTGATGCCGCTCGCGATCAGTAACGGCGCGGGTTCGGCCAGCCAGCACGCGATCGGTACGGGCGTGATCGGCGGGATGCTGACGGCGACGTTCCTCGCGATCTTCATGATCCCGATGTTCTTCGTGAAGATCCGCGCGATCTTCGCCGGCGAGAAGGAAGATGCCGACGAAGCACTGCGTCTGGCTCAGGAGCACGCG---------CGCCATGAAGAGAAGCCG---------------------------------GGCAACGGC------------------------------------------------------------------------------------------------------------------------------------------GAC---GAAGGCAACAAGGGACAG---------
>RND4__GCA_000181975.1
ATGGCAAAGTTTTTTATCGATCGCCCGATCTTCGCGTGGGTGATCGCCATCATCCTGATGCTGGCCGGGGTCGCGGCGATCTTCACGCTGCCGATCTCGCAGTATCCGACGATCGCGCCGCCATCGATCCAGATCACCGCGAACTACCCGGGCGCTTCCGCGAAGACCGTGGAAGACACGGTGACGCAGGTGATCGAGCAGCAGATGAGCGGTCTCGACAACTTCCTGTACATGTCGTCGACGAGTGACGACTCGGGCAACGCGACGATCACGCTGACCTTCGCGCCGGGCACCAACGCCGACATCGCGCAGGTCCAGGTGCAGAACAAGCTGTCGCTCGCGACGCCGGTTCTGCCGCAGGTCGTGCAGCAGCTCGGTCTGTCGGTGACGAAGTCGAGCAGCAGCTTCCTGCTGGTGCTCGCCTTCAACTCCGAAGACGGCAGCATGAACAAGTACGACCTCGCGAACTTCGTGGCGTCGCACGTGAAGGATCCGATCAGCCGGTTGAACGGCGTCGGTACCGTCACGCTGTTCGGCTCGCAGTACGCGATGCGGATCTGGCTCGACCCGACCCGCCTGACGAACTACGGCCTCACGCCGGTCGACGTGTCGAGCGCGATCGCCGCGCAGAACGTGCAGATCGCGGGCGGTCAGATCGGCGGCACGCCGGCCAAGCCGGGCACCGTGCTGCAGGCGACGATCACCGAATCGACGCTGCTGCAGACGCCCGAGCAGTTCGGCAACATCCTGCTGAAGGTCAACCAGGACGGCTCGCAGGTTCGCCTGAAGGACGTCTCGAAGATCGAGCTCGGCGGCGAAAACTACAACTTCGACACGAAGTACAACGGTCAGCCGACCGCGGCACTCGGTATCCAGCTCGCGACCAACGCGAACGCGCTCGCGACGGCGAAGGCCGTGCGCGCGAAGATCGACGAACTCGCACCGTTCTTCCCGCACGGCCTCGTCGTGAAGTATCCGTACGACACGACGCCGTTCGTGAAGCTGTCGATCGAGGAAGTGGTCAAGACGCTGCTCGAAGGCATCGTGCTCGTGTTCCTCGTGATGTATCTGTTCCTGCAAAACCTGCGGGCGACGATCATCCCGACGATCGCGGTGCCGGTGGTGCTGCTCGGCACGTTCGCGATCATGTCGATGGTGGGCTTCTCGATCAACACGCTGTCGATGTTCGGCCTCGTGCTCGCGATCGGCCTGCTGGTGGACGATGCGATCGTGGTGGTGGAGAACGTCGAGCGCGTGATGGCGGAAGAGGGGCTGTCACCGAAGGAGGCGACCCGCAAGGCGATGGGCCAGATCACCGGCGCACTCGTCGGCGTGGCGCTCGTGCTGTCGGCGGTGTTCGTGCCGGTCGCGTTCTCCGGCGGTTCGGTCGGCGCGATCTATCGTCAGTTCTCGCTGACGATCGTGTCGGCGATGGTGCTGTCGGTGCTGGTCGCGTTGATTCTGACGCCCGCCCTGTGCGCGACGATCCTCAAGCCAATCCCGCAGGGCCATCACGAAGAGAAGAAGGGCTTCTTCGGCTGGTTCAACCGCACGTTCAACAACAGCCGCGAGAAGTACCACGTCGGCGTGCACCACGTGATCAAGCGCTCGGGCCGCTGGCTCATCATCTATCTGGTCGTGATCGTCGCGGTCGGGCTGCTGTTCGTGCGCCTGCCGAAGTCGTTCCTGCCCGATGAAGACCAGGGCCTGATGTTCGTGATCGTGCAGACGCCGTCGGGTTCGACGCAGGAAACGACCGCGCGCACGCTCGCGAACATTTCCGACTACCTGCTGAAGGACGAGAAGGAAATCGTCGAATCGGCGTTCACGGTCAACGGCTTCAGCTTCGCCGGCCGCGGCCAGAACTCCGGTCTGGTGTTCGTGCGACTGAAGGACTACTCGCAGCGTCAGCATGCGAACCAGAAGGTCCAGGCGCTGATCGGCCGGATGTTCGGCCGCTACGCGGGCTACAAGGACGCGATGGTGATCCCGTTCAACCCGCCGTCGATTCCGGAACTCGGCACGGCCGCCGGCTTCGACTTCGAGCTGACGGACAACGCCGGTCTCGGCCACAACGCGCTGATGGCCGCGCGTAACCAGCTGCTCGGGATGGCCGCGAAGGATCCGACGCTGCAGGGCGTGCGTCCGAACGGGCTGAACGATACGCCGCAGTACAAGGTCGACATCGATCGCGAGAAGGCGAACGCGCTCGGCGTGACGGCGGATGCGATCGACCAGACGTTCTCGATCGCATGGGCGTCGAAGTACGTGAACAACTTCCTCGACACCGACGGCCGGATCAAGAAGGTGTACGTGCAGTCGGACGCGCCGTTCCGGATGACGCCGGAAGACCTGAACGTCTGGTACGTGCGCAACGGGTCGGGCGGGATGGTGCCGTTCGGCGCGTTCGCGACCGGCCACTGGACGTACGGTTCGCCGAAGCTCGAGCGCTACAACGGCGTGTCGGCGATGGAAATCCAGGGTCAGGCCGCACCGGGCAAGTCGACCGGTCAGGCGATGACCGCGATGGAAGGGCTCGCGAAGAAGCTGCCGGTCGGTATCGGCTATTCGTGGACCGGCCTGTCGTTCCAGGAAATCCAGTCCGGCTCGCAGGCGCCGGTGCTGTACGCGATCTCGATCCTGGTCGTGTTCCTGTGTCTCGCAGCGCTGTATGAAAGCTGGTCGATCCCGTTCTCGGTGATCATGGTGGTGCCGCTCGGCGTCGTGGGCGCACTGCTCGCGGCGACGATGCGCGGCCTCGAGAACGACGTGTTCTTCCAGGTCGGCCTGTTGACCACGGTGGGCTTGTCCGCGAAGAACGCGATTCTGATCGTCGAGTTCGCGCGCGAACTGCAGATGACGGAGAAGATGGGGCCGATCGAGGCTGCGCTGGAAGCAGCGCGCCTGCGGCTGCGTCCGATCCTGATGACGTCGCTCGCGTTCATTCTCGGTGTGATGCCGCTCGCGATCAGTAACGGCGCGGGTTCGGCGAGCCAGCACGCGATCGGTACCGGCGTGATCGGCGGGATGATCACGGCGACGTTCCTCGCGATCTTCATGATCCCGATGTTCTTCGTGAAGATTCGCGCGATCTTCAGCGGCGAGAAGGAAGACGTCGACGAGGCGCTGCGCCTGGCTCAGGAGCACTCG---------CACCACGAAGAGAAGCCG---------------------------------GGCAACGGC------------------------------------------------------------------------------------------------------------------------------------------GAC---CAAGGCAACAAGGGACAG---------
>RND4__GCA_000203915.1
ATGGCAAAGTTTTTTATCGATCGCCCGATCTTCGCGTGGGTGATCGCCATCATCCTGATGCTGGCCGGGGTCGCGGCGATCTTCACGCTGCCGATCTCGCAGTATCCGACGATCGCGCCGCCATCGATCCAGATCACCGCGAACTACCCGGGCGCTTCCGCGAAGACCGTGGAAGACACGGTGACGCAGGTGATCGAGCAGCAGATGAGCGGTCTCGACAACTTCCTGTACATGTCGTCGACGAGTGACGACTCGGGCAACGCGACGATCACGCTGACCTTCGCGCCGGGCACCAACGCCGACATCGCGCAGGTCCAGGTGCAGAACAAGCTGTCGCTCGCGACGCCGGTTCTGCCGCAGGTCGTGCAGCAGCTCGGTCTGTCGGTGACGAAGTCGAGCAGCAGCTTCCTGCTGGTGCTCGCCTTCAACTCCGAAGACGGCAGCATGAACAAGTACGACCTCGCGAACTTCGTGGCGTCGCACGTGAAGGATCCGATCAGCCGGTTGAACGGCGTCGGTACCGTCACGCTGTTCGGCTCGCAGTACGCGATGCGGATCTGGCTCGACCCGACCCGCCTGACGAACTACGGCCTCACGCCGGTCGACGTGTCGAGCGCGATCGCCGCGCAGAACGTGCAGATCGCGGGCGGCCAGATCGGCGGCACGCCAGCCAAGCCGGGCACCGTGCTGCAGGCGACGATCACCGAATCGACGCTGCTGCAGACGCCCGAGCAGTTCGGCAACATCCTGCTGAAGGTCAACCAGGACGGCTCGCAGGTTCGCCTGAAGGACGTCTCGAAGATCGAGCTCGGCGGCGAAAACTACAACTTCGACACGAAGTACAACGGTCAGCCGACCGCGGCACTCGGTATCCAGCTCGCGACCAACGCGAACGCGCTCGCAACCGCGAAGGCCGTGCGCGCGAAGATCGACGAGCTCGCACCGTTCTTCCCGCACGGCCTCGTCGTGAAGTATCCGTACGACACGACGCCGTTCGTGAAGCTGTCGATCGAGGAAGTGGTCAAGACGCTGCTCGAAGGCATCGTGCTCGTGTTCCTCGTGATGTATCTGTTCCTGCAGAACCTGCGGGCGACGATCATCCCGACGATCGCGGTGCCGGTGGTGCTGCTCGGCACGTTCGCGATCATGTCGATGGTGGGCTTCTCGATCAACACGCTGTCGATGTTCGGCCTCGTGCTGGCAATCGGCCTGCTGGTGGACGATGCGATCGTGGTGGTGGAGAACGTCGAGCGCGTGATGGCGGAAGAGGGGCTGTCACCGAAGGAGGCGACCCGCAAGGCGATGGGCCAGATCACCGGCGCACTCGTCGGCGTGGCGCTCGTGCTGTCGGCGGTGTTCGTGCCGGTCGCGTTCTCCGGCGGGTCGGTCGGCGCGATCTATCGTCAGTTCTCGCTGACGATCGTGTCGGCGATGGTGCTGTCGGTGCTGGTCGCGTTGATTCTGACGCCCGCCCTGTGCGCGACGATCCTCAAGCCGATCCCGCAGGGCCATCACGAAGAGAAGAAGGGCTTCTTCGGCTGGTTCAACCGCACGTTCAACAACAGCCGCGAGAAGTACCACGTCGGCGTGCACCACGTGATCAAGCGCTCGGGCCGCTGGCTCATCATCTATCTGGTCGTGATCGTCGCGGTCGGGCTGCTGTTCGTGCGCCTGCCGAAGTCGTTCCTGCCCGATGAAGACCAGGGCCTGATGTTCGTGATCGTGCAGACGCCGTCGGGTTCGACGCAGGAAACGACCGCGCGCACGCTCGCGAACATTTCCGACTACCTGCTGAAGGACGAGAAGGAAATCGTCGAATCGGCGTTCACGGTCAACGGCTTCAGCTTCGCCGGCCGCGGCCAGAACTCCGGTCTGGTGTTCGTGCGACTGAAGGACTACTCGCAGCGTCAGCACGCGAACCAGAAGGTCCAGGCGCTGATCGGCCGGATGTTCGGCCGCTACGCGGGCTACAAGGACGCGATGGTGATCCCGTTCAACCCGCCGTCGATTCCGGAACTCGGCACGGCCGCCGGCTTCGACTTCGAGCTGACGGACAACGCCGGTCTCGGCCACAACGCGCTGATGGCCGCGCGTAACCAGCTGCTCGGGATGGCCGCGAAGGATCCGACGCTGCAGGGCGTGCGTCCGAACGGGCTGAACGATACGCCGCAGTACAAGGTCGACATCGATCGCGAGAAGGCGAACGCGCTCGGCGTGACGGCGGAGGCGATCGACCAGACGTTCTCGATCGCATGGGCGTCGAAGTACGTGAACAACTTCCTCGACACCGACGGCCGGATCAAGAAGGTGTACGTGCAGTCCGACGCGCCGTTCCGGATGACGCCGGAAGACCTGAACGTCTGGTACGTGCGCAACGGGTCGGGCGGGATGGTGCCGTTCGGTGCGTTCGCGACCGGTCACTGGACGTACGGTTCGCCGAAGCTCGAGCGCTACAACGGCGTGTCGGCGATGGAAATCCAGGGTCAGGCCGCACCGGGCAAGTCGACCGGTCAGGCGATGACCGCGATGGAAGGGCTCGCGAAGAAGCTGCCGGTCGGTATCGGCTATTCGTGGACCGGCCTGTCGTTCCAGGAAATCCAGTCCGGCTCGCAGGCGCCGGTGCTGTACGCGATCTCGATCCTGGTCGTGTTCCTGTGTCTCGCGGCGCTGTATGAAAGCTGGTCGATCCCGTTCTCGGTGATCATGGTGGTGCCGCTCGGCGTCGTGGGCGCACTGCTCGCGGCGACGATGCGCGGCCTCGAGAACGACGTGTTCTTCCAGGTCGGCCTGTTGACCACGGTGGGCTTGTCCGCGAAGAACGCGATTCTGATCGTCGAGTTCGCGCGCGAACTGCAGATGACGGAGAAGATGGGGCCGATCGAGGCCGCGCTGGAAGCAGCGCGCCTGCGGCTGCGTCCGATCCTGATGACGTCGCTCGCGTTCATTCTCGGTGTGATGCCGCTCGCGATCAGTAACGGCGCGGGTTCGGCGAGCCAGCACGCGATCGGTACCGGCGTGATCGGCGGGATGATCACGGCGACGTTCCTCGCGATCTTCATGATCCCGATGTTCTTCGTGAAGATTCGCGCGATCTTCAGCGGCGAGAAGGAAGACGTCGACGAGGCGCTGCGCCTGGCTCAGGAGCACTCG---------CACCACGAAGAGAAGCCG---------------------------------GGCAACGGC------------------------------------------------------------------------------------------------------------------------------------------GAC---GAAGGCAACAAGGGACAG---------
>RND4__GCA_000959545.1
ATGGCAAAGTTTTTTATCGATCGCCCGATCTTCGCGTGGGTGATCGCCATCATCCTGATGCTGGCCGGGGTCGCGGCGATCTTCACGCTGCCGATCTCGCAGTATCCGACGATCGCGCCGCCATCGATCCAGATCACCGCGAACTACCCGGGCGCTTCCGCGAAGACCGTGGAAGACACGGTGACGCAGGTGATCGAGCAGCAGATGAGCGGTCTCGACAACTTCCTGTACATGTCGTCGACGAGTGACGACTCGGGCAACGCGACGATCACGCTGACCTTCGCGCCGGGCACCAACGCCGACATCGCGCAGGTCCAGGTGCAGAACAAGCTGTCGCTCGCGACGCCGGTTCTGCCGCAGGTCGTGCAGCAGCTCGGTCTGTCGGTGACGAAGTCGAGCAGCAGCTTCCTGCTGGTGCTCGCCTTCAACTCCGAAGACGGCAGCATGAACAAGTACGACCTCGCGAACTTCGTGGCGTCGCACGTGAAGGATCCGATCAGCCGGTTGAACGGCGTCGGTACCGTCACGCTGTTCGGCTCGCAGTACGCGATGCGGATCTGGCTCGACCCGACCCGCCTGACGAACTACGGCCTCACGCCGGTCGACGTGTCGAGCGCGATCGCCGCGCAGAACGTGCAGATCGCGGGCGGCCAGATCGGCGGCACGCCAGCCAAGCCGGGCACCGTGCTGCAGGCGACGATCACCGAATCGACGCTGCTGCAGACGCCCGAGCAGTTCGGCAACATCCTGCTGAAGGTCAACCAGGACGGCTCGCAGGTTCGCCTGAAGGACGTCTCGAAGATCGAGCTCGGCGGCGAAAACTACAACTTCGACACGAAGTACAACGGTCAGCCGACCGCGGCACTCGGTATCCAGCTCGCGACCAACGCGAACGCGCTCGCAACCGCGAAGGCCGTGCGCGCGAAGATCGACGAGCTCGCACCGTTCTTCCCGCACGGCCTCGTCGTGAAGTATCCGTACGACACGACGCCGTTCGTGAAGCTGTCGATCGAGGAAGTGGTCAAGACGCTGCTCGAAGGCATCGTGCTCGTGTTCCTCGTGATGTATCTGTTCCTGCAGAACCTGCGGGCGACGATCATCCCGACGATCGCGGTGCCGGTGGTGCTGCTCGGCACGTTCGCGATCATGTCGATGGTGGGCTTCTCGATCAACACGCTGTCGATGTTCGGCCTCGTGCTGGCAATCGGCCTGCTGGTGGACGATGCGATCGTGGTGGTGGAGAACGTCGAGCGCGTGATGGCGGAAGAGGGGCTGTCACCGAAGGAGGCGACCCGCAAGGCGATGGGCCAGATCACCGGCGCACTCGTCGGCGTGGCGCTCGTGCTGTCGGCGGTGTTCGTGCCGGTCGCGTTCTCCGGCGGGTCGGTCGGCGCGATCTATCGTCAGTTCTCGCTGACGATCGTGTCGGCGATGGTGCTGTCGGTGCTGGTCGCGTTGATTCTGACGCCCGCCCTGTGCGCGACGATCCTCAAGCCGATCCCGCAGGGCCATCACGAAGAGAAGAAGGGCTTCTTCGGCTGGTTCAACCGCACGTTCAACAACAGCCGCGAGAAGTACCACGTCGGCGTGCACCACGTGATCAAGCGCTCGGGCCGCTGGCTCATCATCTATCTGGTCGTGATCGTCGCGGTCGGGCTGCTGTTCGTGCGCCTGCCGAAGTCGTTCCTGCCCGATGAAGACCAGGGCCTGATGTTCGTGATCGTGCAGACGCCGTCGGGTTCGACGCAGGAAACGACCGCGCGCACGCTCGCGAACATTTCCGACTACCTGCTGAAGGACGAGAAGGAAATCGTCGAATCGGCGTTCACGGTCAACGGCTTCAGCTTCGCCGGCCGCGGCCAGAACTCCGGTCTGGTGTTCGTGCGACTGAAGGACTACTCGCAGCGTCAGCACGCGAACCAGAAGGTCCAGGCGCTGATCGGCCGGATGTTCGGCCGCTACGCGGGCTACAAGGACGCGATGGTGATCCCGTTCAACCCGCCGTCGATTCCGGAACTCGGCACGGCCGCCGGCTTCGACTTCGAGCTGACGGACAACGCCGGTCTCGGCCACAACGCGCTGATGGCCGCGCGTAACCAGCTGCTCGGGATGGCCGCGAAGGATCCGACGCTGCAGGGCGTGCGTCCGAACGGGCTGAACGATACGCCGCAGTACAAGGTCGACATCGATCGCGAGAAGGCGAACGCGCTCGGCGTGACGGCGGAGGCGATCGACCAGACGTTCTCGATCGCATGGGCGTCGAAGTACGTGAACAACTTCCTCGACACCGACGGCCGGATCAAGAAGGTGTACGTGCAGTCCGACGCGCCGTTCCGGATGACGCCGGAAGACCTGAACGTCTGGTACGTGCGCAACGGGTCGGGCGGGATGGTGCCGTTCGGTGCGTTCGCGACCGGTCACTGGACGTACGGTTCGCCGAAGCTCGAGCGCTACAACGGCGTGTCGGCGATGGAAATCCAGGGTCAGGCCGCACCGGGCAAGTCGACCGGTCAGGCGATGACCGCGATGGAAGGGCTCGCGAAGAAGCTGCCGGTCGGTATCGGCTATTCGTGGACCGGCCTGTCGTTCCAGGAAATCCAGTCCGGCTCGCAGGCGCCGGTGCTGTACGCGATCTCGATCCTGGTCGTGTTCCTGTGTCTCGCGGCGCTGTATGAAAGCTGGTCGATCCCGTTCTCGGTGATCATGGTGGTGCCGCTCGGCGTCGTGGGCGCACTGCTCGCGGCGACGATGCGCGGCCTCGAGAACGACGTGTTCTTCCAGGTCGGCCTGTTGACCACGGTGGGCTTGTCCGCGAAGAACGCGATTCTGATCGTCGAGTTCGCGCGCGAACTGCAGATGACGGAGAAGATGGGGCCGATCGAGGCCGCGCTGGAAGCAGCGCGCCTGCGGCTGCGTCCGATCCTGATGACGTCGCTCGCGTTCATTCTCGGTGTGATGCCGCTCGCGATCAGTAACGGCGCGGGTTCGGCGAGCCAGCACGCGATCGGTACCGGCGTGATCGGCGGGATGATCACGGCGACGTTCCTCGCGATCTTCATGATCCCGATGTTCTTCGTGAAGATTCGCGCGATCTTCAGCGGCGAGAAGGAAGACGTCGACGAGGCGCTGCGCCTGGCTCAGGAGCACTCG---------CACCACGAAGAGAAGCCG---------------------------------GGCAACGGC------------------------------------------------------------------------------------------------------------------------------------------GAC---GAAGGCAACAAGGGACAG---------
>RND4__GCA_000019925.1
ATGGCAAAGTTTTTTATCGATCGCCCGATCTTCGCGTGGGTGATCGCCATCATCCTGATGCTGGCCGGGGTCGCGGCGATCTTCACGCTGCCGATCTCGCAGTATCCGACGATCGCGCCGCCATCGATCCAGATCACCGCGAACTACCCGGGCGCTTCCGCGAAGACCGTGGAAGACACGGTGACGCAGGTGATCGAGCAGCAGATGAGCGGTCTCGACAACTTCCTGTACATGTCGTCGACGAGTGACGACTCGGGCAACGCGACGATCACGCTGACCTTCGCGCCGGGCACCAACGCCGACATCGCGCAGGTCCAGGTGCAGAACAAGCTGTCGCTCGCGACGCCGGTTCTGCCGCAGGTCGTGCAGCAGCTCGGTCTGTCGGTGACGAAGTCGAGCAGCAGCTTCCTGCTGGTGCTCGCCTTCAACTCCGAAGACGGCAGCATGAACAAGTACGACCTCGCGAACTTCGTGGCGTCGCACGTGAAGGATCCGATCAGCCGGTTGAACGGCGTCGGCACCGTCACGCTGTTCGGCTCGCAGTACGCGATGCGGATCTGGCTCGACCCGACCCGCCTGACGAACTACGGCCTCACGCCGGTCGACGTGTCGAGCGCGATCGCCGCGCAGAACGTGCAGATCGCGGGCGGCCAGATCGGCGGCACGCCGGCCAAGCCGGGCACCGTGCTGCAGGCGACGATCACCGAATCGACGCTGCTGCAGACGCCCGAGCAGTTCGGCAACATCCTGCTGAAGGTCAACCAGGACGGCTCGCAGGTTCGCCTGAAGGACGTCTCGAAGATCGAGCTCGGCGGCGAAAACTACAACTTCGACACGAAGTACAACGGTCAGCCGACCGCGGCACTCGGTATCCAGCTCGCGACCAACGCGAACGCGCTCGCGACCGCGAAGGCCGTGCGCGCGAAGATCGACGAGCTCGCACCGTTCTTCCCGCACGGCCTCGTCGTGAAGTATCCGTACGACACGACGCCGTTCGTGAAGCTGTCGATCGAGGAAGTGGTCAAGACGCTGCTCGAAGGCATCGTGCTCGTGTTCCTCGTGATGTATCTGTTCCTGCAGAACCTGCGGGCGACGATCATCCCGACGATCGCGGTGCCGGTGGTGCTGCTCGGCACGTTCGCGATCATGTCGATGGTGGGCTTCTCGATCAACACGCTGTCGATGTTCGGCCTCGTGCTAGCAATCGGCCTGCTGGTGGACGATGCGATCGTGGTGGTGGAGAACGTCGAGCGGGTGATGGCGGAAGAGGGGCTGTCACCGAAGGAGGCGACCCGCAAGGCGATGGGCCAGATCACCGGCGCACTCGTCGGCGTGGCGCTCGTGCTGTCCGCGGTGTTCGTGCCGGTCGCGTTCTCCGGCGGTTCGGTCGGCGCGATCTATCGTCAGTTCTCGCTGACGATCGTGTCGGCGATGGTGCTGTCGGTGCTGGTCGCGTTGATTCTGACGCCCGCCCTGTGCGCGACGATCCTCAAGCCGATCCCGCAGGGTCATCACGAAGAGAAGAAGGGCTTCTTCGGCTGGTTCAACCGCACGTTCAACAACAGCCGCGAGAAGTACCACGTCGGCGTGCACCACGTGATCAAGCGCTCGGGCCGCTGGCTCATCATCTATCTGGTCGTGATCGTCGCGGTCGGGCTGCTGTTCGTGCGCCTGCCGAAGTCGTTCCTGCCCGATGAAGACCAGGGCCTGATGTTCGTGATCGTGCAGACGCCGTCGGGTTCGACGCAGGAAACGACCGCGCGCACGCTCGCGAACATTTCCGACTACCTGCTGAAGGACGAGAAGGAAATCGTCGAATCGGCGTTCACGGTCAACGGCTTCAGCTTCGCCGGCCGCGGCCAGAACTCCGGTCTGGTGTTCGTGCGACTGAAGGACTACTCGCAGCGTCAGCACGCGAACCAGAAGGTCCAGGCGCTGATCGGCCGGATGTTCGGCCGCTACGCGGGCTACAAGGACGCGATGGTGATCCCGTTCAACCCGCCGTCGATTCCGGAACTCGGCACGGCCGCCGGCTTCGACTTCGAGCTGACGGACAACGCCGGTCTCGGCCACAACGCGCTGATGGCCGCGCGTAACCAGCTGCTCGGGATGGCCGCGAAGGACCCGACGCTGCAGGGCGTGCGTCCGAACGGGCTGAACGATACGCCGCAGTACAAGGTCGACATCGATCGCGAGAAGGCGAACGCGCTCGGCGTGACGGCGGAGGCGATCGACCAGACGTTCTCGATCGCGTGGGCGTCGAAGTACGTGAACAACTTCCTCGACACCGACGGCCGGATCAAGAAGGTGTACGTGCAATCGGACGCGCCGTTCCGGATGACGCCGGAAGACCTGAACGTCTGGTACGTGCGCAACGGGTCGGGCGGGATGGTGCCGTTCGGCGCGTTCGCGACCGGTCACTGGACGTACGGTTCGCCGAAGCTCGAGCGCTACAACGGCGTGTCGGCGATGGAAATCCAGGGGCAGGCCGCACCGGGCAAGTCGACCGGTCAGGCGATGACCGCGATGGAAGGGCTCGCGAAGAAGCTGCCGGTCGGTATCGGCTATTCGTGGACCGGCCTGTCGTTCCAGGAAATCCAGTCCGGCTCGCAGGCGCCGATCCTGTATGCGATCTCGATCCTGGTCGTGTTCCTGTGTCTCGCGGCGCTGTATGAAAGCTGGTCGATTCCGTTCTCGGTGATCATGGTGGTGCCGCTCGGCGTCGTCGGCGCACTGCTCGCGGCGACGATGCGCGGCCTCGAGAACGACGTGTTCTTCCAGGTCGGCCTGTTGACCACGGTGGGCTTGTCCGCGAAGAACGCGATTCTGATCGTCGAGTTCGCGCGCGAACTGCAGATGACGGAGAAGATGGGGCCGATCGAGGCCGCGCTGGAAGCGGCGCGCCTGCGGCTGCGTCCGATCCTGATGACGTCGCTCGCGTTCATTCTCGGTGTGATGCCGCTCGCGATCAGTAACGGCGCGGGTTCGGCGAGCCAGCACGCGATCGGCACCGGCGTGATCGGCGGGATGATCACGGCGACGTTCCTCGCGATCTTCATGATTCCGATGTTCTTCGTGAAGATTCGCGCGATCTTCAGCGGCGAGAAGGAAGACGTCGACGAGGCGCTGCGCCTGGCTCAGGAGCACTCG---------CACCACGAAGAGAAGCCG---------------------------------GGCAACGGC------------------------------------------------------------------------------------------------------------------------------------------GAC---GAAGGCAACAAGGGACAG---------
>RND4__GCA_001523105.1
ATGGCAAAGTTTTTTATCGATCGCCCGATCTTCGCGTGGGTGATCGCCATCATCCTGATGCTGGCCGGGGTTGCGGCGATCTTCACGCTGCCGATCGCGCAGTATCCGACGATCGCGCCGCCATCGATCCAGATCACCGCGAACTACCCGGGCGCTTCCGCGAAGACGGTGGAAGACACGGTGACGCAGGTGATCGAGCAGCAGATGAGCGGCCTCGACAACTTCCTGTACATGTCGTCGACGAGTGACGACTCGGGCAACGCGACGATCACGCTCACGTTCGCGCCGGGCACCAATGCCGACATCGCGCAGGTGCAGGTGCAGAACAAGCTGTCGCTCGCCACGCCGATCCTGCCGCAGGTCGTGCAGCAGCTGGGCCTGTCGGTGACGAAGTCGAGCAGCAGCTTCCTGCTGGTGCTCGCCTTCAACTCCGAAGACGGCAGCATGAACAAGTACGACCTCGCGAACTACGTGGCGTCGCACGTGAAGGACCCGATCAGCCGCCTGAACGGCGTCGGTACCGTCACGCTGTTCGGCTCGCAGTACGCGATGCGGATCTGGCTCGACCCGACCCGCCTGACGAACTACGGCCTCACGCCGGTCGACGTGACGACCGCGATCACCGCACAGAACGTGCAGATCGCGGGCGGCCAGATCGGCGGCACGCCGGCCAAGCCGGGCACCGTGCTGCAGGCGACGATCACCGAATCGACGCTGCTGCAGACGCCCGAGCAGTTCGGCAACATCCTGCTGAAGGTCAACCAGGACGGTTCGCAGGTGCGCCTGAAGGACGTCGCGCAGATCGGCCTCGGCGGCGAAAACTACAACTTCGACACGAAGTACAACGGTCAGCCGACCGCGGCGCTCGGTATCCAGCTCGCGACCAACGCGAACGCGCTGGCGACCGCGAAGGCCGTGCGCGCGAAGATCGACGAGCTGACGCCGTACTTCCCGCACGGTCTCGTCGTGAAGTACCCGTACGACACGACGCCGTTCGTGAAGCTGTCGATCGAGGAAGTGGTCAAGACGCTGCTCGAAGGTATCGTGCTGGTGTTCCTCGTGATGTATCTGTTCCTGCAGAACCTGCGGGCGACGATCATCCCGACGATCGCGGTGCCGGTCGTGCTGCTCGGCACGTTCGCGATCATGTCGCTGGTGGGCTTCTCGATCAACACGCTGTCGATGTTCGGCCTCGTGCTCGCGATCGGTCTGCTGGTGGACGATGCGATCGTGGTGGTGGAGAACGTCGAGCGCGTGATGGCGGAAGAGGGCCTGTCACCGAAGGAGGCGACCAGGAAGGCGATGGGCCAGATCACCGGCGCACTCGTCGGCGTGGCGCTGGTGCTGTCGGCGGTGTTCGTGCCGGTCGCGTTCTCCGGCGGTTCGGTCGGCGCGATCTATCGTCAGTTCTCGCTGACGATCGTGTCGGCGATGGTGCTGTCGGTGCTCGTCGCGTTGATTCTGACGCCGGCGCTGTGCGCGACGATCCTCAAGCCGATCCCGCAGGGGCATCACGAAGAGAAGAAGGGCTTCTTCGGCTGGTTCAACCGCACGTTCAACCGGAGCCGCGACAAGTACCACGTCGGCGTGCACCACGTGATCAAGCGCTCGGGCCGCTGGCTGATCATCTATCTGGTCGTGATCGTCGCGGTCGGGCTGCTGTTCGTGCGCCTGCCGAAGTCGTTCCTGCCCGATGAGGACCAGGGCCTGATGTTCGTGATCGTGCAGACGCCGTCGGGCTCGACGCAGGAAACGACCGCGAAGACGCTCGCGAACATTTCCGACTACCTGCTGAAGGACGAGAAGGACATCGTCGAATCCGCGTTCACGGTCAACGGCTTCAGCTTCGCGGGCCGCGGCCAGAACTCGGGTCTCGTGTTCGTGCGCCTGAAGGATTACGCGCAGCGTCAGCACGCGAACCAGAAGGTCCAGGCGCTGATCGGCCGGATGTTCGGACGCTATGCGGGCTACAAGGACGCGATCGTGATCCCGTTCAACCCGCCGTCGATTCCCGAACTCGGCACGGCCGCGGGCTTCGACTTCGAGCTGACGGACAACGCGGGCCTCGGCCACGACGCGCTGATGGCGGCGCGCAACCAGCTGCTCGGGATGGCCGCGAAGGATCCGACGCTGCAGGGCGTGCGCCCGAACGGCCTGAACGACACGCCGCAGTACAAGGTCGACATCGACCGCGAGAAGGCGAATGCGCTCGGCGTGACGGCGGATGCGATCGACCAGACGTTCTCGATCGCGTGGGCGTCGAAGTACGTGAACAACTTCCTCGACATCGACGGCCGGATCAAGAAGGTGTACGTGCAGGCCGACGCGCCGTTCCGGATGACGCCGGAGGACATGAACGTCTGGTACGTGCGCAACGGGTCGGGCGGGATGGTGCCGTTCAGCGCGTTCGCGACCGGTCACTGGACGTACGGTTCGCCGAAGCTCGAGCGTTACAACGGTATCTCGGCGATGGAAATCCAGGGCCAGGCCGCACCGGGCAAGTCGACCGGTCAGGCGATGGCCGCGATGGAAGCGCTCGCGAAGAAGCTGCCGGTCGGTATCGGCTATTCGTGGACGGGCCTGTCGTTCCAGGAAATCCAGTCCGGTTCGCAGGCGCCGATCCTGTACGCGATCTCGATCCTCGTCGTGTTCCTGTGTCTGGCGGCGCTGTATGAAAGCTGGTCGATCCCGTTCTCGGTGATCATGGTGGTGCCGCTCGGCGTGATCGGCGCACTGCTCGCGGCGACGATGCGCGGCCTCGAGAACGACGTGTTCTTCCAGGTCGGCCTGCTGACCACCGTGGGCTTGTCGGCGAAGAACGCGATTCTGATCGTCGAGTTCGCGCGCGAACTGCAGATGACGGAGAAGATGGGGCCGATCGAGGCCGCGCTGGAAGCGGCGCGCCTGCGGCTGCGTCCGATCCTGATGACGTCGCTCGCGTTCATTCTCGGCGTGATGCCGCTTGCGATCAGCAACGGTGCGGGTTCGGCGAGCCAGCACGCGATCGGCACGGGCGTGATCGGCGGGATGATCACCGCGACGTTCCTCGCGATCTTCATGATCCCGATGTTCTTCGTGAAGATCCGCGCGGTCTTCAGCGGCGAGAAGGAAGACGCCGACGAGGCGCTGCGCCTGGCTCAGGAGCACTCG---------CACCACGAAGAGAAGCCG---------------------------------GGCAACGGC------------------------------------------------------------------------------------------------------------------------------------------GAC---GAAGGCAACAAGGGGCAG---------
>RND4__GCA_001523165.1
ATGGCAAAGTTTTTTATCGATCGCCCGATCTTCGCGTGGGTGATCGCCATCATCCTGATGCTGGCCGGGGTTGCGGCGATCTTCACGCTGCCGATCGCGCAGTATCCGACGATCGCGCCGCCATCGATCCAGATCACCGCGAACTACCCGGGCGCTTCCGCGAAGACGGTGGAAGACACGGTGACGCAGGTGATCGAGCAGCAGATGAGCGGCCTCGACAACTTCCTGTACATGTCGTCGACGAGTGACGACTCGGGCAACGCGACGATCACGCTCACGTTCGCGCCGGGCACCAATGCCGACATCGCGCAGGTGCAGGTGCAGAACAAGCTGTCGCTCGCCACGCCGATCCTGCCGCAGGTCGTGCAGCAGCTGGGCCTGTCGGTGACGAAGTCGAGCAGCAGCTTCCTGCTGGTGCTCGCCTTCAACTCCGAAGACGGCAGCATGAACAAGTACGACCTCGCGAACTACGTGGCGTCGCACGTGAAGGACCCGATCAGCCGCCTGAACGGCGTCGGTACCGTCACGCTGTTCGGCTCGCAGTACGCGATGCGGATCTGGCTCGACCCGACCCGCCTGACGAACTACGGCCTCACGCCGGTCGACGTGACGACCGCGATCACCGCACAGAACGTGCAGATCGCGGGCGGCCAGATCGGCGGCACGCCGGCCAAGCCGGGCACCGTGCTGCAGGCGACGATCACCGAATCGACGCTGCTGCAGACGCCCGAGCAGTTCGGCAACATCCTGCTGAAGGTCAACCAGGACGGTTCGCAGGTGCGCCTGAAGGACGTCGCGCAGATCGGCCTCGGCGGCGAAAACTACAACTTCGACACGAAGTACAACGGTCAGCCGACCGCGGCGCTCGGTATCCAGCTCGCGACCAACGCGAACGCGCTGGCGACCGCGAAGGCCGTGCGCGCGAAGATCGACGAGCTGACGCCGTACTTCCCGCACGGTCTCGTCGTGAAGTACCCGTACGACACGACGCCGTTCGTGAAGCTGTCGATCGAGGAAGTGGTCAAGACGCTGCTCGAAGGTATCGTGCTGGTGTTCCTCGTGATGTATCTGTTCCTGCAGAACCTGCGGGCGACGATCATCCCGACGATCGCGGTGCCGGTCGTGCTGCTCGGCACGTTCGCGATCATGTCGCTGGTGGGCTTCTCGATCAACACGCTGTCGATGTTCGGCCTCGTGCTCGCGATCGGTCTGCTGGTGGACGATGCGATCGTGGTGGTGGAGAACGTCGAGCGCGTGATGGCGGAAGAGGGCCTGTCACCGAAGGAGGCGACCAGGAAGGCGATGGGCCAGATCACCGGCGCACTCGTCGGCGTGGCGCTGGTGCTGTCGGCGGTGTTCGTGCCGGTCGCGTTCTCCGGCGGTTCGGTCGGCGCGATCTATCGTCAGTTCTCGCTGACGATCGTGTCGGCGATGGTGCTGTCGGTGCTCGTCGCGTTGATTCTGACGCCGGCGCTGTGCGCGACGATCCTCAAGCCGATCCCGCAGGGGCATCACGAAGAGAAGAAGGGCTTCTTCGGCTGGTTCAACCGCACGTTCAACCGGAGCCGCGACAAGTACCACGTCGGCGTGCACCACGTGATCAAGCGCTCGGGCCGCTGGCTGATCATCTATCTGGTCGTGATCGTCGCGGTCGGGCTGCTGTTCGTGCGCCTGCCGAAGTCGTTCCTGCCCGATGAGGACCAGGGCCTGATGTTCGTGATCGTGCAGACGCCGTCGGGCTCGACGCAGGAAACGACCGCGAAGACGCTCGCGAACATTTCCGACTACCTGCTGAAGGACGAGAAGGACATCGTCGAATCCGCGTTCACGGTCAACGGCTTCAGCTTCGCGGGCCGCGGCCAGAACTCGGGTCTCGTGTTCGTGCGCCTGAAGGATTACGCGCAGCGTCAGCACGCGAACCAGAAGGTCCAGGCGCTGATCGGCCGGATGTTCGGACGCTATGCGGGCTACAAGGACGCGATCGTGATCCCGTTCAACCCGCCGTCGATTCCCGAACTCGGCACGGCCGCGGGCTTCGACTTCGAGCTGACGGACAACGCGGGCCTCGGCCACGACGCGCTGATGGCGGCGCGCAACCAGCTGCTCGGGATGGCCGCGAAGGATCCGACGCTGCAGGGCGTGCGCCCGAACGGCCTGAACGACACGCCGCAGTACAAGGTCGACATCGACCGCGAGAAGGCGAATGCGCTCGGCGTGACGGCGGATGCGATCGACCAGACGTTCTCGATCGCGTGGGCGTCGAAGTACGTGAACAACTTCCTCGACATCGACGGCCGGATCAAGAAGGTGTACGTGCAGGCCGACGCGCCGTTCCGGATGACGCCGGAGGACATGAACGTCTGGTACGTGCGCAACGGGTCGGGCGGGATGGTGCCGTTCAGCGCGTTCGCGACCGGTCACTGGACGTACGGTTCGCCGAAGCTCGAGCGTTACAACGGTATCTCGGCGATGGAAATCCAGGGCCAGGCCGCACCGGGCAAGTCGACCGGTCAGGCGATGGCCGCGATGGAAGCGCTCGCGAAGAAGCTGCCGGTCGGTATCGGCTATTCGTGGACGGGCCTGTCGTTCCAGGAAATCCAGTCCGGTTCGCAGGCGCCGATCCTGTACGCGATCTCGATCCTCGTCGTGTTCCTGTGTCTGGCGGCGCTGTATGAAAGCTGGTCGATCCCGTTCTCGGTGATCATGGTGGTGCCGCTCGGCGTGATCGGCGCACTGCTCGCGGCGACGATGCGCGGCCTCGAGAACGACGTGTTCTTCCAGGTCGGCCTGCTGACCACCGTGGGCTTGTCGGCGAAGAACGCGATTCTGATCGTCGAGTTCGCGCGCGAACTGCAGATGACGGAGAAGATGGGGCCGATCGAGGCCGCGCTGGAAGCGGCGCGCCTGCGGCTGCGTCCGATCCTGATGACGTCGCTCGCGTTCATTCTCGGCGTGATGCCGCTTGCGATCAGCAACGGTGCGGGTTCGGCGAGCCAGCACGCGATCGGCACGGGCGTGATCGGCGGGATGATCACCGCGACGTTCCTCGCGATCTTCATGATCCCGATGTTCTTCGTGAAGATCCGCGCGGTCTTCAGCGGCGAGAAGGAAGACGCCGACGAGGCGCTGCGCCTGGCTCAGGAGCACTCG---------CACCACGAAGAGAAGCCG---------------------------------GGCAACGGC------------------------------------------------------------------------------------------------------------------------------------------GAC---GAAGGCAACAAGGGGCAG---------
>RND4__GCA_001718415.1
ATGGCAAAGTTTTTTATCGATCGCCCGATCTTCGCGTGGGTGATCGCCATCATCCTGATGCTGGCCGGGGTTGCGGCGATCTTCACGCTGCCGATCGCGCAGTATCCGACGATCGCGCCGCCATCGATCCAGATCACCGCGAACTACCCGGGCGCTTCCGCGAAGACGGTGGAAGACACGGTGACGCAGGTGATCGAGCAGCAGATGAGCGGCCTCGACAACTTCCTGTACATGTCGTCGACGAGTGACGACTCGGGCAACGCGACGATCACGCTCACGTTCGCGCCGGGCACCAATGCCGACATCGCGCAGGTGCAGGTGCAGAACAAGCTGTCGCTCGCCACGCCGATCCTGCCGCAGGTCGTGCAGCAGCTGGGCCTGTCGGTGACGAAGTCGAGCAGCAGCTTCCTGCTGGTGCTCGCCTTCAACTCCGAAGACGGCAGCATGAACAAGTACGACCTCGCGAACTACGTGGCGTCGCACGTGAAGGACCCGATCAGCCGCCTGAACGGCGTCGGTACCGTCACGCTGTTCGGCTCGCAGTACGCGATGCGGATCTGGCTCGACCCGACCCGCCTGACGAACTACGGCCTCACGCCGGTCGACGTGACGACCGCGATCACCGCACAGAACGTGCAGATCGCGGGCGGCCAGATCGGCGGCACGCCGGCCAAGCCGGGCACCGTGCTGCAGGCGACGATCACCGAATCGACGCTGCTGCAGACGCCCGAGCAGTTCGGCAACATCCTGCTGAAGGTCAACCAGGACGGTTCGCAGGTGCGCCTGAAGGACGTCGCGCAGATCGGCCTCGGCGGCGAAAACTACAACTTCGACACGAAGTACAACGGTCAGCCGACCGCGGCGCTCGGTATCCAGCTCGCGACCAACGCGAACGCGCTGGCGACCGCGAAGGCCGTGCGCGCGAAGATCGACGAGCTGACGCCGTACTTCCCGCACGGTCTCGTCGTGAAGTACCCGTACGACACGACGCCGTTCGTGAAGCTGTCGATCGAGGAAGTGGTCAAGACGCTGCTCGAAGGTATCGTGCTGGTGTTCCTCGTGATGTATCTGTTCCTGCAGAACCTGCGGGCGACGATCATCCCGACGATCGCGGTGCCGGTCGTGCTGCTCGGCACGTTCGCGATCATGTCGCTGGTGGGCTTCTCGATCAACACGCTGTCGATGTTCGGCCTCGTGCTCGCGATCGGTCTGCTGGTGGACGATGCGATCGTGGTGGTGGAGAACGTCGAGCGCGTGATGGCGGAAGAGGGCCTGTCACCGAAGGAGGCGACCAGGAAGGCGATGGGCCAGATCACCGGCGCACTCGTCGGCGTGGCGCTGGTGCTGTCGGCGGTGTTCGTGCCGGTCGCGTTCTCCGGCGGTTCGGTCGGCGCGATCTATCGTCAGTTCTCGCTGACGATCGTGTCGGCGATGGTGCTGTCGGTGCTCGTCGCGTTGATTCTGACGCCGGCGCTGTGCGCGACGATCCTCAAGCCGATCCCGCAGGGGCATCACGAAGAGAAGAAGGGCTTCTTCGGCTGGTTCAACCGCACGTTCAACCGGAGCCGCGACAAGTACCACGTCGGCGTGCACCACGTGATCAAGCGCTCGGGCCGCTGGCTGATCATCTATCTGGTCGTGATCGTCGCGGTCGGGCTGCTGTTCGTGCGCCTGCCGAAGTCGTTCCTGCCCGATGAGGACCAGGGCCTGATGTTCGTGATCGTGCAGACGCCGTCGGGCTCGACGCAGGAAACGACCGCGAAGACGCTCGCGAACATTTCCGACTACCTGCTGAAGGACGAGAAGGACATCGTCGAATCCGCGTTCACGGTCAACGGCTTCAGCTTCGCGGGCCGCGGCCAGAACTCGGGTCTCGTGTTCGTGCGCCTGAAGGATTACGCGCAGCGTCAGCACGCGAACCAGAAGGTCCAGGCGCTGATCGGCCGGATGTTCGGACGCTATGCGGGCTACAAGGACGCGATCGTGATCCCGTTCAACCCGCCGTCGATTCCCGAACTCGGCACGGCCGCGGGCTTCGACTTCGAGCTGACGGACAACGCGGGCCTCGGCCACGACGCGCTGATGGCGGCGCGCAACCAGCTGCTCGGGATGGCCGCGAAGGATCCGACGCTGCAGGGCGTGCGCCCGAACGGCCTGAACGACACGCCGCAGTACAAGGTCGACATCGACCGCGAGAAGGCGAATGCGCTCGGCGTGACGGCGGATGCGATCGACCAGACGTTCTCGATCGCGTGGGCGTCGAAGTACGTGAACAACTTCCTCGACATCGACGGCCGGATCAAGAAGGTGTACGTGCAGGCCGACGCGCCGTTCCGGATGACGCCGGAGGACATGAACGTCTGGTACGTGCGCAACGGGTCGGGCGGGATGGTGCCGTTCAGCGCGTTCGCGACCGGTCACTGGACGTACGGTTCGCCGAAGCTCGAGCGTTACAACGGTATCTCGGCGATGGAAATCCAGGGCCAGGCCGCACCGGGCAAGTCGACCGGTCAGGCGATGGCCGCGATGGAAGCGCTCGCGAAGAAGCTGCCGGTCGGTATCGGCTATTCGTGGACGGGCCTGTCGTTCCAGGAAATCCAGTCCGGTTCGCAGGCGCCGATCCTGTACGCGATCTCGATCCTCGTCGTGTTCCTGTGTCTGGCGGCGCTGTATGAAAGCTGGTCGATCCCGTTCTCGGTGATCATGGTGGTGCCGCTCGGCGTGATCGGCGCACTGCTCGCGGCGACGATGCGCGGCCTCGAGAACGACGTGTTCTTCCAGGTCGGCCTGCTGACCACCGTGGGCTTGTCGGCGAAGAACGCGATTCTGATCGTCGAGTTCGCGCGCGAACTGCAGATGACGGAGAAGATGGGGCCGATCGAGGCCGCGCTGGAAGCGGCGCGCCTGCGGCTGCGTCCGATCCTGATGACGTCGCTCGCGTTCATTCTCGGCGTGATGCCGCTTGCGATCAGCAACGGTGCGGGTTCGGCGAGCCAGCACGCGATCGGCACGGGCGTGATCGGCGGGATGATCACCGCGACGTTCCTCGCGATCTTCATGATCCCGATGTTCTTCGTGAAGATCCGCGCGGTCTTCAGCGGCGAGAAGGAAGACGCCGACGAGGCGCTGCGCCTGGCTCAGGAGCACTCG---------CACCACGAAGAGAAGCCG---------------------------------GGCAACGGC------------------------------------------------------------------------------------------------------------------------------------------GAC---GAAGGCAACAAGGGGCAG---------
>RND4__GCA_000755725.1
ATGGCAAAGTTTTTTATCGATCGCCCGATCTTCGCGTGGGTGATCGCCATCATCCTGATGCTGGCCGGGGTTGCGGCGATCTTCACGCTGCCGATCGCGCAGTATCCGACGATCGCGCCGCCATCGATCCAGATCACCGCGAACTACCCGGGCGCTTCCGCGAAGACGGTGGAAGACACGGTGACGCAGGTGATCGAGCAGCAGATGAGCGGCCTCGACAACTTCCTGTACATGTCGTCGACGAGTGACGACTCGGGCAACGCGACGATCACGCTCACGTTCGCGCCGGGCACCAATGCCGACATCGCGCAGGTGCAGGTGCAGAACAAGCTGTCGCTCGCCACGCCGATCCTGCCGCAGGTCGTGCAGCAGCTGGGCCTGTCGGTGACGAAGTCGAGCAGCAGCTTCCTGCTGGTGCTCGCCTTCAACTCCGAAGACGGCAGCATGAACAAGTACGACCTCGCGAACTACGTGGCGTCGCACGTGAAGGATCCGATCAGCCGCCTGAACGGCGTCGGTACCGTCACGCTGTTCGGCTCGCAGTACGCGATGCGGATCTGGCTCGACCCGACCCGCCTGACGAACTACGGCCTCACGCCGGTGGACGTCACGACCGCGATCACCGCACAGAACGTGCAGATCGCGGGCGGCCAGATCGGCGGCACGCCGGCGAAGCCGGGCACCGTGCTGCAGGCGACGATCACCGAATCGACGCTGCTGCAGACGCCCGAGCAGTTCGGCAACATCCTGCTGAAGGTCAACCAGGACGGTTCGCAGGTGCGCCTGAAGGACGTCGCGCAGATCGGCCTCGGCGGCGAAAACTACAACTTCGACACGAAGTACAACGGTCAGCCGACCGCGGCGCTCGGTATCCAGCTCGCGACCAACGCGAACGCGCTGGCGACCGCGAAGGCCGTGCGCGCGAAGATCGACGAGCTGACGCCGTACTTCCCGCACGGTCTCGTCGTGAAGTACCCGTACGACACGACGCCGTTCGTGAAACTGTCGATCGAGGAAGTGGTCAAGACGCTGCTCGAAGGTATCGTGCTGGTGTTCCTCGTGATGTATCTGTTCCTGCAGAACCTGCGGGCGACGATCATCCCGACGATCGCGGTGCCGGTCGTGCTGCTCGGCACGTTCGCGATCATGTCGCTGGTGGGCTTCTCGATCAACACGCTGTCGATGTTCGGCCTCGTGCTCGCAATCGGCCTGCTGGTGGACGATGCGATCGTGGTGGTGGAGAACGTCGAGCGCGTGATGGCGGAAGAGGGCCTGTCACCGAAGGAGGCGACCCGCAAGGCGATGGGCCAGATCACCGGCGCACTCGTCGGCGTGGCGCTGGTGCTGTCGGCGGTATTCGTGCCGGTCGCGTTCTCCGGCGGTTCGGTCGGCGCGATCTATCGTCAGTTCTCGCTGACGATCGTGTCGGCGATGGTGCTGTCGGTGCTAGTCGCGTTGATTCTGACGCCGGCGCTGTGCGCGACGATCCTCAAGCCGATCCCGCAGGGGCATCACGAAGAGAAGAAGGGCTTCTTCGGCTGGTTCAACCGCACGTTCAACCGGAGCCGCGACAAGTACCACGTCGGCGTGCACCACGTGATCAAGCGCTCGGGCCGCTGGCTGATCATCTATCTGGTCGTGATCGTCGCGGTCGGGCTGCTGTTCGTGCGCCTGCCGAAGTCGTTCCTGCCCGATGAGGACCAGGGCCTGATGTTCGTGATCGTGCAGACGCCGTCGGGCTCGACGCAGGAAACGACCGCGAAGACGCTCGCGAACATTTCCGACTACCTGCTGAAGGACGAGAAGGACATCGTCGAATCCGCGTTCACGGTCAACGGCTTCAGCTTCGCGGGCCGCGGCCAGAACTCGGGTCTCGTGTTCGTGCGCCTGAAGGATTACGCGCAGCGTCAGCACGCGAACCAGAAGGTCCAGGCGCTGATCGGCCGGATGTTCGGACGCTATGCGGGCTACAAGGACGCGATCGTGATCCCGTTCAACCCGCCGTCGATTCCTGAACTCGGCACGGCCGCGGGCTTCGACTTCGAGCTGACGGACAACGCGGGCCTCGGCCACGACGCGCTGATGGCGGCGCGCAACCAGCTGCTCGGGATGGCCGCGAAGGATCCGACGCTGCAGGGCGTGCGCCCGAACGGCCTGAACGACACGCCGCAGTACAAGGTCGACATCGACCGCGAGAAGGCGAATGCGCTCGGCGTGACGGCGGATGCGATCGACCAGACGTTCTCGATCGCATGGGCGTCGAAGTACGTGAACAACTTCCTCGACATCGACGGCCGGATCAAGAAGGTGTACGTGCAGGCCGACGCGCCGTTCCGGATGACGCCGGAGGACATGAACATCTGGTACGTGCGCAACGGGTCGGGCGGGATGGTGCCGTTCAGCGCGTTCGCGACCGGTCACTGGACGTACGGTTCGCCGAAGCTCGAGCGTTACAACGGTATCTCGGCGATGGAAATCCAGGGCCAGGCCGCACCGGGCAAGTCGACCGGTCAGGCGATGGCCGCGATGGAAGCGCTCGCGAAGAAGCTGCCGGTCGGTATCGGCTATTCGTGGACGGGCCTGTCGTTCCAGGAAATCCAGTCCGGTTCGCAGGCGCCGATCCTGTACGCGATCTCGATCCTCGTCGTGTTCCTGTGTCTGGCGGCGCTGTATGAAAGCTGGTCGATCCCATTCTCGGTGATCATGGTGGTGCCGCTCGGCGTGATCGGCGCACTGCTCGCGGCGACGATGCGCGGCCTCGAGAACGACGTGTTCTTCCAGGTCGGCCTGCTGACCACCGTGGGCCTGTCGGCGAAGAACGCGATTCTGATCGTCGAGTTCGCGCGCGAACTGCAGATGACGGAGAAGATGGGGCCGATCGAAGCCGCGCTGGAAGCGGCGCGCCTGCGGCTGCGTCCGATCCTGATGACGTCGCTCGCGTTCATTCTCGGCGTGCTGCCGCTCGCGATCAGCAACGGCGCGGGCTCGGCGAGCCAGCACGCGATCGGCACGGGCGTGATCGGCGGGATGATCACCGCGACGTTCCTCGCGATCTTCATGATCCCGATGTTCTTCGTGAAGATCCGCGCGGTCTTCAGCGGCGAGAAGGAAGACGCCGACGAGGCGCTGCGCCTGGCTCAGGAGCACTCG---------CACCACGAAGAGAAGCCG---------------------------------GGCAACGGC------------------------------------------------------------------------------------------------------------------------------------------GAC---GAAGGCAACAAGGGGCAG---------
>RND4__GCA_001524505.1
ATGGCAAAGTTTTTTATCGATCGCCCGATCTTCGCGTGGGTGATCGCCATCATCCTGATGCTGGCCGGGGTTGCGGCGATCTTCACGCTGCCGATCGCGCAGTATCCGACGATCGCGCCGCCATCGATCCAGATCACCGCGAACTACCCGGGCGCTTCCGCGAAGACGGTGGAAGACACGGTGACGCAGGTGATCGAGCAGCAGATGAGCGGCCTCGACAACTTCCTGTACATGTCGTCGACGAGTGACGACTCGGGCAACGCGACGATCACGCTCACGTTCGCGCCGGGCACCAATGCCGACATCGCGCAGGTGCAGGTGCAGAACAAGCTGTCGCTCGCCACGCCGATCCTGCCGCAGGTCGTGCAGCAGCTGGGCCTGTCGGTGACGAAGTCGAGCAGCAGCTTCCTGCTGGTGCTCGCCTTCAACTCCGAAGACGGCAGCATGAACAAGTACGACCTCGCGAACTACGTGGCGTCGCACGTGAAGGATCCGATCAGCCGCCTGAACGGCGTCGGTACCGTCACGCTGTTCGGCTCGCAGTACGCGATGCGGATCTGGCTCGACCCGACCCGCCTGACGAACTACGGCCTCACGCCGGTCGACGTGACGACCGCGATCACCGCACAGAACGTGCAGATCGCGGGCGGCCAGATCGGCGGCACGCCGGCCAAGCCGGGCACCGTGCTGCAGGCGACGATCACCGAATCGACGCTGCTGCAGACGCCCGAGCAGTTCGGCAACATCCTGCTGAAGGTCAACCAGGACGGTTCGCAGGTGCGCCTGAAGGACGTCGCGCAGATCGGCCTCGGCGGCGAAAACTACAACTTCGACACGAAGTACAACGGTCAGCCGACCGCGGCGCTCGGTATCCAGCTCGCGACCAACGCGAACGCGCTGGCGACCGCGAAGGCCGTGCGCGCGAAGATCGACGAGCTGACGCCGTACTTCCCGCACGGTCTCGTCGTGAAGTACCCGTACGACACGACGCCGTTCGTGAAGCTGTCGATCGAGGAAGTGGTCAAGACGCTGCTCGAAGGTATCGTGCTGGTGTTCCTCGTGATGTATCTGTTCCTGCAGAACCTGCGGGCGACGATCATCCCGACGATCGCGGTGCCGGTCGTGCTGCTCGGCACGTTCGCGATCATGTCGCTGGTGGGCTTCTCGATCAACACGCTGTCGATGTTCGGCCTCGTGCTCGCGATCGGCCTGCTGGTGGACGATGCGATCGTGGTGGTGGAGAACGTCGAGCGCGTGATGGCGGAAGAGGGCCTGTCACCGAAGGAGGCGACCCGCAAGGCGATGGGCCAGATCACCGGCGCACTCGTCGGCGTGGCGCTGGTGCTGTCGGCGGTGTTCGTGCCGGTCGCGTTCTCCGGCGGTTCGGTCGGCGCGATCTATCGTCAGTTCTCGCTGACGATCGTGTCGGCGATGGTGCTGTCGGTGCTCGTCGCGTTGATTCTGACGCCGGCGCTGTGCGCGACGATCCTCAAGCCGATCCCGCAGGGGCATCACGAAGAGAAGAAGGGCTTCTTCGGCTGGTTCAACCGCACGTTCAACCGGAGCCGCGACAAGTACCACGTCGGCGTGCACCACGTGATCAAGCGCTCGGGCCGCTGGCTGATCATCTATCTGGTCGTGATCGTCGCGGTCGGGCTGCTGTTCGTGCGCCTGCCGAAGTCGTTCCTGCCCGATGAGGACCAGGGCCTGATGTTCGTGATCGTGCAGACGCCGTCGGGCTCGACGCAGGAAACGACCGCGAAGACGCTCGCGAACATTTCCGACTACCTGCTGAAGGACGAGAAGGACATCGTCGAATCCGCGTTCACGGTCAACGGCTTCAGCTTCGCGGGCCGCGGCCAGAACTCGGGTCTCGTGTTCGTGCGCCTGAAGGATTACGCGCAGCGTCAGCACGCGAACCAGAAGGTCCAGGCGCTGATCGGCCGGATGTTCGGACGCTATGCGGGCTACAAGGACGCGATCGTGATCCCGTTCAACCCGCCGTCGATTCCTGAACTCGGCACGGCCGCGGGCTTCGACTTCGAGCTGACGGACAACGCGGGCCTCGGCCACGACGCGCTGATGGCGGCGCGCAACCAGCTGCTCGGGATGGCCGCGAAGGATCCGACGCTGCAGGGCGTGCGCCCGAACGGCCTGAACGACACGCCGCAGTACAAGGTCGACATCGACCGCGAGAAGGCGAATGCGCTCGGCGTGACGGCGGATGCGATCGACCAGACGTTCTCGATCGCGTGGGCGTCGAAGTACGTGAACAACTTCCTCGACATCGACGGCCGGATCAAGAAGGTGTACGTGCAGGCCGACGCGCCGTTCCGGATGACGCCGGAGGACATGAACATCTGGTACGTGCGCAACGGGTCGGGCGGGATGGTGCCGTTCAGCGCGTTCGCGACCGGTCACTGGACGTACGGTTCGCCGAAGCTCGAGCGTTACAACGGTATCTCGGCGATGGAAATCCAGGGCCAGGCCGCACCGGGCAAGTCGACCGGTCAGGCGATGGCGGCGATGGAAGCGCTCGCGAAGAAGCTGCCGGTCGGTATCGGCTATTCGTGGACGGGCCTGTCGTTCCAGGAAATCCAGTCCGGTTCGCAGGCGCCGATCCTGTACGCGATCTCGATCCTCGTCGTGTTCCTGTGTCTGGCGGCGCTGTATGAAAGCTGGTCGATCCCGTTCTCGGTGATCATGGTGGTGCCGCTCGGCGTGATCGGCGCACTGCTCGCGGCGACGATGCGCGGCCTCGAGAACGACGTGTTCTTCCAGGTCGGCCTGCTGACCACCGTGGGCCTGTCGGCGAAGAACGCGATTCTGATCGTCGAGTTCGCGCGCGAACTGCAGATGACGGAGAAGATGGGGCCGATCGAGGCCGCGCTGGAAGCGGCGCGCCTGCGGCTGCGCCCGATCCTGATGACGTCGCTCGCGTTCATTCTGGGCGTGCTGCCGCTCGCGATCAGCAACGGCGCGGGCTCGGCGAGCCAGCACGCGATCGGCACGGGCGTGATCGGCGGGATGATCACCGCGACGTTCCTCGCGATCTTCATGATCCCGATGTTCTTCGTGAAGATCCGCGCGGTCTTCAGCGGCGAGAAGGAAGACGCCGACGAGGCGCTGCGCCTGGCTCAGGAGCACTCG---------CACCACGAAGAGAAGCCG---------------------------------GGCAACGGC------------------------------------------------------------------------------------------------------------------------------------------GAC---GAAGGCAACAAGGGGCAG---------
>RND4__GCA_001532065.1
ATGGCAAAGTTTTTTATCGATCGCCCGATCTTCGCGTGGGTGATCGCCATCATCCTGATGCTGGCCGGGGTTGCGGCGATCTTCACGCTGCCGATCGCGCAGTATCCGACGATCGCGCCGCCATCGATCCAGATCACCGCGAACTACCCGGGCGCTTCCGCGAAGACGGTGGAAGACACGGTGACGCAGGTGATCGAGCAGCAGATGAGCGGCCTCGACAACTTCCTGTACATGTCGTCGACGAGTGACGACTCGGGCAACGCGACGATCACGCTCACGTTCGCGCCGGGCACCAATGCCGACATCGCGCAGGTGCAGGTGCAGAACAAGCTGTCGCTCGCCACGCCGATCCTGCCGCAGGTCGTGCAGCAGCTGGGCCTGTCGGTGACGAAGTCGAGCAGCAGCTTCCTGCTGGTGCTCGCCTTCAACTCCGAAGACGGCAGCATGAACAAGTACGACCTCGCGAACTACGTGGCGTCGCACGTGAAGGATCCGATCAGCCGCCTGAACGGCGTCGGTACCGTCACGCTGTTCGGCTCGCAGTACGCGATGCGGATCTGGCTCGACCCGACCCGCCTGACGAACTACGGCCTCACGCCGGTGGACGTCACGACCGCGATCACCGCACAGAACGTGCAGATCGCGGGCGGCCAGATCGGCGGCACGCCGGCCAAGCCGGGCACCGTGCTGCAGGCGACGATCACCGAATCGACGCTGCTGCAGACGCCCGAGCAGTTCGGCAACATCCTGCTGAAGGTCAACCAGGACGGTTCGCAGGTGCGCCTGAAGGACGTCGCGCAGATCGGCCTCGGCGGCGAAAACTACAACTTCGACACGAAGTACAACGGTCAGCCGACCGCGGCGCTCGGTATCCAGCTCGCGACCAACGCGAACGCGCTGGCGACCGCGAAGGCCGTGCGCGCGAAGATCGACGAGCTGACGCCGTACTTCCCGCACGGTCTCGTCGTGAAGTACCCGTACGACACGACGCCGTTCGTGAAGCTGTCGATCGAGGAAGTGGTCAAGACGCTGCTCGAAGGTATCGTGCTGGTGTTCCTCGTGATGTATCTGTTCCTGCAGAACCTGCGGGCGACGATCATCCCGACGATCGCGGTGCCGGTCGTGCTGCTCGGCACGTTCGCGATCATGTCGCTGGTGGGCTTCTCGATCAACACGCTGTCGATGTTCGGCCTCGTGCTCGCAATCGGCCTGCTGGTGGACGATGCGATCGTGGTGGTGGAGAACGTCGAGCGCGTGATGGCGGAAGAGGGCCTGTCACCGAAGGAGGCGACCCGCAAGGCGATGGGCCAGATCACCGGCGCACTCGTCGGCGTGGCGCTGGTGCTGTCGGCGGTGTTCGTGCCGGTCGCGTTCTCCGGCGGTTCGGTCGGCGCGATCTATCGTCAGTTCTCGCTGACGATCGTGTCGGCGATGGTGCTGTCGGTGCTCGTCGCGTTGATTCTGACGCCGGCGCTGTGCGCGACGATCCTCAAGCCGATCCCGCAGGGCCATCACGAAGAGAAGAAGGGCTTCTTCGGCTGGTTCAACCGCACGTTCAACCGGAGCCGCGACAAGTACCACGTCGGCGTGCACCACGTGATCAAGCGCTCGGGCCGCTGGCTGATCATCTATCTGGTCGTGATCGTCGCGGTCGGGCTGCTGTTCGTGCGCCTGCCGAAGTCGTTCCTGCCCGATGAGGACCAGGGCCTGATGTTCGTGATCGTGCAGACGCCGTCGGGCTCGACGCAGGAAACGACCGCGAAGACGCTCGCGAACATTTCCGACTACCTGCTGAAGGACGAGAAGGACATCGTCGAATCCGCGTTCACGGTCAACGGCTTCAGCTTCGCGGGCCGCGGCCAGAACTCGGGTCTCGTGTTCGTGCGCCTGAAGGATTACGCGCAGCGTCAGCACGCGAACCAGAAGGTCCAGGCGCTGATCGGCCGGATGTTCGGACGCTATGCGGGCTACAAGGACGCGATCGTGATCCCGTTCAACCCGCCGTCGATTCCTGAACTCGGCACGGCCGCGGGCTTCGACTTCGAGCTGACGGACAACGCGGGCCTCGGCCACGACGCGCTGATGGCGGCGCGCAACCAGCTGCTCGGGATGGCCGCGAAGGATCCGACGCTGCAGGGCGTGCGCCCGAACGGCCTGAACGACACGCCGCAGTACAAGGTCGACATCGACCGCGAGAAGGCGAATGCGCTCGGCGTGACGGCGGATGCGATCGACCAGACGTTCTCGATCGCGTGGGCGTCGAAGTACGTGAACAACTTCCTCGACATCGACGGCCGGATCAAGAAGGTGTACGTGCAGGCCGACGCGCCGTTCCGGATGACGCCGGAAGACATGAACATCTGGTACGTGCGCAACGGGTCGGGCGGGATGGTGCCGTTCAGCGCGTTCGCGACCGGTCACTGGACGTACGGTTCGCCGAAGCTCGAGCGTTACAACGGTATCTCGGCGATGGAAATCCAGGGCCAGGCCGCACCGGGCAAGTCGACCGGTCAGGCGATGGCCGCGATGGAAGCGCTCGCGAAGAAGCTGCCGGTCGGTATCGGCTATTCGTGGACGGGCCTGTCGTTCCAGGAAATCCAGTCCGGTTCGCAGGCGCCGATCCTGTACGCGATCTCGATCCTCGTCGTGTTCCTGTGTCTGGCGGCGCTGTATGAAAGCTGGTCGATCCCGTTCTCGGTGATCATGGTGGTGCCGCTCGGCGTGATCGGCGCACTGCTCGCGGCGACGATGCGCGGCCTCGAGAACGACGTGTTCTTCCAGGTCGGCCTGCTGACCACCGTGGGCTTGTCGGCGAAGAACGCGATTCTGATCGTCGAGTTCGCGCGCGAACTGCAGATGACGGAGAAGATGGGGCCGATCGAGGCCGCGCTGGAAGCGGCGCGCCTGCGGCTGCGTCCGATCCTGATGACGTCGCTCGCGTTCATTCTCGGCGTGCTGCCGCTCGCGATCAGCAACGGCGCGGGCTCGGCGAGCCAGCACGCGATCGGCACGGGCGTGATCGGCGGGATGATCACCGCGACGTTCCTCGCGATCTTCATGATCCCGATGTTCTTCGTGAAGATCCGCGCGGTCTTCAGCGGCGAGAAGGAAGACGCCGACGAGGCGCTGCGCCTGGCTCAGGAGCACTCG---------CACCACGAAGAGAAGCCG---------------------------------GGCAACGGC------------------------------------------------------------------------------------------------------------------------------------------GAC---GAAGGCAACAAGGGGCAG---------
>RND4__GCA_001532085.1
ATGGCAAAGTTTTTTATCGATCGCCCGATCTTCGCGTGGGTGATCGCCATCATCCTGATGCTGGCCGGGGTCGCGGCGATCTTCACGCTGCCGATCGCGCAGTATCCGACGATCGCGCCGCCATCGATCCAGATCACCGCGAACTACCCGGGCGCTTCCGCGAAGACGGTGGAAGACACGGTGACGCAGGTGATCGAGCAGCAGATGAGCGGCCTCGACAACTTCCTGTACATGTCGTCGACGAGTGACGACTCGGGCAACGCGACGATCACGCTCACGTTCGCGCCGGGCACCAATGCCGACATCGCGCAGGTGCAGGTGCAGAACAAGCTGTCGCTCGCCACGCCGATCCTGCCGCAGGTCGTGCAGCAGCTGGGCCTGTCGGTGACGAAGTCGAGCAGCAGCTTCCTGCTGGTGCTCGCCTTCAACTCCGAAGACGGCAGCATGAACAAGTACGACCTCGCGAACTACGTGGCGTCGCACGTGAAGGATCCGATCAGCCGCCTGAACGGCGTCGGTACCGTCACGCTGTTCGGCTCGCAGTACGCGATGCGGATCTGGCTCGACCCGACCCGCCTGACGAACTACGGCCTCACGCCGGTGGACGTCACGACCGCGATCACCGCACAGAACGTGCAGATCGCGGGCGGCCAGATCGGCGGCACGCCGGCCAAGCCGGGCACCGTGCTGCAGGCGACGATCACCGAATCGACGCTGCTGCAGACGCCCGAGCAGTTCGGCAACATCCTGCTGAAGGTCAACCAGGACGGTTCGCAGGTGCGCCTGAAGGACGTCGCGCAGATCGGCCTCGGCGGCGAAAACTACAACTTCGACACGAAGTACAACGGTCAGCCGACCGCGGCGCTCGGTATCCAGCTCGCGACCAACGCGAACGCGCTGGCGACCGCGAAGGCCGTGCGCGCGAAGATCGACGAGCTGACGCCGTACTTCCCGCACGGTCTCGTCGTGAAGTACCCGTACGACACGACGCCGTTCGTGAAGCTGTCGATCGAGGAAGTGGTCAAGACGCTGCTCGAAGGTATCGTGCTGGTGTTCCTCGTGATGTATCTGTTCCTGCAGAACCTGCGGGCGACGATCATCCCGACGATCGCGGTGCCGGTCGTGCTGCTCGGCACGTTCGCGATCATGTCGCTGGTGGGCTTCTCGATCAACACGCTGTCGATGTTCGGCCTCGTGCTCGCAATCGGCCTGCTGGTGGACGATGCGATCGTGGTGGTGGAGAACGTCGAGCGCGTGATGGCGGAAGAGGGCCTGTCACCGAAGGAGGCGACCCGCAAGGCGATGGGCCAGATCACCGGCGCACTCGTCGGCGTGGCGCTGGTGCTGTCGGCGGTGTTCGTGCCGGTCGCGTTCTCCGGCGGTTCGGTCGGCGCGATCTATCGTCAGTTCTCGCTGACGATCGTGTCGGCGATGGTGCTGTCGGTGCTCGTCGCGTTGATTCTGACGCCGGCGCTGTGCGCGACGATCCTCAAGCCAATCCCGCAGGGCCATCACGAAGAGAAGAAGGGCTTCTTCGGCTGGTTCAACCGCACGTTCAACCGGAGCCGCGACAAGTACCACGTCGGCGTGCACCACGTGATCAAGCGCTCGGGCCGCTGGCTGATCATCTATCTGGTCGTGATCGTCGCGGTCGGGCTGCTGTTCGTGCGCCTGCCGAAGTCGTTCCTGCCCGATGAGGACCAGGGCCTGATGTTCGTGATCGTGCAGACGCCGTCGGGCTCGACGCAGGAAACGACCGCGAAGACGCTCGCGAACATTTCCGACTACCTGCTGAAGGACGAGAAAGACATCGTCGAATCCGCGTTCACGGTCAACGGCTTCAGCTTCGCGGGCCGCGGCCAGAACTCGGGTCTCGTGTTCGTGCGCCTGAAGGATTACGCGCAGCGTCAGCACGCGAACCAGAAGGTCCAGGCGCTGATCGGCCGGATGTTCGGACGCTATGCGGGCTACAAGGACGCGATCGTGATCCCGTTCAACCCGCCGTCGATTCCTGAACTCGGCACGGCCGCGGGCTTCGACTTCGAGCTGACGGACAACGCGGGCCTCGGCCACGACGCGCTGATGGCGGCGCGCAACCAGCTGCTCGGGATGGCCGCGAAGGATCCGACGCTGCAGGGTGTGCGCCCGAACGGCCTGAACGACACGCCGCAGTACAAGGTCGACATCGACCGCGAGAAGGCGAATGCGCTTGGCGTGACGGCGGATGCGATCGACCAGACGTTCTCGATCGCGTGGGCGTCGAAGTACGTGAACAACTTCCTCGACATCGACGGCCGGATCAAGAAGGTGTACGTGCAGGCCGACGCGCCGTTCCGGATGACGCCGGAAGACATGAACATCTGGTACGTGCGCAACGGGTCGGGCGGGATGGTGCCGTTCAGCGCGTTCGCGACCGGTCACTGGACGTACGGTTCGCCGAAGCTCGAGCGTTACAACGGTATCTCGGCGATGGAAATCCAGGGCCAGGCCGCACCGGGCAAGTCGACCGGTCAGGCGATGGCCGCGATGGAAGCGCTCGCGAAGAAGCTGCCGGTCGGTATCGGCTATTCGTGGACGGGCCTGTCGTTCCAGGAAATCCAGTCCGGTTCGCAGGCGCCGATCCTGTACGCGATCTCGATCCTCGTCGTGTTCCTGTGTCTGGCGGCGCTGTATGAAAGCTGGTCGATCCCATTCTCGGTGATCATGGTGGTGCCGCTCGGCGTGATCGGCGCACTGCTCGCGGCGACGATGCGCGGCCTCGAGAACGACGTGTTCTTCCAGGTCGGCCTGCTGACCACCGTGGGCCTGTCGGCGAAGAACGCGATTCTGATCGTCGAGTTCGCGCGCGAACTGCAGATGACGGAGAAGATGGGGCCGATCGAGGCCGCGCTGGAAGCGGCGCGCCTGCGGCTGCGTCCGATCCTGATGACGTCGCTCGCGTTCATTCTCGGCGTGCTGCCGCTCGCGATCAGCAACGGCGCGGGCTCGGCGAGCCAGCACGCGATCGGCACGGGCGTGATCGGCGGGATGATCACCGCGACGTTCCTCGCGATCTTCATGATCCCGATGTTCTTCGTGAAGATCCGCGCGGTCTTCAGCGGCGAGAAGGAAGACGCCGACGAGGCGCTGCGCCTGGCTCAGGAGCACTCG---------CACCACGAAGAGAAGCCG---------------------------------GGCAACGGC------------------------------------------------------------------------------------------------------------------------------------------GAC---GAAGGCAACAAGGGGCAG---------
>RND4__GCA_001533465.1
ATGGCAAAGTTTTTTATCGATCGCCCGATCTTCGCGTGGGTGATCGCCATCATCCTGATGCTGGCCGGGGTTGCGGCGATCTTCACGCTGCCGATCGCGCAGTATCCGACGATCGCGCCGCCATCGATCCAGATCACCGCGAACTACCCGGGCGCTTCCGCGAAGACGGTGGAAGACACGGTGACGCAGGTGATCGAGCAGCAGATGAGCGGCCTCGACAACTTCCTGTACATGTCGTCGACGAGTGACGACTCGGGCAACGCGACGATCACGCTCACGTTCGCGCCGGGCACCAATGCCGACATCGCGCAGGTGCAGGTGCAGAACAAGCTGTCGCTCGCCACGCCGATCCTGCCGCAGGTCGTGCAGCAGCTGGGCCTGTCGGTGACGAAGTCGAGCAGCAGCTTCCTGCTGGTGCTCGCCTTCAACTCCGAAGACGGCAGCATGAACAAGTACGACCTCGCGAACTACGTGGCGTCGCACGTGAAGGATCCGATCAGCCGCCTGAACGGCGTCGGTACCGTCACGCTGTTCGGCTCGCAGTACGCGATGCGGATCTGGCTCGACCCGACCCGCCTGACGAACTACGGCCTCACGCCGGTGGACGTCACGACCGCGATCACCGCACAGAACGTGCAGATCGCGGGCGGCCAGATCGGCGGCACGCCGGCCAAGCCGGGCACCGTGCTGCAGGCGACGATCACCGAATCGACGCTGCTGCAGACGCCCGAGCAGTTCGGCAACATCCTGCTGAAGGTCAACCAGGACGGTTCGCAGGTGCGCCTGAAGGACGTCGCGCAGATCGGCCTCGGCGGCGAAAACTACAACTTCGACACGAAGTACAACGGTCAGCCGACCGCGGCGCTCGGTATCCAGCTCGCGACCAACGCGAACGCGCTGGCGACCGCGAAGGCCGTGCGCGCGAAGATCGACGAGCTGACGCCGTACTTCCCGCACGGCCTCGTCGTGAAGTACCCGTACGACACGACGCCGTTCGTGAAGCTGTCGATCGAGGAAGTGGTCAAGACGCTGCTCGAAGGTATCGTGCTGGTGTTCCTCGTGATGTATCTGTTCCTGCAGAACCTGCGGGCGACGATCATCCCGACGATCGCGGTGCCGGTCGTGCTGCTCGGCACGTTCGCGATCATGTCGCTGGTGGGCTTCTCGATCAACACGCTGTCGATGTTCGGCCTCGTGCTCGCGATCGGCCTGCTGGTGGACGATGCGATCGTGGTGGTGGAGAACGTCGAGCGCGTGATGGCGGAAGAAGGCCTGTCACCGAAGGAGGCGACCCGCAAGGCGATGGGCCAGATCACCGGCGCACTCGTCGGCGTGGCGCTGGTGCTGTCGGCGGTGTTCGTGCCGGTCGCGTTCTCCGGCGGTTCGGTCGGCGCGATCTATCGTCAGTTCTCGCTGACGATCGTGTCGGCGATGGTGCTGTCGGTGCTCGTCGCGTTGATTCTGACGCCGGCGCTGTGCGCGACGATCCTCAAGCCGATCCCGCAGGGCCATCACGAAGAGAAGAAGGGCTTCTTCGGCTGGTTCAACCGCACGTTCAACCGGAGCCGCGACAAGTACCACGTCGGCGTGCACCACGTGATCAAGCGCTCGGGCCGCTGGCTGATCATCTATCTGGTCGTGATCGTCGCGGTCGGGCTGCTGTTCGTGCGCCTGCCGAAGTCGTTCCTGCCCGATGAGGACCAGGGCCTGATGTTCGTGATCGTGCAGACGCCGTCGGGCTCGACGCAGGAAACGACCGCGAAGACGCTCGCGAACATTTCCGACTACCTGCTGAAGGACGAGAAGGACATCGTCGAATCCGCGTTCACGGTCAACGGCTTCAGCTTCGCGGGCCGCGGCCAGAACTCGGGTCTCGTGTTCGTGCGCCTGAAGGATTACGCGCAGCGTCAGCATGCGAACCAGAAGGTCCAGGCGCTGATCGGCCGGATGTTCGGACGCTATGCGGGCTACAAGGACGCGATCGTGATCCCGTTCAACCCGCCGTCGATTCCCGAACTCGGCACGGCCGCGGGCTTCGACTTCGAGCTGACGGACAACGCGGGCCTCGGCCACGACGCGCTGATGGCGGCGCGCAACCAGCTGCTCGGGATGGCCGCGAAGGATCCGACGCTGCAGGGCGTGCGCCCGAACGGCCTGAACGACACGCCGCAGTACAAGGTCGACATCGACCGCGAGAAGGCGAATGCGCTCGGCGTGACGGCGGATGCGATCGACCAGACGTTCTCGATCGCGTGGGCGTCGAAGTACGTGAACAACTTCCTCGACATCGACGGCCGGATCAAGAAGGTGTACGTGCAGGCCGACGCGCCGTTCCGGATGACGCCGGAAGACATGAACATCTGGTACGTGCGCAACGGGTCGGGCGGGATGGTGCCGTTCAGCGCGTTCGCGACCGGTCACTGGACGTACGGTTCGCCGAAGCTCGAGCGTTACAACGGTATCTCGGCGATGGAAATCCAGGGCCAGGCCGCACCGGGCAAGTCGACCGGTCAGGCGATGGCCGCGATGGAAGCGCTCGCGAAGAAGCTGCCGGTCGGTATCGGCTATTCGTGGACGGGCCTGTCGTTCCAGGAAATCCAGTCCGGTTCGCAGGCGCCGATCCTGTACGCGATCTCGATCCTCGTCGTGTTCCTGTGTCTGGCGGCGCTGTATGAAAGCTGGTCGATCCCGTTCTCGGTGATCATGGTGGTGCCGCTCGGCGTGATCGGCGCACTGCTCGCGGCGACGATGCGCGGCCTCGAGAACGACGTGTTCTTCCAGGTCGGCCTGCTGACCACCGTGGGCCTGTCGGCGAAGAACGCGATTCTGATCGTCGAGTTCGCGCGCGAACTGCAGATGACGGAGAAGATGGGGCCGATCGAGGCCGCGCTGGAAGCGGCGCGCCTGCGGCTGCGTCCGATCCTGATGACGTCGCTCGCGTTCATTCTCGGCGTGCTGCCGCTCGCGATCAGCAACGGCGCGGGCTCGGCGAGCCAGCACGCGATCGGCACGGGCGTGATCGGCGGGATGATCACCGCGACGTTCCTCGCGATCTTCATGATCCCGATGTTCTTCGTGAAGATCCGCGCGGTCTTCAGCGGCGAGAAGGAAGACGCCGACGAGGCGCTGCGCCTGGCTCAGGAGCACTCG---------CACCACGAAGAGAAGCCG---------------------------------GGCAACGGC------------------------------------------------------------------------------------------------------------------------------------------GAC---GAAGGCAACAAGGGGCAG---------
>RND4__GCA_001525825.1
ATGGCAAAGTTTTTTATCGATCGCCCGATCTTCGCGTGGGTGATCGCCATCATCCTGATGCTGGCCGGGGTTGCGGCGATCTTCACGCTGCCGATCGCGCAGTATCCGACGATCGCGCCGCCATCGATCCAGATCACCGCGAACTACCCGGGCGCTTCCGCGAAGACGGTGGAAGACACGGTGACGCAGGTGATCGAGCAGCAGATGAGCGGCCTCGACAACTTCCTGTACATGTCGTCGACGAGTGACGACTCGGGCAACGCGACGATCACGCTCACGTTCGCGCCGGGCACCAATGCCGACATCGCGCAGGTGCAGGTGCAGAACAAGCTGTCGCTCGCCACGCCGATCCTGCCGCAGGTCGTGCAGCAGCTGGGCCTGTCGGTGACGAAGTCGAGCAGCAGCTTCCTGCTGGTGCTCGCCTTCAACTCCGAAGACGGCAGCATGAACAAGTACGACCTCGCGAACTACGTGGCGTCGCACGTGAAGGACCCGATCAGCCGCCTGAACGGCGTCGGTACCGTCACGCTGTTCGGCTCGCAGTACGCGATGCGGATCTGGCTCGACCCGACCCGCCTGACGAACTACGGCCTCACGCCGGTCGACGTGACGACCGCGATCACCGCACAGAACGTGCAGATCGCGGGCGGCCAGATCGGCGGCACGCCGGCCAAGCCGGGCACCGTGCTGCAGGCGACGATCACCGAATCGACGCTGCTGCAGACGCCCGAGCAGTTCGGCAACATCCTGCTGAAGGTCAACCAGGACGGTTCGCAGGTGCGCCTGAAGGACGTCGCGCAGATCGGCCTCGGCGGCGAAAACTACAACTTCGACACGAAGTACAACGGTCAGCCGACCGCGGCGCTCGGTATCCAGCTCGCGACCAACGCGAACGCGCTGGCGACCGCGAAGGCCGTGCGCGCGAAGATCGACGAGCTGACGCCGTACTTCCCGCACGGTCTCGTCGTGAAGTACCCGTACGACACGACGCCGTTCGTGAAGCTGTCGATCGAGGAAGTGGTCAAGACGCTGCTCGAAGGTATCGTGCTGGTGTTCCTCGTGATGTATCTGTTCCTGCAGAACCTGCGGGCGACGATCATCCCGACGATCGCGGTGCCGGTCGTGCTGCTCGGCACGTTCGCGATCATGTCGCTGGTGGGCTTCTCGATCAACACGCTGTCGATGTTCGGCCTCGTGCTCGCGATCGGTCTGCTGGTGGACGATGCGATCGTGGTGGTGGAGAACGTCGAGCGCGTGATGGCGGAAGAGGGCCTGTCACCGAAGGAGGCGACCAGGAAGGCGATGGGCCAGATCACCGGCGCACTCGTCGGCGTGGCGCTGGTGCTGTCGGCGGTGTTCGTGCCGGTCGCGTTCTCCGGCGGTTCGGTCGGCGCGATCTATCGTCAGTTCTCGCTGACGATCGTGTCGGCGATGGTGCTGTCGGTGCTCGTCGCGTTGATTCTGACGCCGGCGCTGTGCGCGACGATCCTCAAGCCGATCCCGCAGGGGCATCACGAAGAGAAGAAGGGCTTCTTCGGCTGGTTCAACCGCACGTTCAACCGGAGCCGCGACAAGTACCACGTCGGCGTGCACCACGTGATCAAGCGCTCGGGCCGCTGGCTGATCATCTATCTGGTCGTGATCGTCGCGGTCGGGCTGCTGTTCGTGCGCCTGCCGAAGTCGTTCCTGCCCGATGAGGACCAGGGCCTGATGTTCGTGATCGTGCAGACGCCGTCGGGCTCGACGCAGGAAACGACCGCGAAGACGCTCGCGAACATTTCCGACTACCTGCTGAAGGACGAGAAGGACATCGTCGAATCCGCGTTCACGGTCAACGGCTTCAGCTTCGCGGGCCGCGGCCAGAACTCGGGTCTCGTGTTCGTGCGCCTGAAGGATTACGCGCAGCGTCAGCACGCGAACCAGAAGGTCCAGGCGCTGATCGGCCGGATGTTCGGACGCTATGCGGGCTACAAGGACGCGATCGTGATCCCGTTCAACCCGCCGTCGATTCCCGAACTCGGCACGGCCGCGGGCTTCGACTTCGAGCTGACGGACAACGCGGGCCTCGGCCACGACGCGCTGATGGCGGCGCGCAACCAGCTGCTCGGGATGGCCGCGAAGGATCCGACGCTGCAGGGCGTGCGCCCGAACGGCCTGAACGACACGCCGCAGTACAAGGTCGACATCGACCGCGAGAAGGCGAATGCGCTCGGCGTGACGGCGGATGCGATCGACCAGACGTTCTCGATCGCGTGGGCGTCGAAGTACGTGAACAACTTCCTCGACATCGACGGCCGGATCAAGAAGGTGTACGTGCAGGCCGACGCGCCGTTCCGGATGACGCCGGAAGACATGAACATCTGGTACGTGCGCAACGGGTCGGGCGGGATGGTGCCGTTCAGCGCGTTCGCGACCGGTCACTGGACGTACGGTTCGCCGAAGCTCGAGCGTTACAACGGTATCTCGGCGATGGAAATCCAGGGCCAGGCCGCACCGGGCAAGTCGACCGGTCAGGCGATGGCCGCGATGGAAGCGCTCGCGAAGAAGCTGCCGGTCGGTATCGGCTATTCGTGGACGGGCCTGTCGTTCCAGGAAATCCAGTCCGGTTCGCAGGCGCCGATCCTGTACGCGATCTCGATCCTCGTCGTGTTCCTGTGTCTGGCGGCGCTGTATGAAAGCTGGTCGATCCCGTTCTCGGTGATCATGGTGGTGCCGCTCGGCGTGATCGGCGCACTGCTCGCGGCGACGATGCGCGGCCTCGAGAACGACGTGTTCTTCCAGGTCGGCCTGCTGACCACCGTGGGCTTGTCGGCGAAGAACGCGATTCTGATCGTCGAGTTCGCGCGCGAACTGCAGATGACGGAGAAGATGGGGCCGATCGAGGCCGCGCTGGAAGCGGCGCGCCTGCGGCTGCGTCCGATCCTGATGACGTCGCTCGCGTTCATTCTCGGCGTGATGCCGCTCGCGATCAGCAACGGCGCGGGCTCGGCGAGCCAGCACGCGATCGGCACGGGCGTGATCGGCGGGATGATCACCGCGACGTTCCTCGCGATCTTCATGATCCCGATGTTCTTCGTGAAGATCCGCGCCGTCTTCAGCGGCGAGAAGGAAGACGCCGACGAGGCGCTGCGCCTGGCTCAGGAGCACTCG---------CACCACGAAGAGAAGCCG---------------------------------GGCAACGGC------------------------------------------------------------------------------------------------------------------------------------------GAC---GAAGGCAACAAGGGGCAG---------
>RND4__GCA_001443045.1
ATGGCAAAGTTTTTTATCGATCGCCCGATCTTCGCGTGGGTGATCGCCATCATCCTGATGCTGGCCGGGGTTGCGGCGATCTTCACGCTGCCGATCTCGCAGTATCCGACGATCGCGCCGCCATCGATCCAGATCACCGCGAACTACCCGGGCGCTTCCGCGAAGACGGTGGAAGACACGGTGACGCAGGTGATCGAGCAGCAGATGAGCGGTCTCGACCACTTCCTGTACATGTCGTCGACCAGTGACGACTCGGGCAACGCGACGATCACGCTGACGTTCGCGCCGGGCACCAACGCGGACATCGCGCAGGTCCAGGTGCAGAACAAGCTGTCGCTCGCGACGCCGGTTCTGCCGCAGGTCGTGCAGCAGCTGGGCCTGTCGGTGACGAAGTCGAGCAGCAGCTTCCTGCTGGTGCTCGCCTTCAACTCCGAAGACGGCAGCATGAACAAGTACGACCTCGCGAACTTCGTGGCGTCGCACGTGAAGGATCCGATCAGCCGGTTGAACGGCGTCGGCACCGTCACGCTGTTCGGCTCGCAGTACGCGATGCGGATCTGGCTCGACCCGACCCGCCTGACGAACTACGGCCTCACGCCGGTCGACGTGACGAGCGCGATCACCGCGCAGAACGTGCAGGTCGCGGGCGGCCAGATCGGCGGCACGCCGGCCAAGCCGGGCACCGTGCTGCAGGCGACGATCACCGAATCGACGCTGCTGCAGACGCCCGAGCAGTTCGGCAACATCCTGCTGAAGGTCAACCAGGACGGCTCGCAGGTTCGCCTGAAGGACGTCGCGCAGATCGGCCTCGGCGGCGAAAACTACAACTTCGACACGAAGTACAACGGTCAGCCGACCGCGGCACTCGGTATCCAGCTCGCGACCAACGCGAACGCGCTCGCGACCGCGAAGGCCGTGCGCGCGAAGATCGACGAGCTCGCACCGTTCTTCCCGCACGGCCTCGTCGTGAAGTATCCGTACGACACGACGCCGTTCGTGAAGCTGTCGATCGAGGAAGTGGTCAAGACGCTGCTCGAAGGTATCGTGCTCGTGTTCCTCGTGATGTATCTGTTCCTGCAGAACCTGCGGGCGACGATCATCCCGACGATCGCGGTGCCGGTGGTGCTGCTCGGCACGTTCGCGATCATGTCGCTGGTGGGCTTCTCGATCAATACGCTGTCGATGTTCGGCCTCGTGCTCGCGATCGGCCTGCTGGTGGACGATGCGATCGTGGTGGTGGAGAACGTCGAGCGCGTGATGGCGGAAGAGGGGCTGTCGCCGAAGGAGGCGACCCGCAAGGCGATGGGCCAGATCACCGGCGCACTCGTCGGCGTGGCGCTCGTGCTGTCGGCGGTGTTCGTGCCGGTCGCGTTCTCCGGCGGTTCGGTCGGCGCGATCTATCGCCAGTTCTCGCTGACGATCGTGTCGGCGATGGTGCTGTCGGTGCTGGTCGCGTTGATTCTGACGCCCGCGCTGTGCGCGACGATCCTCAAGCCGATCCCGCAGGGCCATCACGAAGAGAAGAAGGGCTTCTTCGGCTGGTTCAACCGCACGTTCAACAACAGCCGCGACAAGTACCACGTCGGCGTGCACCACGTGATCAAGCGCTCGGGCCGCTGGCTCATCATCTATCTGGTCGTGATCGTCGCGGTCGGGCTGCTGTTCGTGCGCCTGCCGAAGTCGTTCCTGCCCGATGAAGACCAGGGCCTGATGTTCGTGATCGTGCAGACGCCGTCGGGTTCGACGCAGGAAACGACCGCGAAGACGCTCGCGAACATTTCCGACTACCTGCTGAAGGACGAGAAGGAAATCGTCGAGTCGGCGTTCACGGTCAACGGCTTCAGCTTCGCCGGCCGCGGCCAGAACTCCGGTCTCGTGTTCGTGAAGCTGAAGGACTACTCGCAGCGTCAGCACGCGAACCAGAAGGTCCAGGCGCTGATCGGCCGGATGTTCGGCCGCTATTCGGGCTACAAGGACGCGATCGTGATCCCGTTCAACCCGCCGTCGATTCCGGAGCTCGGTACCGCCGCCGGCTTCGACTTCGAGCTGACGGACAACGCCGGTCTCGGCCACGACGCGCTGATGGCCGCGCGTAACCAGCTGCTCGGGATGGCCGCGAAGGAGCCGACGCTGCAGGGCGTGCGTCCGAACGGGCTGAACGATACGCCGCAGTACAAGGTCGACATCGATCGCGAGAAGGCGAACGCGCTCGGCGTGACGGCGGATGCGATCGACCAGACGTTCTCGATCGCGTGGGCGTCGAAGTACGTGAACAACTTCCTCGATACCGACGGCCGGATCAAGAAGGTGTACGTGCAGTCGGACGCGCCGTTCCGGATGACGCCGGAAGACCTGAACATCTGGTACGTGCGCAACGGGTCGGGCGGGATGGTGCCGTTCAGTTCGTTCGCGACCGGTCACTGGACGTATGGTTCGCCGAAGCTCGAGCGCTACAACGGCGTCTCGGCGATGGAAATCCAGGGTCAGGCCGCGCCGGGCAAGTCGACCGGTCAGGCGATGACCGCGATGGAAGGGCTCGCGAAGAAGCTGCCGGTCGGTATCGGCTATTCGTGGACCGGCCTGTCGTTCCAGGAAATCCAGTCGGGCTCGCAGGCGCCGATCCTGTACGCGATCTCGATCCTGGTCGTGTTCCTGTGTCTGGCGGCACTGTATGAAAGCTGGTCGATCCCGTTCTCGGTGATCATGGTGGTGCCGCTCGGCGTGATCGGCGCACTGCTGGCGGCGACGATGCGCGGTCTCGAGAACGACGTGTTCTTCCAGGTCGGCCTGTTGACCACGGTGGGCTTGTCCGCGAAGAACGCGATCCTGATCGTCGAGTTCGCGCGCGAACTGCAGCAGACGGAGAAGATGGGGCCGATCGAGGCCGCGCTGGAAGCGGCGCGCCTGCGGCTGCGTCCGATCCTGATGACGTCGCTCGCGTTCATTCTCGGCGTGATGCCGCTCGCGATCAGCAACGGCGCGGGCTCGGCCAGCCAGCACGCGATCGGTACCGGCGTGATCGGCGGGATGATCACGGCGACGTTCCTCGCGATCTTCATGATCCCGATGTTCTTCGTGAAGATCCGTGCGATCTTCAGCGGCGAGAAGGAAGACGTCGACGAGGCGCTGCGCCTGGCTCAGGAGCACTCG---------CACCACGAAGAGACGCCG---------------------------------GGCAACGGT------------------------------------------------------------------------------------------------------------------------------------------GAC---GAAGGCAACAAGGGACAG---------
>RND4__GCA_000016205.1
ATGGCAAAGTTTTTTATCGATCGCCCGATCTTCGCGTGGGTGATCGCCATCATCCTGATGCTGGCCGGGGTCGCGGCGATCTTCTCGCTGCCGATCGCGCAGTATCCGACGATCGCGCCGCCATCGATCCAGATCACCGCGAACTACCCGGGCGCTTCCGCGAAGACGGTGGAAGACACGGTGACGCAGGTGATCGAGCAGCAGATGAGCGGCCTCGACAACTTCCTGTACATGTCGTCGACGAGTGACGACTCGGGCAACGCGACGATCACGCTGACCTTCGCGCCGGGCACCAACGCCGACATCGCGCAGGTGCAGGTGCAGAACAAGCTGTCGCTCGCGACGCCGGTTCTGCCGCAGGTCGTGCAGCAGCTCGGTCTGTCGGTGACGAAGTCGAGCAGCAGCTTCCTGCTGGTGCTCGCGTTCAACTCCGAAGACGGCAGCATGAGCAAGTACGACCTCGCGAACTTCGTGGCGTCGCACGTGAAGGATCCGATCAGCCGGTTGAACGGCGTCGGCACCGTCACGCTGTTCGGCTCGCAGTACGCGATGCGGATCTGGCTCGATCCGAACCGCCTGACGAACTACGGCCTCACGCCGGTCGACGTGTCGAGCGCGATCACCGCGCAGAACGTGCAGATCGCGGGCGGCCAGATCGGCGGCACGCCGGCCAAGCCCGGCACCGTGCTGCAGGCGACGATCACCGAATCGACGCTGCTGCAGACGCCCGAGCAGTTCGGCAACATCCTGCTGAAGGTCAACCAGGACGGCTCGCAGGTGCGCCTGAAGGACGTCGCGCAGATCGGCCTCGGCGGCGAGAACTACAACTTCGACACCAAGTACAACGGTCAGCCGACCGCCGCGCTCGGTATCCAGCTCGCGACCAACGCGAACGCGCTCGCGACCGCGAAGGCCGTGCGCGCGAAGATCGACGAGCTCGCACCGTTCTTCCCGCACGGCCTCGTCGTCAAGTATCCGTACGACACGACGCCGTTCGTGAAGCTGTCGATCGAGGAAGTGGTCAAGACGCTGCTCGAAGGCATCGTGCTCGTGTTCCTCGTGATGTATCTGTTCCTGCAGAACCTGCGCGCGACGATCATCCCGACCATCGCCGTGCCGGTGGTGCTGCTCGGCACGTTCGCGATCATGTCGCTGGTGGGCTTCTCGATCAACACGCTGTCGATGTTCGGCCTCGTGCTCGCGATCGGCCTGCTGGTCGACGATGCGATCGTGGTGGTGGAGAACGTCGAGCGCGTGATGGCCGAAGAGGGCCTGTCGCCGAAGGAGGCGACCCGCAAGGCGATGGGCCAGATCACCGGCGCACTCGTCGGCGTGGCGCTGGTGCTGTCGGCGGTGTTCGTGCCGGTCGCGTTCTCCGGCGGTTCGGTCGGCGCCATCTACCGGCAGTTCTCGCTGACGATCGTGTCCGCGATGGTGCTGTCCGTGCTCGTCGCGCTGATTCTGACGCCGGCGCTGTGCGCGACGATCCTCAAGCCGATCCCGCAGGGCCATCACGAAGAGAAGAAGGGCTTCTTCGGCTGGTTCAACCGCACGTTCAACAACAGCCGCGACAAGTATCACGTCGGCGTGCACCACGTGATCAAGCGCTCGGGCCGCTGGCTCATCATCTATCTGGTCGTGATCGTCGCGGTCGGCCTGTTGTTCGTGCGCCTGCCGAAGTCGTTCCTGCCCGATGAAGACCAGGGGCTGATGTTCGTGATCGTGCAGACGCCGTCGGGCTCGACGCAGGAAACGACCGCGCGCACGCTTGCGAACATTTCCGACTATCTGCTGAAGGACGAGAAGGACATCGTCGAGTCGGCGTTCACGGTCAACGGCTTCAGCTTCGCCGGCCGCGGCCAGAACTCCGGTCTCGTGTTCGTGCGGCTGAAGGATTACTCGCAGCGTCAGCACGCGAACCAGAAGGTCCAGGCGCTGATCGGCCGGATGTTCGGGCGCTACGGCAGCTACAAGGACGCGCTGGTGATCCCGTTCAACCCGCCGTCGATTCCGGAACTCGGTACGGCCGCCGGCTTCGACTTCGAGCTGACGGACAACGCCGGTCTCGGCCACGACGCGCTGATGGCCGCCCGCAACCAGCTGCTCGGGATGGCCGCGAAGGATCCGACGCTGCAGGGCGTGCGTCCGAACGGGCTGAACGATACGCCGCAGTACAAGGTCGACATCGACCGCGAGAAGGCCAACGCGCTCGGCGTGACGGCCGATGCGATCGACCAGACGTTCTCGATCGCGTGGGCGTCGAAGTACGTGAACAACTTCCTCGACACCGACGGCCGGATCAAGAAGGTGTACGTGCAGGCCGACGCGCCGTTCCGGATGACGCCGGAAGACATGAACATCTGGTACGTGCGCAACGGTTCGGGCGGGATGGTGCCGTTCAGCGCGTTCGCGACCGGTCACTGGACCTACGGTTCGCCGAAGCTCGAGCGCTACAACGGCGTGTCGGCGATGGAGATCCAGGGTCAGGCCGCGCCGGGCAAGTCGACCGGTCAGGCGATGACCGCGATGGAAGGGCTCGCGAAGAAGCTGCCGGTCGGTATCGGCTACTCGTGGACCGGCCTGTCGTTCCAGGAAATCCAGTCGGGCTCGCAGGCGCCGGTGCTGTACGCGATCTCGATCCTGGTCGTGTTCCTGTGTCTCGCGGCGCTGTATGAAAGCTGGTCGATCCCGTTCTCGGTGATCATGGTGGTGCCGCTCGGCGTGATCGGCGCACTGCTGGCGGCGACGCTGCGCGGCCTCGAGAACGACGTGTTCTTCCAGGTCGGTCTGCTGACCACGGTCGGCTTGTCGGCGAAGAACGCGATCCTGATCGTCGAATTCGCGCGCGAACTGCAGATGACGGAGAAGATGGGGCCGATCGAGGCGGCGCTGGAAGCGGCGCGTCTGCGGCTGCGTCCGATCCTGATGACGTCGCTCGCGTTCATTCTCGGCGTGATGCCGCTCGCGATCAGCAACGGCGCGGGTTCGGCGAGCCAGCACGCGATCGGTACGGGCGTGATCGGCGGGATGATCACCGCGACGTTCCTCGCGATCTTCATGATCCCGATGTTCTTCGTGAAGATCCGCGCGATCTTCAGCGGCGAGAAGGAAGACGCCGACGAGGCGCTGCGTCTGGCTCAGGAGCACTCG---------CACCACGAAGAGACGCCG---------------------------------GGCACCGGC------------------------------------------------------------------------------------------------------------------------------------------GAC---GAAGGCAACAAGGGACAG---------
>RND4__GCA_000745665.1
ATGGCAAAGTTTTTTATCGATCGCCCGATCTTCGCGTGGGTGATCGCCATCATCCTGATGCTGGCCGGGGTCGCGGCGATCTTCTCGCTGCCGATCGCGCAGTATCCGACGATCGCGCCGCCATCGATCCAGATCACCGCGAACTACCCGGGCGCTTCCGCGAAGACGGTGGAAGACACGGTGACGCAGGTGATCGAGCAGCAGATGAGCGGCCTCGACAACTTCCTGTACATGTCGTCGACGAGTGACGACTCGGGCAACGCGACGATCACGCTGACCTTCGCGCCGGGCACCAACGCCGACATCGCGCAGGTGCAGGTGCAGAACAAGCTGTCGCTCGCGACGCCGGTTCTGCCGCAGGTCGTGCAGCAGCTCGGTCTGTCGGTGACGAAGTCGAGCAGCAGCTTCCTGCTGGTGCTCGCGTTCAACTCCGAAGACGGCAGCATGAGCAAGTACGACCTCGCGAACTTCGTGGCGTCGCACGTGAAGGATCCGATCAGCCGGTTGAACGGCGTCGGCACCGTCACGCTGTTCGGCTCGCAGTACGCGATGCGGATCTGGCTCGATCCGAACCGCCTGACGAACTACGGCCTCACGCCGGTCGACGTGTCGAGCGCGATCACCGCGCAGAACGTGCAGATCGCGGGCGGCCAGATCGGCGGCACGCCGGCCAAGCCCGGCACCGTGCTGCAGGCGACGATCACCGAATCGACGCTGCTGCAGACGCCCGAGCAGTTCGGCAACATCCTGCTGAAGGTCAACCAGGACGGCTCGCAGGTGCGCCTGAAGGACGTCGCGCAGATCGGCCTCGGCGGCGAGAACTACAACTTCGACACCAAGTACAACGGTCAGCCGACCGCCGCGCTCGGTATCCAGCTCGCGACCAACGCGAACGCGCTCGCGACCGCGAAGGCCGTGCGCGCGAAGATCGACGAGCTCGCACCGTTCTTCCCGCACGGCCTCGTCGTCAAGTATCCGTACGACACGACGCCGTTCGTGAAGCTGTCGATCGAGGAAGTGGTCAAGACGCTGCTCGAAGGCATCGTGCTCGTGTTCCTCGTGATGTATCTGTTCCTGCAGAACCTGCGCGCGACGATCATCCCGACCATCGCCGTGCCGGTGGTGCTGCTCGGCACGTTCGCGATCATGTCGCTGGTGGGCTTCTCGATCAACACGCTGTCGATGTTCGGCCTCGTGCTCGCGATCGGCCTGCTGGTCGACGATGCGATCGTGGTGGTGGAGAACGTCGAGCGCGTGATGGCCGAAGAGGGCCTGTCGCCGAAGGAGGCGACCCGCAAGGCGATGGGCCAGATCACCGGCGCACTCGTCGGCGTGGCGCTGGTGCTGTCGGCGGTGTTCGTGCCGGTCGCGTTCTCCGGCGGTTCGGTCGGCGCCATCTACCGGCAGTTCTCGCTGACGATCGTGTCCGCGATGGTGCTGTCCGTGCTCGTCGCGCTGATTCTGACGCCGGCGCTGTGCGCGACGATCCTCAAGCCGATCCCGCAGGGCCATCACGAAGAGAAGAAGGGCTTCTTCGGCTGGTTCAACCGCACGTTCAACAACAGCCGCGACAAGTATCACGTCGGCGTCCACCACGTGATCAAGCGCTCGGGCCGCTGGCTCATCATCTATCTGGTCGTGATCGTCGCGGTCGGCCTGTTGTTCGTGCGCCTGCCGAAGTCGTTCCTGCCCGATGAAGACCAGGGGCTGATGTTCGTGATCGTGCAGACGCCGTCGGGCTCGACGCAGGAAACCACCGCGCGCACGCTCGCGAACATTTCCGACTATCTGCTGAAGGACGAGAAGGACATCGTCGAGTCCGCGTTCACGGTCAACGGCTTCAGCTTCGCCGGCCGCGGCCAGAACTCCGGTCTCGTGTTCGTGCGGCTGAAGGATTACTCGCAGCGTCAGCACGCGAACCAGAAGGTCCAGGCGCTGATCGGCCGGATGTTCGGGCGCTACGGCAGCTACAAGGACGCGCTGGTGATCCCGTTCAACCCGCCGTCGATTCCGGAACTCGGTACGGCCGCCGGCTTCGACTTCGAGCTGACGGACAACGCCGGTCTCGGCCACGACGCGCTGATGGCCGCCCGCAACCAGCTGCTCGGGATGGCCGCGAAGGATCCGACGCTGCAGGGCGTGCGTCCGAACGGGCTGAACGATACGCCGCAGTACAAGGTCGACATCGACCGCGAGAAGGCCAACGCGCTCGGCGTGACGGCCGATGCGATCGACCAGACGTTCTCGATCGCGTGGGCGTCGAAGTACGTGAACAACTTCCTCGACACCGACGGCCGGATCAAGAAGGTGTACGTGCAGGCCGACGCGCCGTTCCGGATGACGCCGGAAGACATGAACATCTGGTACGTGCGCAACGGTTCGGGCGGGATGGTGCCGTTCAGCGCGTTCGCGACCGGTCACTGGACCTACGGTTCGCCGAAGCTCGAGCGCTACAACGGCGTGTCGGCGATGGAGATCCAGGGTCAGGCCGCGCCGGGCAAGTCGACCGGTCAGGCGATGACCGCGATGGAAGGGCTCGCGAAGAAGCTGCCGGTCGGTATCGGCTACTCGTGGACCGGCCTGTCGTTCCAGGAAATCCAGTCGGGCTCGCAGGCGCCGGTGCTGTACGCGATCTCGATCCTGGTCGTGTTCCTGTGTCTCGCGGCGCTGTATGAAAGCTGGTCGATCCCGTTCTCGGTGATCATGGTGGTGCCGCTCGGCGTGATCGGCGCACTGCTGGCGGCGACGCTGCGCGGCCTCGAGAACGACGTGTTCTTCCAGGTCGGTCTGCTGACCACGGTCGGCTTGTCGGCGAAGAACGCGATCCTGATCGTCGAATTCGCGCGCGAACTGCAGATGACGGAGAAGATGGGGCCGATCGAGGCCGCGCTGGAAGCGGCGCGTCTGCGGCTGCGTCCGATCCTGATGACGTCGCTCGCGTTCATTCTCGGCGTGATGCCGCTCGCGATCAGCAACGGCGCGGGTTCGGCGAGCCAGCACGCGATCGGTACGGGCGTGATCGGCGGGATGATCACCGCGACGTTCCTCGCGATCTTCATGATCCCGATGTTCTTCGTGAAGATCCGCGCGATCTTCAGCGGCGAGAAGGAAGACGCCGACGAGGCGCTGCGTCTGGCTCAGGAGCACTCG---------CACCACGAAGAGACGCCG---------------------------------GGCACCGGC------------------------------------------------------------------------------------------------------------------------------------------GAC---GAAGGCAACAAGGGACAG---------
>RND4__GCA_000959445.1
ATGGCAAAGTTTTTTATCGATCGCCCGATCTTCGCGTGGGTGATCGCCATCATCCTGATGCTGGCCGGGGTCGCGGCGATCTTCTCGCTGCCGATCGCGCAGTATCCGACGATCGCGCCGCCATCGATCCAGATCACCGCGAACTACCCGGGCGCTTCCGCGAAGACGGTGGAAGACACGGTGACGCAGGTGATCGAGCAGCAGATGAGCGGCCTCGACAACTTCCTGTACATGTCGTCGACGAGTGACGACTCGGGCAACGCGACGATCACGCTGACCTTCGCGCCGGGCACCAACGCCGACATCGCGCAGGTGCAGGTGCAGAACAAGCTGTCGCTCGCGACGCCGGTTCTGCCGCAGGTCGTGCAGCAGCTCGGTCTGTCGGTGACGAAGTCGAGCAGCAGCTTCCTGCTGGTGCTCGCGTTCAACTCCGAAGACGGCAGCATGAGCAAGTACGACCTCGCGAACTTCGTGGCGTCGCACGTGAAGGATCCGATCAGCCGGTTGAACGGCGTCGGCACCGTCACGCTGTTCGGCTCGCAGTACGCGATGCGGATCTGGCTCGATCCGAACCGCCTGACGAACTACGGCCTCACGCCGGTCGACGTGTCGAGCGCGATCACCGCGCAGAACGTGCAGATCGCGGGCGGCCAGATCGGCGGCACGCCGGCCAAGCCCGGCACCGTGCTGCAGGCGACGATCACCGAATCGACGCTGCTGCAGACGCCCGAGCAGTTCGGCAACATCCTGCTGAAGGTCAACCAGGACGGCTCGCAGGTGCGCCTGAAGGACGTCGCGCAGATCGGCCTCGGCGGCGAGAACTACAACTTCGACACCAAGTACAACGGTCAGCCGACCGCCGCGCTCGGTATCCAGCTCGCGACCAACGCGAACGCGCTCGCGACCGCGAAGGCCGTGCGCGCGAAGATCGACGAGCTCGCACCGTTCTTCCCGCACGGCCTCGTCGTCAAGTATCCGTACGACACGACGCCGTTCGTGAAGCTGTCGATCGAGGAAGTGGTCAAGACGCTGCTCGAAGGCATCGTGCTCGTGTTCCTCGTGATGTATCTGTTCCTGCAGAACCTGCGCGCGACGATCATCCCGACCATCGCCGTGCCGGTGGTGCTGCTCGGCACGTTCGCGATCATGTCGCTGGTGGGCTTCTCGATCAACACGCTGTCGATGTTCGGCCTCGTGCTCGCGATCGGCCTGCTGGTCGACGATGCGATCGTGGTGGTGGAGAACGTCGAGCGCGTGATGGCCGAAGAGGGCCTGTCGCCGAAGGAGGCGACCCGCAAGGCGATGGGCCAGATCACCGGCGCACTCGTCGGCGTGGCGCTGGTGCTGTCGGCGGTGTTCGTGCCGGTCGCGTTCTCCGGCGGTTCGGTCGGCGCCATCTACCGGCAGTTCTCGCTGACGATCGTGTCCGCGATGGTGCTGTCCGTGCTCGTCGCGCTGATTCTGACGCCGGCGCTGTGCGCGACGATCCTCAAGCCGATCCCGCAGGGCCATCACGAAGAGAAGAAGGGCTTCTTCGGCTGGTTCAACCGCACGTTCAACAACAGCCGCGACAAGTATCACGTCGGCGTGCACCACGTGATCAAGCGCTCGGGCCGCTGGCTCATCATCTATCTGGTCGTGATCGTCGCGGTCGGCCTGTTGTTCGTGCGCCTGCCGAAGTCGTTCCTGCCCGATGAGGACCAGGGGCTGATGTTCGTGATCGTGCAGACGCCGTCGGGCTCGACGCAGGAAACCACCGCGCGCACGCTCGCGAACATTTCCGACTATCTGCTGAAGGACGAGAAGGACATCGTCGAGTCCGCGTTCACGGTCAACGGCTTCAGCTTCGCCGGCCGCGGCCAGAACTCCGGTCTCGTGTTCGTGCGACTGAAGGATTACTCGCAGCGTCAGCACGCGAACCAGAAGGTCCAGGCGCTGATCGGCCGGATGTTCGGGCGCTACGGCAGCTACAAGGACGCGCTGGTGATCCCGTTCAACCCGCCGTCGATTCCGGAACTCGGTACGGCCGCCGGCTTCGACTTCGAGCTGACGGACAACGCCGGTCTCGGCCACGACGCGCTGATGGCCGCCCGCAACCAGCTGCTCGGGATGGCCGCGAAGGATCCGACGCTGCAGGGCGTGCGTCCGAACGGGCTGAACGATACGCCGCAGTACAAGGTCGACATCGACCGCGAGAAGGCCAACGCGCTCGGCGTGACGGCCGATGCGATCGACCAGACGTTCTCGATCGCGTGGGCGTCGAAGTACGTGAACAACTTCCTCGACACCGACGGCCGGATCAAGAAGGTGTACGTACAGGCCGACGCGCCGTTCCGGATGACGCCGGAAGACATGAACATCTGGTACGTGCGCAACGGTTCGGGCGGGATGGTGCCGTTCAGCGCGTTCGCGACCGGTCACTGGACCTACGGTTCGCCGAAGCTCGAGCGCTACAACGGCGTGTCGGCGATGGAGATCCAGGGTCAGGCCGCGCCGGGCAAGTCGACCGGTCAGGCGATGACCGCGATGGAAGGGCTCGCGAAGAAGCTGCCGGTCGGTATCGGCTACTCGTGGACCGGCCTGTCGTTCCAGGAAATCCAGTCGGGCTCGCAGGCGCCGGTGCTGTACGCGATCTCGATCCTGGTCGTGTTCCTGTGTCTCGCGGCGCTGTATGAAAGCTGGTCGATCCCGTTCTCGGTGATCATGGTGGTGCCGCTCGGCGTGATCGGCGCACTGCTGGCGGCGACGCTGCGCGGCCTCGAGAACGACGTGTTCTTCCAGGTCGGTCTGCTGACCACGGTCGGCTTGTCGGCGAAGAACGCGATCCTGATCGTCGAATTCGCGCGCGAACTGCAGATGACGGAGAAGATGGGGCCGATCGAGGCCGCGCTGGAAGCGGCGCGTCTGCGGCTGCGTCCGATCCTGATGACGTCGCTCGCGTTTATTCTCGGCGTGATGCCGCTCGCGATCAGCAACGGCGCGGGTTCGGCGAGCCAGCACGCGATCGGTACGGGCGTGATTGGCGGGATGATCACCGCGACGTTCCTCGCGATCTTCATGATCCCGATGTTCTTCGTGAAGATCCGCGCGATCTTCAGCGGCGAGAAGGAAGACGCCGACGAGGCGCTGCGTCTGGCTCAGGAGCACTCG---------CACCACGAAGAGACGCCG---------------------------------GGCACCGGC------------------------------------------------------------------------------------------------------------------------------------------GAC---GAAGGCAACAAGGGACAG---------
>RND4__GCA_000262695.1
ATGGCAAAGTTTTTTATCGATCGCCCGATCTTCGCGTGGGTGATCGCCATCATCCTGATGCTGGCCGGGGTCGCGGCGATCTTCTCGCTGCCGATCGCGCAGTATCCGACGATCGCGCCGCCATCGATCCAGATCACCGCGAACTACCCGGGCGCTTCCGCGAAGACGGTGGAAGACACGGTGACGCAGGTGATCGAGCAGCAGATGAGCGGCCTCGACAACTTCCTGTACATGTCGTCGACGAGTGACGACTCGGGCAACGCGACGATCACGCTGACCTTCGCGCCGGGCACCAACGCCGACATCGCGCAGGTGCAGGTGCAGAACAAGCTGTCGCTCGCGACGCCGGTTCTGCCGCAGGTCGTGCAGCAGCTCGGTCTGTCGGTGACGAAGTCGAGCAGCAGCTTCCTGCTGGTGCTCGCGTTCAACTCCGAAGACGGCAGCATGAGCAAGTACGACCTCGCGAACTTCGTGGCGTCGCACGTGAAGGATCCGATCAGCCGGTTGAACGGCGTCGGCACCGTCACGCTGTTCGGCTCGCAGTACGCGATGCGGATCTGGCTCGATCCGAACCGCCTGACGAACTACGGCCTCACGCCGGTCGACGTGTCGAGCGCGATCACCGCGCAGAACGTGCAGATCGCGGGCGGCCAGATCGGCGGCACGCCGGCCAAGCCCGGCACCGTGCTGCAGGCGACGATCACCGAATCGACGCTGCTGCAGACGCCCGAGCAGTTCGGCAACATCCTGCTGAAGGTCAACCAGGACGGCTCGCAGGTGCGCCTGAAGGACGTCGCGCAGATCGGCCTCGGCGGCGAGAACTACAACTTCGACACCAAGTACAACGGTCAGCCGACCGCCGCGCTCGGTATCCAGCTCGCGACCAACGCGAACGCGCTCGCGACCGCGAAGGCCGTGCGCGCGAAGATCGACGAGCTCGCACCGTTCTTCCCGCACGGCCTCGTCGTCAAGTATCCGTACGACACGACGCCGTTCGTGAAGCTGTCGATCGAGGAAGTGGTCAAGACGCTGCTCGAAGGCATCGTGCTCGTGTTCCTCGTGATGTATCTGTTCCTGCAGAACCTGCGCGCGACGATCATCCCGACCATCGCCGTGCCGGTGGTGCTGCTCGGCACGTTCGCGATCATGTCGCTGGTGGGCTTCTCGATCAACACGCTGTCGATGTTCGGCCTCGTGCTCGCGATCGGCCTGCTGGTCGACGATGCGATCGTGGTGGTGGAGAACGTCGAGCGCGTGATGGCCGAAGAGGGCCTGTCGCCGAAGGAGGCGACCCGCAAGGCGATGGGCCAGATCACCGGCGCACTCGTCGGCGTGGCGCTGGTGCTGTCGGCGGTGTTCGTGCCGGTCGCGTTCTCCGGCGGTTCGGTCGGCGCCATCTACCGGCAGTTCTCGCTGACGATCGTGTCCGCGATGGTGCTGTCCGTGCTCGTCGCGCTGATTCTGACGCCGGCGCTGTGCGCGACGATCCTCAAGCCGATCCCGCAGGGCCATCACGAAGAGAAGAAGGGCTTCTTCGGCTGGTTCAACCGCACGTTCAACAACAGCCGCGACAAGTATCACGTCGGCGTGCACCACGTGATCAAGCGCTCGGGCCGCTGGCTCATCATCTATCTGGTCGTGATCGTCGCGGTCGGCCTGTTGTTCGTGCGCCTGCCGAAGTCGTTCCTGCCCGATGAGGACCAGGGGCTGATGTTCGTGATCGTGCAGACGCCGTCGGGCTCGACGCAGGAAACCACCGCGCGCACGCTCGCGAACATTTCCGACTATCTGCTGAAGGACGAGAAGGACATCGTCGAGTCCGCGTTCACGGTCAACGGCTTCAGCTTCGCCGGCCGCGGCCAGAACTCCGGTCTCGTGTTCGTGCGACTGAAGGATTACTCGCAGCGTCAGCACGCGAACCAGAAGGTCCAGGCGCTGATCGGCCGGATGTTCGGGCGCTACGGCAGCTACAAGGACGCGCTGGTGATCCCGTTCAACCCGCCGTCGATTCCGGAACTCGGTACGGCCGCCGGCTTCGACTTCGAGCTGACGGACAACGCCGGTCTCGGCCACGACGCGCTGATGGCCGCCCGCAACCAGCTGCTCGGGATGGCCGCGAAGGATCCGACGCTGCAGGGCGTGCGTCCGAACGGGCTGAACGATACGCCGCAGTACAAGGTCGACATCGACCGCGAGAAGGCCAACGCGCTCGGCGTGACGGCCGATGCGATCGACCAGACGTTCTCGATCGCGTGGGCGTCGAAGTACGTGAACAACTTCCTCGACACCGACGGCCGGATCAAGAAGGTGTACGTGCAGGCCGACGCGCCGTTCCGGATGACGCCGGAAGACATGAACATCTGGTACGTGCGCAACGGTTCGGGCGGGATGGTGCCGTTCAGCGCGTTCGCGACCGGTCACTGGACCTACGGTTCGCCGAAGCTCGAGCGCTACAACGGCGTGTCGGCGATGGAGATCCAGGGTCAGGCCGCGCCGGGCAAGTCGACCGGTCAGGCGATGACCGCGATGGAAGGGCTCGCGAAGAAGCTGCCGGTCGGTATCGGCTACTCGTGGACCGGCCTGTCGTTCCAGGAAATCCAGTCGGGCTCGCAGGCGCCGGTGCTGTACGCGATCTCGATCCTGGTCGTGTTCCTGTGTCTCGCGGCGCTGTATGAAAGCTGGTCGATCCCGTTCTCGGTGATCATGGTGGTGCCGCTCGGCGTGATCGGCGCACTGCTGGCGGCGACGCTGCGCGGCCTCGAGAACGACGTGTTCTTCCAGGTCGGTCTGCTGACCACGGTCGGCTTGTCGGCGAAGAACGCGATCCTGATCGTCGAATTCGCGCGCGAACTGCAGATGACGGAGAAGATGGGGCCGATCGAGGCCGCGCTGGAAGCGGCGCGTCTGCGGCTGCGTCCGATCCTGATGACGTCGCTCGCGTTCATTCTCGGCGTGATGCCGCTCGCGATCAGCAACGGCGCGGGTTCGGCGAGCCAGCACGCGATCGGTACGGGCGTGATCGGCGGGATGATCACCGCGACGTTCCTCGCGATCTTCACGATCCCGATGTTCTTCGTGAAGATCCGCGCGATCTTCAGCGGCGAGAAGGAAGACGCCGACGAGGCGCTGCGTCTGGCTCAGGAGCACTCG---------CACCACGAAGAGACGCCG---------------------------------GGCACCGGC------------------------------------------------------------------------------------------------------------------------------------------GAC---GAAGGCAACAAGGGACAG---------
>RND4__GCA_001718555.1
ATGGCAAAGTTTTTTATCGATCGCCCGATCTTCGCGTGGGTGATCGCCATCATTCTGATGCTGGCCGGGGTTGCGGCGATCTTCACGCTGCCGATCTCGCAGTATCCGACGATCGCGCCGCCATCGATCCAGATCACCGCGAACTACCCGGGCGCTTCCGCGAAGACGGTGGAAGACACGGTAACGCAGGTGATCGAGCAGCAGATGAGCGGTCTCGACAACTTCCTGTACATGTCGTCCACCAGCGATGACTCGGGCAACGCGACGATCACGCTGACCTTCGCGCCGGGCACCAACGCCGACATCGCGCAGGTCCAGGTGCAGAACAAGCTGTCGCTCGCGACGCCGGTTCTGCCGCAGGTCGTGCAGCAGCTCGGTCTGTCGGTGACGAAGTCGAGCAGCAGCTTCCTGCTGGTGCTCGCCTTCAACTCCGAAGACGGCAGCATGAACAAGTACGACCTCGCGAACTTCGTGGCGTCGCACGTGAAGGATCCGATCAGCCGGTTGAACGGCGTCGGTACCGTCACGCTGTTCGGCTCGCAGTACGCGATGCGGATCTGGCTCGACCCGAACCGCCTGACGAACTACGGCCTCACGCCGGTCGACGTCAGCACCGCGATCAGCGCGCAGAACGTGCAGATCGCGGGCGGCCAGATCGGCGGCACGCCGGCGAAGCCGGGCACGATGCTGCAGGCGACGATCACCGAATCGACGCTGCTGCAGACGCCCGCGCAGTTCGGCAACATCCTGCTGAAGGTCAACCAGGACGGCTCGCAGGTGCGTCTGAAGGATGTCGCGAAGATCGAACTCGGCGGCGAAAACTACAACTTCGACACGAAGTACAACGGTCAGCCGACCGCGGCACTCGGTATCCAGCTCGCGACCAACGCGAACGCGCTGGCCACCGCGAAGGCCGTGCGCGCGAAGATCGACGAACTGGCGCCGTTCTTCCCGCACGGCCTCGTCGTGAAGTATCCGTACGACACGACGCCGTTCGTGAAGCTGTCGATCGAGGAAGTGGTCAAGACGCTGCTCGAAGGGATCGTGCTCGTGTTCCTCGTGATGTATCTGTTCCTGCAGAACCTGCGGGCGACGATCATCCCGACGATCGCGGTGCCGGTCGTGCTGCTCGGTACGTTCGCGATCATGTCGATGGTGGGCTTCTCGATCAACACGCTGTCGATGTTCGGCCTCGTGCTCGCAATCGGCCTGCTGGTCGACGATGCGATCGTGGTGGTGGAGAACGTCGAGCGCGTGATGGCCGAAGAGGGGCTGTCGCCGAAGGAGGCGACCCGCAAGGCGATGGGCCAGATCACCGGCGCACTCGTCGGCGTGGCGCTCGTGCTGTCGGCGGTGTTCGTGCCGGTGGCGTTCTCCGGCGGTTCGGTCGGCGCGATCTATCGTCAGTTCTCGCTGACGATCGTGTCGGCGATGGTGCTGTCGGTGCTCGTCGCGTTGATTCTGACGCCGGCACTGTGCGCGACGATCCTCAAGCCGATCCCGCAAGGGCATCACGAAGAGAAGAAGGGCTTCTTCGGCTGGTTCAACCGCACGTTCAACAACAGCCGCGACAAGTACCACGTCGGCGTGCACCACGTGATCAAGCGCTCGGGTCGCTGGCTCATCATCTATCTGGTCGTGATCGTCGCGGTCGGGCTGCTGTTCGTGCGCCTGCCGAAGTCGTTCCTGCCCGATGAAGACCAGGGCCTGATGTTCGTGATCGTGCAGACGCCGTCGGGTTCGACGCAGGAAACGACCGCGAAGACGCTCGCGAACATTTCCGACTATCTGCTGAAGGACGAGAAGGAAATCGTCGAATCGGCGTTCACGGTCAACGGCTTCAGCTTCGCGGGCCGCGGCCAGAACTCCGGTCTCGTGTTCGTGCGCCTGAAGGACTACGCGCAGCGTCAGCATGCGAACCAGAAGGTGCAGGCGCTGATCGGCCGGATGTTCGGGCGCTACGCGGGTTACAAGGACGCGATCGTGATCCCGTTCAACCCGCCGTCGATTCCCGAACTCGGTACGGCTGCCGGCTTCGACTTCGAGCTGACGGACAACGCCGGTCTCGGCCACGATGCGCTGATGGCCGCGCGTAACCAGTTGCTCGGGATGGCCTCGAAGGATCCGACGCTGCAAGGGGTGCGCCCGAACGGCCTGAACGACACGCCGCAGTACAAGGTCGACATCGATCGCGAGAAGGCGAACGCGCTCGGCGTGACCGCGGATGCGATCGACCAGACGTTCTCGATCGCATGGGCGTCGAAGTACGTGAACAACTTCCTGGATACCGACGGCCGGATCAAGAAGGTGTACGTGCAGTCGGATGCGCCGTTCCGGATGACGCCGGAAGACATGAACATCTGGTACGTGCGCAACGGGTCGGGCGGGATGGTGCCGTTCAGCTCGTTCGCGACCGGTCACTGGACGTACGGTTCGCCGAAGCTCGAGCGCTACAACGGTGTGTCGGCGATGGAAATCCAGGGTCAGGCCGCACCGGGCAAGTCGACCGGTCAGGCGATGGCCGCGATGGAAGGGCTCGCGAAGAAGCTGCCGGTCGGTATCGGCTACTCGTGGACCGGCCTGTCGTTCCAGGAAATCCAGTCCGGCTCGCAGGCGCCGATCCTGTACGCGATCTCGATCCTCGTCGTGTTCCTGTGTCTCGCGGCGCTGTATGAAAGCTGGTCGATCCCGTTCTCGGTGATCATGGTGGTGCCGCTCGGCGTGATCGGCGCACTGCTCGCGGCGACGATGCGCGGCCTCGAGAACGACGTGTTCTTCCAGGTCGGCCTGCTGACGACCGTGGGCTTGTCCGCGAAGAACGCGATCCTGATCGTGGAGTTCGCGCGCGAACTGCAGATGACGGAGAAGATGGGGCCGATCGAGGCCGCGCTGGAAGCGGCGCGCCTGCGGCTGCGTCCGATCCTGATGACGTCGCTCGCGTTCATTCTCGGCGTGATGCCGCTCGCGATCAGCAACGGCGCGGGTTCGGCCAGCCAGCACGCAATCGGCACGGGCGTGATCGGCGGGATGATCACGGCGACGTTCCTCGCGATCTTCATGATCCCGATGTTCTTCGTGAAGATCCGCGCGATCTTCAGCGGCGAGAAGGAAGACGTCGACGAGGCGCTGCGCCTGGCTCAGGAGCACTCG---------CACCACGAAGAGAAGCCG---------------------------------GGCAACGGC------------------------------------------------------------------------------------------------------------------------------------------GAC---GAAGGCAACAAGGGACAG---------
>RND4__GCA_000987055.1
ATGGCAAAGTTTTTTATCGATCGCCCGATCTTCGCGTGGGTGATCGCCATCATCCTGATGCTGGCCGGGGTTGCGGCGATCTTCACGCTGCCGATCTCGCAGTATCCGACGATCGCGCCGCCCTCGATCCAGATCACCGCGAACTACCCGGGTGCGTCCGCCAAGACGGTGGAAGACACGGTGACGCAGGTGATCGAGCAGCAGATGAGCGGTCTCGACAACTTCCTGTACATGTCGTCGACCAGTGACGACTCGGGCAACGCGACGATCACGCTGACCTTCGCGCCGGGCACCAACGCCGACATCGCGCAGGTCCAGGTGCAGAACAAGCTGTCGCTCGCGACGCCGATTCTGCCGCAGGTCGTGCAGCAGCTCGGCCTCTCGGTGACGAAGTCGAGCAGCAGCTTCCTGCTGGTGCTCGCCTTCAACTCCGAAGACGGCAGCATGAACAAGTACGACCTCGCGAACTTCGTGGCGTCGCACGTGAAGGACCCGATCAGCCGGTTGAACGGCGTCGGTACCGTCACGCTGTTCGGCTCGCAGTACGCGATGCGGGTCTGGCTCGATGCGACCCGGCTGACGAACTACGGCCTCACGCCGGTCGACGTGTCGACCGCGATCTCCGCACAGAACGTGCAGATCGCAGGCGGCCAGATCGGCGGCACGCCGTCCACGCCGGGCACGATGCTGCAGGCGACGATCACCGAATCGACGCTGCTGCAGACGCCCGAGCAGTTCGGCAACATCCTGCTGAAGGTCAACCAGGACGGCTCGCAGGTTCGCCTGAAGGATGTCGCGAAGCTCGAACTCGGCGGCGAAAACTACAACTTCGACACGAAGTACAACGGTCAGCCGACCGCGGCACTCGGTATCCAGCTCGCGACCAACGCGAACGCGCTGGCGACCGCGAAGGCCGTGCGCGCGAAGATCGACGAACTGGCGCCGTTCTTCCCGCACGGCCTCGTCGTGAAGTACCCGTACGACACGACGCCGTTCGTGAAGCTGTCGATCGAGGAAGTGGTCAAGACGCTGCTCGAAGGTATCGTGCTCGTGTTCCTCGTGATGTACCTGTTCCTGCAGAACCTGCGGGCGACGATCATCCCGACGATCGCGGTGCCGGTGGTGTTGCTCGGCACGTTCGCGATCATGTCGATGGTGGGCTTCTCGATCAACACGCTGTCGATGTTCGGCCTCGTGCTCGCCATCGGCCTGCTGGTCGACGATGCGATCGTGGTCGTGGAGAACGTCGAGCGGGTGATGGCGGAAGAGGGCCTGTCACCGAAGGAGGCGACCCGCAAGGCGATGGGCCAGATCACCGGCGCACTCGTCGGTGTGGCGCTCGTGCTGTCGGCGGTGTTCGTGCCGGTGGCGTTCTCGGGCGGCTCGGTCGGTGCGATCTATCGTCAGTTCTCGCTGACGATCGTGTCGGCGATGGTGCTGTCGGTGCTCGTCGCGTTGATTCTGACGCCGGCATTGTGCGCGACGATCCTCAAGCCGATCCCGCAAGGCCATCACGAAGAGAAGAAGGGCTTCTTCGGCTGGTTCAACCGCACGTTCAACAACAGCCGCGACAAGTATCACGTCGGCGTGCACCACGTGATCAAGCGCTCGGGCCGCTGGCTCATCATCTACCTCGTCGTGATCGTCGCGGTCGGCCTGCTGTTCGTGCGCCTGCCGAAGTCGTTCCTGCCGGATGAAGACCAGGGCCTGATGTTCGTGATCGTGCAGACGCCGTCGGGCTCGACGCAGGAAACGACCGCGAAGACGCTCGCGAACATTTCCGATTACCTGTTGAAGGACGAGAAGGAAATCGTCGAATCGGCGTTCACCGTCAACGGCTTCAGCTTCGCCGGCCGCGGCCAGAACTCCGGTCTCGTGTTCGTTCGCCTGAAGGACTACTCGCAGCGTCAGCATGCGAACCAGAAGGTGCAGGCGCTGATCGGCCGGATGTTCGGGCGCTACGCGGGCTACAAGGACGCGATCGTGATCCCGTTCAACCCGCCGTCGATTCCCGAACTCGGCACCGCTGCCGGCTTCGACTTCGAGCTGACGGACAACGCAGGTCTCGGCCACGATGCGCTGATGGCCGCGCGTAACCAGCTGCTCGGGATGGCCTCGAAGGATCCGACGCTGCAGGGTGTGCGTCCGAACGGCCTGAACGATACGCCGCAGTACAAGGTCGACATCGATCGCGAAAAGGCGAACGCGCTCGGCGTGACGGCGGATGCGATCGACCAGACGTTCTCGATCGCCTGGGCGTCGAAGTACGTGAACAACTTCCTGGATACCGATGGCCGGATCAAGAAGGTCTACGTGCAGGCAGACGCACCGTTCCGGATGACGCCGGAAGACCTGAACATCTGGTACGTGCGCAACGGGTCGGGCGGGATGGTGCCGTTCAGTTCGTTCGCGACCGGTCACTGGACGTACGGTTCGCCGAAGCTCGAGCGCTACAACGGTGTGTCAGCGATGGAAATCCAGGGCCAGGCCGCACCGGGCAAGTCGACCGGTCAGGCGATGGCGGCGATGGAACAGATCGCGAAGAAGCTGCCGGTCGGTATCGGCTATTCGTGGACCGGCCTGTCGTTCCAGGAAATCCAGTCCGGTTCGCAGGCGCCGATCCTGTACGCGATCTCGATCCTCGTCGTGTTCCTGTGTCTCGCGGCGCTGTATGAAAGCTGGTCGATCCCGTTCTCGGTGATCATGGTGGTGCCGCTCGGCGTGATCGGTGCACTGCTCGCGGCAACGATGCGCGGCCTCGAGAACGACGTGTTCTTCCAGGTCGGCCTGCTGACCACCGTGGGCTTGTCCGCGAAGAACGCGATCCTGATCGTGGAGTTCGCGCGCGAACTGCAGATGACGGAGAAGATGGGGCCGATCGAGGCCGCGCTGGAAGCGGCGCGCCTGCGGCTGCGTCCGATCCTGATGACGTCGCTCGCGTTCATTCTCGGTGTGATGCCGCTCGCGATCAGCAACGGCGCGGGTTCGGCGAGCCAGCACGCGATCGGTACGGGCGTGATCGGCGGGATGATCACGGCGACGTTCCTCGCGATCTTCATGATCCCGATGTTCTTCGTGAAGATCCGTGCGATCTTCAGCGGCGAGAAGGAAGACGTCGACGAGGCGCTGCGCCTGGCTCAGGAGCACTCG---------CACCACGAAGAGAAGCCG---------------------------------GGCAACGGC------------------------------------------------------------------------------------------------------------------------------------------GAC---GAAGGCAACAAGGGACAG---------
>RND4__GCA_000987075.1
ATGGCAAAGTTTTTTATCGATCGCCCGATCTTCGCGTGGGTGATCGCCATCATCCTGATGCTGGCCGGGGTTGCGGCGATCTTCACGCTGCCGATCTCGCAGTATCCGACGATCGCGCCGCCCTCGATCCAGATCACCGCGAACTACCCGGGCGCTTCCGCGAAGACGGTGGAAGACACGGTGACGCAGGTGATCGAGCAGCAGATGAGCGGTCTCGACAACTTCCTGTACATGTCGTCGACCAGCGATGACTCGGGCAACGCGACGATCACGCTGACCTTCGCGCCGGGCACCAACGCCGACATCGCGCAGGTCCAGGTGCAGAACAAGCTGTCGCTCGCGACGCCGATTCTGCCGCAGGTCGTGCAGCAGCTCGGCCTGTCGGTGACGAAGTCGAGCAGCAGCTTCCTGCTGGTGCTCGCCTTCAACTCCGAAGACGGCAGCATGAACAAGTACGACCTCGCGAACTTCGTGGCGTCGCACGTGAAGGACCCGATCAGCCGGTTGAACGGCGTCGGTACCGTCACGCTGTTCGGCTCGCAGTACGCGATGCGGGTCTGGCTCGATGCGACCCGGCTGACGAACTACGGCCTCACGCCGGTCGACGTGTCGACCGCGATCTCCGCACAGAACGTGCAGATCGCAGGCGGCCAGATCGGCGGCACGCCGTCCACGCCGGGCACGATGCTGCAGGCGACGATCACCGAATCGACGCTGCTGCAGACGCCCGAGCAGTTCGGCAACATCCTGCTGAAGGTCAACCAGGACGGCTCGCAGGTTCGCCTGAAGGATGTCGCGAAGCTTGAACTCGGCGGCGAAAACTACAACTTCGACACGAAGTACAACGGTCAGCCGACCGCGGCACTCGGTATCCAGCTCGCGACCAACGCGAACGCGCTGGCGACCGCGAAGGCCGTGCGCGCGAAGATCGACGAACTGGCGCCGTTCTTCCCGCACGGCCTCGTCGTGAAGTACCCGTACGACACGACGCCGTTCGTGAAGCTGTCGATCGAGGAAGTGGTCAAGACGCTGCTCGAAGGTATCGTGCTCGTGTTCCTCGTGATGTACCTGTTCCTGCAGAACCTGCGGGCGACGATCATCCCGACGATCGCGGTGCCGGTGGTGCTGCTCGGCACGTTCGCGATCATGTCGATGGTGGGCTTCTCGATCAACACGCTGTCGATGTTCGGCCTCGTGCTCGCCATCGGCCTGCTGGTCGACGATGCGATCGTGGTCGTGGAGAACGTCGAGCGGGTGATGGCGGAAGAGGGCCTGTCACCGAAGGAGGCGACGCGCAAGGCAATGGGCCAGATCACCGGCGCACTCGTCGGCGTGGCGCTCGTGCTGTCGGCGGTGTTCGTGCCGGTGGCATTCTCGGGCGGCTCGGTCGGCGCGATCTATCGTCAGTTCTCGCTGACGATCGTGTCGGCGATGGTGCTGTCGGTGCTCGTCGCGTTGATTCTGACGCCGGCATTGTGCGCGACGATCCTCAAGCCGATCCCGCAAGGGCATCACGAAGAGAAGAAGGGCTTCTTCGGCTGGTTCAACCGCACGTTCAACAACAGCCGCGACAAGTACCACGTCGGCGTGCACCACGTGATCAAGCGTTCGGGCCGCTGGCTCATCATCTACCTGGTCGTGATCGTCGCGGTCGGCCTGCTGTTCGTGCGCCTGCCGAAGTCGTTCCTGCCCGATGAAGACCAGGGCCTGATGTTCGTGATCGTGCAGACGCCGTCGGGCTCGACGCAGGAAACGACCGCGAAGACGCTCGCGAACATTTCCGACTACCTGCTGAAGGACGAGAAGGAAATCGTCGAATCGGCGTTCACGGTCAACGGCTTCAGCTTCGCCGGCCGCGGCCAGAACTCCGGTCTCGTGTTCGTTCGCCTGAAGGACTACTCGCAGCGTCAGCATGCGAACCAGAAGGTGCAGGCGCTGATCGGCCGGATGTTCGGGCGCTACGCGGGCTACAAGGACGCGATCGTGATCCCGTTCAACCCGCCGTCGATTCCTGAACTCGGCACCGCTGCCGGCTTCGACTTCGAGCTGACGGACAACGCGGGCCTCGGCCACGATGCGCTGATGGCCGCGCGTAACCAGCTGCTCGGGATGGCCTCGAAGGATCCGACGCTGCAGGGTGTGCGTCCGAACGGCCTGAACGATACGCCGCAGTACAAGGTCGACATCGATCGCGAGAAGGCGAACGCGCTCGGCGTGACGGCGGATGCGATCGACCAGACGTTCTCGATCGCGTGGGCGTCGAAGTACGTGAACAACTTCCTGGATACCGATGGCCGGATCAAGAAGGTCTACGTGCAGGCAGACGCACCGTTCCGGATGACGCCGGAAGACCTGAACATCTGGTACGTGCGCAACGGGTCGGGCGGGATGGTGCCGTTCAGTTCGTTCGCGACCGGTCACTGGACGTACGGTTCGCCGAAGCTCGAGCGCTACAACGGTGTGTCGGCGATGGAAATCCAGGGCCAGGCCGCACCGGGCAAGTCGACCGGTCAGGCGATGGCCGCGATGGAACAGATCGCGAAGAAGCTGCCGGTCGGTATCGGCTATTCGTGGACCGGCCTGTCGTTCCAGGAAATCCAGTCCGGTTCGCAGGCGCCGATCCTGTATGCGATCTCGATCCTCGTCGTGTTCCTGTGTCTCGCGGCACTGTATGAAAGCTGGTCGATCCCGTTCTCGGTGATCATGGTGGTGCCGCTCGGCGTGATCGGTGCACTGCTCGCGGCAACGATGCGCGGCCTCGAGAACGACGTGTTCTTCCAGGTCGGCCTGCTGACCACCGTGGGCTTGTCCGCGAAGAACGCGATTCTGATCGTGGAGTTCGCGCGCGAACTGCAGATGACGGAGAAGATGGGGCCGATCGAGGCCGCGCTGGAAGCGGCGCGCCTGCGGCTGCGTCCGATCCTGATGACGTCGCTCGCGTTCATTCTCGGCGTGATGCCGCTCGCGATCAGCAACGGCGCGGGTTCGGCCAGCCAGCACGCGATCGGTACGGGCGTGATCGGCGGGATGATCACGGCGACGTTCCTCGCGATCTTCATGATCCCGATGTTCTTCGTGAAGATCCGTGCGATCTTCAGCGGCGAGAAGGAAGACGTCGACGAGGCGCTGCGCCTGGCTCAGGAGCACTCG---------CACCACGAAGAGAAGCCG---------------------------------GGCAACGGC------------------------------------------------------------------------------------------------------------------------------------------GAC---GAAGGCAACAAGGGACAG---------
>RND4__GCA_001029145.1
ATGGCAAAGTTTTTTATCGATCGCCCGATCTTCGCGTGGGTGATCGCCATCATCCTGATGCTGGCCGGGGTTGCGGCGATCTTCACGCTGCCGATCTCGCAGTATCCGACGATCGCGCCGCCCTCGATCCAGATCACCGCGAACTACCCGGGTGCGTCCGCCAAGACGGTGGAAGACACGGTGACGCAGGTGATCGAGCAGCAGATGAGCGGTCTCGACAACTTCCTGTACATGTCGTCGACCAGTGACGACTCGGGCAACGCGACGATCACGCTGACCTTCGCGCCGGGCACCAACGCCGACATCGCGCAGGTCCAGGTGCAGAACAAGCTGTCGCTCGCGACGCCGATTCTGCCGCAGGTCGTGCAGCAGCTCGGCCTCTCGGTGACGAAGTCGAGCAGCAGCTTCCTGCTGGTGCTCGCGTTCAACTCCGAAGACGGCAGCATGAACAAGTACGACCTCGCGAACTTCGTGGCGTCGCACGTGAAGGACCCGATCAGCCGGTTGAACGGCGTCGGTACCGTCACGCTGTTCGGCTCGCAGTACGCGATGCGGGTCTGGCTCGATGCGACCCGGCTGACGAACTACGGCCTCACGCCGGTCGACGTGTCGACCGCGATCTCCGCACAGAACGTGCAGATCGCAGGCGGCCAGATCGGCGGCACGCCGTCCACGCCGGGCACGATGCTGCAGGCGACGATCACCGAATCGACGCTGCTGCAGACGCCCGAGCAGTTCGGCAACATCCTGCTGAAGGTCAACCAGGACGGCTCGCAGGTTCGCCTGAAGGATGTCGCGAAGCTCGAACTCGGCGGCGAAAACTACAACTTCGACACGAAGTACAACGGTCAGCCGACCGCGGCACTCGGTATCCAGCTCGCGACCAACGCGAACGCCCTGGCGACCGCGAAGGCCGTGCGCGCGAAGATCGACGAACTGGCGCCGTTCTTCCCGCACGGCCTCGTCGTGAAGTACCCGTACGACACGACGCCGTTCGTGAAGCTGTCGATCGAGGAAGTGGTCAAGACGCTGCTCGAAGGTATCGTGCTCGTGTTCCTCGTGATGTACCTGTTCCTGCAGAACCTGCGGGCGACGATCATCCCGACGATCGCGGTGCCGGTGGTGTTGCTCGGCACGTTCGCGATCATGTCGATGGTGGGCTTCTCGATCAACACGCTGTCGATGTTCGGCCTCGTGCTCGCCATCGGCCTGCTGGTCGACGATGCGATCGTGGTCGTGGAGAACGTCGAGCGGGTGATGGCGGAAGAGGGCCTGTCACCGAAGGAGGCGACCCGCAAGGCGATGGGCCAGATCACCGGCGCACTCGTCGGTGTGGCGCTCGTGCTGTCGGCGGTGTTCGTGCCGGTGGCGTTCTCGGGCGGCTCGGTCGGTGCGATCTATCGTCAGTTCTCGCTGACGATCGTGTCGGCGATGGTGCTGTCGGTGCTCGTCGCGTTGATTCTGACGCCGGCATTGTGCGCGACGATCCTCAAGCCGATCCCGCAAGGCCATCACGAAGAGAAGAAGGGCTTCTTCGGCTGGTTCAACCGCACGTTCAACAACAGCCGCGACAAGTATCACGTCGGCGTGCACCACGTGATCAAGCGCTCGGGCCGCTGGCTCATCATCTACCTCGTCGTGATCGTCGCGGTCGGCCTGCTGTTCGTGCGCCTGCCGAAGTCGTTCCTGCCGGATGAAGACCAGGGCCTGATGTTCGTGATCGTGCAGACGCCGTCGGGCTCGACGCAGGAAACGACCGCGAAGACGCTCGCGAACATTTCCGACTACCTGCTGAAGGACGAGAAGGAAATCGTCGAATCGGCGTTCACCGTCAACGGCTTCAGCTTCGCCGGCCGCGGCCAGAACTCCGGTCTCGTGTTCGTTCGCCTGAAGGACTACTCGCAGCGTCAGCATGCGAACCAGAAGGTGCAGGCGCTGATCGGCCGGATGTTCGGGCGCTACGCGGGCTACAAGGACGCGATCGTGATCCCGTTCAACCCGCCGTCGATTCCCGAACTCGGCACCGCTGCCGGCTTCGACTTCGAGCTGACGGACAACGCAGGTCTCGGCCACGATGCGCTGATGGCCGCGCGTAACCAGCTGCTCGGGATGGCCTCGAAGGATCCGACGCTGCAGGGTGTGCGTCCGAACGGCCTGAACGATACGCCGCAGTACAAGGTCGACATCGATCGCGAAAAGGCGAACGCGCTCGGCGTGACGGCGGATGCGATCGACCAGACGTTCTCGATCGCCTGGGCGTCGAAGTACGTGAACAACTTCCTGGATACCGATGGCCGGATCAAGAAGGTGTACGTGCAGGCAGACGCACCGTTCCGGATGACGCCGGAAGACCTGAACATCTGGTACGTGCGCAACGGGTCGGGCGGGATGGTGCCGTTCAGTTCGTTCGCGACCGGTCACTGGACGTACGGTTCGCCGAAGCTCGAGCGCTACAACGGTGTGTCGGCGATGGAAATCCAGGGCCAGGCCGCACCGGGCAAGTCGACCGGTCAGGCGATGGCGGCGATGGAACAGATCGCGAAGAAGCTGCCGGTCGGTATCGGCTATTCGTGGACCGGCCTGTCGTTCCAGGAAATCCAGTCCGGTTCGCAGGCGCCGATCCTGTACGCGATCTCGATTCTCGTCGTGTTCCTGTGTCTCGCGGCGCTGTATGAAAGCTGGTCGATCCCGTTCTCGGTGATCATGGTGGTGCCGCTCGGCGTGATCGGTGCACTGCTCGCGGCAACGATGCGCGGCCTCGAGAACGACGTGTTCTTCCAGGTCGGCCTGCTGACCACCGTGGGCTTGTCCGCGAAGAACGCGATCCTGATCGTGGAGTTCGCGCGCGAACTGCAGATGACGGAGAAGATGGGGCCGATCGAGGCCGCGCTGGAAGCGGCGCGCCTGCGGCTGCGTCCGATCCTGATGACGTCGCTCGCGTTCATTCTCGGTGTGATGCCGCTCGCGATCAGCAACGGCGCGGGTTCGGCCAGCCAGCACGCGATCGGTACGGGCGTGATCGGCGGGATGATCACGGCGACGTTCCTCGCGATCTTCATGATCCCGATGTTCTTCGTGAAGATCCGTGCGATCTTCAGCGGCGAGAAGGAAGACGTCGACGAGGCGCTGCGCCTGGCTCAGGAGCACTCG---------CACCACGAAGAGAAGCCG---------------------------------GGCAACGGC------------------------------------------------------------------------------------------------------------------------------------------GAC---GAAGGCAACAAGGGACAG---------
>RND4__GCA_001038745.1
ATGGCAAAGTTTTTTATCGATCGCCCGATCTTCGCGTGGGTGATCGCCATCATCCTGATGCTGGCCGGGGTTGCGGCGATCTTCACGCTGCCGATCTCGCAGTATCCGACGATCGCGCCGCCCTCGATCCAGATCACCGCGAACTACCCGGGCGCTTCCGCGAAGACGGTGGAAGACACGGTGACGCAGGTGATCGAGCAGCAGATGAGCGGTCTCGACAACTTCCTGTACATGTCGTCGACCAGTGACGACTCGGGCAACGCGACGATCACGCTGACCTTCGCGCCGGGTACCAACGCCGACATCGCACAGGTCCAGGTGCAGAACAAGCTGTCGCTCGCGACGCCGATTCTGCCGCAGGTCGTGCAGCAGCTCGGCCTCTCGGTGACGAAGTCGAGCAGCAGCTTCCTGCTGGTGCTCGCCTTCAACTCCGAAGACGGCAGCATGAACAAGTACGACCTCGCGAACTTCGTGGCGTCGCACGTGAAGGACCCGATCAGCCGGTTGAACGGCGTCGGTACCGTCACGCTGTTCGGCTCGCAGTACGCGATGCGGGTCTGGCTCGATGCGACCCGCCTGACGAACTACGGCCTCACGCCGGTCGACGTGTCGACCGCGATCTCCGCGCAGAACGTGCAGATCGCAGGCGGCCAGATCGGCGGCACGCCGTCCACGCCGGGCACGATGCTGCAGGCGACGATCACCGAATCGACGCTGCTGCAGACGCCCGAGCAGTTCGGCAACATCCTGCTGAAGGTCAATCAGGACGGCTCGCAGGTTCGCCTGAAGGATGTCGCGAAGCTCGAACTCGGCGGCGAAAACTACAACTTCGACACGAAGTACAACGGTCAGCCGACCGCGGCACTCGGTATCCAGCTCGCGACCAACGCGAACGCGCTGGCGACCGCGAAGGCCGTGCGCGCGAAGATCGACGAGCTGGCACCATTCTTCCCGCACGGCCTCGTCGTGAAGTACCCGTACGACACGACGCCGTTCGTGAAGCTGTCGATCGAGGAAGTGGTCAAGACGCTGCTCGAAGGTATCGTGCTCGTGTTCCTCGTGATGTATCTGTTCCTGCAGAACCTGCGGGCAACGATCATCCCGACGATCGCGGTGCCGGTCGTGCTGCTCGGCACGTTCGCGATCATGTCGATGGTGGGCTTCTCGATCAACACGCTGTCGATGTTCGGCCTCGTGCTCGCGATCGGCCTGCTGGTCGACGATGCGATCGTGGTGGTGGAGAACGTCGAGCGCGTGATGGCCGAAGAGGGCCTGTCACCGAAGGAGGCGACCCGCAAGGCGATGGGCCAGATCACCGGTGCACTTGTCGGCGTGGCGCTGGTGCTGTCGGCGGTGTTCGTGCCGGTGGCGTTCTCGGGCGGCTCGGTCGGCGCGATCTATCGTCAGTTCTCGCTGACGATCGTGTCGGCGATGGTGCTGTCGGTGCTGGTCGCGTTGATTCTGACGCCGGCCCTGTGCGCGACGATCCTCAAGCCGATCCCGCAAGGGCATCACGAAGAGAAGAAGGGCTTCTTCGGCTGGTTCAACCGCACGTTCAACAACAGCCGCGACAAGTACCACGTCGGCGTGCACCACGTGATCAAGCGCTCGGGCCGCTGGCTCATCATCTACCTGGTGGTGATCGTCGCGGTCGGCCTGCTGTTCGTGCGCCTGCCGAAGTCGTTCCTGCCCGATGAAGACCAGGGCCTGATGTTCGTGATCGTGCAGACGCCGTCGGGCTCGACGCAGGAAACGACCGCGAAGACGCTCGCGAACATTTCCGACTACCTGCTGAAGGACGAGAAGGAAATCGTCGAATCGGCGTTCACGGTCAACGGCTTCAGCTTCGCCGGCCGCGGCCAGAACTCCGGCCTCGTGTTCGTTCGCCTGAAGGACTACTCGCAGCGTCAGCATGCGAACCAGAAGGTGCAGGCGCTGATCGGCCGGATGTTCGGGCGCTACGCGGGCTACAAGGACGCGATCGTGATCCCGTTCAACCCGCCGTCGATACCTGAACTCGGCACCGCTGCCGGCTTCGACTTCGAGCTGACGGACAACGCGGGTCTCGGCCACGATGCGCTGATGGCCGCGCGCAACCAGCTGCTCGGGATGGCCTCGAAGGATCCGACGCTGCAGGGTGTGCGTCCGAACGGCCTGAACGATACGCCGCAGTACAAGGTCGACATCGATCGCGAGAAGGCGAACGCGCTCGGCGTGACGGCGGATGCGATCGACCAGACGTTCTCGATCGCGTGGGCGTCGAAGTACGTGAACAACTTCCTGGATACCGACGGCCGGATCAAGAAGGTCTACGTGCAGGCGGACGCACCGTTCCGGATGACGCCGGAAGACCTGAACATCTGGTACGTGCGCAACGGGTCGGGCGGGATGGTGCCGTTCAGTTCGTTCGCGACCGGTCACTGGACGTACGGTTCGCCGAAGCTCGAGCGCTACAACGGTGTGTCGGCGATGGAAATCCAGGGCCAGGCCGCACCGGGCAAGTCGACCGGTCAGGCGATGGCGGCGATGGAACAGATCGCGAAGAAGCTGCCGGTCGGTATCGGCTATTCGTGGACGGGCCTGTCGTTCCAGGAAATCCAGTCCGGTTCGCAGGCGCCGATCCTGTACGCGATCTCGATTCTCGTCGTGTTCCTGTGTCTCGCGGCGCTGTATGAAAGCTGGTCGATCCCGTTCTCGGTGATCATGGTGGTCCCGCTCGGCGTGATCGGTGCACTGCTCGCGGCAACGATGCGCGGCCTCGAGAACGACGTGTTCTTCCAGGTCGGCCTGCTGACCACCGTGGGCTTGTCCGCGAAGAACGCGATTCTGATCGTGGAGTTCGCGCGCGAACTGCAGATGACGGAGAAGATGGGGCCGATCGAGGCTGCGCTGGAAGCGGCGCGCCTGCGGCTGCGTCCGATCCTGATGACGTCGCTCGCGTTCATTCTCGGCGTGATGCCGCTCGCGATCAGCAACGGCGCGGGTTCGGCCAGCCAGCACGCGATCGGTACGGGCGTGATCGGCGGGATGATCACGGCGACGTTCCTCGCGATCTTCATGATCCCGATGTTCTTCGTGAAGATCCGCGCGATCTTCAGCGGCGAGAAGGAAGACGTCGACGAGGCGCTGCGCCTGGCTCAGGAGCACTCG---------CACCACGAAGAGAAGCCG---------------------------------GGCAACGGC------------------------------------------------------------------------------------------------------------------------------------------GAC---GAAGGCAACAAGGGACAG---------
>RND4__GCA_001038835.1
ATGGCAAAGTTTTTTATCGATCGCCCGATCTTCGCGTGGGTGATCGCCATCATCCTGATGCTGGCCGGGGTTGCGGCGATCTTCACGCTGCCGATCTCGCAGTATCCGACGATCGCGCCGCCCTCGATCCAGATCACCGCGAACTACCCGGGCGCTTCCGCGAAGACGGTGGAAGACACGGTGACGCAGGTGATCGAGCAGCAGATGAGCGGTCTCGACAACTTCCTGTACATGTCGTCGACCAGTGACGACTCGGGCAACGCGACGATCACGCTGACCTTCGCGCCGGGTACCAACGCCGACATCGCACAGGTCCAGGTGCAGAACAAGCTGTCGCTCGCGACGCCGATTCTGCCGCAGGTCGTGCAGCAGCTCGGCCTCTCGGTGACGAAGTCGAGCAGCAGCTTCCTGCTGGTGCTCGCCTTCAACTCCGAAGACGGCAGCATGAACAAGTACGACCTCGCGAACTTCGTGGCGTCGCACGTGAAGGACCCGATCAGCCGGTTGAACGGCGTCGGTACCGTCACGCTGTTCGGCTCGCAGTACGCGATGCGGGTCTGGCTCGATGCGACCCGCCTGACGAACTACGGCCTCACGCCGGTCGACGTGTCGACCGCGATCTCCGCGCAGAACGTGCAGATCGCAGGCGGCCAGATCGGCGGCACGCCGTCCACGCCGGGCACGATGCTGCAGGCGACGATCACCGAATCGACGCTGCTGCAGACGCCCGAGCAGTTCGGCAACATCCTGCTGAAGGTCAATCAGGACGGCTCGCAGGTTCGCCTGAAGGATGTCGCGAAGCTCGAACTCGGCGGCGAAAACTACAACTTCGACACGAAGTACAACGGTCAGCCGACCGCGGCACTCGGTATCCAGCTCGCGACCAACGCGAACGCGCTGGCGACCGCGAAGGCCGTGCGCGCGAAGATCGACGAGCTGGCACCATTCTTCCCGCACGGCCTCGTCGTGAAGTACCCGTACGACACGACGCCGTTCGTGAAGCTGTCGATCGAGGAAGTGGTCAAGACGCTGCTCGAAGGTATCGTGCTCGTGTTCCTCGTGATGTATCTGTTCCTGCAGAACCTGCGGGCAACGATCATCCCGACGATCGCGGTGCCGGTCGTGCTGCTCGGCACGTTCGCGATCATGTCGATGGTGGGCTTCTCGATCAACACGCTGTCGATGTTCGGCCTCGTGCTCGCGATCGGCCTGCTGGTCGACGATGCGATCGTGGTGGTGGAGAACGTCGAGCGCGTGATGGCCGAAGAGGGCCTGTCACCGAAGGAGGCGACCCGCAAGGCGATGGGCCAGATCACCGGTGCACTTGTCGGCGTGGCGCTGGTGCTGTCGGCGGTGTTCGTGCCGGTGGCGTTCTCGGGCGGCTCGGTCGGCGCGATCTATCGTCAGTTCTCGCTGACGATCGTGTCGGCGATGGTGCTGTCGGTGCTGGTCGCGTTGATTCTGACGCCGGCCCTGTGCGCGACGATCCTCAAGCCGATCCCGCAAGGGCATCACGAAGAGAAGAAGGGCTTCTTCGGCTGGTTCAACCGCACGTTCAACAACAGCCGCGACAAGTACCACGTCGGCGTGCACCACGTGATCAAGCGCTCGGGCCGCTGGCTCATCATCTACCTGGTGGTGATCGTCGCGGTCGGCCTGCTGTTCGTGCGCCTGCCGAAGTCGTTCCTGCCCGATGAAGACCAGGGCCTGATGTTCGTGATCGTGCAGACGCCGTCGGGCTCGACGCAGGAAACGACCGCGAAGACGCTCGCGAACATTTCCGACTACCTGCTGAAGGACGAGAAGGAAATCGTCGAATCGGCGTTCACGGTCAACGGCTTCAGCTTCGCCGGCCGCGGCCAGAACTCCGGCCTCGTGTTCGTTCGCCTGAAGGACTACTCGCAGCGTCAGCATGCGAACCAGAAGGTGCAGGCGCTGATCGGCCGGATGTTCGGGCGCTACGCGGGCTACAAGGACGCGATCGTGATCCCGTTCAACCCGCCGTCGATACCTGAACTCGGCACCGCTGCCGGCTTCGACTTCGAGCTGACGGACAACGCGGGTCTCGGCCACGATGCGCTGATGGCCGCGCGCAACCAGCTGCTCGGGATGGCCTCGAAGGATCCGACGCTGCAGGGTGTGCGTCCGAACGGCCTGAACGATACGCCGCAGTACAAGGTCGACATCGATCGCGAGAAGGCGAACGCGCTCGGCGTGACGGCGGATGCGATCGACCAGACGTTCTCGATCGCGTGGGCGTCGAAGTACGTGAACAACTTCCTGGATACCGACGGCCGGATCAAGAAGGTCTACGTGCAGGCGGACGCACCGTTCCGGATGACGCCGGAAGACCTGAACATCTGGTACGTGCGCAACGGGTCGGGCGGGATGGTGCCGTTCAGTTCGTTCGCGACCGGTCACTGGACGTACGGTTCGCCGAAGCTCGAGCGCTACAACGGTGTGTCGGCGATGGAAATCCAGGGCCAGGCCGCACCGGGCAAGTCGACCGGTCAGGCGATGGCGGCGATGGAACAGATCGCGAAGAAGCTGCCGGTCGGTATCGGCTATTCGTGGACGGGCCTGTCGTTCCAGGAAATCCAGTCCGGTTCGCAGGCGCCGATCCTGTACGCGATCTCGATTCTCGTCGTGTTCCTGTGTCTCGCGGCGCTGTATGAAAGCTGGTCGATCCCGTTCTCGGTGATCATGGTGGTCCCGCTCGGCGTGATCGGTGCACTGCTCGCGGCAACGATGCGCGGCCTCGAGAACGACGTGTTCTTCCAGGTCGGCCTGCTGACCACCGTGGGCTTGTCCGCGAAGAACGCGATTCTGATCGTGGAGTTCGCGCGCGAACTGCAGATGACGGAGAAGATGGGGCCGATCGAGGCTGCGCTGGAAGCGGCGCGCCTGCGGCTGCGTCCGATCCTGATGACGTCGCTCGCGTTCATTCTCGGCGTGATGCCGCTCGCGATCAGCAACGGCGCGGGTTCGGCCAGCCAGCACGCGATCGGTACGGGCGTGATCGGCGGGATGATCACGGCGACGTTCCTCGCGATCTTCATGATCCCGATGTTCTTCGTGAAGATCCGCGCGATCTTCAGCGGCGAGAAGGAAGACGTCGACGAGGCGCTGCGCCTGGCTCAGGAGCACTCG---------CACCACGAAGAGAAGCCG---------------------------------GGCAACGGC------------------------------------------------------------------------------------------------------------------------------------------GAC---GAAGGCAACAAGGGACAG---------
>RND4__GCA_001043615.1
ATGGCAAAGTTTTTTATCGATCGCCCGATCTTCGCGTGGGTGATCGCCATCATCCTGATGCTGGCCGGGGTTGCGGCGATCTTCACGCTGCCGATCTCGCAGTATCCGACGATCGCGCCGCCCTCGATCCAGATCACCGCGAACTACCCGGGCGCTTCCGCGAAGACGGTGGAAGACACGGTGACGCAGGTGATCGAGCAGCAGATGAGCGGTCTCGACAACTTCCTGTACATGTCGTCGACCAGTGACGACTCGGGCAACGCGACGATCACGCTGACCTTCGCGCCGGGTACCAACGCCGACATCGCACAGGTCCAGGTGCAGAACAAGCTGTCGCTCGCGACGCCGATTCTGCCGCAGGTCGTGCAGCAGCTCGGCCTCTCGGTGACGAAGTCGAGCAGCAGCTTCCTGCTGGTGCTCGCCTTCAACTCCGAAGACGGCAGCATGAACAAGTACGACCTCGCGAACTTCGTGGCGTCGCACGTGAAGGACCCGATCAGCCGGTTGAACGGCGTCGGTACCGTCACGCTGTTCGGCTCGCAGTACGCGATGCGGGTCTGGCTCGATGCGACCCGCCTGACGAACTACGGCCTCACGCCGGTCGACGTGTCGACCGCGATCTCCGCGCAGAACGTGCAGATCGCAGGCGGCCAGATCGGCGGCACGCCGTCCACGCCGGGCACGATGCTGCAGGCGACGATCACCGAATCGACGCTGCTGCAGACGCCCGAGCAGTTCGGCAACATCCTGCTGAAGGTCAATCAGGACGGCTCGCAGGTTCGCCTGAAGGATGTCGCGAAGCTCGAACTCGGCGGCGAAAACTACAACTTCGACACGAAGTACAACGGTCAGCCGACCGCGGCACTCGGTATCCAGCTCGCGACCAACGCGAACGCGCTGGCGACCGCGAAGGCCGTGCGCGCGAAGATCGACGAGCTGGCACCATTCTTCCCGCACGGCCTCGTCGTGAAGTACCCGTACGACACGACGCCGTTCGTGAAGCTGTCGATCGAGGAAGTGGTCAAGACGCTGCTCGAAGGTATCGTGCTCGTGTTCCTCGTGATGTATCTGTTCCTGCAGAACCTGCGGGCAACGATCATCCCGACGATCGCGGTGCCGGTCGTGCTGCTCGGCACGTTCGCGATCATGTCGATGGTGGGCTTCTCGATCAACACGCTGTCGATGTTCGGCCTCGTGCTCGCGATCGGCCTGCTGGTCGACGATGCGATCGTGGTGGTGGAGAACGTCGAGCGCGTGATGGCCGAAGAGGGCCTGTCACCGAAGGAGGCGACCCGCAAGGCGATGGGCCAGATCACCGGTGCACTTGTCGGCGTGGCGCTGGTGCTGTCGGCGGTGTTCGTGCCGGTGGCGTTCTCGGGCGGCTCGGTCGGCGCGATCTATCGTCAGTTCTCGCTGACGATCGTGTCGGCGATGGTGCTGTCGGTGCTGGTCGCGTTGATTCTGACGCCGGCCCTGTGCGCGACGATCCTCAAGCCGATCCCGCAAGGGCATCACGAAGAGAAGAAGGGCTTCTTCGGCTGGTTCAACCGCACGTTCAACAACAGCCGCGACAAGTACCACGTCGGCGTGCACCACGTGATCAAGCGCTCGGGCCGCTGGCTCATCATCTACCTGGTGGTGATCGTCGCGGTCGGCCTGCTGTTCGTGCGCCTGCCGAAGTCGTTCCTGCCCGATGAAGACCAGGGCCTGATGTTCGTGATCGTGCAGACGCCGTCGGGCTCGACGCAGGAAACGACCGCGAAGACGCTCGCGAACATTTCCGACTACCTGCTGAAGGACGAGAAGGAAATCGTCGAATCGGCGTTCACGGTCAACGGCTTCAGCTTCGCCGGCCGCGGCCAGAACTCCGGCCTCGTGTTCGTTCGCCTGAAGGACTACTCGCAGCGTCAGCATGCGAACCAGAAGGTGCAGGCGCTGATCGGCCGGATGTTCGGGCGCTACGCGGGCTACAAGGACGCGATCGTGATCCCGTTCAACCCGCCGTCGATACCTGAACTCGGCACCGCTGCCGGCTTCGACTTCGAGCTGACGGACAACGCGGGTCTCGGCCACGATGCGCTGATGGCCGCGCGCAACCAGCTGCTCGGGATGGCCTCGAAGGATCCGACGCTGCAGGGTGTGCGTCCGAACGGCCTGAACGATACGCCGCAGTACAAGGTCGACATCGATCGCGAGAAGGCGAACGCGCTCGGCGTGACGGCGGATGCGATCGACCAGACGTTCTCGATCGCGTGGGCGTCGAAGTACGTGAACAACTTCCTGGATACCGACGGCCGGATCAAGAAGGTCTACGTGCAGGCGGACGCACCGTTCCGGATGACGCCGGAAGACCTGAACATCTGGTACGTGCGCAACGGGTCGGGCGGGATGGTGCCGTTCAGTTCGTTCGCGACCGGTCACTGGACGTACGGTTCGCCGAAGCTCGAGCGCTACAACGGTGTGTCGGCGATGGAAATCCAGGGCCAGGCCGCACCGGGCAAGTCGACCGGTCAGGCGATGGCGGCGATGGAACAGATCGCGAAGAAGCTGCCGGTCGGTATCGGCTATTCGTGGACGGGCCTGTCGTTCCAGGAAATCCAGTCCGGTTCGCAGGCGCCGATCCTGTACGCGATCTCGATTCTCGTCGTGTTCCTGTGTCTCGCGGCGCTGTATGAAAGCTGGTCGATCCCGTTCTCGGTGATCATGGTGGTCCCGCTCGGCGTGATCGGTGCACTGCTCGCGGCAACGATGCGCGGCCTCGAGAACGACGTGTTCTTCCAGGTCGGCCTGCTGACCACCGTGGGCTTGTCCGCGAAGAACGCGATTCTGATCGTGGAGTTCGCGCGCGAACTGCAGATGACGGAGAAGATGGGGCCGATCGAGGCTGCGCTGGAAGCGGCGCGCCTGCGGCTGCGTCCGATCCTGATGACGTCGCTCGCGTTCATTCTCGGCGTGATGCCGCTCGCGATCAGCAACGGCGCGGGTTCGGCCAGCCAGCACGCGATCGGTACGGGCGTGATCGGCGGGATGATCACGGCGACGTTCCTCGCGATCTTCATGATCCCGATGTTCTTCGTGAAGATCCGCGCGATCTTCAGCGGCGAGAAGGAAGACGTCGACGAGGCGCTGCGCCTGGCTCAGGAGCACTCG---------CACCACGAAGAGAAGCCG---------------------------------GGCAACGGC------------------------------------------------------------------------------------------------------------------------------------------GAC---GAAGGCAACAAGGGACAG---------
>RND4__GCA_000724975.1
ATGGCAAAGTTTTTTATCGATCGCCCGATCTTCGCGTGGGTGATCGCCATCATCCTGATGCTGGCCGGGGTTGCGGCGATCTTCACGCTGCCGATCTCGCAGTATCCGACGATCGCGCCGCCATCGATCCAGATCACCGCGAACTACCCGGGCGCTTCCGCGAAGACGGTGGAAGACACGGTGACGCAGGTGATCGAGCAGCAGATGAGCGGTCTCGACAACTTCCTGTACATGTCGTCGACCAGCGATGACTCGGGCAACGCGACGATCACGCTGACCTTCGCGCCGGGTACCAACGCCGACATCGCACAGGTTCAGGTGCAGAACAAGCTGTCGCTCGCGACGCCGATTCTGCCGCAGGTCGTGCAGCAGCTCGGTCTTTCGGTGACGAAGTCGAGCAGCAGCTTCTTGCTGGTGCTCGCCTTCAACTCCGAAGACGGCAGCATGAACAAGTACGACCTCGCGAACTTCGTGGCGTCGCACGTGAAGGATCCGATCAGCCGGTTGAACGGCGTCGGTACCGTCACGCTGTTCGGCTCGCAGTACGCGATGCGGGTCTGGCTCGATTCGAACCGCCTGACGAACTACGGCCTCACGCCGGTCGACGTGTCGACCGCGATCGCCGCACAGAACGTGCAGATCGCGGGCGGCCAGATCGGCGGCACGCCGGCCACGCCGGGCACCATGCTGCAGGCGACGATCACCGAATCGACGCTGCTGCAGACGCCCGAGCAGTTCGGCAACATCCTGCTGAAGGTCAACCAGGACGGTTCGCAGGTTCGCCTGAAGGATGTCGCGAAGATCGAACTCGGCGGCGAAAACTACAACTTCGATACGAAGTACAACGGTCAGCCGACCGCGGCACTCGGTATCCAGCTCGCCACCAACGCGAACGCGCTCGCAACCGCGAAGGCCGTGCGCGCGAAGATCGACGAACTGGCACCGTTCTTCCCGCACGGCCTCGTCGTGAAGTACCCGTACGACACGACGCCGTTCGTGAAGCTGTCGATCGAGGAAGTGGTCAAGACGCTGCTCGAAGGTATCGTGCTGGTGTTCCTCGTGATGTATCTGTTCCTGCAGAACCTGCGGGCGACGATCATCCCGACGATCGCGGTGCCGGTCGTGTTGCTCGGTACGTTCGCGATCATGTCGATGGTGGGCTTCTCGATCAACACGCTGTCGATGTTCGGCCTCGTGCTCGCGATCGGCCTGCTGGTCGACGATGCGATCGTGGTGGTGGAGAACGTCGAGCGGGTGATGGCGGAAGAGGGCCTGTCACCGAAGGAGGCGACCCGCAAGGCGATGGGCCAGATCACCGGCGCACTCGTCGGCGTGGCGCTCGTGCTGTCGGCGGTGTTCGTGCCGGTGGCGTTCTCGGGTGGCTCGGTCGGCGCGATCTATCGTCAGTTCTCGCTGACGATCGTGTCGGCGATGGTGCTGTCGGTGCTCGTCGCGTTGATTCTGACGCCGGCACTGTGCGCGACGATCCTCAAGCCGATCCCGCAAGGGCATCACGAAGAGAAGAAGGGCTTCTTCGGCTGGTTCAACCGCACGTTCAACAACAGCCGCGACAAGTACCACGTCGGCGTGCACCACGTGATCAAGCGGTCGGGCCGCTGGCTCATCATCTACCTGGTCGTGATCGTCGCGGTCGGCCTGCTGTTCGTGCGCCTGCCGAAGTCGTTCCTGCCCGATGAAGACCAGGGCCTGATGTTCGTGATCGTGCAGACGCCGTCGGGCTCGACGCAGGAAACGACCGCGAAGACGCTCGCGAACATTTCCGACTACCTGCTGAAGGACGAGAAGGAAATCGTCGAATCGGCGTTCACGGTCAACGGCTTCAGCTTCGCGGGCCGCGGCCAGAACTCCGGTCTCGTGTTCGTGCGCCTGAAGGACTACTCGCAGCGTCAGCATGCGAACCAGAAGGTGCAGGCGCTGATCGGCCGGATGTTCGGGCGCTACGCGGGCTACAAGGACGCGATCGTGATCCCGTTCAACCCGCCGTCGATTCCTGAACTCGGGACGGCTGCCGGCTTCGACTTCGAGCTGACGGACAACGCGGGTCTCGGCCACGATGCACTGATGGCCGCGCGTAACCAGCTGCTCGGGATGGCCTCGAAGGATCCGACGCTGCAGGGCGTGCGTCCGAACGGCCTGAACGATACGCCGCAGTACAAGGTCGACATCGATCGCGAGAAGGCGAACGCGCTCGGCGTGACGGCGGATGCGATCGACCAGACGTTCTCGATCGCATGGGCGTCGAAGTACGTGAACAACTTCCTGGATACCGACGGCCGGATCAAGAAGGTCTACGTGCAGGCAGACGCACCGTTCCGGATGACGCCGGAAGACCTGAACATCTGGTACGTGCGCAACGGGTCGGGCGGGATGGTGCCGTTCAGCTCGTTCGCGACCGGTCACTGGACGTACGGTTCGCCGAAGCTCGAGCGCTACAACGGTGTGTCGGCGATGGAAATCCAGGGTCAGGCTGCACCGGGCAAGTCGACCGGTCAGGCGATGGCCGCGATGGAAGGGCTCGCGAAGAAGCTGCCGGTCGGTATCGGCTATTCGTGGACCGGCCTGTCGTTCCAGGAAATCCAGTCCGGCTCGCAGGCGCCGATCCTGTACGCGATCTCGATCCTCGTCGTGTTCCTGTGTCTCGCGGCGCTGTATGAAAGCTGGTCGATCCCGTTCTCGGTGATCATGGTGGTGCCGCTCGGCGTGATCGGTGCACTGCTGGCGGCAACGATGCGCGGCCTCGAGAACGACGTGTTCTTCCAGGTCGGCCTGCTGACCACCGTGGGCTTGTCCGCGAAGAACGCGATTCTGATCGTGGAGTTCGCGCGCGAACTGCAGATGACGGAGAAGATGGGGCCGATCGAGGCCGCGCTGGAAGCAGCGCGCCTGCGGCTGCGTCCGATTCTGATGACGTCGCTCGCGTTCATTCTCGGCGTGATGCCGCTCGCGATCAGCAACGGCGCGGGTTCGGCCAGCCAGCACGCGATCGGTACGGGCGTGATCGGCGGGATGATCACGGCGACGTTCCTCGCGATCTTCATGATCCCGATGTTCTTCGTGAAGATCCGCGCGATCTTCAGCGGCGAGAAGGAAGACGTCGACGAGGCGCTGCGCCTGGCTCAGGAGCACTCG---------CACCACGAAGAGAAGCCG---------------------------------GGCAACGGC------------------------------------------------------------------------------------------------------------------------------------------GAC---GAAGGCAACAAGGGACAG---------
>RND4__GCA_000756845.1
ATGGCAAAGTTTTTTATCGATCGCCCGATCTTCGCGTGGGTGATCGCCATCATCCTGATGCTGGCCGGGGTTGCGGCGATCTTCACGCTGCCGATCGCGCAGTATCCGACGATCGCGCCGCCATCGATCCAGATCACCGCGAACTACCCGGGCGCTTCCGCGAAGACGGTGGAAGACACGGTGACGCAGGTGATCGAGCAGCAGATGAGCGGTCTCGACAACTTCCTGTACATGTCGTCGACGAGTGACGACTCGGGCAACGCGACGATCACGCTGACCTTCGCGCCGGGCACCAACGCCGACATCGCGCAGGTCCAGGTGCAGAACAAGCTGTCGCTCGCGACGCCGGTTCTGCCGCAGGTCGTGCAGCAGCTCGGTCTGTCGGTCACGAAGTCGAGCAGCAGCTTCCTGCTGGTGCTCGCCTTCAACTCCGAAGACGGCAGCATGAACAAGTACGACCTCGCGAACTTCGTGGCGTCGCACGTGAAGGATCCGATCAGCCGGCTGAACGGCGTCGGTACCGTCACGCTGTTCGGCTCGCAGTACGCGATGCGGATCTGGCTCGACCCGAACCGCCTGACCAACTACGGGCTCACGCCGGTCGACGTCAGCTCCGCGATCACCGCGCAGAACGTGCAGATCGCGGGCGGCCAGATCGGCGGCACGCCGGCGAAGCCGGGCACCATGCTGCAGGCGACGATCACCGAATCGACGCTGCTGCAGACGCCCGAACAGTTCGGCAACATCCTGTTGAAGGTCAACCAGGACGGCTCGCAGGTTCGCCTGAAGGACGTCGCGCAGATCGGCCTCGGCGGCGAAAACTACAACTTCGACACGAAGTACAACGGTCAGCCGACCGCGGCGCTCGGTATCCAGCTCGCGACCAACGCGAACGCGCTCGCGACCGCGAAGGCCGTGCGCGCGAAGATCGACGAGCTCGCACCGTTCTTCCCGCACGGCCTCGTCGTGAAGTACCCGTACGACACGACGCCGTTCGTGAAGCTGTCGATCGAGGAAGTGGTCAAGACGCTGCTCGAAGGTATCGTGCTCGTGTTCCTCGTGATGTATCTCTTCCTGCAGAACCTGCGGGCGACGATCATCCCGACGATCGCGGTGCCGGTCGTGCTGCTCGGCACGTTCGCGATCATGTCGATGGTCGGCTTCTCGATCAATACGCTGTCGATGTTCGGCCTCGTGCTCGCGATCGGCCTGCTGGTCGACGATGCGATCGTGGTGGTCGAGAACGTCGAGCGCGTGATGGCCGAGGAGGGCTTGTCGCCGAAGGAGGCGACCCGCAAGGCGATGGGCCAGATCACCGGCGCACTCGTCGGCGTGGCGCTCGTGCTGTCGGCGGTGTTCGTGCCGGTGGCGTTCTCCGGCGGTTCGGTCGGCGCGATCTATCGTCAGTTCTCGCTGACGATCGTGTCGGCGATGGTGCTGTCGGTGCTGGTCGCGTTGATTCTGACGCCGGCGCTGTGCGCGACGATCCTCAAGCCGATCCCGCAGGGCCATCACGAAGAGAAGAAGGGCTTCTTCGGCTGGTTCAACCGCACGTTCAACAACAGCCGCGACAAATACCACGTCGGCGTGCACCACGTGATCAAGCGCTCGGGCCGCTGGCTCATCATCTATCTGGTCGTGATCGTCGCGGTCGGGCTGCTGTTCGTTCGCCTGCCGAAGTCGTTCCTGCCCGATGAGGACCAGGGCCTGATGTTCGTGATCGTGCAGACGCCGTCGGGCTCGACGCAGGAAACGACCGCGAAGACGCTCGCGAACATTTCCGACTACCTGCTGAAGGACGAGAAGGACATCGTCGAATCGGCGTTCACGGTCAACGGCTTCAGCTTCGCGGGCCGTGGTCAGAACTCGGGTCTCGTGTTCGTGCGCCTGAAGGACTACTCGCAGCGTCAGCATGCGAACCAGAAGGTGCAGGCGCTGATCGGCCGGATGTTCGGGCGCTACGGGAGCTACAAGGACGCGCTCGTGATTCCGTTCAACCCGCCGTCGATTCCCGAACTCGGTACCGCCGCCGGCTTCGACTTCGAGCTGACGGACAACGCCGGTCTCGGCCACGACGCACTGATGGCCGCACGTAACCAGTTGCTCGGGATGGCGTCGAAGGATCCGACGCTGCAGGGTGTCCGTCCGAACGGCCTGAACGATACGCCGCAGTACAAGGTCGACATCGACCGCGAGAAGGCGAATGCACTGGGCGTGACGGCGGATGCGATCGACCAGACGTTCTCGATCGCGTGGGCGTCGAAGTACGTGAACAACTTCCTCGACACCGACGGCCGGATCAAGAAGGTGTACGTGCAGGCCGACGCGCCGTTCCGGATGACGCCGGAAGACATGAACATCTGGTACGTGCGCAACGGGTCGGGCGGGATGGTGCCGTTCAGCGCGTTCGCGACCGGTCACTGGACGTACGGTTCGCCGAAGCTCGAGCGCTACAACGGCGTGTCGGCGATGGAAATCCAGGGTCAGGCCGCACCGGGCAAGTCGACCGGCCAGGCGATGGCCGCGATGGAAACGCTCGCGAAGAAACTGCCGGTCGGTATCGGCTATTCGTGGACGGGCCTGTCGTTCCAGGAAATCCAGTCCGGCTCACAGGCGCCGATCCTGTACGCGATCTCGATCCTCGTCGTGTTCCTGTGTCTCGCGGCGCTGTATGAAAGCTGGTCGATCCCGTTCTCGGTGATCATGGTCGTGCCGCTCGGCGTGATCGGTGCGCTGCTCGCGGCCACGATGCGCGGCCTCGAGAACGACGTGTTCTTCCAGGTCGGCCTGCTGACGACCGTGGGCTTGTCCGCGAAGAACGCGATCCTGATCGTCGAGTTCGCGCGCGAACTGCAGCTGACGGAGAAGATGGGGCCGATCGAGGCCGCGCTGGAAGCGGCGCGCCTGCGGCTGCGTCCGATCCTGATGACGTCGCTCGCGTTCATTCTCGGCGTGATGCCGCTCGCGATCAGCAACGGCGCGGGCTCGGCGAGCCAGCACGCGATCGGTACGGGCGTGATCGGCGGGATGATCACGGCGACGTTCCTCGCGATCTTCATGATCCCGATGTTCTTCGTGAAGATCCGTGCGATCTTCAGCGGCGAGAAGGAAGACGTCGACGAGGCGCTGCGCCTGGCTCAGGAGCACTCG---------CACCACGAAGAGAAGCCG---------------------------------GGCAACGGC------------------------------------------------------------------------------------------------------------------------------------------GAC---GAAGGCAACAAGGGACAG---------
>RND4__GCA_000009485.1
ATGGCAAAGTTTTTTATCGATCGCCCGATCTTCGCGTGGGTGATCGCCATCATCCTGATGCTGGCCGGGGTTGCGGCGATCTTCACGCTGCCGATCTCGCAGTATCCGACGATCGCGCCGCCATCGATCCAGATCACCGCGAACTACCCGGGCGCTTCCGCGAAGACGGTGGAAGACACGGTGACGCAGGTGATCGAGCAGCAGATGAGCGGTCTCGACAACTTCCTGTACATGTCGTCGACGAGTGACGATTCGGGCAACGCAACGATCACGCTGACCTTCGCGCCGGGCACCAACGCCGACATCGCGCAGGTCCAGGTGCAGAACAAGCTGTCGCTCGCGACGCCGGTTCTGCCGCAGGTCGTGCAGCAGCTCGGTCTGTCGGTCACGAAGTCGAGCAGCAGCTTCCTGCTGGTGCTCGCCTTCAACTCCGAAGACGGCAGCATGAACAAGTACGACCTCGCGAACTTCGTGGCGTCGCACGTGAAGGATCCGATCAGCCGGCTGAACGGCGTCGGTACCGTCACGCTGTTCGGCTCGCAGTACGCGATGCGGATCTGGCTCGACCCGAACCGCCTGACCAACTACGGCCTCACGCCGGTCGACGTCAGTTCGGCGATCACCGCGCAGAACGTGCAGATCGCGGGCGGCCAGATCGGCGGCACGCCGGCCACGCCGGGCACCGTGCTGCAGGCGACGATCACCGAATCGACGCTGCTGCAGACGCCCGAGCAGTTCGGCAACATCCTGCTGAAGGTCAACCAGGACGGCTCGCAGGTGCGCCTGAAGGACGTCGCGCAGATCGGCCTCGGCGGCGAAAACTACAACTTCGACACGAAGTACAACGGTCAGCCGACCGCGGCACTCGGTATCCAGCTCGCGACCAACGCGAACGCGCTCGCGACCGCGAAGGCCGTGCGCGCGAAGATCGACGAGCTCGCACCGTTCTTCCCGCACGGCCTCGTCGTGAAGTATCCGTACGACACGACGCCGTTCGTGAAGCTGTCGATCGAGGAAGTGGTCAAGACGCTGCTCGAAGGTATCGTGCTCGTGTTCCTCGTGATGTATCTGTTCCTGCAGAACCTGCGGGCGACGATCATCCCGACGATCGCGGTGCCGGTCGTGCTGCTCGGTACGTTCGCGATCATGTCGATGGTCGGCTTCTCGATCAACACGCTGTCGATGTTCGGCCTCGTGCTCGCGATCGGCCTGCTGGTCGACGATGCGATCGTGGTGGTCGAGAACGTCGAGCGCGTGATGGCGGAAGAGGGGCTGTCACCGAAGGAAGCGACCCGCAAGGCGATGGGCCAGATCACCGGCGCACTCGTCGGCGTGGCGCTCGTGCTGTCGGCGGTGTTCGTGCCGGTGGCGTTCTCCGGCGGCTCGGTCGGCGCGATCTATCGTCAGTTCTCGCTGACGATCGTGTCGGCGATGGTGCTGTCGGTGCTGGTCGCGTTGATTCTGACGCCGGCGCTGTGCGCGACGATCCTCAAGCCGATCCCGCAAGGGCATCACGAAGAGAAGAAGGGCTTCTTCGGCTGGTTCAACCGCACGTTCAACAACAGCCGCGACAAGTACCACGTCGGCGTGCACCACGTGATCAAGCGCTCGGGCCGCTGGCTCATCATCTATCTGGTCGTGATCGTCGCGGTCGGGCTGCTGTTCGTGCGCCTGCCGAAGTCGTTCCTGCCCGATGAAGACCAGGGCCTGATGTTCGTGATCGTGCAGACGCCGTCGGGCTCGACGCAGGAAACGACCGCGAAGACGCTCGCGAACATTTCCGACTACCTGTTGAAGGACGAGAAGGAAATCGTCGAATCGGCGTTTACGGTCAACGGCTTCAGCTTCGCGGGTCGCGGCCAGAACTCGGGTCTCGTGTTCGTCCGCCTGAAGGACTACTCGCAGCGTCAGCATGCGAACCAGAAGGTGCAGGCGCTGATCGGCCGGATGTTCGGGCGCTACGGGAGCTACAAGGACGCGCTCGTGATCCCGTTCAACCCGCCGTCGATTCCTGAGCTCGGTACGGCTGCCGGCTTCGACTTCGAGCTGACGGACAACGCCGGTCTCGGCCACGACGCGCTGATGGCCGCACGTAACCAGCTGCTCGGGATGGCATCGAAGGACCCGACGCTGCAGGGTGTGCGTCCGAACGGCCTGAACGATACGCCGCAGTACAAGGTGAACATCGACCGCGAGAAGGCGAATGCGCTCGGCGTGACGGCGGATGCGATCGACCAGACGTTCTCGATCGCCTGGGCGTCGAAGTACGTGAACAACTTCCTCGACACCGACGGCCGGATCAAGAAGGTGTACGTGCAGGCCGATGCGCCGTTCCGGATGACGCCGGAAGACATGAACATCTGGTACGTGCGCAACGGGTCGGGCGGGATGGTGCCGTTCAGCGCGTTCGCGACCGGTCACTGGACGTACGGTTCGCCGAAGCTCGAGCGCTACAACGGTGTGTCGGCGATGGAAATCCAGGGGCAGGCCGCACCGGGCAAGTCGACCGGTCAGGCGATGGCCGCGATGGAAACGCTCGCGAAGAAGCTGCCGGTCGGTATCGGCTATTCGTGGACGGGCCTGTCGTTCCAGGAAATCCAGTCCGGTTCGCAGGCGCCGATCCTGTACGCGATCTCGATCCTCGTCGTGTTCCTGTGTCTCGCGGCGCTGTATGAAAGCTGGTCGATCCCGTTCTCGGTGATCATGGTCGTGCCGCTCGGCGTGATCGGTGCGCTGCTCGCGGCCACGATGCGCGGCCTCGAGAACGACGTGTTCTTCCAGGTCGGCCTGCTGACCACCGTGGGCCTGTCCGCGAAGAACGCGATCCTGATCGTCGAGTTCGCGCGCGAACTGCAGCAGACGGAGAAGATGGGGCCGATCGAGGCCGCGCTGGAAGCGGCGCGCCTGCGGCTGCGTCCGATCCTGATGACGTCGCTCGCGTTCATTCTCGGCGTGATGCCGCTCGCGATCAGCAACGGCGCGGGTTCGGCCAGCCAGCACGCGATCGGTACGGGCGTGATCGGCGGGATGATCACGGCGACGTTCCTCGCGATCTTCATGATCCCGATGTTCTTCGTGAAGATCCGCGCGATCTTCAGCGGCGAGAAGGAAGACGTCGACGAGGCGCTGCGCCTGGCTCAGGAGCACTCG---------CACCACGAAGAGAAGCCG---------------------------------GGCAACGGC------------------------------------------------------------------------------------------------------------------------------------------GAC---GAAGGCAACAAGGGACAG---------
>RND4__GCA_000236215.4
ATGGCAAAGTTTTTTATCGATCGCCCGATCTTCGCGTGGGTGATCGCCATCATCCTGATGCTGGCCGGGGTTGCGGCGATCTTCACGCTGCCGATCTCGCAGTATCCGACGATCGCGCCGCCATCGATCCAGATCACCGCGAACTACCCGGGCGCTTCCGCGAAGACGGTGGAAGACACGGTCACGCAGGTGATCGAGCAGCAGATGAGCGGTCTCGACAACTTCCTGTACATGTCGTCGACGAGTGACGATTCGGGCAACGCAACGATCACGCTGACCTTCGCGCCGGGCACCAACGCCGACATCGCGCAGGTCCAGGTGCAGAACAAGCTGTCGCTCGCGACGCCGGTTCTGCCGCAGGTCGTGCAGCAGCTCGGTCTGTCGGTCACGAAGTCGAGCAGCAGCTTCCTGCTGGTGCTCGCCTTCAACTCCGAAGACGGCAGCATGAACAAGTACGACCTCGCGAACTTCGTGGCGTCGCACGTGAAGGATCCGATCAGCCGGCTGAACGGCGTCGGTACCGTCACGCTGTTCGGCTCGCAGTACGCGATGCGGATCTGGCTCGACCCGAACCGCCTGACCAACTACGGCCTCACGCCGGTCGACGTCAGCTCGGCGATCACCGCGCAGAACGTGCAGATCGCGGGCGGCCAGATCGGCGGCACGCCGGCCACGCCGGGCACCGTGCTGCAGGCGACGATCACCGAATCGACGCTGCTGCAGACGCCCGAGCAGTTCGGCAACATCCTGCTGAAGGTCAACCAGGACGGCTCGCAGGTGCGCCTGAAGGACGTCGCGCAGATCGGCCTCGGCGGCGAAAACTACAACTTCGACACGAAGTACAACGGTCAGCCGACCGCGGCACTCGGTATCCAGCTCGCGACCAACGCGAACGCGCTCGCGACCGCGAAGGCCGTGCGCGCGAAGATCGACGAGCTCGCACCGTTCTTCCCGCACGGCCTCGTCGTGAAGTATCCGTACGACACGACGCCGTTCGTGAAGCTGTCGATCGAGGAAGTGGTCAAGACGCTGCTCGAAGGTATCGTGCTCGTGTTCCTCGTGATGTATCTGTTCCTGCAGAACCTGCGGGCGACGATCATCCCGACGATCGCGGTGCCGGTCGTGCTGCTCGGTACGTTCGCGATCATGTCGATGGTCGGTTTCTCGATCAACACGCTGTCGATGTTCGGCCTCGTGCTCGCGATCGGCCTGCTGGTCGACGATGCGATCGTGGTGGTCGAGAACGTCGAGCGCGTGATGGCGGAAGAGGGGCTGTCACCGAAGGAAGCGACCCGCAAGGCGATGGGCCAGATCACCGGCGCACTCGTCGGCGTGGCGCTCGTGCTGTCGGCGGTGTTCGTGCCGGTGGCGTTCTCCGGCGGCTCGGTCGGCGCGATCTATCGTCAGTTCTCGCTGACGATCGTGTCGGCGATGGTGCTGTCGGTGCTGGTCGCGTTGATTCTGACGCCGGCGCTGTGCGCGACGATCCTCAAGCCGATCCCGCAAGGGCATCACGAAGAGAAGAAGGGCTTCTTCGGCTGGTTCAACCGCACGTTCAACAACAGCCGCGACAAGTACCACGTCGGCGTGCACCACGTGATCAAGCGCTCGGGCCGCTGGCTCATCATCTATCTGGTCGTGATCGTCGCGGTCGGGCTGCTGTTCGTGCGCCTGCCGAAGTCGTTCCTGCCCGATGAAGACCAGGGCCTGATGTTCGTGATCGTGCAGACGCCGTCGGGCTCGACGCAGGAAACGACCGCGAAGACGCTCGCGAACATTTCCGACTACCTGCTGAAGGACGAGAAGGAAATCGTCGAATCGGCGTTCACGGTCAACGGCTTCAGCTTCGCGGGTCGCGGCCAGAACTCGGGTCTCGTGTTCGTCCGCCTGAAGGACTACTCGCAGCGTCAGCATGCGAACCAGAAGGTGCAGGCGCTGATCGGCCGGATGTTCGGGCGCTACGGGAGCTACAAGGACGCGCTCGTGATCCCGTTCAACCCGCCGTCGATTCCTGAGCTCGGTACGGCTGCCGGCTTCGACTTCGAGCTGACGGACAACGCCGGTCTCGGCCACGACGCGCTGATGGCCGCACGTAACCAGCTGCTCGGGATGGCATCGAAGGACCCGACGCTGCAGGGTGTGCGTCCGAACGGCCTGAACGATACGCCGCAGTACAAGGTGAACATCGACCGCGAGAAGGCGAATGCGCTCGGCGTGACGGCGGATGCGATCGACCAGACGTTCTCGATCGCGTGGGCGTCGAAGTACGTGAACAACTTCCTCGACACTGACGGCCGGATCAAGAAGGTGTACGTGCAGGCCGATGCGCCGTTCCGGATGACGCCGGAAGACATGAACATCTGGTACGTGCGCAACGGGTCGGGCGGGATGGTGCCGTTCAGCGCGTTCGCGACCGGTCACTGGACGTACGGTTCGCCGAAGCTCGAGCGCTACAACGGTGTGTCGGCGATGGAAATCCAGGGTCAGGCCGCACCGGGCAAGTCGACCGGTCAGGCGATGGCCGCGATGGAAACGCTCGCGAAGAAGCTGCCGGTCGGTATCGGCTATTCGTGGACGGGCCTGTCGTTCCAGGAAATCCAGTCCGGTTCGCAGGCGCCGATCCTGTACGCGATCTCGATCCTCGTCGTGTTCCTGTGTCTCGCGGCGCTGTATGAAAGCTGGTCGATCCCGTTCTCGGTGATCATGGTCGTGCCGCTCGGCGTGATCGGTGCGCTGCTCGCGGCCACGATGCGCGGCCTCGAGAACGACGTGTTCTTCCAGGTCGGCCTGCTGACCACCGTGGGCCTGTCCGCGAAGAACGCGATCCTGATCGTCGAGTTCGCGCGCGAACTGCAGCAGACGGAGAAGATGGGGCCGATCGAGGCCGCGCTGGAAGCGGCGCGCCTGCGGCTGCGTCCGATCCTGATGACGTCGCTCGCGTTCATTCTCGGCGTGATGCCGCTCGCGATCAGCAACGGCGCGGGTTCGGCGAGCCAGCACGCGATCGGTACGGGCGTGATCGGCGGGATGATCACGGCGACGTTCCTCGCGATCTTCATGATCCCGATGTTCTTCGTGAAGATCCGCGCGATCTTCAGCGGCGAGAAGGAAGACGTCGACGAGGCGCTGCGTCTGGCTCAGGAGCACTCG---------CACCACGAAGAGAAGCCG---------------------------------GGCAACGGC------------------------------------------------------------------------------------------------------------------------------------------GAC---GAAGGCAACAAGGGACAG---------
>RND4__GCA_000333155.2
ATGGCAAAGTTTTTTATCGATCGCCCGATCTTCGCGTGGGTGATCGCCATCATCCTGATGCTGGCCGGGGTTGCGGCGATCTTCACGCTGCCGATCTCGCAGTATCCGACGATCGCGCCGCCATCGATCCAGATCACCGCGAACTACCCGGGCGCTTCCGCGAAGACGGTGGAAGACACGGTGACGCAGGTGATCGAGCAGCAGATGAGCGGTCTCGACAACTTCCTGTACATGTCGTCGACGAGTGACGATTCGGGCAACGCAACGATCACGCTGACCTTCGCGCCGGGCACCAACGCCGACATCGCGCAGGTCCAGGTGCAGAACAAGCTGTCGCTCGCGACGCCGGTTCTGCCGCAGGTCGTGCAGCAGCTCGGTCTGTCGGTCACGAAGTCGAGCAGCAGCTTCCTGCTGGTGCTCGCCTTCAACTCCGAAGACGGCAGCATGAACAAGTACGACCTCGCGAACTTCGTGGCGTCGCACGTGAAGGATCCGATCAGCCGGCTGAACGGCGTCGGTACCGTCACGCTGTTCGGCTCGCAGTACGCGATGCGGATCTGGCTCGACCCGAACCGCCTGACCAACTACGGCCTCACGCCGGTCGACGTCAGTTCGGCGATCACCGCGCAGAACGTGCAGATCGCGGGCGGCCAGATCGGCGGCACGCCGGCCACGCCGGGCACCGTGCTGCAGGCGACGATCACCGAATCGACGCTGCTGCAGACGCCCGAGCAGTTCGGCAACATCCTGCTGAAGGTCAACCAGGACGGCTCGCAGGTGCGCCTGAAGGACGTCGCGCAGATCGGCCTCGGCGGCGAAAACTACAACTTCGACACGAAGTACAACGGTCAGCCGACCGCGGCACTCGGTATCCAGCTCGCGACCAACGCGAACGCGCTCGCGACCGCGAAGGCCGTGCGCGCGAAGATCGACGAGCTCGCACCGTTCTTCCCGCACGGCCTCGTCGTGAAGTATCCGTACGACACGACGCCGTTCGTGAAGCTGTCGATCGAGGAAGTGGTCAAGACGCTGCTCGAAGGTATCGTGCTCGTGTTCCTCGTGATGTATCTGTTCCTGCAGAACCTGCGGGCGACGATCATCCCGACGATCGCGGTGCCGGTCGTGCTGCTCGGTACGTTCGCGATCATGTCGATGGTCGGCTTCTCGATCAACACGCTGTCGATGTTCGGCCTCGTGCTCGCGATCGGCCTGCTGGTCGACGATGCGATCGTGGTGGTCGAGAACGTCGAGCGCGTGATGGCGGAAGAGGGGCTGTCACCGAAGGAAGCGACCCGCAAGGCGATGGGCCAGATCACCGGCGCACTCGTCGGCGTGGCGCTCGTGCTGTCGGCGGTGTTCGTGCCGGTGGCGTTCTCCGGCGGCTCGGTCGGCGCGATCTATCGTCAGTTCTCGCTGACGATCGTGTCGGCGATGGTGCTGTCGGTGCTGGTCGCGTTGATTCTGACGCCGGCGCTGTGCGCGACGATCCTCAAGCCGATCCCGCAAGGGCATCACGAAGAGAAGAAGGGCTTCTTCGGCTGGTTCAACCGCACGTTCAACAACAGCCGCGACAAGTACCACGTCGGCGTGCACCACGTGATCAAGCGCTCGGGCCGCTGGCTCATCATCTATCTGGTCGTGATCGTCGCGGTCGGGCTGCTGTTCGTGCGCCTGCCGAAGTCGTTCCTGCCCGATGAAGACCAGGGCCTGATGTTCGTGATCGTGCAGACGCCGTCGGGCTCGACGCAGGAAACGACCGCGAAGACGCTCGCGAACATTTCCGACTACCTGTTGAAGGACGAGAAGGAAATCGTCGAATCGGCGTTTACGGTCAACGGCTTCAGCTTCGCGGGTCGCGGCCAGAACTCGGGTCTCGTGTTCGTCCGCCTGAAGGACTACTCGCAGCGTCAGCATGCGAACCAGAAGGTGCAGGCGCTGATCGGCCGGATGTTCGGGCGCTACGGGAGCTACAAGGACGCGCTCGTGATCCCGTTCAACCCGCCGTCGATTCCTGAGCTCGGTACGGCTGCCGGCTTCGACTTCGAGCTGACGGACAACGCCGGTCTCGGCCACGACGCGCTGATGGCCGCACGTAACCAGCTGCTCGGGATGGCATCGAAGGACCCGACGCTGCAGGGTGTGCGTCCGAACGGCCTGAACGATACGCCGCAGTACAAGGTGAACATCGACCGCGAGAAGGCGAATGCGCTCGGCGTGACGGCGGATGCGATCGACCAGACGTTCTCGATCGCCTGGGCGTCGAAGTACGTGAACAACTTCCTCGACACCGACGGCCGGATCAAGAAGGTGTACGTGCAGGCCGATGCGCCGTTCCGGATGACGCCGGAAGACATGAACATCTGGTACGTGCGCAACGGGTCGGGCGGGATGGTGCCGTTCAGCGCGTTCGCGACCGGTCACTGGACGTACGGTTCGCCGAAGCTCGAGCGCTACAACGGTGTGTCGGCGATGGAAATCCAGGGGCAGGCCGCACCGGGCAAGTCGACCGGTCAGGCGATGGCCGCGATGGAAACGCTCGCGAAGAAGCTGCCGGTCGGTATCGGCTATTCGTGGACGGGCCTGTCGTTCCAGGAAATCCAGTCCGGTTCGCAGGCGCCGATCCTGTACGCGATCTCGATCCTCGTCGTGTTCCTGTGTCTCGCGGCGCTGTATGAAAGCTGGTCGATCCCGTTCTCGGTGATCATGGTCGTGCCGCTCGGCGTGATCGGTGCGCTGCTCGCGGCCACGATGCGCGGCCTCGAGAACGACGTGTTCTTCCAGGTCGGCCTGCTGACCACCGTGGGCCTGTCCGCGAAGAACGCGATCCTGATCGTCGAGTTCGCGCGCGAACTGCAGCAGACGGAGAAGATGGGGCCGATCGAGGCCGCGCTGGAAGCGGCGCGCCTGCGGCTGCGTCCGATCCTGATGACGTCGCTCGCGTTCATTCTCGGCGTGATGCCGCTCGCGATCAGCAACGGCGCGGGTTCGGCCAGCCAGCACGCGATCGGTACGGGCGTGATCGGCGGGATGATCACGGCGACGTTCCTCGCGATCTTCATGATCCCGATGTTCTTCGTGAAGATCCGCGCGATCTTCAGCGGCGAGAAGGAAGACGTCGACGAGGCGCTGCGCCTGGCTCAGGAGCACTCG---------CACCACGAAGAGAAGCCG---------------------------------GGCAACGGC------------------------------------------------------------------------------------------------------------------------------------------GAC---GAAGGCAACAAGGGACAG---------
>RND4__GCA_000755805.1
ATGGCAAAGTTTTTTATCGATCGCCCGATCTTTGCGTGGGTGATCGCCATCATCCTGATGCTGGCCGGGGTTGCGGCGATCTTCACGCTGCCGATCTCGCAGTATCCGACGATCGCGCCGCCATCGATCCAGATCACCGCGAACTACCCGGGCGCTTCCGCGAAGACGGTGGAAGACACGGTGACGCAGGTGATCGAGCAGCAGATGAGCGGTCTCGACAACTTCCTGTACATGTCGTCGACGAGTGACGACTCGGGCAACGCAACGATCACGCTGACCTTCGCGCCGGGCACCAACGCCGACATCGCGCAGGTCCAGGTGCAGAACAAGCTGTCGCTCGCGACGCCGGTTCTGCCGCAGGTCGTGCAGCAGCTCGGTCTGTCGGTCACGAAGTCGAGCAGCAGCTTCCTGCTGGTGCTCGCCTTCAACTCCGAAGACGGCAGCATGAACAAGTACGACCTCGCGAACTTCGTGGCGTCGCACGTGAAGGATCCGATCAGCCGGCTGAACGGCGTCGGTACCGTCACGCTGTTCGGCTCGCAGTACGCGATGCGGATCTGGCTCGACCCGAACCGCCTGACCAACTACGGCCTCACGCCGGTCGACGTCAGCTCGGCGATCACCGCGCAGAACGTGCAGATCGCGGGCGGCCAGATCGGCGGCACGCCGGCCACGCCGGGCACCGTGCTGCAGGCGACGATCACCGAATCGACGCTGCTGCAGACGCCCGAGCAGTTCGGCAACATCCTGCTGAAGGTCAACCAGGACGGCTCGCAGGTGCGCCTGAAGGACGTCGCGCAGATCGGCCTCGGCGGCGAAAACTACAACTTCGACACGAAGTACAACGGTCAGCCGACCGCGGCACTCGGTATCCAGCTCGCGACCAACGCGAACGCGCTCGCGACCGCGAAGGCCGTGCGCGCGAAGATCGACGAGCTCGCACCGTTCTTCCCGCACGGCCTCGTCGTGAAGTATCCGTACGACACGACGCCGTTCGTGAAGCTGTCGATCGAGGAAGTGGTCAAGACGCTGCTCGAAGGTATCGTGCTCGTGTTTCTCGTGATGTATCTGTTCCTGCAGAACCTGCGGGCGACGATCATCCCGACGATCGCGGTGCCGGTCGTGCTGCTCGGTACGTTCGCGATCATGTCGATGGTCGGCTTCTCGATCAACACGCTGTCGATGTTCGGCCTCGTGCTCGCGATCGGCCTGCTGGTCGACGATGCGATCGTGGTGGTCGAGAACGTCGAGCGCGTGATGGCGGAAGAGGGGCTGTCACCGAAGGAAGCGACCCGCAAGGCGATGGGCCAGATCACCGGCGCACTCGTCGGCGTGGCGCTCGTGCTGTCGGCGGTGTTCGTGCCGGTGGCGTTCTCCGGCGGCTCGGTCGGCGCGATCTATCGTCAGTTCTCGCTGACGATCGTGTCGGCGATGGTGCTGTCGGTGCTGGTCGCGTTGATTCTGACGCCGGCGCTGTGCGCGACGATCCTCAAGCCGATCCCGCAAGGGCATCACGAAGAGAAGAAGGGCTTCTTCGGCTGGTTCAACCGCACGTTCAACAACAGCCGCGACAAGTACCACGTCGGCGTGCACCACGTGATCAAGCGCTCGGGCCGCTGGCTCATCATCTATCTGGTCGTGATCGTCGCGGTCGGGCTGCTGTTCGTGCGCCTGCCGAAGTCGTTCCTGCCCGATGAAGACCAGGGCCTGATGTTCGTGATCGTGCAGACGCCGTCGGGCTCGACGCAGGAAACGACCGCGAAGACGCTCGCGAACATTTCCGACTACCTGCTGAAGGACGAGAAGGAAATCGTCGAATCGGCGTTCACGGTCAACGGCTTCAGCTTCGCGGGTCGCGGCCAGAACTCGGGTCTCGTGTTCGTCCGCCTGAAGGACTACTCGCAGCGTCAGCATGCGAACCAGAAGGTGCAGGCGCTGATCGGCCGGATGTTCGGGCGCTACGGGAGCTACAAGGACGCGCTCGTGATCCCGTTCAACCCGCCGTCGATTCCTGAGCTCGGTACGGCTGCCGGCTTCGACTTCGAGCTGACGGACAACGCCGGTCTCGGCCACGACGCGCTGATGGCCGCACGTAACCAGCTGCTCGGGATGGCATCGAAGGACCCGACGCTGCAGGGTGTGCGTCCGAACGGCCTGAACGATACGCCGCAGTACAAGGTGAACATCGACCGCGAGAAGGCGAATGCGCTCGGCGTGACGGCGGATGCGATCGACCAGACGTTCTCGATCGCGTGGGCGTCGAAGTACGTGAACAACTTCCTCGACACCGACGGCCGGATCAAGAAGGTGTACGTGCAGGCCGATGCGCCGTTCCGGATGACGCCGGAAGACATGAACATCTGGTACGTGCGCAACGGGTCGGGCGGGATGGTGCCGTTCAGCGCGTTCGCGACCGGTCACTGGACGTACGGTTCGCCGAAGCTCGAGCGCTACAACGGTGTGTCGGCGATGGAAATCCAGGGTCAGGCCGCACCGGGCAAGTCGACCGGTCAGGCGATGGCCGCGATGGAAACGCTCGCGAAGAAGCTGCCGGTCGGTATCGGCTATTCGTGGACGGGCCTGTCGTTCCAGGAAATCCAGTCCGGTTCGCAGGCGCCGATCCTGTACGCGATCTCGATCCTCGTCGTGTTCCTGTGTCTCGCGGCGCTGTATGAAAGCTGGTCGATCCCGTTCTCGGTGATCATGGTCGTGCCGCTCGGCGTGATCGGTGCGCTGCTCGCGGCCACGATGCGCGGCCTCGAGAACGACGTGTTCTTCCAGGTCGGCCTGCTGACCACCGTGGGCCTGTCCGCGAAGAACGCGATCCTGATCGTCGAGTTCGCGCGCGAACTGCAGCAGACGGAGAAGATGGGGCCGATCGAGGCCGCGCTGGAAGCGGCGCGCCTGCGGCTGCGTCCGATCCTGATGACGTCGCTCGCGTTCATTCTCGGCGTGATGCCGCTCGCGATCAGCAACGGCGCGGGTTCGGCGAGCCAGCACGCGATCGGTACGGGCGTGATCGGCGGGATGATCACGGCGACGTTCCTCGCGATCTTCATGATCCCGATGTTCTTCGTGAAGATCCGCGCGATCTTCAGCGGCGAGAAGGAAGACGTCGACGAGGCGCTGCGTCTGGCTCAGGAGCACTCG---------CACCACGAAGAGAAGCCG---------------------------------GGCAACGGC------------------------------------------------------------------------------------------------------------------------------------------GAC---GAAGGCAACAAGGGACAG---------
>RND4__GCA_000757365.1
ATGGCAAAGTTTTTTATCGATCGCCCGATCTTTGCGTGGGTGATCGCCATCATCCTGATGCTGGCCGGGGTTGCGGCGATCTTCACGCTGCCGATCTCGCAGTATCCGACGATCGCGCCGCCATCGATCCAGATCACCGCGAACTACCCGGGCGCTTCCGCGAAGACGGTGGAAGACACGGTGACGCAGGTGATCGAGCAGCAGATGAGCGGTCTCGACAACTTCCTGTACATGTCGTCGACGAGTGACGACTCGGGCAACGCAACGATCACGCTGACCTTCGCGCCGGGCACCAACGCCGACATCGCGCAGGTCCAGGTGCAGAACAAGCTGTCGCTCGCGACGCCGGTTCTGCCGCAGGTCGTGCAGCAGCTCGGTCTGTCGGTCACGAAGTCGAGCAGCAGCTTCCTGCTGGTGCTCGCCTTCAACTCCGAAGACGGCAGCATGAACAAGTACGACCTCGCGAACTTCGTGGCGTCGCACGTGAAGGATCCGATCAGCCGGCTGAACGGCGTCGGTACCGTCACGCTGTTCGGCTCGCAGTACGCGATGCGGATCTGGCTCGACCCGAACCGCCTGACCAACTACGGCCTCACGCCGGTCGACGTCAGCTCGGCGATCACCGCGCAGAACGTGCAGATCGCGGGCGGCCAGATCGGCGGCACGCCGGCCACGCCGGGCACCGTGCTGCAGGCGACGATCACCGAATCGACGCTGCTGCAGACGCCCGAGCAGTTCGGCAACATCCTGCTGAAGGTCAACCAGGACGGCTCGCAGGTGCGCCTGAAGGACGTCGCGCAGATCGGCCTCGGCGGCGAAAACTACAACTTCGACACGAAGTACAACGGTCAGCCGACCGCGGCACTCGGTATCCAGCTCGCGACCAACGCGAACGCGCTCGCGACCGCGAAGGCCGTGCGCGCGAAGATCGACGAGCTCGCACCGTTCTTCCCGCACGGCCTCGTCGTGAAGTATCCGTACGACACGACGCCGTTCGTGAAGCTGTCGATCGAGGAAGTGGTCAAGACGCTGCTCGAAGGTATCGTGCTCGTGTTTCTCGTGATGTATCTGTTCCTGCAGAACCTGCGGGCGACGATCATCCCGACGATCGCGGTGCCGGTCGTGCTGCTCGGTACGTTCGCGATCATGTCGATGGTCGGCTTCTCGATCAACACGCTGTCGATGTTCGGCCTCGTGCTCGCGATCGGCCTGCTGGTCGACGATGCGATCGTGGTGGTCGAGAACGTCGAGCGCGTGATGGCGGAAGAGGGGCTGTCACCGAAGGAAGCGACCCGCAAGGCGATGGGCCAGATCACCGGCGCACTCGTCGGCGTGGCGCTCGTGCTGTCGGCGGTGTTCGTGCCGGTGGCGTTCTCCGGCGGCTCGGTCGGCGCGATCTATCGTCAGTTCTCGCTGACGATCGTGTCGGCGATGGTGCTGTCGGTGCTGGTCGCGTTGATTCTGACGCCGGCGCTGTGCGCGACGATCCTCAAGCCGATCCCGCAAGGGCATCACGAAGAGAAGAAGGGCTTCTTCGGCTGGTTCAACCGCACGTTCAACAACAGCCGCGACAAGTACCACGTCGGCGTGCACCACGTGATCAAGCGCTCGGGCCGCTGGCTCATCATCTATCTGGTCGTGATCGTCGCGGTCGGGCTGCTGTTCGTGCGCCTGCCGAAGTCGTTCCTGCCCGATGAAGACCAGGGCCTGATGTTCGTGATCGTGCAGACGCCGTCGGGCTCGACGCAGGAAACGACCGCGAAGACGCTCGCGAACATTTCCGACTACCTGCTGAAGGACGAGAAGGAAATCGTCGAATCGGCGTTCACGGTCAACGGCTTCAGCTTCGCGGGTCGCGGCCAGAACTCGGGTCTCGTGTTCGTCCGCCTGAAGGACTACTCGCAGCGTCAGCATGCGAACCAGAAGGTGCAGGCGCTGATCGGCCGGATGTTCGGGCGCTACGGGAGCTACAAGGACGCGCTCGTGATCCCGTTCAACCCGCCGTCGATTCCTGAGCTCGGTACGGCTGCCGGCTTCGACTTCGAGCTGACGGACAACGCCGGTCTCGGCCACGACGCGCTGATGGCCGCACGTAACCAGCTGCTCGGGATGGCATCGAAGGACCCGACGCTGCAGGGTGTGCGTCCGAACGGCCTGAACGATACGCCGCAGTACAAGGTGAACATCGACCGCGAGAAGGCGAATGCGCTCGGCGTGACGGCGGATGCGATCGACCAGACGTTCTCGATCGCGTGGGCGTCGAAGTACGTGAACAACTTCCTCGACACCGACGGCCGGATCAAGAAGGTGTACGTGCAGGCCGATGCGCCGTTCCGGATGACGCCGGAAGACATGAACATCTGGTACGTGCGCAACGGGTCGGGCGGGATGGTGCCGTTCAGCGCGTTCGCGACCGGTCACTGGACGTACGGTTCGCCGAAGCTCGAGCGCTACAACGGTGTGTCGGCGATGGAAATCCAGGGTCAGGCCGCACCGGGCAAGTCGACCGGTCAGGCGATGGCCGCGATGGAAACGCTCGCGAAGAAGCTGCCGGTCGGTATCGGCTATTCGTGGACGGGCCTGTCGTTCCAGGAAATCCAGTCCGGTTCGCAGGCGCCGATCCTGTACGCGATCTCGATCCTCGTCGTGTTCCTGTGTCTCGCGGCGCTGTATGAAAGCTGGTCGATCCCGTTCTCGGTGATCATGGTCGTGCCGCTCGGCGTGATCGGTGCGCTGCTCGCGGCCACGATGCGCGGCCTCGAGAACGACGTGTTCTTCCAGGTCGGCCTGCTGACCACCGTGGGCCTGTCCGCGAAGAACGCGATCCTGATCGTCGAGTTCGCGCGCGAACTGCAGCAGACGGAGAAGATGGGGCCGATCGAGGCCGCGCTGGAAGCGGCGCGCCTGCGGCTGCGTCCGATCCTGATGACGTCGCTCGCGTTCATTCTCGGCGTGATGCCGCTCGCGATCAGCAACGGCGCGGGTTCGGCGAGCCAGCACGCGATCGGTACGGGCGTGATCGGCGGGATGATCACGGCGACGTTCCTCGCGATCTTCATGATCCCGATGTTCTTCGTGAAGATCCGCGCGATCTTCAGCGGCGAGAAGGAAGACGTCGACGAGGCGCTGCGTCTGGCTCAGGAGCACTCG---------CACCACGAAGAGAAGCCG---------------------------------GGCAACGGC------------------------------------------------------------------------------------------------------------------------------------------GAC---GAAGGCAACAAGGGACAG---------
>RND4__GCA_000877315.1
ATGGCAAAGTTTTTTATCGATCGCCCGATCTTCGCGTGGGTGATCGCCATCATCCTGATGCTGGCCGGGGTTGCGGCGATCTTCACGCTGCCGATCTCGCAGTATCCGACGATCGCGCCGCCATCGATCCAGATCACCGCGAACTACCCGGGCGCTTCCGCGAAGACGGTGGAAGACACGGTGACGCAGGTGATCGAGCAGCAGATGAGCGGTCTCGACAACTTCCTGTACATGTCGTCGACGAGTGACGATTCGGGCAACGCAACGATCACGCTGACCTTCGCGCCGGGCACCAACGCCGACATCGCGCAGGTCCAGGTGCAGAACAAGCTGTCGCTCGCGACGCCGGTTCTGCCGCAGGTCGTGCAGCAGCTCGGTCTGTCGGTCACGAAGTCGAGCAGCAGCTTCCTGCTGGTGCTCGCCTTCAACTCCGAAGACGGCAGCATGAACAAGTACGACCTCGCGAACTTCGTGGCGTCGCACGTGAAGGATCCGATCAGCCGGCTGAACGGCGTCGGTACCGTCACGCTGTTCGGCTCGCAGTACGCGATGCGGATCTGGCTCGACCCGAACCGCCTGACCAACTACGGCCTCACGCCGGTCGACGTCAGTTCGGCGATCACCGCGCAGAACGTGCAGATCGCGGGCGGCCAGATCGGCGGCACGCCGGCCACGCCGGGCACCGTGCTGCAGGCGACGATCACCGAATCGACGCTGCTGCAGACGCCCGAGCAGTTCGGCAACATCCTGCTGAAGGTCAACCAGGACGGCTCGCAGGTGCGCCTGAAGGACGTCGCGCAGATCGGCCTCGGCGGCGAAAACTACAACTTCGACACGAAGTACAACGGTCAGCCGACCGCGGCACTCGGTATCCAGCTCGCGACCAACGCGAACGCGCTCGCGACCGCGAAGGCCGTGCGCGCGAAGATCGACGAGCTCGCACCGTTCTTCCCGCACGGCCTCGTCGTGAAGTATCCGTACGACACGACGCCGTTCGTGAAGCTGTCGATCGAGGAAGTGGTCAAGACGCTGCTCGAAGGTATCGTGCTCGTGTTCCTCGTGATGTATCTGTTCCTGCAGAACCTGCGGGCGACGATCATCCCGACGATCGCGGTGCCGGTCGTGCTGCTCGGTACGTTCGCGATCATGTCGATGGTCGGCTTCTCGATCAACACGCTGTCGATGTTCGGCCTCGTGCTCGCGATCGGCCTGCTGGTCGACGATGCGATCGTGGTGGTCGAGAACGTCGAGCGCGTGATGGCGGAAGAGGGGCTGTCACCGAAGGAAGCGACCCGCAAGGCGATGGGCCAGATCACCGGCGCACTCGTCGGCGTGGCGCTCGTGCTGTCGGCGGTGTTCGTGCCGGTGGCGTTCTCCGGCGGCTCGGTCGGCGCGATCTATCGTCAGTTCTCGCTGACGATCGTGTCGGCGATGGTGCTGTCGGTGCTGGTCGCGTTGATTCTGACGCCGGCGCTGTGCGCGACGATCCTCAAGCCGATCCCGCAAGGGCATCACGAAGAGAAGAAGGGCTTCTTCGGCTGGTTCAACCGCACGTTCAACAACAGCCGCGACAAGTACCACGTCGGCGTGCACCACGTGATCAAGCGCTCGGGCCGCTGGCTCATCATCTATCTGGTCGTGATCGTCGCGGTCGGGCTGCTGTTCGTGCGCCTGCCGAAGTCGTTCCTGCCCGATGAAGACCAGGGCCTGATGTTCGTGATCGTGCAGACGCCGTCGGGCTCGACGCAGGAAACGACCGCGAAGACGCTCGCGAACATTTCCGACTACCTGTTGAAGGACGAGAAGGAAATCGTCGAATCGGCGTTTACGGTCAACGGCTTCAGCTTCGCGGGTCGCGGCCAGAACTCGGGTCTCGTGTTCGTCCGCCTGAAGGACTACTCGCAGCGTCAGCATGCGAACCAGAAGGTGCAGGCGCTGATCGGCCGGATGTTCGGGCGCTACGGGAGCTACAAGGACGCGCTCGTGATCCCGTTCAACCCGCCGTCGATTCCTGAGCTCGGTACGGCTGCCGGCTTCGACTTCGAGCTGACGGACAACGCCGGTCTCGGCCACGACGCGCTGATGGCCGCACGTAACCAGCTGCTCGGGATGGCATCGAAGGACCCGACGCTGCAGGGTGTGCGTCCGAACGGCCTGAACGATACGCCGCAGTACAAGGTGAACATCGACCGCGAGAAGGCGAATGCGCTCGGCGTGACGGCGGATGCGATCGACCAGACGTTCTCGATCGCCTGGGCGTCGAAGTACGTGAACAACTTCCTCGACACCGACGGCCGGATCAAGAAGGTGTACGTGCAGGCCGATGCGCCGTTCCGGATGACGCCGGAAGACATGAACATCTGGTACGTGCGCAACGGGTCGGGCGGGATGGTGCCGTTCAGCGCGTTCGCGACCGGTCACTGGACGTACGGTTCGCCGAAGCTCGAGCGCTACAACGGTGTGTCGGCGATGGAAATCCAGGGGCAGGCCGCACCGGGCAAGTCGACCGGTCAGGCGATGGCCGCGATGGAAACGCTCGCGAAGAAGCTGCCGGTCGGTATCGGCTATTCGTGGACGGGCCTGTCGTTCCAGGAAATCCAGTCCGGTTCGCAGGCGCCGATCCTGTACGCGATCTCGATCCTCGTCGTGTTCCTGTGTCTCGCGGCGCTGTATGAAAGCTGGTCGATCCCGTTCTCGGTGATCATGGTCGTGCCGCTCGGCGTGATCGGTGCGCTGCTCGCGGCCACGATGCGCGGCCTCGAGAACGACGTGTTCTTCCAGGTCGGCCTGCTGACCACCGTGGGCCTGTCCGCGAAGAACGCGATCCTGATCGTCGAGTTCGCGCGCGAACTGCAGCAGACGGAGAAGATGGGGCCGATCGAGGCCGCGCTGGAAGCGGCGCGCCTGCGGCTGCGTCCGATCCTGATGACGTCGCTCGCGTTCATTCTCGGCGTGATGCCGCTCGCGATCAGCAACGGCGCGGGTTCGGCCAGCCAGCACGCGATCGGTACGGGCGTGATCGGCGGGATGATCACGGCGACGTTCCTCGCGATCTTCATGATCCCGATGTTCTTCGTGAAGATCCGCGCGATCTTCAGCGGCGAGAAGGAAGACGTCGACGAGGCGCTGCGCCTGGCTCAGGAGCACTCG---------CACCACGAAGAGAAGCCG---------------------------------GGCAACGGC------------------------------------------------------------------------------------------------------------------------------------------GAC---GAAGGCAACAAGGGACAG---------
>RND4__GCA_000981305.1
ATGGCAAAGTTTTTTATCGATCGCCCGATCTTCGCGTGGGTGATCGCCATCATCCTGATGCTGGCCGGGGTTGCGGCGATCTTCACGCTGCCGATCTCGCAGTATCCGACGATCGCGCCGCCATCGATCCAGATCACCGCGAACTACCCGGGCGCTTCCGCGAAGACGGTGGAAGACACGGTGACGCAGGTGATCGAGCAGCAGATGAGCGGTCTCGACAACTTCCTGTACATGTCGTCGACGAGTGACGATTCGGGCAACGCAACGATCACGCTGACCTTCGCGCCGGGCACCAACGCCGACATCGCGCAGGTCCAGGTGCAGAACAAGCTGTCGCTCGCGACGCCGGTTCTGCCGCAGGTCGTGCAGCAGCTCGGTCTGTCGGTCACGAAGTCGAGCAGCAGCTTCCTGCTGGTGCTCGCCTTCAACTCCGAAGACGGCAGCATGAACAAGTACGACCTCGCGAACTTCGTGGCGTCGCACGTGAAGGATCCGATCAGCCGGCTGAACGGCGTCGGTACCGTCACGCTGTTCGGCTCGCAGTACGCGATGCGGATCTGGCTCGACCCGAACCGCCTGACCAACTACGGCCTCACGCCGGTCGACGTCAGTTCGGCGATCACCGCGCAGAACGTGCAGATCGCGGGCGGCCAGATCGGCGGCACGCCGGCCACGCCGGGCACCGTGCTGCAGGCGACGATCACCGAATCGACGCTGCTGCAGACGCCCGAGCAGTTCGGCAACATCCTGCTGAAGGTCAACCAGGACGGCTCGCAGGTGCGCCTGAAGGACGTCGCGCAGATCGGCCTCGGCGGCGAAAACTACAACTTCGACACGAAGTACAACGGTCAGCCGACCGCGGCACTCGGTATCCAGCTCGCGACCAACGCGAACGCGCTCGCGACCGCGAAGGCCGTGCGCGCGAAGATCGACGAGCTCGCACCGTTCTTCCCGCACGGCCTCGTCGTGAAGTATCCGTACGACACGACGCCGTTCGTGAAGCTGTCGATCGAGGAAGTGGTCAAGACGCTGCTCGAAGGTATCGTGCTCGTGTTCCTCGTGATGTATCTGTTCCTGCAGAACCTGCGGGCGACGATCATCCCGACGATCGCGGTGCCGGTCGTGCTGCTCGGTACGTTCGCGATCATGTCGATGGTCGGCTTCTCGATCAACACGCTGTCGATGTTCGGCCTCGTGCTCGCGATCGGCCTGCTGGTCGACGATGCGATCGTGGTGGTCGAGAACGTCGAGCGCGTGATGGCGGAAGAGGGGCTGTCACCGAAGGAAGCGACCCGCAAGGCGATGGGCCAGATCACCGGCGCACTCGTCGGCGTGGCGCTCGTGCTGTCGGCGGTGTTCGTGCCGGTGGCGTTCTCCGGCGGCTCGGTCGGCGCGATCTATCGTCAGTTCTCGCTGACGATCGTGTCGGCGATGGTGCTGTCGGTGCTGGTCGCGTTGATTCTGACGCCGGCGCTGTGCGCGACGATCCTCAAGCCGATCCCGCAAGGGCATCACGAAGAGAAGAAGGGCTTCTTCGGCTGGTTCAACCGCACGTTCAACAACAGCCGCGACAAGTACCACGTCGGCGTGCACCACGTGATCAAGCGCTCGGGCCGCTGGCTCATCATCTATCTGGTCGTGATCGTCGCGGTCGGGCTGCTGTTCGTGCGCCTGCCGAAGTCGTTCCTGCCCGATGAAGACCAGGGCCTGATGTTCGTGATCGTGCAGACGCCGTCGGGCTCGACGCAGGAAACGACCGCGAAGACGCTCGCGAACATTTCCGACTACCTGTTGAAGGACGAGAAGGAAATCGTCGAATCGGCGTTTACGGTCAACGGCTTCAGCTTCGCGGGTCGCGGCCAGAACTCGGGTCTCGTGTTCGTCCGCCTGAAGGACTACTCGCAGCGTCAGCATGCGAACCAGAAGGTGCAGGCGCTGATCGGCCGGATGTTCGGGCGCTACGGGAGCTACAAGGACGCGCTCGTGATCCCGTTCAACCCGCCGTCGATTCCTGAGCTCGGTACGGCTGCCGGCTTCGACTTCGAGCTGACGGACAACGCCGGTCTCGGCCACGACGCGCTGATGGCCGCACGTAACCAGCTGCTCGGGATGGCATCGAAGGACCCGACGCTGCAGGGTGTGCGTCCGAACGGCCTGAACGATACGCCGCAGTACAAGGTGAACATCGACCGCGAGAAGGCGAATGCGCTCGGCGTGACGGCGGATGCGATCGACCAGACGTTCTCGATCGCCTGGGCGTCGAAGTACGTGAACAACTTCCTCGACACCGACGGCCGGATCAAGAAGGTGTACGTGCAGGCCGATGCGCCGTTCCGGATGACGCCGGAAGACATGAACATCTGGTACGTGCGCAACGGGTCGGGCGGGATGGTGCCGTTCAGCGCGTTCGCGACCGGTCACTGGACGTACGGTTCGCCGAAGCTCGAGCGCTACAACGGTGTGTCGGCGATGGAAATCCAGGGGCAGGCCGCACCGGGCAAGTCGACCGGTCAGGCGATGGCCGCGATGGAAACGCTCGCGAAGAAGCTGCCGGTCGGTATCGGCTATTCGTGGACGGGCCTGTCGTTCCAGGAAATCCAGTCCGGTTCGCAGGCGCCGATCCTGTACGCGATCTCGATCCTCGTCGTGTTCCTGTGTCTCGCGGCGCTGTATGAAAGCTGGTCGATCCCGTTCTCGGTGATCATGGTCGTGCCGCTCGGCGTGATCGGTGCGCTGCTCGCGGCCACGATGCGCGGCCTCGAGAACGACGTGTTCTTCCAGGTCGGCCTGCTGACCACCGTGGGCCTGTCCGCGAAGAACGCGATCCTGATCGTCGAGTTCGCGCGCGAACTGCAGCAGACGGAGAAGATGGGGCCGATCGAGGCCGCGCTGGAAGCGGCGCGCCTGCGGCTGCGTCCGATCCTGATGACGTCGCTCGCGTTCATTCTCGGCGTGATGCCGCTCGCGATCAGCAACGGCGCGGGTTCGGCCAGCCAGCACGCGATCGGTACGGGCGTGATCGGCGGGATGATCACGGCGACGTTCCTCGCGATCTTCATGATCCCGATGTTCTTCGTGAAGATCCGCGCGATCTTCAGCGGCGAGAAGGAAGACGTCGACGAGGCGCTGCGCCTGGCTCAGGAGCACTCG---------CACCACGAAGAGAAGCCG---------------------------------GGCAACGGC------------------------------------------------------------------------------------------------------------------------------------------GAC---GAAGGCAACAAGGGACAG---------
>RND4__GCA_000014085.1
ATGGCAAAGTTTTTTATCGATCGCCCGATCTTCGCGTGGGTGATCGCCATCATCCTGATGCTGGCCGGGGTTGCGGCGATCTTCACGCTGCCGATCTCGCAGTATCCGACGATCGCGCCGCCATCGATCCAGATCACGGCGAACTATCCGGGCGCTTCCGCGAAGACGGTGGAAGACACGGTGACGCAGGTGATCGAGCAGCAGATGAGCGGTCTCGACAACTTCCTGTACATGTCGTCGACGAGTGACGACTCGGGCAACGCAACGATCACGCTGACCTTCGCGCCGGGCACCAACGCCGACATCGCGCAGGTCCAGGTGCAGAACAAGCTGTCGCTCGCGACGCCGGTTCTGCCGCAGGTCGTGCAGCAGCTCGGTCTGTCGGTCACGAAGTCGAGCAGCAGCTTCCTGCTGGTGCTCGCCTTCAACTCCGAAGACGGCAGCATGAACAAGTACGACCTCGCGAACTTCGTGGCGTCGCACGTGAAGGACCCGATCAGCCGGCTGAACGGCGTCGGTACCGTCACGCTGTTCGGCTCGCAGTACGCGATGCGGATCTGGCTCGACCCGAACCGCCTGACCAACTACGGCCTCACGCCGGTCGACGTCAGCTCGGCGATCACCGCGCAGAACGTGCAGATCGCGGGCGGCCAGATCGGCGGCACGCCGGCCACGCCGGGCACCGTGCTGCAGGCGACGATCACCGAATCGACGCTGCTGCAGACGCCCGAGCAGTTCGGCAACATCCTGCTGAAGGTCAACCAGGACGGCTCGCAGGTTCGCCTGAAGGACGTCGCGCAGATCGGCCTCGGCGGCGAAAACTACAACTTCGACACGAAGTACAACGGTCAGCCGACCGCGGCACTCGGTATCCAGCTCGCGACCAACGCGAACGCGCTCGCGACCGCGAAGGCCGTGCGCGCGAAGATCGACGAGCTCGCACCGTTCTTCCCGCACGGCCTCGTCGTGAAGTATCCGTACGACACGACGCCGTTCGTGAAGCTGTCGATCGAGGAAGTGGTCAAGACGCTGCTCGAAGGTATCGTGCTCGTGTTCCTCGTGATGTATCTGTTCCTGCAGAACCTGCGGGCGACGATCATCCCGACGATCGCGGTGCCGGTCGTGCTGCTCGGTACGTTCGCGATCATGTCGATGGTCGGCTTCTCGATCAACACGCTGTCGATGTTCGGCCTCGTGCTCGCGATCGGCCTGCTGGTCGACGATGCGATCGTGGTGGTCGAGAACGTCGAGCGCGTGATGGCGGAAGAGGGGCTGTCGCCGAAGGAGGCGACCCGCAAGGCGATGGGCCAGATCACCGGCGCACTCGTCGGCGTGGCGCTCGTGCTGTCGGCGGTGTTCGTGCCGGTGGCGTTCTCCGGCGGCTCGGTCGGTGCGATCTATCGTCAATTCTCGCTGACGATCGTGTCGGCGATGGTGCTGTCGGTGCTGGTCGCGTTGATTCTGACGCCGGCACTGTGCGCGACGATCCTCAAGCCGATCCCGCAAGGGCATCACGAGGAGAAGAAGGGCTTCTTCGGCTGGTTCAACCGCACGTTCAACAACAGCCGCGACAAGTACCACGTCGGCGTGCACCACGTGATCAAGCGCTCGGGCCGCTGGCTCATCATCTATCTGGTCGTGATCGTCGCGGTCGGGCTGCTGTTCGTGCGCCTGCCGAAGTCGTTCCTGCCCGATGAAGACCAGGGCCTGATGTTCGTGATCGTGCAGACGCCGTCGGGCTCGACGCAGGAAACGACCGCGAAGACGCTCGCGAACATTTCCGACTACCTGCTGAAGGACGAGAAGGAAATCGTCGAATCGGCGTTCACGGTCAACGGCTTCAGCTTCGCGGGTCGCGGCCAGAACTCGGGTCTCGTGTTCGTGCGCCTGAAGGACTACTCGCAGCGTCAGCATGCGAACCAGAAGGTGCAGGCGCTGATCGGCCGGATGTTCGGGCGTTACGGGAGCTACAAGGACGCGCTCGTGATTCCGTTCAACCCGCCGTCGATTCCCGAACTCGGTACGGCCGCCGGCTTCGACTTCGAGCTGACGGACAACGCCGGTCTCGGCCACGACGCGCTGATGGCGGCACGTAACCAGCTGCTCGGGATGGCGTCGAAGGACCCGACGCTGCAGGGTGTCCGTCCGAACGGCCTGAACGATACGCCGCAGTACAAGGTCAACATCGACCGCGAGAAGGCGAATGCGCTGGGCGTGACGGCGGATGCGATCGACCAGACGTTCTCGATCGCGTGGGCGTCGAAGTACGTGAACAACTTCCTCGACACCGACGGCCGGATCAAGAAGGTGTACGTGCAGGCCGATGCGCCGTTCCGGATGACGCCGGAAGACATGAACATCTGGTACGTGCGCAACGGGTCGGGCGGGATGGTGCCGTTCAGCGCGTTCTCGACCGGTCACTGGACGTACGGTTCGCCGAAGCTCGAGCGCTACAACGGCGTGTCGGCGATGGAAATCCAGGGTCAGGCCGCACCGGGCAAGTCGACCGGTCAGGCGATGGCCGCGATGGAAACGCTCGCGAAGAAGCTGCCGGTCGGCATCGGCTATTCGTGGACGGGGCTGTCGTTCCAGGAAATCCAGTCCGGTTCGCAGGCGCCGATCCTGTACGCGATCTCGATCCTCGTCGTGTTCCTGTGTCTCGCGGCACTGTATGAAAGCTGGTCGATTCCGTTCTCGGTGATCATGGTCGTGCCGCTCGGCGTGATCGGTGCGCTGCTCGCGGCCACGATGCGCGGCCTCGAGAACGACGTGTTCTTCCAGGTCGGCCTGCTGACCACCGTGGGCTTGTCCGCGAAGAACGCGATTCTGATCGTCGAGTTCGCGCGCGAACTGCAGCAGACGGAGAAGATGGGGCCGATCGAGGCTGCGCTGGAAGCAGCGCGCCTGCGGCTGCGTCCGATCCTGATGACGTCGCTCGCGTTCATTCTCGGCGTGATGCCGCTCGCGATCAGCAACGGCGCGGGTTCGGCCAGCCAGCACGCGATCGGTACGGGCGTGATCGGCGGGATGATCACGGCGACGTTCCTCGCGATCTTCATGATCCCGATGTTCTTCGTGAAGATCCGTGCGATCTTCAGCGGCGAGAAGGAAGACGTCGACGAGGCGCTGCGCCTGGCTCAGGAGCACTCG---------CACCACGAAGAGAAGCCG---------------------------------GGCAACGGC------------------------------------------------------------------------------------------------------------------------------------------GAC---GAAGGCAACAAGGGACAG---------
>RND4__GCA_000019505.1
ATGGCAAAGTTTTTTATCGATCGCCCGATCTTCGCGTGGGTGATCGCCATCATCCTGATGCTGGCCGGGGTTGCGGCGATCTTCACGCTGCCGATCTCGCAGTATCCGACGATCGCGCCGCCATCGATCCAGATCACCGCGAACTATCCGGGCGCTTCCGCGAAGACGGTGGAAGACACGGTGACGCAGGTGATCGAGCAGCAGATGAGCGGTCTCGACAACTTCCTGTACATGTCGTCGACGAGTGACGACTCGGGCAACGCAACGATCACGCTGACCTTCGCGCCGGGCACCAACGCCGACATCGCGCAGGTTCAGGTGCAGAACAAGCTGTCGCTCGCGACGCCGGTTCTGCCGCAGGTCGTGCAGCAGCTCGGTCTGTCGGTCACGAAGTCGAGCAGCAGCTTCCTGCTGGTGCTCGCCTTCAACTCCGAAGACGGCAGCATGAACAAGTACGACCTCGCGAACTTCGTGGCGTCGCACGTGAAGGACCCGATCAGCCGGCTGAACGGCGTCGGTACCGTCACGCTGTTCGGCTCGCAGTACGCGATGCGGATCTGGCTCGACCCGAACCGCCTGACCAACTACGGCCTCACGCCGGTCGACGTCAGCTCGGCGATCACCGCGCAGAACGTGCAGATCGCGGGCGGCCAGATCGGCGGCACGCCGGCCACGCCGGGCACCGTGCTGCAGGCGACGATCACCGAATCGACGCTGCTGCAGACGCCGGAGCAGTTCGGCAACATCCTGCTGAAGGTCAACCAGGACGGCTCGCAGGTTCGCCTGAAGGACGTCGCGCAGATCGGCCTCGGCGGCGAAAACTACAACTTCGACACGAAGTACAACGGTCAGCCGACCGCGGCACTCGGTATCCAGCTCGCGACCAACGCGAACGCGCTCGCGACCGCGAAGGCCGTGCGCGCGAAGATCGACGAGCTCGCACCGTTCTTCCCGCACGGCCTCGTCGTGAAGTATCCGTACGACACGACGCCGTTCGTGAAGCTGTCGATCGAGGAAGTGGTCAAGACGCTGCTCGAAGGTATCGTGCTCGTGTTCCTCGTGATGTATCTGTTCCTGCAGAACCTGCGGGCGACGATCATCCCGACGATCGCGGTGCCGGTCGTGCTGCTCGGTACGTTCGCGATCATGTCGATGGTCGGCTTCTCGATCAACACGCTGTCGATGTTCGGCCTCGTGCTCGCGATCGGTCTGCTGGTCGACGATGCGATCGTGGTGGTCGAGAACGTCGAGCGCGTGATGGCGGAAGAGGGGCTGTCGCCGAAGGAGGCGACCCGCAAGGCGATGGGCCAGATCACCGGCGCACTCGTCGGCGTGGCGCTCGTGCTGTCGGCGGTGTTCGTGCCGGTGGCGTTCTCCGGCGGCTCGGTCGGTGCGATCTATCGTCAGTTCTCGCTGACGATCGTGTCGGCGATGGTGCTGTCGGTGCTGGTCGCGTTGATTCTGACGCCGGCCCTGTGCGCGACGATCCTCAAGCCGATCCCGCAAGGGCATCACGAGGAGAAGAAGGGCTTCTTCGGCTGGTTCAACCGCACGTTCAACAACAGCCGCGACAAGTACCACGTCGGCGTGCACCACGTGATCAAGCGCTCGGGCCGCTGGCTCATCATCTATCTGGTCGTGATCGTCGCGGTCGGGCTGCTGTTCGTGCGCCTGCCGAAGTCGTTCCTGCCCGATGAAGACCAGGGCCTGATGTTCGTGATCGTGCAGACGCCGTCGGGCTCGACGCAGGAAACGACCGCGAAGACGCTCGCGAACATTTCCGACTACCTGCTGAAGGACGAGAAGGAAATCGTCGAATCGGCGTTCACGGTCAACGGCTTCAGCTTCGCGGGTCGCGGCCAGAACTCGGGTCTCGTGTTCGTCCGCCTGAAGGACTACTCGCAGCGTCAGCATGCGAACCAGAAGGTGCAGGCGCTGATCGGCCGGATGTTCGGGCGTTACGGGAGCTACAAGGACGCGCTCGTGATCCCGTTCAACCCGCCGTCGATTCCTGAACTCGGTACGGCCGCCGGCTTCGACTTCGAGCTGACGGACAACGCCGGTCTCGGCCACGACGCGCTGATGGCGGCACGTAACCAGCTGCTCGGGATGGCGTCGAAGGACCCGACGCTGCAGGGTGTCCGTCCGAACGGCCTGAACGATACGCCGCAGTACAAGGTCAACATCGACCGCGAGAAGGCGAATGCGCTCGGTGTGACGGCGGATGCGATCGACCAGACGTTCTCGATCGCGTGGGCGTCGAAGTACGTGAACAACTTCCTCGACACCGACGGCCGGATCAAGAAGGTGTACGTGCAGGCCGACGCGCCGTTCCGGATGACGCCGGAAGACATGAACATCTGGTACGTGCGCAACGGGTCGGGCGGGATGGTGCCGTTCAGCGCGTTCTCGACCGGTCACTGGACGTACGGTTCGCCGAAGCTCGAGCGCTACAACGGTGTGTCGGCAATGGAAATCCAGGGTCAGGCCGCACCGGGCAAGTCGACCGGCCAGGCGATGGCCGCGATGGAAACGCTCGCGAAGAAGCTGCCGGTCGGCATCGGCTATTCGTGGACGGGCCTGTCGTTCCAGGAAATCCAGTCCGGTTCGCAGGCGCCGATCCTGTACGCGATCTCGATCCTCGTCGTGTTCCTGTGTCTGGCGGCGCTGTATGAAAGCTGGTCGATTCCGTTCTCGGTGATCATGGTCGTGCCGCTCGGCGTGATCGGTGCGCTGCTCGCGGCCACGATGCGCGGCCTCGAGAACGACGTGTTCTTCCAGGTCGGCCTGCTGACCACCGTGGGCTTGTCCGCGAAGAACGCGATTCTGATCGTCGAGTTCGCGCGCGAACTGCAGCAGACGGAGAAGATGGGGCCGATCGAGGCCGCGCTGGAAGCGGCGCGCCTGCGGCTGCGTCCGATCCTGATGACGTCGCTCGCGTTCATTCTCGGCGTGATGCCGCTCGCGATCAGCAATGGCGCGGGTTCGGCCAGCCAGCACGCGATCGGTACGGGCGTGATCGGCGGGATGATCACGGCGACGTTCCTCGCGATCTTCATGATCCCGATGTTCTTCGTGAAGATCCGTGCGATCTTCAGCGGCGAGAAGGAAGACGTCGACGAGGCGCTGCGCCTGGCTCAGGAGCACTCG---------CACCACGAAGAGAAGCCG---------------------------------GGCAACGGC------------------------------------------------------------------------------------------------------------------------------------------GAC---GAAGGCAACAAGGGACAG---------
>RND4__GCA_000203955.1
ATGGCAAAGTTTTTTATCGATCGCCCGATCTTCGCGTGGGTGATCGCCATCATCCTGATGCTGGCCGGGGTTGCGGCGATCTTCACGCTGCCGATCTCGCAGTATCCGACGATCGCGCCGCCATCGATCCAGATCACGGCGAACTATCCGGGCGCTTCCGCGAAGACGGTGGAAGACACGGTGACGCAGGTGATCGAGCAGCAGATGAGCGGTCTCGACAACTTCCTGTACATGTCGTCGACGAGTGACGACTCGGGCAACGCAACGATCACGCTGACCTTCGCGCCGGGCACCAACGCCGACATCGCGCAGGTCCAGGTGCAGAACAAGCTGTCGCTCGCGACGCCGGTTCTGCCGCAGGTCGTGCAGCAGCTCGGTCTGTCGGTCACGAAGTCGAGCAGCAGCTTCCTGCTGGTGCTCGCCTTCAACTCCGAAGACGGCAGCATGAACAAGTACGACCTCGCGAACTTCGTGGCGTCGCACGTGAAGGACCCGATCAGCCGGCTGAACGGCGTCGGTACCGTCACGCTGTTCGGCTCGCAGTACGCGATGCGGATCTGGCTCGACCCGAACCGCCTGACCAACTACGGCCTCACGCCGGTCGACGTCAGCTCGGCGATCACCGCGCAGAACGTGCAGATCGCGGGCGGCCAGATCGGCGGCACGCCGGCCACGCCGGGCACCGTGCTGCAGGCGACGATCACCGAATCGACGCTGCTGCAGACGCCCGAGCAGTTCGGCAACATCCTGCTGAAGGTCAACCAGGACGGCTCGCAGGTTCGCCTGAAGGACGTCGCGCAGATCGGCCTCGGCGGCGAAAACTACAACTTCGACACGAAGTACAACGGTCAGCCGACCGCGGCACTCGGTATCCAGCTCGCGACCAACGCGAACGCGCTCGCGACCGCGAAGGCCGTGCGCGCGAAGATCGACGAGCTCGCACCGTTCTTCCCGCACGGCCTCGTCGTGAAGTATCCGTACGACACGACGCCGTTCGTGAAGCTGTCGATCGAGGAAGTGGTCAAGACGCTGCTCGAAGGTATCGTGCTCGTGTTCCTCGTGATGTATCTGTTCCTGCAGAACCTGCGGGCGACGATCATCCCGACGATCGCGGTGCCGGTCGTGCTGCTCGGTACGTTCGCGATCATGTCGATGGTCGGCTTCTCGATCAACACGCTGTCGATGTTCGGCCTCGTGCTCGCGATCGGCCTGCTGGTCGACGATGCGATCGTGGTGGTCGAGAACGTCGAGCGCGTGATGGCGGAAGAGGGGCTGTCGCCGAAGGAGGCGACCCGCAAGGCGATGGGCCAGATCACCGGCGCACTCGTCGGCGTGGCGCTCGTGCTGTCGGCGGTGTTCGTGCCGGTGGCGTTCTCCGGCGGCTCGGTCGGTGCGATCTATCGTCAATTCTCGCTGACGATCGTGTCGGCGATGGTGCTGTCGGTGCTGGTCGCGTTGATTCTGACGCCGGCACTGTGCGCGACGATCCTCAAGCCGATCCCGCAAGGGCATCACGAGGAGAAGAAGGGCTTCTTCGGCTGGTTCAACCGCACGTTCAACAACAGCCGCGACAAGTACCACGTCGGCGTGCACCACGTGATCAAGCGCTCGGGCCGCTGGCTCATCATCTATCTGGTCGTGATCGTCGCGGTCGGGCTGCTGTTCGTGCGCCTGCCGAAGTCGTTCCTGCCCGATGAAGACCAGGGCCTGATGTTCGTGATCGTGCAGACGCCGTCGGGCTCGACGCAGGAAACGACCGCGAAGACGCTCGCGAACATTTCCGACTACCTGCTGAAGGACGAGAAGGAAATCGTCGAATCGGCGTTCACGGTCAACGGCTTCAGCTTCGCGGGTCGCGGCCAGAACTCGGGTCTCGTGTTCGTGCGCCTGAAGGACTACTCGCAGCGTCAGCATGCGAACCAGAAGGTGCAGGCGCTGATCGGCCGGATGTTCGGGCGTTACGGGAGCTACAAGGACGCGCTCGTGATTCCGTTCAACCCGCCGTCGATTCCCGAACTCGGTACGGCCGCCGGCTTCGACTTCGAGCTGACGGACAACGCCGGTCTCGGCCACGACGCGCTGATGGCGGCACGTAACCAGCTGCTCGGGATGGCGTCGAAGGACCCGACGCTGCAGGGTGTCCGTCCGAACGGCCTGAACGATACGCCGCAGTACAAGGTCAACATCGACCGCGAGAAGGCGAATGCGCTGGGCGTGACGGCGGATGCGATCGACCAGACGTTCTCGATCGCGTGGGCGTCGAAGTACGTGAACAACTTCCTCGACACCGACGGCCGGATCAAGAAGGTGTACGTGCAGGCCGATGCGCCGTTCCGGATGACGCCGGAAGACATGAACATCTGGTACGTGCGCAACGGGTCGGGCGGGATGGTGCCGTTCAGCGCGTTCTCGACCGGTCACTGGACGTACGGTTCGCCGAAGCTCGAGCGCTACAACGGCGTGTCGGCGATGGAAATCCAGGGTCAGGCCGCACCGGGCAAGTCGACCGGTCAGGCGATGGCCGCGATGGAAACGCTCGCGAAGAAGCTGCCGGTCGGCATCGGCTATTCGTGGACGGGGCTGTCGTTCCAGGAAATCCAGTCCGGTTCGCAGGCGCCGATCCTGTACGCGATCTCGATCCTCGTCGTGTTCCTGTGTCTCGCGGCACTGTATGAAAGCTGGTCGATTCCGTTCTCGGTGATCATGGTCGTGCCGCTCGGCGTGATCGGTGCGCTGCTCGCGGCCACGATGCGCGGCCTCGAGAACGACGTGTTCTTCCAGGTCGGCCTGCTGACCACCGTGGGCTTGTCCGCGAAGAACGCGATTCTGATCGTCGAGTTCGCGCGCGAACTGCAGCAGACGGAGAAGATGGGGCCGATCGAGGCTGCGCTGGAAGCAGCGCGCCTGCGGCTGCGTCCGATCCTGATGACGTCGCTCGCGTTCATTCTCGGCGTGATGCCGCTCGCGATCAGCAACGGCGCGGGTTCGGCCAGCCAGCACGCGATCGGTACGGGCGTGATCGGCGGGATGATCACGGCGACGTTCCTCGCGATCTTCATGATCCCGATGTTCTTCGTGAAGATCCGTGCGATCTTCAGCGGCGAGAAGGAAGACGTCGACGAGGCGCTGCGCCTGGCTCAGGAGCACTCG---------CACCACGAAGAGAAGCCG---------------------------------GGCAACGGC------------------------------------------------------------------------------------------------------------------------------------------GAC---GAAGGCAACAAGGGACAG---------
>RND4__GCA_001524815.1
ATGGCAAAGTTTTTTATCGATCGCCCGATCTTCGCGTGGGTGATCGCCATCATCCTGATGCTGGCCGGGGTTGCGGCGATCTTCACGCTGCCGATCTCGCAGTATCCGACGATCGCGCCGCCATCGATCCAGATCACCGCGAACTACCCGGGCGCTTCCGCGAAGACGGTGGAAGACACGGTGACGCAGGTGATCGAGCAGCAGATGAGCGGTCTCGACAACTTCCTGTACATGTCGTCGACGAGTGACGACTCGGGCAACGCGACGATCACGCTGACCTTCGCGCCGGGCACCAACGCCGACATCGCGCAGGTGCAGGTGCAGAACAAGCTGTCGCTCGCGACGCCGGTTCTGCCGCAGGTCGTGCAGCAGCTCGGTCTGTCGGTCACGAAGTCGAGCAGCAGCTTCCTGCTGGTGCTCGCCTTCAACTCCGAAGACGGCAGCATGAACAAGTACGACCTCGCGAACTTCGTGGCGTCGCACGTGAAGGATCCGATCAGCCGGCTGAACGGCGTCGGTACCGTCACGCTGTTCGGCTCGCAGTACGCGATGCGGATCTGGCTCGACCCGAACCGCCTGACCAACTACGGCCTCACGCCGGTCGACGTCAGCTCGGCGATCACCGCGCAGAACGTGCAGATCGCGGGCGGCCAGATCGGCGGCACGCCGGCGAAGCCGGGCACCGTGCTGCAGGCGACGATCACCGAATCGACGCTGCTGCAGACGCCCGAGCAGTTCGGCAACATCCTGCTGAAGGTCAACCAGGACGGCTCGCAGGTTCGCCTGAAGGACGTCGCGCAGATCGGCCTCGGCGGCGAAAACTACAACTTCGACACGAAGTACAACGGTCAGCCGACCGCGGCACTCGGTATCCAACTCGCGACCAACGCGAACGCCCTCGCGACCGCGAAGGCCGTGCGCGCGAAGATCGACGAGCTCGCACCGTTCTTCCCGCACGGCCTCGTCGTGAAGTATCCGTACGACACGACGCCGTTCGTGAAGCTGTCGATCGAGGAAGTGGTCAAGACGCTGCTCGAAGGTATCGTGCTCGTGTTCCTCGTGATGTATCTGTTCCTGCAGAACCTGCGCGCGACGATCATCCCGACGATCGCGGTGCCGGTCGTGCTGCTCGGCACGTTCGCGATCATGTCGATGGTCGGCTTCTCGATCAACACGCTGTCGATGTTCGGTCTCGTGCTCGCGATCGGCCTGCTGGTCGACGACGCGATCGTGGTGGTCGAGAACGTCGAGCGCGTGATGGCGGAAGAGGGGTTGTCGCCGAAGGAGGCGACCCGCAAGGCGATGGGGCAGATCACCGGCGCACTCGTCGGCGTGGCGCTCGTGCTGTCGGCGGTGTTCGTGCCGGTGGCGTTCTCCGGCGGCTCGGTCGGCGCGATCTATCGTCAGTTCTCGCTGACGATCGTGTCGGCGATGGTGCTGTCGGTGCTGGTTGCGTTGATTCTGACGCCGGCGCTGTGCGCGACGATCCTCAAGCCGATCCCGCAAGGGCATCACGAAGAGAAGAAGGGCTTCTTCGGCTGGTTCAACCGCACGTTCAACAACAGCCGCGACAAGTACCACGTCGGCGTGCACCACGTGATCAAGCGCTCGGGCCGCTGGCTCATCATCTATCTGGTCGTGATCGTCGCGGTCGGCCTGCTGTTCGTGCGCCTGCCGAAGTCGTTCCTGCCCGATGAGGACCAGGGCCTGATGTTCGTGATCGTGCAGACGCCGTCCGGCTCCACGCAGGAAACGACCGCGAAGACGCTCGCGAACATTTCCGACTACCTGCTGAAGGACGAGAAGGAAATCGTCGAATCGGCGTTCACGGTCAACGGCTTCAGCTTCGCGGGCCGCGGCCAGAACTCGGGCCTCGTGTTCGTCCGCCTGAAGGATTACGCGCAGCGTCAGCATGCGAACCAGAAGGTGCAGGCGCTGATCGGCCGGATGTTCGGGCGTTACGCGGGCTACAAGGACGCGCTCGTGATTCCGTTCAACCCGCCGTCGATTCCGGAGCTCGGTACCGCTGCCGGCTTCGACTTCGAGCTGACGGACAACGCCGGTCTTGGCCACGACGCGTTGATGGCCGCGCGTAACCAGTTGCTCGGGATGGCGTCGAAGGATCCGACGCTGCAGGGTGTCCGTCCGAACGGCCTGAACGACACGCCGCAGTACAAGGTCGACATCGACCGCGAGAAGGCGAATGCGCTGGGCGTGACCGCGGATGCGATCGACCAGACGTTCTCGATCGCATGGGCGTCGAAGTACGTGAACAACTTCCTCGATACCGACGGCCGGATCAAGAAGGTGTACGTGCAGGCAGACGCGCCGTTCCGGATGACGCCGGAAGACATGAACATCTGGTACGTGCGCAACGGGTCGGGCGGGATGGTGCCGTTCAGCGCGTTCGCGACCGGTCACTGGACGTACGGTTCGCCGAAGCTCGAGCGCTACAACGGCGTGTCGGCGATGGAAATCCAGGGGCAGGCCGCACCGGGCAAGTCGACCGGTCAGGCGATGGCCGCGATGGAAACGATCGCGAAGAAGCTGCCGGTCGGTATCGGCTATTCGTGGACGGGCCTGTCGTTCCAGGAAATCCAGTCCGGTTCGCAGGCGCCGATCCTGTACGCGATCTCGATCCTCGTCGTGTTCCTGTGTCTCGCGGCGCTGTATGAAAGCTGGTCGATCCCGTTCTCGGTGATCATGGTCGTGCCGCTCGGCGTGATCGGTGCGCTGCTCGCGGCCACGATGCGCGGCCTCGAGAACGACGTGTTCTTCCAGGTCGGCCTGCTGACGACCGTGGGCTTGTCCGCGAAGAACGCGATCCTGATCGTCGAGTTCGCGCGCGAGCTGCAGCAGTCGGAGAAGATGGGGCCGATCGAGGCCGCGCTGGAAGCGGCGCGCCTGCGGCTGCGTCCGATCCTGATGACGTCGCTCGCGTTCATTCTCGGCGTGCTGCCGCTCGCGATCAGCAACGGCGCGGGCTCGGCGAGCCAGCACGCGATCGGCACGGGCGTGATCGGCGGGATGATCACGGCGACGTTCCTCGCGATCTTCATGATCCCGATGTTCTTCGTGAAGATCCGTGCGATCTTCAGCGGCGAGAAGGAAGACGTCGACGAGGCGCTGCGCCTGGCTCAGGAGCACTCG---------CACCACGAAGAGAAGCCG---------------------------------GGCAACGGC------------------------------------------------------------------------------------------------------------------------------------------GAC---GAAGGCAACAAGGGACAG---------
>RND4__GCA_001530695.1
ATGGCAAAGTTTTTTATCGATCGCCCGATCTTCGCGTGGGTGATCGCCATCATCCTGATGCTGGCCGGGGTTGCGGCGATCTTCACGCTGCCGATCTCGCAGTATCCGACGATCGCGCCGCCATCGATCCAGATCACCGCGAACTACCCGGGCGCTTCCGCGAAGACGGTGGAAGACACGGTGACGCAGGTGATCGAGCAGCAGATGAGCGGTCTCGACAACTTCCTGTACATGTCGTCGACGAGTGACGACTCGGGCAACGCGACGATCACGCTGACCTTCGCGCCGGGCACCAACGCCGACATCGCGCAGGTGCAGGTGCAGAACAAGCTGTCGCTCGCGACGCCGGTTCTGCCGCAGGTCGTGCAGCAGCTCGGTCTGTCGGTCACGAAGTCGAGCAGCAGCTTCCTGCTGGTGCTCGCCTTCAACTCCGAAGACGGCAGCATGAACAAGTACGACCTCGCGAACTTCGTGGCGTCGCACGTGAAGGATCCGATCAGCCGGCTGAACGGCGTCGGTACCGTCACGCTGTTCGGCTCGCAGTACGCGATGCGGATCTGGCTCGACCCGAACCGCCTGACCAACTACGGCCTCACGCCGGTCGACGTCAGCTCGGCGATCACCGCGCAGAACGTGCAGATCGCGGGCGGCCAGATCGGCGGCACGCCGGCGAAGCCGGGCACCGTGCTGCAGGCGACGATCACCGAATCGACGCTGCTGCAGACGCCCGAGCAGTTCGGCAACATCCTGCTGAAGGTCAACCAGGACGGCTCGCAGGTTCGCCTGAAGGACGTCGCGCAGATCGGCCTCGGCGGCGAAAACTACAACTTCGACACGAAGTACAACGGTCAGCCGACCGCGGCACTCGGTATCCAACTCGCGACCAACGCGAACGCCCTCGCGACCGCGAAGGCCGTGCGCGCGAAGATCGACGAGCTCGCACCGTTCTTCCCGCACGGCCTCGTCGTGAAGTATCCGTACGACACGACGCCGTTCGTGAAGCTGTCGATCGAGGAAGTGGTCAAGACGCTGCTCGAAGGTATCGTGCTCGTGTTCCTCGTGATGTATCTGTTCCTGCAGAACCTGCGCGCGACGATCATCCCGACGATCGCGGTGCCGGTCGTGCTGCTCGGCACGTTCGCGATCATGTCGATGGTCGGCTTCTCGATCAACACGCTGTCGATGTTCGGTCTCGTGCTCGCGATCGGCCTGCTGGTCGACGACGCGATCGTGGTGGTCGAGAACGTCGAGCGCGTGATGGCGGAAGAGGGGTTGTCGCCGAAGGAGGCGACCCGCAAGGCGATGGGGCAGATCACCGGCGCACTCGTCGGCGTGGCGCTCGTGCTGTCGGCGGTGTTCGTGCCGGTGGCGTTCTCCGGCGGCTCGGTCGGCGCGATCTATCGTCAGTTCTCGCTGACGATCGTGTCGGCGATGGTGCTGTCGGTGCTGGTTGCGTTGATTCTGACGCCGGCGCTGTGCGCGACGATCCTCAAGCCGATCCCGCAAGGGCATCACGAAGAGAAGAAGGGCTTCTTCGGCTGGTTCAACCGCACGTTCAACAACAGCCGCGACAAGTACCACGTCGGCGTGCACCACGTGATCAAGCGCTCGGGCCGCTGGCTCATCATCTATCTGGTCGTGATCGTCGCGGTCGGCCTGCTGTTCGTGCGCCTGCCGAAGTCGTTCCTGCCCGATGAGGACCAGGGCCTGATGTTCGTGATCGTGCAGACGCCGTCCGGCTCCACGCAGGAAACGACCGCGAAGACGCTCGCGAACATTTCCGACTACCTGCTGAAGGACGAGAAGGAAATCGTCGAATCGGCGTTCACGGTCAACGGCTTCAGCTTCGCGGGCCGCGGCCAGAACTCGGGCCTCGTGTTCGTCCGCCTGAAGGATTACGCGCAGCGTCAGCATGCGAACCAGAAGGTGCAGGCGCTGATCGGCCGGATGTTCGGGCGTTACGCGGGCTACAAGGACGCGCTCGTGATTCCGTTCAACCCGCCGTCGATTCCGGAGCTCGGTACCGCTGCCGGCTTCGACTTCGAGCTGACGGACAACGCCGGTCTTGGCCACGACGCGTTGATGGCCGCGCGTAACCAGTTGCTCGGGATGGCGTCGAAGGATCCGACGCTGCAGGGTGTCCGTCCGAACGGCCTGAACGACACGCCGCAGTACAAGGTCGACATCGACCGCGAGAAGGCGAATGCGCTGGGCGTGACCGCGGATGCGATCGACCAGACGTTCTCGATCGCATGGGCGTCGAAGTACGTGAACAACTTCCTCGATACCGACGGCCGGATCAAGAAGGTGTACGTGCAGGCAGACGCGCCGTTCCGGATGACGCCGGAAGACATGAACATCTGGTACGTGCGCAACGGGTCGGGCGGGATGGTGCCGTTCAGCGCGTTCGCGACCGGTCACTGGACGTACGGTTCGCCGAAGCTCGAGCGCTACAACGGCGTGTCGGCGATGGAAATCCAGGGGCAGGCCGCACCGGGCAAGTCGACCGGTCAGGCGATGGCCGCGATGGAAACGATCGCGAAGAAGCTGCCGGTCGGTATCGGCTATTCGTGGACGGGCCTGTCGTTCCAGGAAATCCAGTCCGGTTCGCAGGCGCCGATCCTGTACGCGATCTCGATCCTCGTCGTGTTCCTGTGTCTCGCGGCGCTGTATGAAAGCTGGTCGATCCCGTTCTCGGTGATCATGGTCGTGCCGCTCGGCGTGATCGGTGCGCTGCTCGCGGCCACGATGCGCGGCCTCGAGAACGACGTGTTCTTCCAGGTCGGCCTGCTGACGACCGTGGGCTTGTCCGCGAAGAACGCGATCCTGATCGTCGAGTTCGCGCGCGAGCTGCAGCAGTCGGAGAAGATGGGGCCGATCGAGGCCGCGCTGGAAGCGGCGCGCCTGCGGCTGCGTCCGATCCTGATGACGTCGCTCGCGTTCATTCTCGGCGTGCTGCCGCTCGCGATCAGCAACGGCGCGGGCTCGGCGAGCCAGCACGCGATCGGCACGGGCGTGATCGGCGGGATGATCACGGCGACGTTCCTCGCGATCTTCATGATCCCGATGTTCTTCGTGAAGATCCGTGCGATCTTCAGCGGCGAGAAGGAAGACGTCGACGAGGCGCTGCGCCTGGCTCAGGAGCACTCG---------CACCACGAAGAGAAGCCG---------------------------------GGCAACGGC------------------------------------------------------------------------------------------------------------------------------------------GAC---GAAGGCAACAAGGGACAG---------
>RND4__GCA_001547525.1
ATGGCAAAGTTTTTTATCGATCGCCCGATCTTCGCGTGGGTGATCGCCATCATCCTGATGCTGGCCGGGGTTGCGGCGATCTTCACGCTGCCGATCTCGCAGTATCCGACGATCGCGCCGCCATCGATCCAGATCACCGCGAACTACCCGGGCGCTTCCGCGAAGACGGTGGAAGACACGGTGACGCAGGTGATCGAGCAGCAGATGAGCGGTCTCGACAACTTCCTGTACATGTCGTCGACGAGTGACGACTCGGGCAACGCAACGATCACGCTGACCTTCGCGCCGGGCACCAACGCCGACATCGCGCAGGTTCAGGTGCAGAACAAGCTGTCGCTCGCGACGCCGGTTCTGCCGCAGGTCGTGCAGCAGCTCGGTCTGTCGGTCACGAAGTCGAGCAGCAGCTTCCTGCTGGTGCTCGCCTTCAACTCCGAAGACGGCAGCATGAACAAGTACGACCTCGCGAACTTCGTGGCGTCGCACGTGAAGGATCCGATCAGCCGGCTGAACGGCGTCGGTACCGTCACGCTGTTCGGCTCGCAGTACGCGATGCGGATCTGGCTCGACCCGAACCGCCTGACCAACTACGGCCTCACGCCGGTCGACGTCAGCTCGGCGATCACCGCGCAGAACGTGCAGATCGCGGGCGGCCAGATCGGTGGCACGCCGGCGAAGCCGGGCACCGTGCTGCAGGCGACGATCACCGAATCGACGCTGCTGCAGACGCCCGAGCAGTTCGGCAACATCCTGCTGAAGGTCAACCAGGACGGCTCGCAGGTTCGCCTGAAGGACGTCGCGCAGATCGGCCTCGGCGGCGAAAACTACAACTTCGACACGAAGTACAACGGTCAGCCGACCGCGGCACTCGGTATCCAGCTCGCGACCAACGCGAACGCCCTCGCGACCGCGAAGGCCGTGCGCGCGAAGATCGACGAGCTCGCACCGTTCTTCCCGCACGGCCTCGTCGTGAAGTATCCGTACGACACGACGCCGTTCGTGAAGCTGTCGATCGAGGAAGTGGTCAAGACGCTGCTCGAAGGTATCGTGCTCGTGTTCCTCGTGATGTATCTGTTCCTGCAGAACCTGCGGGCGACGATCATCCCGACGATCGCGGTGCCGGTCGTGCTGCTCGGCACGTTCGCGATCATGTCGATGGTCGGCTTCTCGATCAACACGCTGTCGATGTTCGGTCTCGTGCTCGCGATCGGCCTGCTGGTCGACGATGCGATCGTGGTGGTCGAGAACGTCGAGCGCGTGATGGCGGAGGAGGGGCTGTCGCCGAAGGAGGCGACCCGCAAGGCGATGGGGCAGATCACCGGCGCACTCGTCGGCGTGGCGCTCGTGCTGTCGGCGGTGTTCGTGCCGGTGGCGTTCTCCGGCGGCTCGGTCGGCGCGATCTATCGTCAGTTCTCGCTGACGATCGTGTCGGCGATGGTGCTGTCGGTGCTGGTCGCGTTGATTCTGACGCCGGCGCTGTGCGCGACGATCCTCAAGCCGATCCCGCAAGGGCATCACGAAGAGAAGAAGGGCTTCTTCGGCTGGTTCAACCGCACGTTCAACAACAGCCGCGACAAGTACCACGTCGGCGTGCACCACGTGATCAAGCGCTCGGGCCGCTGGCTCATCATCTATCTGGTCGTGATCGTCGCGGTCGGCCTGCTGTTCGTGCGCCTGCCGAAGTCGTTCCTGCCCGATGAGGACCAGGGCCTGATGTTCGTGATCGTGCAGACGCCGTCGGGCTCCACGCAGGAAACGACCGCGAAGACGCTCGCGAACATTTCCGACTACCTGCTGAAGGACGAGAAGGAAATCGTCGAATCGGCGTTCACCGTCAACGGCTTCAGCTTTGCGGGCCGCGGCCAGAACTCGGGTCTCGTGTTCGTCCGCCTGAAGGATTACGCGCAGCGTCAGCATGCGAACCAGAAGGTGCAGGCGCTGATCGGCCGGATGTTCGGGCGTTACGCGAGCTACAAGGACGCGCTCGTGATTCCGTTCAACCCGCCGTCGATTCCGGAACTCGGTACCGCTGCCGGTTTCGACTTCGAGCTGACGGACAACGCCGGTCTCGGCCACGACGCGCTGATGGCCGCGCGTAACCAGTTGCTCGGGATGGCGTCGAAGGATCCGACGCTGCAGGGTGTCCGTCCGAACGGCCTGAACGATACGCCGCAGTACAAGGTCAATATCGACCGCGAGAAGGCGAATGCGCTGGGCGTGACGGCGGATGCGATCGACCAGACGTTCTCGATCGCGTGGGCGTCGAAGTACGTGAACAACTTCCTCGACACCGACGGCCGGATCAAGAAGGTGTACGTGCAGGCCGACGCGCCGTTCCGGATGACGCCGGAAGACATGAACATCTGGTACGTGCGCAACGGGTCGGGCGGGATGGTGCCGTTCAGCGCGTTCTCGACCGGTCACTGGACGTACGGTTCGCCGAAGCTCGAGCGCTACAACGGCGTGTCGGCGATGGAAATCCAGGGGCAGGCCGCACCGGGCAAGTCGACCGGTCAGGCGATGGCCGCGATGGAAACGCTCGCGAAGAAGCTGCCGGTCGGTATCGGCTATTCGTGGACGGGCCTGTCGTTCCAGGAAATCCAGTCGGGCTCGCAGGCGCCGATCCTGTACGCGATCTCGATCCTCGTCGTGTTCCTGTGTCTCGCGGCGCTGTATGAAAGCTGGTCGATCCCGTTCTCGGTGATCATGGTCGTGCCGCTCGGCGTGATCGGTGCGCTGCTCGCGGCCACGATGCGCGGCCTCGAGAACGACGTGTTCTTCCAGGTCGGCCTGCTGACGACCGTGGGCTTGTCCGCGAAGAACGCGATCCTGATCGTCGAGTTCGCGCGCGAGCTGCAGCAGTCGGAGAAGATGGGGCCGATCGAGGCCGCGCTGGAAGCGGCGCGCCTGCGGCTGCGTCCGATCCTGATGACGTCGCTCGCGTTCATTCTCGGCGTGCTGCCGCTCGCGATCAGCAACGGCGCGGGCTCGGCGAGCCAGCACGCGATCGGCACGGGCGTGATCGGCGGAATGATCACGGCGACGTTCCTCGCGATCTTCATGATCCCGATGTTCTTCGTGAAGATCCGTGCGATCTTCAGCGGCGAGAAGGAAGACGTCGACGAGGCGCTGCGCCTGGCTCAGGAGCACTCG---------CACCACGAAGAGAAGCCG---------------------------------GGCAACGGC------------------------------------------------------------------------------------------------------------------------------------------GAC---GAAGGCAACAAGGGACAG---------
>RND4__GCA_000292915.1
ATGGCAAAGTTTTTTATCGATCGCCCGATCTTCGCGTGGGTGATCGCCATCATCCTGATGCTGGCCGGGGTTGCGGCGATCTTCACGCTGCCGATCTCGCAGTATCCGACGATCGCGCCGCCATCGATCCAGATCACCGCGAACTACCCGGGCGCTTCCGCGAAGACGGTGGAAGACACGGTGACGCAGGTGATCGAGCAGCAGATGAGCGGTCTCGACAACTTCCTGTACATGTCGTCGACGAGTGACGACTCGGGCAACGCGACCATCACGCTGACGTTCGCGCCGGGTACCAACGCCGACATCGCGCAGGTTCAGGTCCAGAACAAGCTGTCGCTCGCGACGCCGATTCTGCCGCAGGTCGTGCAGCAGCTCGGCCTGTCGGTGACGAAGTCGAGCAGCAGCTTCCTGCTGGTGCTCGCCTTCAACTCCGAAGACGGCAGCATGAACAAGTACGACCTCGCGAACTTCGTGGCGTCGCACGTGAAGGACCCGATCAGCCGGTTGAACGGCGTCGGTACCGTCACGCTGTTCGGCTCGCAGTACGCGATGCGGATCTGGCTCGACCCGAACCGCCTGACGAACTACGGCCTCACGCCGGTCGACGTGACGAGCGCGATCACCGCACAGAACGTGCAGATCGCGGGCGGCCAGATCGGCGGCACGCCGGCCAAGCCGGGCACCGTGCTGCAGGCGACGATCACCGAATCGACGCTGCTGCAGACGCCCGAGCAGTTCGGCAACATCCTGCTGAAGGTCAACCAGGACGGCTCGCAGGTTCGCCTGAAGGACGTCGCGCAGATCGGCCTCGGCGGTGAAAACTACAACTTCGACACGAAGTACAACGGTCAGCCGACCGCGGCACTCGGTATCCAGCTCGCGACCAACGCGAACGCGCTTGCGACCGCGAAGGCCGTGCGCGCGAAGATCGACGAGCTCGCACCGTTCTTCCCGCACGGCCTCGTCGTGAAGTATCCGTACGACACGACGCCGTTCGTGAAGCTGTCGATCGAGGAAGTGGTCAAGACGCTGCTCGAAGGTATCGTGCTCGTGTTCCTCGTGATGTATCTGTTCCTGCAGAACCTGCGGGCGACGATCATCCCGACGATCGCGGTGCCGGTGGTGCTGCTCGGCACGTTCGCGATCATGTCGATGGTGGGCTTCTCGATCAACACGCTGTCGATGTTCGGCCTCGTGCTCGCAATCGGCCTGCTGGTGGACGATGCGATCGTGGTGGTCGAGAACGTCGAGCGCGTGATGGCGGAAGAGGGGCTGTCACCGAAGGAGGCGACCCGCAAGGCGATGGGCCAGATCACCGGCGCACTGGTCGGCGTGGCGCTCGTGCTGTCGGCGGTGTTCGTGCCGGTCGCGTTCTCCGGCGGTTCGGTCGGCGCGATCTATCGTCAGTTCTCGCTGACGATCGTGTCGGCGATGGTGCTGTCCGTGCTGGTCGCGTTGATTCTGACGCCCGCACTGTGCGCGACGATCCTCAAGCCGATCCCGCAAGGGCATCACGAAGAGAAGAAGGGCTTCTTCGGCTGGTTCAATCGCACGTTCAACAACAGCCGCGACAAGTATCACGTCGGCGTGCACCACGTGATCAAGCGGTCGGGTCGCTGGCTCATCATCTACCTGGTCGTGATCGTCGCGGTCGGCCTGCTGTTCGTGCGCCTGCCGAAGTCGTTCCTGCCCGATGAAGACCAGGGCCTGATGTTCGTGATCGTGCAGACGCCGTCGGGCTCGACGCAGGAAACGACCGCGCGGACGCTCGCGAACATTTCCGACTACCTGCTGAAGGACGAGAAGGAAATCGTCGAATCCGCGTTCACGGTCAACGGCTTCAGCTTCGCCGGCCGCGGCCAGAACTCCGGCCTGGTGTTCGTGCGCCTGAAGGACTACTCGCAGCGTCAGCACGCGAACCAGAAGGTGCAGGCGCTGATCGGCCGGATGTTCGGGCGCTATTCGGGCTACAAGGACGCGATCGTGATCCCGTTCAACCCGCCGTCGATTCCGGAACTCGGCACCGCCGCCGGCTTCGACTTCGAGCTGACGGACAACGCCGGTCTCGGCCACGACGCGCTGATGGCCGCACGTAACCAGCTGCTCGGGATGGCCTCGAAGGATCCGACGCTGCAGGGTGTGCGTCCGAACGGGCTGAACGACACGCCGCAGTACAAGGTCGACATCGATCGCGAGAAGGCGAACGCGCTCGGCGTGACAGCGGATGCGATCGACCAGACGTTCTCGATCGCGTGGGCGTCGAAGTACGTGAACAACTTCCTCGACACCGACGGCCGGATCAAGAAGGTGTACGTGCAGTCGGATGCGCCGTTCCGGATGACGCCGGAAGACATGAACATCTGGTACGTGCGCAACGGCTCGGGCGGGATGGTGCCGTTCAGCGCGTTCGCGACCGGTCACTGGACCTACGGTTCGCCGAAGCTGGAGCGCTACAACGGCGTGTCGGCAATGGAAATCCAGGGTCAGGCCGCACCGGGCAAGTCGACCGGTCAGGCGATGACCGCGATGGAAGGGCTCGCGAAGAAGCTGCCGGTCGGTATCGGCTATTCGTGGACCGGCCTGTCGTTCCAGGAAATCCAGTCGGGCTCGCAGGCGCCGATCCTGTACGCGATCTCGATCCTCGTCGTGTTCCTGTGTCTGGCCGCACTGTATGAAAGCTGGTCGATCCCGTTCTCGGTGATCATGGTGGTGCCGCTCGGCGTGATCGGCGCACTGCTCGCGGCGACGATGCGCGGCCTCGAGAACGACGTGTTCTTCCAGGTCGGCCTGTTGACCACGGTGGGCTTGTCCGCGAAGAACGCGATCCTGATCGTCGAATTCGCGCGCGAGTTGCAGCAGACGGAAAAGATGGGGCCGATCGAGGCCGCGCTGGAAGCAGCGCGCCTGCGGCTGCGTCCGATCCTGATGACGTCGCTCGCGTTCATTCTCGGCGTGATGCCGCTCGCGATCAGCAACGGCGCGGGTTCGGCCAGCCAGCACGCGATCGGTACCGGCGTGATCGGCGGGATGATCACGGCGACGTTCCTCGCGATCTTCATGATCCCGATGTTCTTCGTGAAGATCCGCGGGATCTTCAGCGGCGAGAAGGAAGACGTCGACGAGGCACTGCGCCTGGCTCAGGAGCACTCG---------CACCACGAAGAGAAGCCG---------------------------------GGCAACGGC------------------------------------------------------------------------------------------------------------------------------------------GAC---CAAGGCAACAAGGGACAG---------
>RND4__GCA_000473485.1
ATGGCAAAGTTTTTTATCGATCGCCCGATCTTCGCGTGGGTGATCGCCATCATCCTGATGCTGGCCGGGGTTGCGGCGATCTTCACGCTGCCGATCTCGCAGTATCCGACGATCGCACCGCCATCGATCCAGATCACCGCGAACTACCCGGGCGCTTCCGCGAAGACGGTGGAAGACACGGTGACGCAGGTGATCGAGCAGCAGATGAGCGGTCTCGACAACTTCCTGTACATGTCGTCGACCAGTGACGACTCGGGCAACGCGACGATCACGCTGACTTTCGCGCCGGGTACCAACGCCGACATCGCGCAGGTCCAGGTGCAGAACAAGCTGTCGCTCGCGACGCCGATCCTGCCGCAGGTCGTGCAGCAGCTCGGCCTCTCGGTGACGAAGTCGAGCAGCAGCTTCCTGCTGGTGCTCGCCTTCAACTCCGAAGACGGCAGCATGAACAAGTACGACCTCGCGAACTTCGTGGCGTCGCACGTGAAGGATCCGATCAGCCGGTTGAACGGCGTCGGTACCGTCACGCTGTTCGGCTCGCAGTACGCGATGCGGATCTGGCTCGACCCGAACCGCCTGACGAACTACGGCCTCACGCCGGTCGACGTCAGCTCCGCGATCACCGCGCAGAACGTGCAGATCGCAGGCGGCCAGATCGGCGGCACGCCGGCGAAGCCGGGCACGATGCTGCAGGCGACGATCACCGAATCGACGCTGCTGCAGACGCCCGAGCAGTTCGGCAACATCCTGCTGAAGGTCAACCAGGACGGCTCGCAGGTTCGCCTGAAGGACGTCGCGCAGATCGGCCTCGGCGGCGAAAACTACAACTTCGACACGAAGTACAACGGTCAGCCGACCGCGGCACTCGGTATCCAGCTCGCGACCAACGCGAACGCGCTCGCGACCGCGAAGGCCGTGCGCGCGAAGATCGACGAACTGGCACCGTTCTTCCCGCACGGCCTCGTCGTGAAGTACCCGTACGACACGACGCCGTTCGTGAAGCTGTCGATCGAGGAAGTGGTCAAGACGCTGCTCGAAGGTATCGTGCTCGTGTTCCTCGTGATGTATCTGTTCCTGCAGAACCTGCGGGCGACGATCATCCCGACGATCGCGGTGCCGGTCGTGCTGCTCGGCACGTTCGCGATCATGTCGATGGTGGGCTTCTCGATCAACACGCTGTCGATGTTCGGCCTCGTGCTCGCGATCGGCCTGCTGGTCGACGATGCGATCGTGGTGGTGGAGAACGTCGAGCGCGTGATGGCGGAGGAGGGCCTGTCACCGAAGGAGGCGACCCGCAAGGCGATGGGCCAGATCACCGGCGCACTGGTCGGCGTGGCGCTGGTGCTGTCGGCGGTGTTTGTGCCGGTGGCGTTCTCGGGCGGTTCGGTCGGCGCGATTTATCGCCAGTTCTCGCTGACGATCGTGTCGGCGATGGTGCTGTCGGTGCTCGTCGCGTTGATTCTGACGCCGGCACTGTGCGCGACGATCCTCAAGCCGATCCCGCAAGGGCATCACGAAGAGAAGAAGGGCTTCTTCGGCTGGTTCAACCGCACGTTCAACAACAGCCGCGACAAGTACCACGTCGGCGTGCACCACGTGATCAAGCGCTCGGGCCGCTGGCTGATCATCTATCTGGTCGTGATCGTCGCGGTTGGCCTGCTGTTCGTGCGCCTGCCGAAGTCGTTCCTGCCCGATGAAGACCAGGGCCTGATGTTCGTGATCGTGCAGACGCCGTCGGGTTCGACGCAGGAAACGACCGCGAAGACGCTCGCGAACATTTCCGACTACCTGCTGAAGGACGAGAAGGAAATCGTCGAATCGGCGTTCACGGTCAACGGCTTCAGCTTCGCGGGCCGTGGCCAGAACTCCGGTCTCGTGTTCGTTCGCCTGAAGGACTACTCGCAGCGTCAGCATGCGAACCAGAAGGTGCAGGCGCTGATCGGCCGGATGTTCGGGCGCTACTCGGGTTACAAGGACGCAGTGGTGATCCCGTTCAACCCGCCGTCGATTCCTGAACTCGGTACGGCTGCCGGCTTCGACTTCGAACTGACCGACAACGCGGGTCTCGGCCACGATGCGCTGATGGCCGCGCGTAACCAGCTGCTCGGGATGGCCTCGAAGGATCCGACGCTGCAGGGCGTGCGCCCGAACGGCCTGAACGATACGCCGCAGTACAAGGTCGACATCGACCGCGAGAAGGCGAATGCGCTCGGCGTGACGGCGGATGCGATCGACCAGACGTTCTCGATCGCATGGGCATCGAAGTACGTGAACAACTTCCTGGATACCGACGGCCGGATCAAGAAGGTGTACGTGCAGTCGGATGCACCGTTCCGGATGACGCCGGAAGACTTGAACATCTGGTACGTGCGCAACGGGTCGGGCGGGATGGTGCCGTTCAGCTCGTTCGCGACCGGTCACTGGACGTACGGTTCGCCGAAGCTCGAGCGCTACAACGGCGTGTCGGCGATGGAAATCCAGGGTCAGGCCGCACCGGGCAAGTCGACCGGTCAGGCGATGGCCGCGATGGAAGGGCTCGCGAAGAAGCTGCCGGTCGGTATCGGCTATTCGTGGACCGGCCTGTCGTTCCAGGAAATCCAGTCCGGCTCGCAGGCGCCGATCCTGTACGCGATCTCGATCCTCGTCGTGTTCCTGTGTCTGGCGGCACTGTATGAAAGCTGGTCGATCCCGTTCTCGGTGATCATGGTGGTGCCGCTCGGCGTGATCGGTGCACTGCTCGCGGCGACGATGCGCGGTCTGGAAAACGACGTGTTCTTCCAGGTCGGCCTGCTGACTACCGTGGGCTTGTCCGCGAAGAACGCGATCCTGATCGTCGAGTTCGCGCGCGAACTGCAGCAGACGGAGAAGATGGGGCCGATCGAGGCCGCGCTGGAAGCGGCGCGCCTGCGGCTGCGTCCGATCCTGATGACGTCGCTCGCGTTCATTCTCGGCGTGATGCCGCTCGCGATCAGCAACGGCGCGGGTTCGGCCAGCCAGCACGCAATCGGTACGGGCGTGATCGGCGGGATGATCACCGCGACGTTCCTCGCGATCTTCATGATCCCGATGTTCTTCGTGAAGATCCGTGCGATCTTCAGCGGCGAGAAGGAAGACGTCGACGAGGCGCTGCGCCTGGCTCAGGAGCACTCG---------CACCACGAAGAGAAGCCG---------------------------------GGCAACGGC------------------------------------------------------------------------------------------------------------------------------------------GAC---GAAGGCAACAAGGGACAG---------
>RND4__GCA_001411495.1
ATGGCAAAGTTTTTTATCGATCGCCCGATCTTCGCGTGGGTGATCGCCATCATCCTGATGCTGGCCGGGGTTGCGGCGATCTTCACGCTGCCGATCTCGCAGTATCCGACGATCGCACCGCCATCGATCCAGATCACCGCGAACTACCCGGGCGCTTCCGCGAAGACGGTGGAAGACACGGTGACGCAGGTGATCGAGCAGCAGATGAGCGGTCTCGACAACTTCCTGTACATGTCGTCGACCAGTGACGACTCGGGCAACGCGACGATCACGCTGACTTTCGCGCCGGGTACCAACGCCGACATCGCGCAGGTCCAGGTGCAGAACAAGCTGTCGCTCGCGACGCCGATCCTGCCGCAGGTCGTGCAGCAGCTCGGCCTCTCGGTGACGAAGTCGAGCAGCAGCTTCCTGCTGGTGCTCGCCTTCAACTCCGAAGACGGCAGCATGAACAAGTACGACCTCGCGAACTTCGTGGCGTCGCACGTGAAGGATCCGATCAGCCGGTTGAACGGCGTCGGTACCGTCACGCTGTTCGGCTCGCAGTACGCGATGCGGATCTGGCTCGACCCGAACCGCCTGACGAACTACGGCCTCACGCCGGTCGACGTCAGCTCCGCGATCACCGCGCAGAACGTGCAGATCGCAGGCGGCCAGATCGGCGGCACGCCGGCGAAGCCGGGCACGATGCTGCAGGCGACGATCACCGAATCGACGCTGCTGCAGACGCCCGAGCAGTTCGGCAACATCCTGCTGAAGGTCAACCAGGACGGCTCGCAGGTTCGCCTGAAGGACGTCGCGCAGATCGGCCTCGGCGGCGAAAACTACAACTTCGACACGAAGTACAACGGTCAGCCGACCGCGGCACTCGGTATCCAGCTCGCGACCAACGCGAACGCGCTCGCGACCGCGAAGGCCGTGCGCGCGAAGATCGACGAACTGGCACCGTTCTTCCCGCACGGCCTCGTCGTGAAGTACCCGTACGACACGACGCCGTTCGTGAAGCTGTCGATCGAGGAAGTGGTCAAGACGCTGCTCGAAGGTATCGTGCTCGTGTTCCTCGTGATGTATCTGTTCCTGCAGAACCTGCGGGCGACGATCATCCCGACGATCGCGGTGCCGGTCGTGCTGCTCGGCACGTTCGCGATCATGTCGATGGTGGGCTTCTCGATCAACACGCTGTCGATGTTCGGCCTCGTGCTCGCGATCGGCCTGCTGGTCGACGATGCGATCGTGGTGGTGGAGAACGTCGAGCGCGTGATGGCGGAGGAGGGCCTGTCACCGAAGGAGGCGACCCGCAAGGCGATGGGCCAGATCACCGGCGCACTGGTCGGCGTGGCGCTGGTGCTGTCGGCGGTGTTTGTGCCGGTGGCGTTCTCGGGCGGTTCGGTCGGCGCGATTTATCGCCAGTTCTCGCTGACGATCGTGTCGGCGATGGTGCTGTCGGTGCTCGTCGCGTTGATTCTGACGCCGGCACTGTGCGCGACGATCCTCAAGCCGATCCCGCAAGGGCATCACGAAGAGAAGAAGGGCTTCTTCGGCTGGTTCAACCGCACGTTCAACAACAGCCGCGACAAGTACCACGTCGGCGTGCACCACGTGATCAAGCGCTCGGGCCGCTGGCTGATCATCTATCTGGTCGTGATCGTCGCGGTTGGCCTGCTGTTCGTGCGCCTGCCGAAGTCGTTCCTGCCCGATGAAGACCAGGGCCTGATGTTCGTGATCGTGCAGACGCCGTCGGGTTCGACGCAGGAAACGACCGCGAAGACGCTCGCGAACATTTCCGACTACCTGCTGAAGGACGAGAAGGAAATCGTCGAATCGGCGTTCACGGTCAACGGCTTCAGCTTCGCGGGCCGTGGCCAGAACTCCGGTCTCGTGTTCGTTCGCCTGAAGGACTACTCGCAGCGTCAGCATGCGAACCAGAAGGTGCAGGCGCTGATCGGCCGGATGTTCGGGCGCTACTCGGGTTACAAGGACGCAGTGGTGATCCCGTTCAACCCGCCGTCGATTCCTGAACTCGGTACGGCTGCCGGCTTCGACTTCGAACTGACCGACAACGCGGGTCTCGGCCACGATGCGCTGATGGCCGCGCGTAACCAGCTGCTCGGGATGGCCTCGAAGGATCCGACGCTGCAGGGCGTGCGCCCGAACGGCCTGAACGATACGCCGCAGTACAAGGTCGACATCGACCGCGAGAAGGCGAATGCGCTCGGCGTGACGGCGGATGCGATCGACCAGACGTTCTCGATCGCATGGGCATCGAAGTACGTGAACAACTTCCTGGATACCGACGGCCGGATCAAGAAGGTGTACGTGCAGTCGGATGCACCGTTCCGGATGACGCCGGAAGACTTGAACATCTGGTACGTGCGCAACGGGTCGGGCGGGATGGTGCCGTTCAGCTCGTTCGCGACCGGTCACTGGACGTACGGTTCGCCGAAGCTCGAGCGCTACAACGGCGTGTCGGCGATGGAAATCCAGGGTCAGGCCGCACCGGGCAAGTCGACCGGTCAGGCGATGGCCGCGATGGAAGGGCTCGCGAAGAAGCTGCCGGTCGGTATCGGCTATTCGTGGACCGGCCTGTCGTTCCAGGAAATCCAGTCCGGCTCGCAGGCGCCGATCCTGTACGCGATCTCGATCCTCGTCGTGTTCCTGTGTCTGGCGGCACTGTATGAAAGCTGGTCGATCCCGTTCTCGGTGATCATGGTGGTGCCGCTCGGCGTGATCGGTGCACTGCTCGCGGCGACGATGCGCGGTCTGGAAAACGACGTGTTCTTCCAGGTCGGCCTGCTGACTACCGTGGGCTTGTCCGCGAAGAACGCGATCCTGATCGTCGAGTTCGCGCGCGAACTGCAGCAGACGGAGAAGATGGGGCCGATCGAGGCCGCGCTGGAAGCGGCGCGCCTGCGGCTGCGTCCGATCCTGATGACGTCGCTCGCGTTCATTCTCGGCGTGATGCCGCTCGCGATCAGCAACGGCGCGGGTTCGGCCAGCCAGCACGCAATCGGTACGGGCGTGATCGGCGGGATGATCACCGCGACGTTCCTCGCGATCTTCATGATCCCGATGTTCTTCGTGAAGATCCGTGCGATCTTCAGCGGCGAGAAGGAAGACGTCGACGAGGCGCTGCGCCTGGCTCAGGAGCACTCG---------CACCACGAAGAGAAGCCG---------------------------------GGCAACGGC------------------------------------------------------------------------------------------------------------------------------------------GAC---GAAGGCAACAAGGGACAG---------
>RND4__GCA_001718535.1
ATGGCAAAGTTTTTTGTCGATCGCCCGATCTTCGCGTGGGTGATCGCCATCATCCTGATGCTGGCCGGGGTTGCGGCGATCTTCACGCTACCGATCTCGCAGTATCCGACGATCGCGCCGCCATCGATCCAGATCACCGCGAACTATCCGGGCGCTTCCGCGAAGACGGTGGAAGACACGGTGACGCAGGTGATCGAGCAGCAGATGAGCGGTCTCGACAACTTCCTGTACATGTCGTCGACAAGCGACGACTCGGGTAACGCGACGATCACGCTGACCTTCGCGCCGGGTACCAACGCCGACATCGCGCAGGTGCAGGTGCAGAACAAGCTGTCGCTCGCGACGCCGGTTCTGCCGCAGGTCGTGCAGCAGCTCGGCCTGTCGGTGACGAAGTCGAGCAGCAGCTTCCTGCTGGTGCTCGCCTTCAACTCCGAAGACGGCAGCATGAACAAGTACGACCTCGCGAACTTCGTGGCGTCGCACGTGAAGGATCCGATCAGCCGGTTGAATGGCGTCGGTACCGTCACGCTGTTCGGCTCGCAGTACGCGATGCGGATCTGGCTCGACCCGACCCGCCTGACCAACTACGGCCTCACGCCGGTCGACGTCAGCTCGGCGATCACCGCGCAGAACGTGCAGATCGCGGGCGGTCAGCTCGGCGGCACGCCGGCGAAGCCGGGCACCGTGCTGCAGGCGACGATCACCGAATCGACGCTGCTGCAGACGCCCGAGCAGTTCGGCAACATCCTGCTGAAGGTCAACCAGGACGGCTCGCAGGTGCGCCTGAAGGACGTCGCGCAGATCGGCCTCGGCGGCGAAAACTACAACTTCGACACGAAGTACAACGGTCAGCCGACCGCGGCACTCGGTATCCAGCTCGCGACCAACGCGAACGCGCTCGCGACCGCGAAGGCCGTGCGCGCGAAGATCGACGAGCTCTCGCCGTTCTTCCCGCACGGCCTCGTCGTGAAGTATCCGTACGACACGACGCCGTTCGTGAAGCTGTCGATCGAGGAAGTGGTCAAGACGCTGCTCGAAGGTATCGTGCTCGTGTTCCTCGTGATGTATCTGTTCCTGCAGAACCTGCGGGCGACGATCATCCCGACGATCGCGGTGCCGGTCGTGCTGCTCGGCACGTTCGCGATCATGTCGATGGTGGGCTTCTCGATCAACACGCTGTCGATGTTCGGCCTCGTGCTCGCGATCGGCCTGCTGGTCGACGATGCGATCGTGGTGGTGGAGAACGTCGAGCGCGTGATGGCGGAAGAAGGCTTGTCGCCGAAGGAGGCGACCCGCAAGGCGATGGGCCAGATCACCGGCGCACTGGTCGGCGTGGCGCTCGTGCTGTCGGCGGTGTTCGTGCCGGTGGCGTTCTCGGGCGGCTCGGTCGGCGCGATCTATCGTCAGTTCTCGCTGACGATCGTGTCGGCGATGGTGCTGTCGGTGCTCGTCGCGTTGATTCTGACGCCGGCACTGTGCGCGACGATCCTCAAGCCGATCCCGCAAGGGCATCACGAAGAGAAGAAGGGCTTCTTCGGCTGGTTCAACCGCACGTTCAACAACAGCCGCGACAAGTACCACGTCGGCGTGCACCACGTGATCAAGCGCTCGGGCCGCTGGCTCATCATCTATCTGGTCGTGATCGTCGCGGTCGGGCTGCTGTTCGTGCGCCTGCCGAAGTCGTTCCTGCCCGATGAAGACCAGGGCCTGATGTTCGTGATCGTGCAGACGCCGTCGGGTTCGACGCAGGAAACGACCGCGAAGACGCTCGCGAACATTTCCGACTACCTGCTGAAGGACGAGAAGGAAATCGTCGAGTCGGCGTTCACGGTCAACGGCTTCAGCTTCGCGGGCCGCGGCCAGAACTCCGGTCTCGTGTTCGTGCGCCTGAAGGATTACTCGCAGCGTCAGCACGCGAACCAGAAGGTGCAGGCGCTGATCGGCCGGATGTTCGGGCGCTACGCGGGCTACAAGGACGCGATCGTGATCCCGTTCAACCCGCCGTCGATTCCCGAACTCGGCACGGCTGCCGGCTTCGACTTCGAGCTGACGGACAACGCCGGTCTCGGCCACGATGCGCTGATGGCCGCGCGTAACCAGTTGCTCGGGATGGCTTCGAAGGATCCGACGCTGCAGGGCGTGCGCCCGAACGGCCTGAACGACACGCCGCAGTACAAGGTCGACATCGACCGCGAGAAGGCGAATGCGCTGGGCGTGACGGCGGATGCGATCGACCAGACGTTCTCGATCGCATGGGCGTCGAAGTACGTGAACAACTTCCTCGACACCGACGGCCGGATCAAGAAGGTGTACGTGCAGGCGGACGCGCCGTTCCGGATGACGCCGGAAGACATGAACGTCTGGTACGTGCGCAACGGGTCGGGCGGGATGGTGCCGTTCAGTTCGTTCGCGACCGGCCACTGGACGTACGGTTCGCCGAAGCTCGAGCGCTACAACGGCGTGTCGGCGATGGAAATCCAGGGTCAGGCCGCACCGGGCAAGTCGACCGGCCAGGCGATGGCCGCGATGGAAGGGCTCGCGAAGAAGCTGCCGGTCGGTATCGGCTATTCGTGGACCGGCCTGTCGTTCCAGGAAATCCAGTCCGGTTCGCAGGCGCCGATCCTGTACGCGATCTCGATCCTCGTCGTGTTCCTGTGTCTCGCGGCGCTGTATGAAAGCTGGTCGATCCCGTTCTCGGTGATCATGGTGGTGCCGCTCGGCGTGATCGGCGCACTGCTTGCGGCCACGATGCGCGGTCTGGAAAACGACGTGTTCTTCCAGGTCGGCCTGCTGACCACCGTGGGCTTGTCCGCGAAGAACGCGATCCTGATCGTGGAATTCGCGCGCGAGTTGCAGATGACGGAGAAGATGGGGCCGATCGAGGCCGCGCTGGAAGCGGCGCGCCTGCGGCTGCGCCCGATCCTGATGACGTCGCTCGCGTTCATTCTCGGCGTGATGCCGCTCGCGATCAGCAACGGCGCGGGTTCGGCCAGCCAGCATGCGATCGGTACGGGCGTGATCGGCGGGATGATCACGGCGACGTTCCTCGCGATCTTCATGATCCCGATGTTCTTCGTGAAGATCCGCGCGATCTTCAGCGGCGAGAAGGAAGACGTCGACGAGGCGCTGCGCCTGGCTCAGGAGCACTCG---------CACCACGAAGAGAAGCCG---------------------------------GGCAACGGC------------------------------------------------------------------------------------------------------------------------------------------GAC---GAAGGCAACAAGGGACAG---------
>RND4__GCA_000504665.1
ATGGCAAAGTTTTTTATCGATCGCCCGATCTTCGCGTGGGTGATCGCCATCATCCTGATGCTGGCCGGGGTTGCGGCGATCTTCACGCTGCCGATCTCGCAGTATCCGACGATCGCGCCGCCATCTATCCAGATCACCGCGAACTACCCGGGCGCTTCCGCGAAGACGGTGGAAGACACGGTGACGCAGGTGATCGAGCAGCAGATGAGCGGTCTCGACAACTTCCTGTACATGTCGTCGACGAGTGACGACTCGGGCAACGCAACGATCACGCTGACCTTCGCGCCGGGCACCAACGCCGATATCGCGCAGGTGCAGGTGCAGAACAAGCTGTCGCTCGCGACGCCGGTTCTGCCGCAGGTCGTGCAGCAACTCGGTCTGTCGGTCACGAAGTCGAGCAGCAGCTTCCTGCTGGTGCTCGCCTTCAACTCCGAAGACGGCAGCATGAACAAGTACGACCTCGCGAACTTCGTGGCGTCGCACGTGAAGGACCCGATCAGCCGGTTGAACGGCGTCGGTACCGTCACGCTGTTCGGCTCGCAGTACGCGATGCGGATCTGGCTCGACCCGAACCGCCTGACCAACTACGGCCTCACGCCGGTCGACGTCAGCTCCGCGATCACCGCGCAGAACGTGCAGATCGCGGGCGGCCAGATCGGCGGCACGCCGGCGAAGCCGGGCACCGTGCTGCAGGCGACGATCACCGAATCGACGCTGCTGCAGACGCCCGAGCAGTTCGGCAACATCCTGCTGAAGGTCAACCAGGACGGCTCGCAGGTTCGCCTGAAGGACGTCGCGCAGATCGGCCTCGGCGGCGAAAACTACAACTTCGACACGAAGTACAACGGTCAGCCGACCGCGGCACTCGGTATCCAGCTCGCGACCAACGCGAACGCGCTCGCGACCGCGAAGGCCGTGCGCGCGAAGATCGACGAGCTCGCACCGTTCTTCCCGCACGGCCTCGTCGTGAAGTACCCGTACGACACGACGCCGTTCGTGAAGCTGTCGATCGAGGAAGTGGTCAAGACGCTGCTCGAAGGTATCGTGCTCGTGTTCCTCGTGATGTATCTGTTCCTGCAGAACCTGCGGGCGACGATCATCCCGACGATCGCGGTGCCGGTCGTGCTGCTCGGCACGTTCGCGATCATGTCGCTGGTGGGCTTCTCGATCAACACGCTGTCGATGTTCGGCCTCGTGCTCGCGATCGGCCTGCTGGTCGACGATGCGATCGTGGTGGTCGAGAACGTCGAGCGCGTGATGGCGGAGGAGGGACTGTCGCCGAAGGAGGCGACCCGCAAGGCGATGGGCCAGATTACCGGCGCACTCGTCGGCGTGGCGCTCGTGCTGTCGGCGGTGTTCGTGCCGGTGGCGTTCTCCGGCGGCTCGGTCGGCGCGATCTATCGTCAGTTCTCGCTGACGATCGTGTCGGCGATGGTGCTGTCGGTGCTGGTCGCGTTGATTCTGACGCCGGCCCTGTGCGCGACGATCCTGAAGCCGATCGAGAAGGGACATCACGAAGAGAAGAAGGGCTTCTTCGGCTGGTTCAACCGCACGTTCAACAACAGCCGCGACAAGTACCACGTCGGCGTGCACCACGTGATCAAGCGCTCGGGCCGCTGGCTCATCATCTATCTGGTCGTGATCGTCGCGGTCGGGCTGCTGTTCGTGCGCCTGCCGAAGTCGTTCCTGCCCGATGAAGACCAGGGCCTGATGTTCGTGATCGTGCAGACGCCGTCGGGTTCGACGCAGGAAACGACCGCGAAGACGCTCGCGAACATTTCCGACTACCTGCTGAAGGACGAGAAGGAAATCGTCGAATCGGCGTTCACGGTCAACGGCTTCAGCTTCGCGGGCCGCGGCCAGAACTCGGGTCTCGTGTTCGTGCGCCTGCGGGACTACTCGCAGCGCCAGCATGCGAACCAGAAGGTGCAGGCGTTGATCGGCCGGATGTTCGGGCGCTACGCGGGCTACAAGGACGCGCTCGTGATCCCGTTCAACCCGCCGTCGATTCCCGAACTCGGCACGGCCGCCGGCTTCGACTTCGAGCTGACGGACAACGCCGGTCTTGGCCACGACGCGCTGATGGCCGCACGTAACCAGCTGCTCGGGATGGCTTCGAAGGATCCGACGCTGCAGGGTGTCCGTCCGAACGGCCTGAACGATACGCCGCAGTACAAGGTCGACATCGACCGCGAGAAGGCGAATGCACTGGGCGTGACGGCGGATGCGATCGACCAGACGTTCTCGATCGCGTGGGCGTCGAAGTACGTGAACAACTTCCTCGACACCGACGGCCGGATCAAGAAGGTGTACGTGCAGGCCGACGCGCCGTTCCGGATGACGCCGGAAGACATGAACATCTGGTACGTGCGCAACGGGTCGGGCGGGATGGTGCCGTTCAGCGCGTTCGCGACCGGTCACTGGACGTACGGTTCGCCGAAGCTCGAGCGCTACAACGGCGTGTCGGCGATGGAAATCCAGGGTCAGGCCGCACCGGGCAAGTCGACCGGTCAGGCGATGACCGCGATGGAAGGGCTCGCGAAGAAGCTGCCGGTCGGTATCGGCTATTCGTGGACCGGCCTGTCGTTCCAGGAAATCCAGTCCGGCTCGCAGGCGCCGATCCTGTACGCGATCTCGATCCTCGTCGTGTTCCTGTGTCTCGCGGCGCTGTATGAAAGCTGGTCGATCCCGTTCTCGGTGATCATGGTGGTGCCGCTCGGCGTGATCGGCGCACTGCTTGCGGCGACGATGCGCGGCCTCGAGAACGACGTGTTCTTCCAGGTCGGCCTGCTGACCACCGTGGGCTTGTCCGCGAAGAACGCGATTCTGATCGTCGAGTTCGCGCGCGAACTGCAGCTGACGGAGAAGATGGGGCCGATCGAGGCCGCGCTGGAAGCAGCGCGCCTGCGGCTGCGTCCGATCCTGATGACGTCGCTCGCGTTCATTCTCGGCGTGATGCCGCTCGCGATCAGCAACGGCGCGGGTTCGGCAAGCCAGCACGCGATCGGTACGGGCGTGATCGGCGGGATGATCACGGCGACGTTCCTCGCGATCTTCATGATCCCGATGTTCTTCGTGAAGATCCGTGCGATCTTCAGCGGCGAGAAGGAAGACGTCGACGAGGCGCTGCGCCTGGCTCAGGCGCACTCG---------CACCACGAAGAGACGCCG---------------------------------GGCAACGGC------------------------------------------------------------------------------------------------------------------------------------------GAC---GAAGGCAACAAGGGACAG---------
>RND4__GCA_000764955.1
ATGGCAAAGTTTTTTATCGATCGCCCGATCTTCGCGTGGGTGATCGCCATCATCCTGATGCTGGCCGGGGTTGCGGCGATCTTCACGCTGCCGATCGCGCAGTATCCGACGATCGCGCCGCCGTCGATCCAGATCACCGCGAACTACCCGGGCGCTTCCGCCAAGACGGTGGAAGACACGGTGACGCAGGTGATCGAGCAGCAGATGAGCGGTCTCGACAACTTCCTGTACATGTCGTCGACGAGTGACGACTCGGGCAACGCGACCATCACGCTCACGTTCGCGCCGGGCACCAACGCCGACATCGCGCAGGTTCAGGTGCAGAACAAGCTGTCGCTCGCGACGCCGGTTCTGCCGCAGGTCGTGCAGCAGCTCGGTCTGTCGGTGACGAAGTCGAGCAGCAGCTTCCTGCTGGTGCTCGCCTTCAACTCCGAAGACGGCAGCATGAACAAGTACGACCTCGCGAACTTTGTCGCGTCGCACGTGAAGGATCCGATCAGCCGCCTGAACGGCGTCGGTACCGTCACGCTGTTCGGCTCGCAGTACGCGATGCGGATCTGGCTCGATCCGAACCGCCTGACGAACTACGGCCTCACGCCGGTCGACGTGACGAGCGCGATCACCGCGCAGAACGTGCAGATCGCGGGCGGCCAGATCGGCGGCACGCCGGCGAAGCCCGGCACCGTGCTGCAGGCGACGATCACCGAATCGACGCTGCTGCAGACGCCCGAGCAGTTCGGCAACATCCTGCTGAAGGTCAACCAGGACGGCTCGCAGGTTCGCCTGAAGGACGTCGCGCAGATCGGCCTCGGCGGTGAAAACTACAACTTCGATACGAAGTACAACGGTCAGCCGACCGCGGCACTCGGTATCCAGCTCGCGACCAACGCGAACGCGCTCGCGACCGCGAAGGCCGTGCGCGCGAAGATCGACGAGCTCGCACCGTTCTTCCCGCACGGCCTCGTCGTCAAGTATCCGTACGACACGACGCCGTTCGTGAAGCTGTCGATCGAGGAAGTGGTCAAGACGCTGCTCGAAGGTATCGTGCTCGTGTTCCTCGTGATGTATCTGTTCCTGCAGAACCTGCGGGCGACGATCATCCCGACGATCGCGGTGCCGGTCGTGCTGCTCGGCACGTTCGCGATCATGTCGCTGGTCGGCTTCTCGATCAACACGCTGTCGATGTTCGGCCTCGTGCTCGCGATCGGTCTGCTGGTGGACGATGCGATCGTGGTGGTCGAGAACGTCGAGCGCGTGATGGCGGAAGAGGGGCTGTCGCCCAAGGAGGCGACCCGCAAGGCGATGGGCCAGATCACCGGCGCACTCGTCGGCGTCGCGCTCGTGCTGTCGGCGGTGTTCGTGCCGGTCGCTTTCTCCGGCGGTTCGGTGGGCGCGATCTATCGCCAGTTCTCGCTGACGATCGTGTCCGCGATGGTGCTGTCGGTGCTCGTCGCGTTGATTCTGACGCCCGCACTCTGCGCGACGATCCTCAAGCCGATCCCGCAGGGCCATCACGAAGAGAAGAAGGGCTTCTTCGGCTGGTTCAACCGCACGTTCAACAACAGCCGCGACAAGTACCACGTCGGCGTGCACCACGTGATCAAGCGCTCGGGCCGCTGGCTCATCATCTATCTGGTCGTGATCGTCGCGGTCGGGCTGCTGTTCGTGCGCCTGCCGAAGTCGTTCCTGCCCGATGAGGATCAGGGCCTGATGTTCGTGATCGTGCAGACGCCGTCGGGTTCGACGCAGGAAACGACTGCGCGCACGCTCGCGAACATTTCCGACTACCTGCTGAAGGACGAGAAGGAAATCGTCGAATCGGCGTTCACGGTCAACGGCTTCAGTTTTGCCGGCCGCGGCCAGAACTCCGGTCTCGTGTTCGTGAAGCTGAAGGACTACTCGCAGCGTCAGCACGCGAACCAGAAGGTCCAGGCGCTGATCGGCCGGATGTTCGGCCGCTACGGCAGCTACAAGGACGCGATCGTGATCCCGTTCAACCCGCCGTCGATTCCGGAACTCGGCACGGCCGCCGGCTTCGACTTCGAGCTGACGGACAACGCCGGTCTCGGCCACGACGCGCTGATGGCCGCGCGCAACCAGTTGCTGGGGATGGCCGCGAAGGATCCGACGCTGCAGGGCGTGCGTCCGAACGGGCTGAACGATACGCCGCAGTACAAGGTCGACATCGACCGCGAGAAGGCGAACGCGCTCGGCGTGAGCGCGGATGCGATCGACCAGACGTTCTCGATCGCGTGGGCGTCGAAGTACGTGAACAACTTCCTCGACACCGACGGCCGGATCAAGAAGGTGTACGTGCAGGCCGACGCACCGTTCCGGATGACGCCGGAGGACATGAACATCTGGTACGTGCGCAACGGGTCGGGCGGGATGGTGCCGTTCAGCGCGTTCGCCACCGGTCACTGGACGTACGGTTCGCCGAAGCTCGAGCGTTACAACGGCGTATCGGCAATGGAAATCCAGGGTCAGGCCGCACCGGGCAAGTCGACGGGCCAGGCGATGACCGCGATGGAAGGGCTCGCGAAGAAGCTGCCGGTCGGTATCGGCTACTCGTGGACGGGCCTGTCGTTCCAGGAAATCCAGTCGGGCTCGCAGGCGCCGGTGCTGTACGCGATTTCGATCCTCGTGGTGTTCCTGTGTCTCGCCGCACTGTATGAAAGCTGGTCGATCCCGTTCTCGGTGATCATGGTGGTGCCGCTCGGCGTGATCGGTGCACTGCTCGCGGCGACGATGCGCGGCCTCGAGAACGACGTGTTCTTCCAGGTCGGTCTGCTGACCACCGTGGGCTTGTCCGCGAAGAACGCGATCCTGATCGTGGAATTCGCGCGCGAACTGCAGATGACGGAGAAGATGGGGCCGATCGAGGCCGCGCTGGAAGCGGCGCGCCTGCGGCTGCGTCCGATCCTGATGACGTCGCTCGCGTTCATTCTCGGCGTGATGCCGCTCGCGATCAGCAACGGCGCGGGTTCGGCGAGCCAGCACGCGATCGGTACCGGCGTGATCGGCGGGATGATCACCGCGACGTTCCTCGCGATCTTCATGATCCCGATGTTCTTCGTGAAGATTCGTGCGATCTTCAGCGGCGAGAAGGAAGACGTCGACGAGGCGCTGCGCCTGGCTCAGGAGCACTCG---------CATCACGAAGAGAAACCG---------------------------------GGCAACGGC------------------------------------------------------------------------------------------------------------------------------------------GAC---GAAGGCAACAAGGGACAG---------
>RND4__GCA_001718795.1
ATGGCAAAGTTTTTTATCGATCGCCCGATCTTCGCGTGGGTGATCGCCATCATCCTGATGCTGGCCGGGGTTGCGGCGATCTTCACGCTGCCGATCGCGCAGTATCCGACGATCGCGCCGCCGTCGATCCAGATCACCGCGAACTACCCGGGCGCTTCCGCCAAGACGGTGGAAGACACGGTGACGCAGGTGATCGAGCAGCAGATGAGCGGTCTCGACAACTTCCTGTACATGTCGTCGACGAGTGACGACTCGGGCAACGCGACCATCACGCTCACGTTCGCGCCGGGCACCAACGCCGACATCGCGCAGGTTCAGGTGCAGAACAAGCTGTCGCTCGCGACGCCGGTTCTGCCGCAGGTCGTGCAGCAGCTCGGTCTGTCGGTGACGAAGTCGAGCAGCAGCTTCCTGCTGGTGCTCGCATTCAACTCCGAAGACGGCAGCATGAACAAGTACGACCTCGCGAACTTTGTCGCGTCGCACGTGAAGGATCCGATCAGCCGCCTGAACGGCGTCGGTACCGTCACGCTGTTCGGCTCGCAGTACGCGATGCGGATCTGGCTCGATCCGAACCGCCTGACGAACTACGGCCTCACGCCGGTCGACGTGACGAGCGCGATCACCGCGCAGAACGTGCAGATCGCGGGCGGCCAGATCGGCGGCACGCCGGCGAAGCCGGGCACCGTGCTGCAGGCGACGATCACCGAATCGACGCTGCTGCAGACGCCCGAGCAGTTCGGCAACATCCTGCTGAAGGTCAACCAGGACGGCTCGCAGGTTCGCCTGAAGGACGTCGCGCAGATCGGCCTCGGCGGTGAAAACTACAACTTCGATACGAAGTACAACGGTCAGCCGACCGCGGCACTCGGTATCCAGCTCGCGACCAACGCGAACGCGCTCGCGACCGCGAAGGCCGTGCGCGCGAAGATCGACGAGCTCGCACCGTTCTTCCCGCACGGCCTCGTCGTCAAGTATCCGTACGACACGACGCCGTTCGTGAAGCTGTCGATCGAGGAAGTGGTCAAGACGCTGCTCGAAGGTATCGTGCTCGTGTTCCTCGTGATGTATCTGTTCCTGCAGAACCTGCGAGCGACGATCATCCCGACGATCGCGGTGCCGGTCGTGCTGCTCGGCACGTTCGCGATCATGTCGCTGGTCGGCTTCTCGATCAACACGCTGTCGATGTTCGGCCTCGTGCTCGCGATCGGTCTGCTGGTGGACGATGCGATCGTGGTGGTCGAGAACGTCGAGCGCGTGATGGCGGAAGAAGGGCTGTCGCCCAAGGAGGCGACCCGCAAGGCGATGGGCCAGATCACCGGCGCACTCGTCGGCGTCGCGCTCGTGCTGTCGGCGGTGTTCGTGCCGGTCGCTTTCTCCGGCGGTTCGGTGGGCGCGATCTATCGGCAGTTCTCGCTGACGATCGTGTCCGCGATGGTGCTGTCGGTGCTCGTCGCGTTGATTCTGACGCCCGCACTCTGCGCGACGATCCTCAAGCCGATCCCGCAGGGCCATCACGAAGAGAAGAAGGGCTTCTTCGGCTGGTTCAACCGCACGTTCAACAACAGCCGCGACAAGTACCACGTCGGCGTGCACCACGTGATCAAGCGCTCGGGCCGCTGGCTCATCATCTATCTGGTCGTGATCGTCGCGGTCGGGCTGCTGTTCGTGCGCCTGCCGAAGTCGTTCCTGCCCGATGAGGACCAGGGCCTGATGTTCGTGATCGTGCAGACGCCGTCGGGTTCGACGCAGGAAACGACTGCGCGCACGCTCGCGAACATTTCCGACTACCTGCTGAAGGACGAGAAGGAAATCGTCGAATCGGCGTTCACGGTCAACGGCTTCAGTTTTGCCGGCCGCGGCCAGAACTCCGGTCTCGTGTTCGTGAAGCTGAAGGACTACTCGCAGCGTCAGCACGCGAACCAGAAGGTCCAGGCGCTGATCGGCCGGATGTTCGGCCGCTACGGCAGCTACAAGGACGCGATCGTGATCCCGTTCAACCCGCCGTCGATTCCGGAACTCGGCACGGCCGCCGGCTTCGACTTCGAGCTGACGGACAACGCCGGTCTCGGCCACGACGCGCTGATGGCCGCGCGCAACCAGTTGCTGGGGATGGCCGCGAAGGATCCGACGCTGCAGGGCGTGCGTCCGAACGGGCTGAACGATACGCCGCAGTACAAAGTCGACATCGACCGCGAGAAGGCGAACGCGCTCGGCGTGAGCGCGGATGCGATCGACCAGACGTTCTCGATCGCGTGGGCGTCGAAGTACGTGAACAACTTCCTCGACACCGACGGCCGGATCAAGAAGGTGTACGTGCAGGCCGACGCACCGTTCCGGATGACGCCGGAGGACATGAACATCTGGTACGTGCGCAACGGGTCGGGCGGGATGGTGCCGTTCAGCGCGTTCGCGACCGGTCACTGGACGTACGGTTCGCCGAAGCTCGAGCGTTACAACGGCGTATCGGCAATGGAAATCCAGGGTCAGGCCGCACCGGGCAAGTCGACGGGCCAGGCGATGACCGCGATGGAAGGGCTCGCGAAGAAGCTGCCGGTCGGTATCGGCTACTCGTGGACGGGCCTGTCGTTCCAGGAAATCCAGTCGGGCTCGCAGGCGCCGGTGCTGTACGCGATTTCGATCCTCGTGGTGTTCCTGTGTCTCGCCGCACTGTATGAAAGCTGGTCGATTCCGTTCTCGGTGATCATGGTGGTGCCGCTCGGCGTGATCGGTGCACTGCTCGCGGCGACGATGCGCGGCCTCGAGAACGACGTGTTCTTCCAGGTCGGTCTGCTGACCACCGTGGGCTTGTCCGCGAAGAACGCGATCCTGATCGTGGAATTCGCGCGCGAACTGCAGATGACGGAGAAGATGGGGCCGATCGAGGCCGCGCTGGAAGCGGCGCGCCTGCGGCTGCGTCCGATCCTGATGACGTCGCTCGCGTTCATTCTCGGCGTGATGCCGCTCGCGATCAGCAACGGCGCGGGTTCGGCGAGCCAGCACGCGATCGGTACCGGCGTGATCGGCGGGATGATCACCGCGACGTTCCTCGCGATCTTCATGATCCCGATGTTCTTCGTGAAGATTCGTGCGATCTTCAGCGGCGAGAAGGAAGACGTCGACGAGGCGCTGCGCCTGGCTCAGGAGCACTCG---------CATCACGAAGAGAAACCG---------------------------------GGCAACGGC------------------------------------------------------------------------------------------------------------------------------------------GAC---GAAGGCAACAAGGGACAG---------
>RND4__GCA_000949135.1
ATGGCAAAGTTTTTTATCGATCGCCCGATCTTCGCGTGGGTGATCGCCATCATCCTGATGCTGGCCGGGGTCGCGGCGATCTTCACGCTGCCGATCGCGCAGTATCCGACGATCGCGCCGCCATCGATCCAGATCACCGCGAACTACCCGGGCGCTTCCGCGAAGACGGTGGAAGACACGGTGACGCAGGTGATCGAGCAGCAGATGAGCGGTCTCGACAACTTCCTGTACATGTCGTCGACGAGTGACGACTCGGGCAACGCCACGATCACGCTGACGTTCGCGCCGGGCACCAACGCCGACATCGCACAGGTCCAGGTGCAGAACAAGCTGTCGCTCGCGACGCCGGTTCTGCCGCAGGTCGTGCAGCAGCTCGGTCTGTCGGTCACGAAGTCGAGCAGCAGCTTCCTGCTGGTGCTCGCCTTCAACTCCGAAGACGGCAGCATGAACAAGTACGACCTCGCGAACTTCGTGGCGTCGCACGTGAAGGATCCGATCAGCCGGTTGAACGGCGTCGGTACCGTCACGCTGTTCGGCTCGCAGTACGCGATGCGGATCTGGCTCGACCCGACCCGCCTGACGAACTACGGCCTCACGCCGGTCGACGTGACGAGCGCGATCACCGCGCAGAACGTGCAGATCGCGGGCGGCCAGATCGGCGGCACGCCGGCCAAGCCGGGCACCGTGCTGCAGGCGACGATCACCGAATCGACGCTGCTGCAGACGCCCGAGCAGTTCGGCAACATCCTGCTGAAGGTCAACCAGGACGGCTCGCAGGTGCGCCTGAAGGACGTCGCACAGATCGGCCTCGGCGGCGAAAACTACAACTTCGACACGAAGTACAACGGTCAGCCGACCGCGGCACTCGGTATCCAGCTCGCGACCAACGCAAACGCGCTCGCGACCGCGAAGGCCGTGCGCGCGAAGATCGACGAGCTCGCACCGTTCTTCCCGCACGGTCTCGTCGTGAAGTATCCGTACGACACGACGCCGTTCGTGAAGCTGTCGATCGAGGAAGTGGTCAAGACGCTGCTCGAAGGTATCGTGCTCGTGTTCCTCGTGATGTATCTGTTCCTGCAGAACCTGCGGGCGACGATCATCCCGACGATCGCGGTGCCGGTCGTGCTGCTCGGCACGTTCGCGATCATGTCGCTGGTGGGCTTCTCGATCAACACGCTGTCGATGTTCGGCCTCGTGCTCGCGATCGGCCTGCTGGTGGACGATGCGATCGTGGTGGTCGAGAACGTCGAGCGCGTGATGGCGGAAGAGGGGCTGTCGCCGAAGGAGGCGACCCGCAAGGCGATGGGCCAGATCACCGGCGCACTCGTCGGCGTCGCGCTCGTGCTGTCGGCGGTGTTCGTGCCGGTCGCGTTCTCCGGCGGGTCGGTCGGCGCGATCTATCGTCAGTTCTCGCTGACGATCGTGTCGGCGATGGTGCTGTCGGTGCTGGTCGCGTTGATTCTGACGCCGGCCCTGTGCGCGACGATCCTCAAGCCGATCCCGCAGGGCCATCACGAAGAGAAGAAGGGCTTCTTCGGCTGGTTCAACCGCACGTTCAACAACAGCCGCGACAAGTACCACGTCGGCGTGCACCACGTGATCAAGCGCTCGGGTCGCTGGCTCATCATCTACCTGGTCGTGATCGTCGCGGTCGGCCTGCTGTTCGTGCGCCTGCCGAAGTCGTTCCTGCCCGATGAAGACCAGGGCCTGATGTTCGTGATCGTGCAGACCCCGTCGGGCTCGACGCAGGAAACGACCGCGAAGACGCTCGCGAACATTTCCGACTACCTGCTGAAGGACGAGAAGGAAATCGTCGAATCGGCGTTCACGGTCAACGGCTTCAGCTTCGCCGGCCGCGGCCAGAACTCGGGTCTCGTGTTCGTGCGCCTGAAGGACTACTCGCAGCGCCAGCACGCGAACCAGAAGGTCCAGGCGCTGATCGGCCGGATGTTCGGGCGCTATTCGGGCTACAAGGACGCGATCGTGATCCCGTTCAACCCGCCGTCGATTCCGGAACTCGGCACCGCCGCCGGCTTCGACTTCGAGCTGACGGACAACGCCGGTCTCGGCCACGACGCGCTGATGGCCGCACGTAACCAGCTGCTCGGGATGGCCTCGAAGGATCCGACGCTGCAGGGCGTGCGTCCGAACGGGCTGAACGATACGCCGCAGTACAAGGTCGACATCGATCGCGAGAAGGCGAATGCGCTCGGCGTGACGGCGGATGCGATCGACCAGACGTTCTCGATCGCGTGGGCGTCGAAGTACGTGAACAACTTCCTCGACACCGACGGCCGGATCAAGAAGGTGTACGTGCAGTCGGATGCGCCGTTCCGGATGACGCCGGAGGACATGAACATCTGGTACGTGCGCAACGGTTCGGGCGGGATGGTGCCGTTCAGCGCGTTCGCGACCGGTCACTGGACGTACGGTTCGCCGAAGCTCGAGCGTTACAACGGCGTGTCGGCGATGGAAATCCAGGGTCAGGCCGCACCGGGCAAGTCGACCGGTCAGGCGATGACCGCGATGGAAGGGCTCGCGAAGAAGCTGCCGGTCGGTATCGGCTATTCGTGGACCGGCCTGTCGTTCCAGGAAATCCAGTCCGGCTCGCAGGCGCCGATCCTGTATGCGATCTCGATCCTCGTCGTGTTCCTGTGTCTCGCGGCACTGTATGAAAGCTGGTCGATCCCGTTCTCGGTGATCATGGTGGTGCCGCTCGGCGTGGTCGGCGCACTGCTCGCGGCGACGATGCGCGGCCTCGAGAACGACGTGTTCTTCCAGGTCGGCCTGCTGACCACGGTGGGCTTGTCCGCGAAGAACGCGATCCTGATCGTCGAGTTCGCGCGCGAACTGCAGATGACGGAGAAGATGGGCCCGATCGAGGCCGCGCTGGAAGCGGCGCGCCTGCGGCTGCGTCCGATCCTGATGACATCGCTCGCGTTCATTCTCGGCGTGATGCCGCTCGCGATCAGCAACGGCGCGGGTTCGGCGAGCCAGCACGCGATCGGTACCGGCGTGATCGGCGGGATGATCACGGCGACGTTCCTCGCGATCTTCATGATCCCGATGTTCTTCGTGAAGATCCGCGCGATCTTCAGCGGCGAGAAGGAAGACGTCGACCAGGCGCTGCGTCTGGCTCAGGAGCACTCG---------CACCACGAAGAGAAGCCG---------------------------------GGCAACGGC------------------------------------------------------------------------------------------------------------------------------------------GAC---GAAGGCAACAAGGGACAG---------
>RND4__GCA_001718335.1
ATGGCAAAGTTTTTTATCGATCGCCCGATCTTCGCGTGGGTGATCGCCATCATCCTGATGCTGGCCGGGGTCGCGGCGATCTTCACGCTGCCGATCGCGCAGTATCCGACGATCGCGCCGCCATCGATCCAGATCACCGCGAACTACCCGGGCGCTTCCGCGAAGACGGTGGAAGACACGGTGACGCAGGTGATCGAGCAGCAGATGAGCGGTCTCGACAACTTCCTGTACATGTCGTCGACCAGTGACGACTCGGGCAACGCGACGATCACGCTGACGTTCGCGCCGGGCACCAACGCCGACATCGCGCAGGTCCAGGTGCAGAACAAGCTGTCGCTCGCGACGCCGGTTCTGCCGCAGGTCGTGCAGCAGCTCGGTCTGTCGGTGACGAAGTCGAGCAGCAGCTTCCTGCTGGTGCTCGCCTTCAACTCCGAAGACGGCAGCATGAACAAGTACGACCTCGCGAACTTCGTGGCGTCGCACGTGAAGGATCCGATCAGCCGGCTGAACGGCGTCGGTACCGTCACGCTGTTCGGTTCGCAGTACGCGATGCGGATCTGGCTCGACCCGACCCGCCTGACGAACTACGGCCTCACGCCGGTCGACGTGAGCTCGGCGATCACCGCGCAGAACGTGCAGATCGCGGGCGGCCAGATCGGCGGCACGCCGGCCAAGCCGGGCACCGTGCTGCAGGCGACGATCACCGAATCGACGCTGCTGCAGACGCCCGAGCAGTTCGGCAACATCCTGCTGAAGGTCAACCAGGACGGCTCGCAGGTTCGCCTGAAGGACGTCGCGCAGATCGGCCTCGGCGGCGAAAACTACAACTTCGACACGAAGTACAACGGTCAGCCGACCGCGGCACTCGGTATCCAGCTCGCGACCAACGCGAACGCGCTCGCGACCGCGAAGGCCGTGCGCGCGAAGATCGACGAGCTCGCACCGTTCTTCCCGCACGGCCTCGTCGTGAAGTATCCGTACGACACGACGCCGTTCGTGAAGCTGTCGATCGAGGAAGTGGTCAAGACGCTGCTCGAAGGTATCGTGCTCGTGTTCCTCGTGATGTATCTGTTCCTGCAGAACCTGCGGGCGACGATCATCCCGACGATCGCGGTGCCGGTGGTGCTGCTCGGCACGTTCGCGATCATGTCGCTCGTGGGCTTCTCGATCAACACGCTGTCGATGTTCGGCCTCGTGCTCGCAATCGGCCTGCTGGTCGACGATGCGATCGTGGTGGTCGAGAACGTCGAACGCGTGATGGCGGAAGAGGGCCTGTCGCCGAAGGAGGCGACGCGCAAGGCGATGGGCCAGATCACCGGCGCACTCGTCGGCGTGGCGCTCGTGCTGTCGGCGGTGTTCGTGCCGGTCGCGTTCTCCGGCGGTTCGGTCGGCGCGATCTATCGTCAGTTCTCGCTGACGATCGTGTCGGCGATGGTGCTGTCGGTGCTGGTCGCGTTGATTCTGACGCCCGCACTGTGCGCGACGATCCTCAAGCCGATCCCGCAAGGCCATCACGAAGAGAAGAAGGGCTTCTTCGGCTGGTTCAACCGCACGTTCAACAACAGCCGCGACAAGTACCACGTCGGCGTGCACCACGTGATCAAGCGCTCGGGCCGCTGGCTCATCATCTATCTCGTCGTGATCGTCGCGGTCGGGCTGCTGTTCGTGCGCCTGCCGAAGTCGTTCCTGCCGGATGAAGACCAGGGCCTGATGTTCGTGATCGTGCAGACGCCGTCGGGCTCGACGCAGGAAACGACCGCGAAGACGCTCGCGAACATCTCCGACTACCTGCTGACGGACGAGAAGGAAATCGTCGAATCGGCGTTCACGGTCAACGGCTTCAGCTTCGCGGGCCGCGGCCAGAACTCCGGTCTCGTGTTCGTGAAGCTGAAGGACTATTCGCAGCGTCAGCATGCGAACCAGAAGGTCCAGGCGCTGATCGGGCGGATGTTCGGTCGCTACGCGGGCTACAAGGACGCCGTCGTGATCCCGTTCAACCCGCCGTCGATTCCCGAACTCGGTACGGCCGCGGGCTTCGACTTCGAGCTGACGGACAACGCCGGTCTCGGCCACGACGCGCTGATGGCCGCGCGTAACCAGTTGCTCGGGATGGCCGCGAAGGATCCGACGCTGCAGGGCGTGCGCCCGAACGGCCTGAACGATACGCCGCAGTACAAGGTCGACATCGACCGCGAGAAGGCGAATGCGCTCGGCGTGACGGCGGATGCGATCGACCAGACGTTCTCGATCGCGTGGGCGTCGAAGTACGTGAACAACTTCCTCGACACCGACGGCCGGATCAAGAAGGTGTACGTGCAGGCCGACGCGCCGTTCCGGATGACGCCGGAGGACATGAACATCTGGTACGTGCGCAACGGCTCGGGCGGGATGGTGCCGTTCAGCGCGTTCGCGACCGGTCACTGGACGTACGGTTCGCCGAAGCTCGAGCGCTACAACGGCGTGTCGGCGATGGAAATCCAGGGTCAGGCCGCGCCGGGCAAGTCGACCGGCCAGGCGATGACGGCGATGGAAGGGCTCGCGAAGAAGCTGCCGGTCGGTATCGGCTATTCGTGGACGGGCCTGTCGTTCCAGGAAATCCAGTCCGGTTCGCAGGCGCCGATCCTCTATGCGATCTCGATCCTCGTCGTGTTCCTGTGTCTCGCGGCGCTGTATGAAAGCTGGTCGATCCCGTTCTCGGTGATCATGGTGGTGCCGCTCGGCGTGATCGGCGCACTGCTCGCGGCGACGATGCGCGGCCTCGAGAACGACGTGTTCTTCCAGGTCGGCCTGCTGACCACCGTGGGCTTGTCCGCGAAGAACGCGATCCTGATCGTGGAGTTCGCGCGCGAACTGCAGATGACGGAGAAGATGGGCCCGATCGAGGCCGCGCTGGAAGCGGCGCGCCTGCGGCTGCGTCCGATCCTGATGACGTCGCTCGCGTTCATTCTCGGCGTGATGCCGCTCGCGATCAGCAACGGCGCGGGTTCGGCGAGCCAGCACGCAATCGGTACGGGCGTGATCGGCGGGATGATCACGGCGACGTTCCTCGCGATCTTCATGATCCCGATGTTCTTCGTGAAGATCCGCGCGATCTTCAGCGGCGAGAAGGAAGACGTCGACGAGGCGCTGCGCCTGGCTCAGGAGCACTCG---------CACCACGAAGAGAAGCCG---------------------------------GGCAACGGC------------------------------------------------------------------------------------------------------------------------------------------GAC---GAAGGCAACAAGGGACAG---------
>RND4__GCA_001522375.1
ATGGCAAAGTTTTTTATCGATCGCCCGATCTTCGCGTGGGTGATCGCCATCATCCTGATGCTGGCCGGGGTCGCGGCGATCTTCACGCTGCCGATCGCGCAGTATCCGACGATCGCCCCGCCATCGATCCAGATCACCGCGAACTACCCGGGCGCTTCCGCGAAGACGGTGGAAGACACGGTGACGCAGGTGATCGAGCAGCAGATGAGCGGTCTCGACAACTTCCTGTACATGTCGTCGACCAGTGACGACTCGGGCAACGCGACGATCACGCTGACGTTCGCGCCGGGCACCAACGCCGACATCGCGCAGGTCCAGGTGCAGAACAAGCTGTCGCTCGCGACGCCGGTTCTGCCGCAGGTCGTGCAGCAGCTCGGCCTGTCGGTGACGAAGTCGAGCAGCAGCTTCCTGCTGGTGCTCGCCTTCAACTCCGAAGACGGCAGCATGAACAAGTACGACCTCGCGAACTTCGTGGCGTCGCACGTGAAGGATCCGATCAGCCGGCTGAACGGCGTCGGCACCGTCACGCTGTTCGGCTCGCAGTACGCGATGCGGATCTGGCTCGACCCGACCCGCCTGACGAACTACGGCCTCACGCCGGTCGACGTGAGCTCGGCGATCACCGCGCAGAACGTGCAGATCGCGGGCGGCCAGATCGGCGGCACGCCGGCCAAGCCGGGCACCGTGCTGCAGGCGACGATCACCGAATCGACGCTGCTGCAGACGCCCGAGCAGTTCGGCAACATCCTGCTGAAGGTCAACCAGGACGGCTCGCAGGTTCGCCTGAAGGACGTCGCGCAGATCGGCCTCGGCGGCGAAAACTACAACTTCGACACGAAGTACAACGGTCAGCCGACCGCGGCACTCGGTATCCAGCTCGCGACCAACGCGAACGCGCTCGCGACCGCGAAGGCCGTGCGCGCGAAGATCGACGAGCTCGCACCGTTCTTCCCGCACGGCCTCGTCGTGAAGTATCCGTACGACACGACGCCGTTCGTGAAGCTGTCGATCGAGGAAGTGGTCAAGACGCTGCTCGAAGGTATCGTGCTCGTGTTCCTCGTGATGTATCTGTTCCTGCAGAACCTGCGGGCGACGATCATCCCGACGATCGCGGTGCCGGTGGTGCTGCTCGGCACGTTCGCGATCATGTCGCTCGTGGGCTTCTCGATCAACACGCTGTCGATGTTCGGCCTCGTGCTCGCAATCGGCCTGCTGGTCGACGATGCGATCGTGGTGGTCGAGAACGTCGAGCGCGTGATGGCGGAAGAGGGCCTGTCTCCGAAGGAGGCGACGCGCAAGGCGATGGGCCAGATCACCGGCGCACTCGTCGGCGTGGCGCTCGTGCTGTCGGCGGTGTTCGTGCCGGTCGCGTTCTCCGGCGGTTCGGTCGGTGCGATCTATCGTCAGTTCTCGCTGACGATCGTGTCGGCGATGGTGCTGTCGGTGCTGGTCGCGTTGATTCTGACGCCCGCACTGTGCGCGACGATCCTCAAGCCGATCCCGCAAGGGCATCACGAAGAGAAGAAGGGCTTCTTCGGCTGGTTCAACCGCACGTTCAACAACAGCCGCGACAAGTACCACGTCGGCGTGCACCACGTGATCAAGCGCTCGGGCCGCTGGCTCATCATCTATCTGGTCGTGATCGTCGCGGTCGGGCTGCTGTTCGTGCGCCTGCCGAAGTCGTTCCTGCCGGATGAAGACCAGGGCCTGATGTTCGTGATCGTGCAGACGCCGTCGGGCTCGACGCAGGAAACGACCGCGAAGACGCTCGCGAACATCTCCGACTACCTGCTGAAGGACGAGAAGGAAATCGTCGAATCGGCGTTCACGGTCAACGGCTTCAGCTTCGCGGGCCGCGGCCAGAACTCCGGTCTCGTGTTCGTGAAGCTGAAGGACTACTCGCAGCGTCAGCATGCGAACCAGAAGGTCCAGGCGCTGATCGGGCGGATGTTCGGTCGCTACGCCGGCTACAAGGACGCTGTCGTGATCCCGTTCAACCCGCCGTCGATTCCCGAACTCGGTACGGCCGCGGGCTTCGACTTCGAGCTGACGGACAACGCCGGTCTCGGCCACGACGCGCTGATGGCCGCGCGTAACCAGCTGCTCGGGATGGCCTCGAAGGATCCGACGCTGCAGGGCGTGCGCCCGAACGGCCTGAACGACACGCCGCAGTACAAGGTCGACATCGACCGCGAGAAGGCGAATGCGCTTGGCGTGACGGCGGATGCGATCGACCAGACGTTCTCGATCGCGTGGGCGTCGAAGTACGTGAACAACTTCCTCGACACCGACGGCCGGATCAAGAAGGTGTACGTGCAGGCCGACGCGCCGTTCCGGATGACGCCGGAGGACATGAACATCTGGTACGTGCGCAACGGGTCGGGCGGGATGGTGCCGTTCAGCGCGTTCGCGACCGGTCACTGGACGTACGGTTCGCCGAAGCTCGAGCGCTACAACGGCGTGTCGGCGATGGAAATCCAGGGGCAGGCCGCGCCGGGCAAGTCGACCGGCCAGGCGATGACGGCGATGGAAGGGCTCGCGAAGAAGCTGCCGGTCGGTATCGGCTATTCGTGGACCGGCCTGTCGTTCCAGGAAATCCAGTCGGGTTCGCAGGCGCCGATCCTGTACGCGATCTCGATCCTCGTCGTGTTCCTGTGTCTCGCGGCGCTGTATGAAAGCTGGTCGATCCCGTTCTCGGTGATCATGGTGGTGCCGCTCGGCGTGATCGGCGCACTGCTCGCGGCGACGATGCGCGGCCTCGAGAACGACGTGTTCTTCCAGGTCGGCCTGCTGACTACCGTGGGCTTGTCCGCGAAGAACGCGATCCTGATCGTCGAGTTCGCGCGCGAACTCCAGATGACGGAGAAGATGGGGCCGATCGAGGCCGCGCTGGAAGCAGCGCGCCTGCGGCTGCGTCCGATCCTGATGACGTCGCTCGCGTTCATTCTCGGCGTGATGCCGCTCGCGATCAGCAACGGCGCGGGTTCGGCGAGCCAGCACGCAATCGGTACGGGCGTGATCGGCGGGATGATCACGGCGACGTTCCTCGCGATCTTCATGATCCCGATGTTCTTCGTGAAGATCCGCGCGATCTTCAGCGGCGAGAAGGAAGACGTCGACGAGGCGCTGCGTCTGGCTCAGGAGCACTCG---------CACCACGAAGAGAAGCCG---------------------------------GGCAACGGC------------------------------------------------------------------------------------------------------------------------------------------GAC---GAAGGCAACAAGGGACAG---------
>RND4__GCA_001523065.1
ATGGCAAAGTTTTTTATCGATCGCCCGATCTTCGCGTGGGTGATCGCCATCATCCTGATGCTGGCCGGGGTCGCGGCGATCTTCACGCTGCCGATCGCGCAGTATCCGACGATCGCCCCGCCATCGATCCAGATCACCGCGAACTACCCGGGCGCTTCCGCGAAGACGGTGGAAGACACGGTGACGCAGGTGATCGAGCAGCAGATGAGCGGTCTCGACAACTTCCTGTACATGTCGTCGACCAGTGACGACTCGGGCAACGCGACGATCACGCTGACGTTCGCGCCGGGCACCAACGCCGACATCGCGCAGGTCCAGGTGCAGAACAAGCTGTCGCTCGCGACGCCGGTTCTGCCGCAGGTCGTGCAGCAGCTCGGCCTGTCGGTGACGAAGTCGAGCAGCAGCTTCCTGCTGGTGCTCGCCTTCAACTCCGAAGACGGCAGCATGAACAAGTACGACCTCGCGAACTTCGTGGCGTCGCACGTGAAGGATCCGATCAGCCGGCTGAACGGCGTCGGCACCGTCACGCTGTTCGGCTCGCAGTACGCGATGCGGATCTGGCTCGACCCGACCCGCCTGACGAACTACGGCCTCACGCCGGTCGACGTGAGCTCGGCGATCACCGCGCAGAACGTGCAGATCGCGGGCGGCCAGATCGGCGGCACGCCGGCCAAGCCGGGCACCGTGCTGCAGGCGACGATCACCGAATCGACGCTGCTGCAGACGCCCGAGCAGTTCGGCAACATCCTGCTGAAGGTCAACCAGGACGGCTCGCAGGTTCGCCTGAAGGACGTCGCGCAGATCGGCCTCGGCGGCGAAAACTACAACTTCGACACGAAGTACAACGGTCAGCCGACCGCGGCACTCGGTATCCAGCTCGCGACCAACGCGAACGCGCTCGCGACCGCGAAGGCCGTGCGCGCGAAGATCGACGAGCTCGCACCGTTCTTCCCGCACGGCCTCGTCGTGAAGTATCCGTACGACACGACGCCGTTCGTGAAGCTGTCGATCGAGGAAGTGGTCAAGACGCTGCTCGAAGGTATCGTGCTCGTGTTCCTCGTGATGTATCTGTTCCTGCAGAACCTGCGGGCGACGATCATCCCGACGATCGCGGTGCCGGTGGTGCTGCTCGGCACGTTCGCGATCATGTCGCTCGTGGGCTTCTCGATCAACACGCTGTCGATGTTCGGCCTCGTGCTCGCAATCGGCCTGCTGGTCGACGATGCGATCGTGGTGGTCGAGAACGTCGAGCGCGTGATGGCGGAAGAGGGCCTGTCTCCGAAGGAGGCGACGCGCAAGGCGATGGGCCAGATCACCGGCGCACTCGTCGGCGTGGCGCTCGTGCTGTCGGCGGTGTTCGTGCCGGTCGCGTTCTCCGGCGGTTCGGTCGGTGCGATCTATCGTCAGTTCTCGCTGACGATCGTGTCGGCGATGGTGCTGTCGGTGCTGGTCGCGTTGATTCTGACGCCCGCACTGTGCGCGACGATCCTCAAGCCGATCCCGCAAGGGCATCACGAAGAGAAGAAGGGCTTCTTCGGCTGGTTCAACCGCACGTTCAACAACAGCCGCGACAAGTACCACGTCGGCGTGCACCACGTGATCAAGCGCTCGGGCCGCTGGCTCATCATCTATCTGGTCGTGATCGTCGCGGTCGGGCTGCTGTTCGTGCGCCTGCCGAAGTCGTTCCTGCCGGATGAAGACCAGGGCCTGATGTTCGTGATCGTGCAGACGCCGTCGGGCTCGACGCAGGAAACGACCGCGAAGACGCTCGCGAACATCTCCGACTACCTGCTGAAGGACGAGAAGGAAATCGTCGAATCGGCGTTCACGGTCAACGGCTTCAGCTTCGCGGGCCGCGGCCAGAACTCCGGTCTCGTGTTCGTGAAGCTGAAGGACTACTCGCAGCGTCAGCATGCGAACCAGAAGGTCCAGGCGCTGATCGGGCGGATGTTCGGTCGCTACGCCGGCTACAAGGACGCTGTCGTGATCCCGTTCAACCCGCCGTCGATTCCCGAACTCGGTACGGCCGCGGGCTTCGACTTCGAGCTGACGGACAACGCCGGTCTCGGCCACGACGCGCTGATGGCCGCGCGTAACCAGCTGCTCGGGATGGCCTCGAAGGATCCGACGCTGCAGGGCGTGCGCCCGAACGGCCTGAACGACACGCCGCAGTACAAGGTCGACATCGACCGCGAGAAGGCGAATGCGCTTGGCGTGACGGCGGATGCGATCGACCAGACGTTCTCGATCGCGTGGGCGTCGAAGTACGTGAACAACTTCCTCGACACCGACGGCCGGATCAAGAAGGTGTACGTGCAGGCCGACGCGCCGTTCCGGATGACGCCGGAGGACATGAACATCTGGTACGTGCGCAACGGGTCGGGCGGGATGGTGCCGTTCAGCGCGTTCGCGACCGGTCACTGGACGTACGGTTCGCCGAAGCTCGAGCGCTACAACGGCGTGTCGGCGATGGAAATCCAGGGGCAGGCCGCGCCGGGCAAGTCGACCGGCCAGGCGATGACGGCGATGGAAGGGCTCGCGAAGAAGCTGCCGGTCGGTATCGGCTATTCGTGGACCGGCCTGTCGTTCCAGGAAATCCAGTCGGGTTCGCAGGCGCCGATCCTGTACGCGATCTCGATCCTCGTCGTGTTCCTGTGTCTCGCGGCGCTGTATGAAAGCTGGTCGATCCCGTTCTCGGTGATCATGGTGGTGCCGCTCGGCGTGATCGGCGCACTGCTCGCGGCGACGATGCGCGGCCTCGAGAACGACGTGTTCTTCCAGGTCGGCCTGCTGACTACCGTGGGCTTGTCCGCGAAGAACGCGATCCTGATCGTCGAGTTCGCGCGCGAACTCCAGATGACGGAGAAGATGGGGCCGATCGAGGCCGCGCTGGAAGCAGCGCGCCTGCGGCTGCGTCCGATCCTGATGACGTCGCTCGCGTTCATTCTCGGCGTGATGCCGCTCGCGATCAGCAACGGCGCGGGTTCGGCGAGCCAGCACGCAATCGGTACGGGCGTGATCGGCGGGATGATCACGGCGACGTTCCTCGCGATCTTCATGATCCCGATGTTCTTCGTGAAGATCCGCGCGATCTTCAGCGGCGAGAAGGAAGACGTCGACGAGGCGCTGCGTCTGGCTCAGGAGCACTCG---------CACCACGAAGAGAAGCCG---------------------------------GGCAACGGC------------------------------------------------------------------------------------------------------------------------------------------GAC---GAAGGCAACAAGGGACAG---------
>RND4__GCA_001523145.1
ATGGCAAAGTTTTTTATCGATCGCCCGATCTTCGCGTGGGTGATCGCCATCATCCTGATGCTGGCCGGGGTCGCGGCGATCTTCACGCTGCCGATCGCGCAGTATCCGACGATCGCCCCGCCATCGATCCAGATCACCGCGAACTACCCGGGCGCTTCCGCGAAGACGGTGGAAGACACGGTGACGCAGGTGATCGAGCAGCAGATGAGCGGTCTCGACAACTTCCTGTACATGTCGTCGACCAGTGACGACTCGGGCAACGCGACGATCACGCTGACGTTCGCGCCGGGCACCAACGCCGACATCGCGCAGGTCCAGGTGCAGAACAAGCTGTCGCTCGCGACGCCGGTTCTGCCGCAGGTCGTGCAGCAGCTCGGCCTGTCGGTGACGAAGTCGAGCAGCAGCTTCCTGCTGGTGCTCGCCTTCAACTCCGAAGACGGCAGCATGAACAAGTACGACCTCGCGAACTTCGTGGCGTCGCACGTGAAGGATCCGATCAGCCGGCTGAACGGCGTCGGCACCGTCACGCTGTTCGGCTCGCAGTACGCGATGCGGATCTGGCTCGACCCGACCCGCCTGACGAACTACGGCCTCACGCCGGTCGACGTGAGCTCGGCGATCACCGCGCAGAACGTGCAGATCGCGGGCGGCCAGATCGGCGGCACGCCGGCCAAGCCGGGCACCGTGCTGCAGGCGACGATCACCGAATCGACGCTGCTGCAGACGCCCGAGCAGTTCGGCAACATCCTGCTGAAGGTCAACCAGGACGGCTCGCAGGTTCGCCTGAAGGACGTCGCGCAGATCGGCCTCGGCGGCGAAAACTACAACTTCGACACGAAGTACAACGGTCAGCCGACCGCGGCACTCGGCATCCAGCTCGCGACCAACGCGAACGCGCTCGCGACCGCGAAGGCCGTGCGCGCGAAGATCGACGAGCTCGCTCCGTTCTTCCCGCACGGCCTCGTCGTGAAGTATCCGTACGACACGACGCCGTTCGTGAAGCTGTCGATCGAGGAAGTGGTCAAGACGCTGCTCGAAGGTATCGTGCTCGTGTTCCTCGTGATGTATCTGTTCCTGCAGAACCTGCGGGCGACGATCATCCCGACGATCGCGGTGCCGGTGGTGCTGCTCGGCACGTTCGCGATCATGTCGCTCGTGGGCTTCTCGATCAACACGCTGTCGATGTTCGGCCTCGTGCTCGCAATCGGCCTGCTGGTCGACGATGCGATCGTGGTGGTCGAGAACGTCGAGCGCGTGATGGCGGAAGAGGGCCTGTCGCCGAAGGAGGCGACGCGCAAGGCGATGGGCCAGATCACCGGCGCACTCGTCGGCGTGGCGCTCGTGCTGTCGGCGGTGTTCGTGCCGGTCGCGTTCTCCGGCGGTTCGGTCGGCGCGATCTATCGCCAGTTCTCGCTGACGATCGTGTCGGCGATGGTGCTGTCGGTGCTGGTCGCGTTGATTCTGACGCCCGCACTGTGCGCGACGATCCTCAAGCCGATCCCGCAAGGGCATCACGAAGAGAAGAAGGGCTTCTTCGGCTGGTTCAACCGCACGTTCAACAACAGCCGCGACAAGTACCACGTCGGCGTGCACCACGTGATCAAGCGCTCGGGCCGCTGGCTCATCATCTATCTGGTCGTGATCGTCGCGGTCGGGCTGCTGTTCGTGCGCCTGCCGAAGTCGTTCCTGCCGGATGAAGACCAGGGCCTGATGTTCGTGATCGTGCAGACGCCGTCGGGCTCGACGCAGGAAACGACCGCGAAGACGCTCGCGAACATCTCCGACTACCTGCTGAAGGACGAGAAGGAAATCGTCGAATCGGCGTTCACGGTCAACGGCTTCAGCTTCGCGGGCCGCGGCCAGAACTCCGGTCTCGTGTTCGTGAAGCTGAAGGACTACTCGCAGCGTCAGCATGCGAACCAGAAGGTCCAGGCGCTGATCGGGCGGATGTTCGGTCGCTACGCCGGCTACAAGGACGCTGTCGTGATCCCGTTCAACCCGCCGTCGATTCCCGAACTCGGTACGGCCGCGGGCTTCGACTTCGAGCTGACGGACAACGCCGGTCTCGGCCACGACGCGCTGATGGCCGCGCGTAACCAGCTGCTCGGGATGGCCTCGAAGGATCCGACGCTGCAGGGCGTGCGCCCGAACGGCCTGAACGACACGCCGCAGTACAAGGTCGACATCGACCGCGAGAAGGCGAATGCGCTTGGCGTGACGGCGGATGCGATCGACCAGACGTTCTCGATCGCGTGGGCATCGAAGTACGTGAACAACTTCCTCGACACCGACGGCCGGATCAAGAAGGTGTACGTGCAGGCCGACGCGCCGTTCCGGATGACGCCGGAGGACATGAACATCTGGTACGTGCGCAACGGGTCGGGCGGGATGGTGCCGTTCAGCGCGTTCGCGACCGGTCACTGGACGTACGGTTCGCCGAAGCTCGAGCGCTACAACGGCGTGTCGGCGATGGAAATCCAGGGGCAGGCCGCGCCGGGCAAGTCGACCGGCCAGGCGATGACGGCGATGGAAGGGCTCGCGAAGAAGCTGCCGGTCGGTATCGGCTATTCGTGGACCGGCCTGTCGTTCCAGGAAATCCAGTCGGGTTCGCAGGCGCCGATCCTGTACGCGATCTCGATCCTCGTCGTGTTCCTGTGTCTCGCGGCGCTGTATGAAAGCTGGTCGATCCCGTTCTCGGTGATCATGGTGGTGCCGCTCGGCGTGATCGGCGCACTGCTCGCGGCGACGATGCGCGGCCTCGAGAACGACGTGTTCTTCCAGGTCGGCCTGCTGACTACCGTGGGCTTGTCCGCGAAGAACGCGATCCTGATCGTCGAGTTCGCGCGCGAACTCCAGATGACGGAGAAGATGGGGCCGATCGAGGCCGCGCTGGAAGCAGCGCGCCTGCGGCTGCGTCCGATCCTGATGACGTCGCTCGCGTTCATTCTCGGCGTGATGCCGCTCGCGATCAGCAACGGCGCGGGTTCGGCGAGCCAGCACGCAATCGGTACGGGCGTGATCGGCGGGATGATCACGGCGACGTTCCTCGCGATCTTCATGATCCCGATGTTCTTCGTGAAGATCCGCGCGATCTTCAGCGGCGAGAAGGAAGACGTCGACGAGGCGCTGCGTCTGGCTCAGGAGCACTCG---------CACCACGAAGAGAAGCCG---------------------------------GGCAACGGC------------------------------------------------------------------------------------------------------------------------------------------GAC---GAAGGCAACAAGGGACAG---------
>RND4__GCA_001524385.1
ATGGCAAAGTTTTTTATCGATCGCCCGATCTTCGCGTGGGTGATCGCCATCATCCTGATGCTGGCCGGGGTCGCGGCGATCTTCACGCTGCCGATCGCGCAGTATCCGACGATCGCCCCGCCATCGATCCAGATCACCGCGAACTACCCGGGCGCTTCCGCGAAGACGGTGGAAGACACGGTGACGCAGGTGATCGAGCAGCAGATGAGCGGTCTCGACAACTTCCTGTACATGTCGTCGACCAGTGACGACTCGGGCAACGCGACGATCACGCTGACGTTCGCGCCGGGCACCAACGCCGACATCGCGCAGGTCCAGGTGCAGAACAAGCTGTCGCTCGCGACGCCGGTTCTGCCGCAGGTCGTGCAGCAGCTCGGCCTGTCGGTGACGAAGTCGAGCAGCAGCTTCCTGCTGGTGCTCGCCTTCAACTCCGAAGACGGTAGCATGAACAAGTACGACCTCGCGAACTTCGTGGCGTCGCACGTGAAGGATCCGATCAGCCGGCTGAACGGCGTCGGCACCGTCACGCTGTTCGGCTCGCAGTACGCGATGCGGATCTGGCTCGACCCGACCCGCCTGACGAACTACGGCCTCACGCCGGTCGACGTGAGCTCGGCGATCACCGCGCAGAACGTGCAGATCGCGGGCGGCCAGATCGGCGGCACGCCGGCCAAGCCGGGCACCGTGCTGCAGGCGACGATCACCGAATCGACGCTGCTGCAGACGCCCGAGCAGTTCGGCAACATCCTGCTGAAGGTCAACCAGGACGGCTCGCAGGTTCGCCTGAAGGACGTCGCGCAGATCGGCCTCGGCGGCGAAAACTACAACTTCGACACGAAGTACAACGGTCAGCCGACCGCGGCACTCGGCATCCAGCTCGCGACCAACGCGAACGCGCTCGCGACCGCGAAGGCCGTGCGCGCGAAGATCGACGAACTCGCACCGTTCTTCCCGCACGGCCTCGTCGTGAAGTATCCGTACGACACGACGCCGTTCGTGAAGCTGTCGATCGAGGAAGTGGTCAAGACGCTGCTCGAAGGTATCGTGCTCGTGTTCCTCGTGATGTATCTGTTCCTGCAGAACCTGCGGGCGACGATCATCCCGACGATCGCGGTGCCGGTGGTGCTGCTCGGCACGTTCGCGATCATGTCGCTCGTGGGCTTCTCGATCAACACGCTGTCGATGTTCGGCCTCGTGCTCGCAATCGGCCTGCTGGTCGACGATGCGATCGTGGTGGTCGAGAACGTCGAGCGCGTGATGGCGGAAGAGGGCCTGTCTCCGAAGGAGGCGACGCGCAAGGCGATGGGCCAGATCACCGGCGCACTCGTCGGCGTGGCGCTCGTGCTGTCGGCGGTGTTCGTGCCGGTCGCGTTCTCCGGCGGTTCGGTCGGTGCGATCTATCGTCAGTTCTCGCTGACGATCGTGTCGGCGATGGTGCTGTCGGTACTGGTCGCGTTGATTCTGACGCCCGCACTGTGCGCGACGATCCTCAAGCCGATCCCGCAAGGGCATCACGAAGAGAAGAAGGGCTTCTTCGGCTGGTTCAACCGCACGTTCAACAACAGCCGCGACAAGTACCACGTCGGCGTGCACCACGTGATCAAGCGCTCGGGCCGCTGGCTCATCATCTATCTGGTCGTGATCGTCGCGGTCGGGCTGCTGTTCGTGCGCCTGCCGAAGTCGTTCCTGCCGGATGAAGACCAGGGCCTGATGTTCGTGATCGTGCAGACGCCGTCGGGCTCGACGCAGGAAACGACCGCGAAGACGCTCGCGAACATCTCCGACTACCTGCTGAAGGACGAGAAGGAAATCGTCGAATCGGCGTTCACGGTCAACGGCTTCAGCTTCGCGGGCCGCGGCCAGAACTCCGGTCTCGTGTTCGTGAAGCTGAAGGACTACTCGCAGCGTCAGCATGCGAACCAGAAGGTCCAGGCGCTGATCGGGCGGATGTTCGGTCGCTACGCCGGCTACAAGGACGCTGTCGTGATCCCGTTCAACCCGCCGTCGATTCCCGAACTCGGTACGGCCGCGGGCTTCGACTTCGAGCTGACGGACAACGCCGGTCTCGGCCACGACGCGCTGATGGCCGCGCGTAACCAGCTGCTCGGGATGGCCTCGAAGGATCCGACGCTGCAGGGCGTGCGCCCGAACGGCCTGAACGACACGCCGCAGTACAAGGTCGACATCGACCGCGAGAAGGCGAATGCGCTTGGCGTGACGGCGGATGCGATCGACCAGACGTTCTCGATCGCGTGGGCGTCGAAGTACGTGAACAACTTCCTCGACACCGACGGCCGGATCAAGAAGGTGTACGTGCAGGCCGACGCGCCGTTCCGGATGACGCCGGAGGACATGAACATCTGGTACGTGCGCAACGGGTCGGGCGGGATGGTGCCGTTCAGCGCGTTCGCGACCGGTCACTGGACGTACGGTTCGCCGAAGCTCGAGCGCTACAACGGCGTGTCGGCGATGGAAATCCAGGGGCAGGCCGCGCCGGGCAAGTCGACCGGCCAGGCGATGACGGCGATGGAAGGGCTCGCGAAGAAGCTGCCGGTCGGTATCGGCTATTCGTGGACGGGCCTGTCGTTCCAGGAAATCCAGTCGGGTTCGCAGGCGCCGATCCTGTACGCGATCTCGATCCTCGTCGTGTTCCTGTGTCTCGCGGCGCTGTATGAAAGCTGGTCGATCCCGTTCTCGGTGATCATGGTGGTGCCGCTCGGCGTGATCGGCGCACTGCTCGCGGCGACGATGCGCGGCCTCGAGAACGACGTGTTCTTCCAGGTCGGCCTGCTGACTACCGTGGGCTTGTCCGCGAAGAACGCGATCCTGATCGTCGAGTTCGCGCGCGAACTGCAGATGACGGAGAAGATGGGGCCGATCGAGGCCGCGCTGGAAGCAGCGCGCCTGCGGCTGCGTCCGATCCTGATGACGTCGCTCGCGTTCATTCTCGGCGTGATGCCGCTCGCGATCAGCAACGGCGCGGGTTCGGCGAGCCAGCACGCAATCGGTACGGGCGTGATCGGCGGGATGATCACGGCGACGTTCCTCGCGATCTTCATGATCCCGATGTTCTTCGTGAAGATCCGCGCGATCTTCAGCGGCGAGAAGGAAGACGTCGACGAGGCGCTGCGTTTGGCTCAGGAGCACTCG---------CACCACGAAGAGAAGCCG---------------------------------GGCAACGGC------------------------------------------------------------------------------------------------------------------------------------------GAC---GAAGGCAACAAGGGACAG---------
>RND4__GCA_001524705.1
ATGGCAAAGTTTTTTATCGATCGCCCGATCTTCGCGTGGGTGATCGCCATCATCCTGATGCTGGCCGGGGTCGCGGCGATCTTCACGCTGCCGATCGCGCAGTATCCGACGATCGCCCCGCCATCGATCCAGATCACCGCGAACTACCCGGGCGCTTCCGCGAAGACGGTGGAAGACACGGTGACGCAGGTGATCGAGCAGCAGATGAGCGGTCTCGACAACTTCCTGTACATGTCGTCGACCAGTGACGACTCGGGCAACGCGACGATCACGCTGACGTTCGCGCCGGGCACCAACGCCGACATCGCGCAGGTCCAGGTGCAGAACAAGCTGTCGCTCGCGACGCCGGTTCTGCCGCAGGTCGTGCAGCAGCTCGGCCTGTCGGTGACGAAGTCGAGCAGCAGCTTCCTGCTGGTGCTCGCCTTCAACTCCGAAGACGGCAGCATGAACAAGTACGACCTCGCGAACTTCGTGGCGTCGCACGTGAAGGATCCGATCAGCCGGCTGAACGGCGTCGGCACCGTCACGCTGTTCGGCTCGCAGTACGCGATGCGGATCTGGCTCGACCCGACCCGCCTGACGAACTACGGCCTCACGCCGGTCGACGTGAGCTCGGCGATCACCGCGCAGAACGTGCAGATCGCGGGCGGCCAGATCGGCGGCACGCCGGCCAAGCCGGGCACCGTGCTGCAGGCGACGATCACCGAATCGACGCTGCTGCAGACGCCCGAGCAGTTCGGCAACATCCTGCTGAAGGTCAACCAGGACGGCTCGCAGGTTCGCCTGAAGGACGTCGCGCAGATCGGCCTCGGCGGCGAAAACTACAACTTCGACACGAAGTACAACGGTCAGCCAACCGCGGCACTCGGCATCCAGCTCGCGACCAACGCGAACGCGCTCGCGACCGCGAAGGCCGTGCGCGCGAAGATCGACGAGCTCGCACCGTTCTTCCCGCACGGCCTCGTCGTGAAGTATCCGTACGACACGACGCCGTTCGTGAAGCTGTCGATCGAGGAAGTGGTCAAGACGCTGCTCGAAGGTATCGTGCTCGTGTTCCTCGTGATGTATCTGTTCCTGCAGAACCTGCGGGCGACGATCATCCCGACGATCGCGGTGCCGGTGGTGCTGCTCGGCACGTTCGCGATCATGTCGCTCGTGGGCTTCTCGATCAACACGCTGTCGATGTTCGGCCTCGTGCTCGCAATCGGCCTGCTGGTCGACGATGCGATCGTGGTGGTCGAGAACGTCGAGCGCGTGATGGCGGAAGAGGGCCTGTCGCCGAAGGAGGCGACGCGCAAGGCGATGGGCCAGATCACCGGCGCACTCGTCGGCGTGGCGCTCGTGCTGTCGGCGGTGTTCGTGCCGGTCGCGTTCTCCGGCGGTTCGGTCGGTGCGATCTATCGTCAGTTCTCGCTGACGATCGTGTCGGCGATGGTGCTGTCGGTGCTGGTCGCGTTGATTCTGACGCCCGCACTGTGCGCGACGATCCTCAAGCCGATCCCGCAAGGGCATCACGAAGAGAAGAAGGGCTTCTTCGGCTGGTTCAACCGCACGTTCAACAACAGCCGCGACAAGTACCACGTCGGCGTGCACCACGTGATCAAGCGCTCGGGCCGCTGGCTCATCATCTATCTGGTCGTGATCGTCGCGGTCGGGCTGCTGTTCGTGCGCCTGCCGAAGTCGTTCCTGCCGGATGAAGACCAGGGCCTGATGTTCGTGATCGTGCAGACGCCGTCGGGCTCGACGCAGGAAACGACCGCGAAGACGCTCGCGAACATCTCCGACTACCTGCTGAAGGACGAGAAGGAAATCGTCGAATCGGCGTTCACGGTCAACGGCTTCAGCTTCGCGGGCCGCGGCCAGAACTCCGGTCTCGTGTTCGTGAAGCTGAAGGACTACTCGCAGCGTCAGCATGCGAACCAGAAGGTCCAGGCGCTGATCGGGCGGATGTTCGGTCGCTACGCCGGCTACAAGGACGCTGTCGTGATCCCGTTCAACCCGCCGTCGATTCCCGAACTCGGTACGGCCGCGGGCTTCGACTTCGAGCTGACGGACAACGCCGGTCTCGGCCACGACGCGCTGATGGCCGCGCGTAACCAGCTGCTCGGGATGGCCTCGAAGGATCCGACGCTGCAGGGCGTGCGCCCGAACGGCCTGAACGACACGCCGCAGTACAAGGTCGACATCGACCGCGAGAAGGCGAATGCGCTTGGCGTGACGGCGGATGCGATCGACCAGACGTTCTCGATCGCGTGGGCGTCGAAGTACGTGAACAACTTCCTCGACACCGACGGCCGGATCAAGAAGGTGTACGTGCAGGCCGACGCGCCGTTCCGGATGACGCCGGAGGACATGAACATCTGGTACGTGCGCAACGGGTCGGGCGGGATGGTGCCGTTCAGCGCGTTCGCGACCGGTCACTGGACGTACGGTTCGCCGAAGCTCGAGCGCTACAACGGCGTGTCGGCGATGGAAATCCAGGGGCAGGCCGCGCCGGGCAAGTCGACCGGCCAGGCGATGACGGCGATGGAAGGGCTCGCGAAGAAGCTGCCGGTCGGTATCGGCTATTCGTGGACCGGCCTGTCGTTCCAGGAAATCCAGTCGGGTTCGCAGGCGCCGATCCTGTACGCGATCTCGATCCTCGTCGTGTTCCTGTGTCTCGCGGCGCTGTATGAAAGCTGGTCGATCCCGTTCTCGGTGATCATGGTGGTGCCGCTCGGCGTGATCGGCGCACTGCTCGCGGCGACGATGCGCGGCCTCGAGAACGACGTGTTCTTCCAGGTCGGCCTGCTGACTACCGTGGGCTTGTCCGCGAAGAACGCGATCCTGATCGTCGAGTTCGCGCGCGAACTGCAGATGACGGAGAAGATGGGGCCGATCGAGGCCGCGCTGGAAGCAGCGCGCCTGCGGCTGCGTCCGATCCTGATGACGTCGCTCGCGTTCATTCTCGGCGTGATGCCGCTCGCGATCAGCAACGGCGCGGGTTCGGCGAGCCAGCACGCAATCGGTACGGGCGTGATCGGCGGGATGATCACGGCGACGTTCCTCGCGATCTTCATGATCCCGATGTTCTTCGTGAAGATCCGCGCGATCTTCAGCGGCGAGAAGGAAGACGTCGACGAGGCGCTGCGTCTGGCTCAGGAGCACTCG---------CACCACGAAGAGAAGCCG---------------------------------GGCAACGGC------------------------------------------------------------------------------------------------------------------------------------------GAC---GAAGGCAACAAGGGACAG---------
>RND4__GCA_001527605.1
ATGGCAAAGTTTTTTATCGATCGCCCGATCTTCGCGTGGGTGATCGCCATCATCCTGATGCTGGCCGGGGTCGCGGCGATCTTCACGCTGCCGATCGCGCAGTATCCGACGATCGCCCCGCCATCGATCCAGATCACCGCGAACTACCCGGGCGCTTCCGCGAAGACGGTGGAAGACACGGTGACGCAGGTGATCGAGCAGCAGATGAGCGGTCTCGACAACTTCCTGTACATGTCGTCGACCAGTGACGACTCGGGCAACGCGACGATCACGCTGACGTTCGCGCCGGGCACCAACGCCGACATCGCGCAGGTCCAGGTGCAGAACAAGCTGTCGCTCGCGACGCCGGTTCTGCCGCAGGTCGTGCAGCAGCTCGGCCTGTCGGTGACGAAGTCGAGCAGCAGCTTCCTGCTGGTGCTCGCCTTCAACTCCGAAGACGGCAGCATGAACAAGTACGACCTCGCGAACTTCGTGGCGTCGCACGTGAAGGACCCGATCAGCCGGCTGAACGGCGTCGGCACCGTCACGCTGTTCGGCTCGCAGTACGCGATGCGGATCTGGCTCGACCCGACCCGCCTGACGAACTACGGCCTCACGCCGGTCGACGTGAGCTCGGCGATCACCGCGCAGAACGTGCAGATCGCTGGCGGCCAGATCGGCGGCACGCCGGCCAAGCCGGGCACCGTGCTGCAGGCGACGATCACCGAATCGACGCTGCTGCAGACGCCCGAGCAGTTCGGCAACATCCTGCTGAAGGTCAACCAGGACGGCTCGCAGGTTCGCCTGAAGGACGTCGCGCAGATCGGCCTCGGCGGCGAAAACTACAACTTCGACACGAAGTACAACGGTCAGCCGACCGCGGCACTCGGTATCCAGCTCGCGACCAACGCGAACGCGCTCGCGACCGCGAAGGCCGTGCGCGCGAAGATCGACGAGCTCGCACCGTTCTTCCCGCACGGCCTCGTCGTGAAGTATCCGTACGACACGACGCCGTTCGTGAAGCTGTCGATCGAGGAAGTGGTCAAGACGCTGCTCGAAGGTATCGTGCTCGTGTTCCTCGTGATGTATCTGTTCCTGCAGAACCTGCGGGCGACGATCATCCCGACGATCGCGGTGCCGGTGGTGCTGCTCGGCACGTTCGCGATCATGTCGCTCGTGGGCTTCTCGATCAACACGCTGTCGATGTTCGGCCTCGTGCTCGCAATCGGCCTGCTGGTCGACGATGCGATCGTGGTGGTCGAGAACGTCGAGCGCGTGATGGCGGAAGAGGGCCTGTCGCCGAAGGAGGCGACGCGCAAGGCGATGGGCCAGATCACCGGCGCACTCGTCGGCGTGGCGCTCGTGCTGTCGGCGGTGTTCGTGCCGGTCGCGTTCTCCGGCGGTTCGGTCGGCGCGATCTATCGCCAGTTCTCGCTGACGATCGTGTCGGCGATGGTGCTGTCGGTGCTGGTCGCGTTGATTCTGACGCCCGCACTGTGCGCGACGATCCTCAAGCCGATCCCGCAAGGGCATCACGAAGAGAAGAAGGGCTTCTTCGGCTGGTTCAACCGCACGTTCAACAACAGTCGCGACAAGTACCACGTCGGCGTGCACCACGTGATCAAGCGCTCGGGCCGCTGGCTCATCATCTATCTGGTCGTGATCGTCGCGGTCGGGCTGCTGTTCGTGCGCCTGCCGAAGTCGTTCCTGCCGGATGAAGACCAGGGCCTGATGTTCGTGATCGTGCAGACGCCGTCGGGCTCGACGCAGGAAACGACCGCGAAGACGCTCGCGAACATCTCCGACTACCTGCTGAAGGACGAGAAGGAAATCGTCGAATCGGCGTTCACGGTCAACGGCTTCAGCTTCGCGGGCCGCGGCCAGAACTCCGGTCTCGTGTTCGTGAAGCTGAAGGACTACTCGCAGCGTCAGCATGCGAACCAGAAGGTCCAGGCGCTGATCGGGCGTATGTTCGGTCGCTACGCCGGCTACAAGGACGCTGTCGTGATCCCGTTCAACCCGCCGTCGATTCCCGAACTCGGTACGGCCGCGGGCTTCGACTTCGAGCTGACGGACAACGCCGGTCTCGGCCACGACGCGCTGATGGCCGCGCGTAACCAGCTGCTCGGGATGGCCTCGAAGGATCCGACGCTGCAGGGCGTGCGCCCGAACGGCCTGAACGACACGCCGCAGTACAAGGTCGACATCGACCGCGAGAAGGCGAATGCGCTTGGCGTGACGGCGGATGCGATCGACCAGACGTTCTCGATCGCGTGGGCGTCGAAGTACGTGAACAACTTCCTCGACACCGACGGCCGGATCAAGAAGGTGTACGTGCAGGCCGACGCGCCGTTCCGGATGACGCCGGAGGACATGAACATCTGGTACGTGCGCAACGGGTCGGGCGGGATGGTGCCGTTCAGCGCGTTCGCGACCGGTCACTGGACGTACGGTTCGCCGAAGCTCGAGCGCTACAACGGCGTGTCGGCGATGGAAATCCAGGGGCAGGCCGCGCCGGGCAAGTCGACCGGCCAGGCGATGACGGCGATGGAAGGGCTCGCGAAGAAGCTGCCGGTCGGTATCGGCTATTCGTGGACCGGCCTGTCGTTCCAGGAAATCCAGTCGGGTTCGCAGGCGCCGATCCTGTACGCGATCTCGATCCTCGTCGTGTTCCTGTGTCTCGCGGCGCTGTATGAAAGCTGGTCGATCCCGTTCTCGGTGATCATGGTGGTGCCGCTCGGCGTGATCGGCGCACTGCTCGCGGCGACGATGCGCGGCCTCGAGAACGACGTGTTCTTCCAGGTCGGCCTGCTGACTACCGTGGGCTTGTCCGCGAAGAACGCGATCCTGATCGTCGAGTTCGCGCGCGAACTGCAGATGACGGAGAAGATGGGGCCGATCGAGGCCGCGCTGGAAGCAGCGCGCCTGCGGCTGCGTCCGATCCTGATGACGTCGCTCGCGTTCATTCTCGGCGTGATGCCGCTCGCGATCAGCAACGGCGCGGGTTCGGCGAGCCAGCACGCAATCGGTACGGGCGTGATCGGCGGGATGATCACGGCGACGTTCCTCGCGATCTTCATGATCCCGATGTTCTTCGTGAAGATCCGCGCGATCTTCAGCGGCGAGAAGGAAGACGTCGACGAGGCGCTGCGTCTGGCTCAGGAGCACTCG---------CACCACGAAGAGAAGCCG---------------------------------GGCAACGGC------------------------------------------------------------------------------------------------------------------------------------------GAC---GAAGGCAACAAGGGACAG---------
>RND4__GCA_001531975.1
ATGGCAAAGTTTTTTATCGATCGCCCGATCTTCGCGTGGGTGATCGCCATCATCCTGATGCTGGCCGGGGTCGCGGCGATCTTCACGCTGCCGATCGCGCAGTATCCGACGATCGCCCCGCCATCGATCCAGATCACCGCGAACTACCCGGGCGCTTCCGCGAAGACGGTGGAAGACACGGTGACGCAGGTGATCGAGCAGCAGATGAGCGGTCTCGACAACTTCCTGTACATGTCGTCGACCAGTGACGACTCGGGCAACGCGACGATCACGCTGACGTTCGCGCCGGGCACCAACGCCGACATCGCGCAGGTCCAGGTGCAGAACAAGCTGTCGCTCGCGACGCCGGTTCTGCCGCAGGTCGTGCAGCAGCTCGGCCTGTCGGTGACGAAGTCGAGCAGCAGCTTCCTGCTGGTGCTCGCCTTCAACTCCGAAGACGGCAGCATGAACAAGTACGACCTCGCGAACTTCGTGGCGTCGCACGTGAAGGATCCGATCAGCCGGCTGAACGGCGTCGGCACCGTCACGCTGTTCGGCTCGCAGTACGCGATGCGGATCTGGCTCGACCCGACCCGCCTGACGAACTACGGCCTCACGCCGGTCGACGTGAGCTCGGCGATCACCGCGCAGAACGTGCAGATCGCGGGCGGCCAGATCGGCGGCACGCCGGCCAAGCCGGGCACCGTGCTGCAGGCGACGATCACCGAATCGACGCTGCTGCAGACGCCCGAGCAGTTCGGCAACATCCTGCTGAAGGTCAACCAGGACGGCTCGCAGGTTCGCCTGAAGGACGTCGCGCAGATCGGCCTCGGCGGCGAAAACTACAACTTCGACACGAAGTACAACGGTCAGCCGACCGCGGCACTCGGCATCCAGCTCGCGACCAACGCGAACGCGCTCGCGACCGCGAAGGCCGTGCGCGCGAAGATCGACGAGCTCGCACCGTTCTTCCCGCACGGCCTCGTCGTGAAGTATCCGTACGACACGACGCCGTTCGTGAAGCTGTCGATCGAGGAAGTGGTCAAGACGCTGCTCGAAGGTATCGTGCTCGTGTTCCTCGTGATGTATCTGTTCCTGCAGAACCTGCGGGCGACGATCATCCCGACGATCGCGGTGCCGGTGGTGCTGCTCGGCACGTTCGCGATCATGTCGCTCGTGGGCTTCTCGATCAACACGCTGTCGATGTTCGGCCTCGTGCTCGCAATCGGCCTGCTGGTCGACGATGCGATCGTGGTGGTCGAGAACGTCGAGCGCGTGATGGCGGAAGAGGGCCTGTCGCCGAAGGAGGCGACGCGCAAGGCGATGGGCCAGATCACCGGCGCACTCGTCGGCGTGGCGCTCGTGCTGTCGGCGGTGTTCGTGCCGGTCGCGTTCTCCGGCGGTTCGGTCGGCGCGATCTATCGCCAGTTCTCGCTGACGATCGTGTCGGCGATGGTGCTGTCGGTGCTGGTCGCGTTGATTCTGACGCCCGCACTGTGCGCGACGATCCTCAAGCCGATCCCGCAAGGGCATCACGAAGAGAAGAAGGGCTTCTTCGGCTGGTTCAACCGCACGTTCAACAACAGCCGCGACAAGTACCACGTCGGCGTGCACCACGTGATCAAGCGCTCGGGCCGCTGGCTCATCATCTATCTGGTCGTGATCGTCGCGGTCGGGCTGCTGTTCGTGCGCCTGCCGAAGTCGTTCCTGCCGGATGAAGACCAGGGCCTGATGTTCGTGATCGTGCAGACGCCGTCGGGCTCGACGCAGGAAACGACCGCGAAGACGCTCGCGAACATCTCCGACTACCTGCTGAAGGACGAGAAGGAAATCGTCGAATCGGCGTTCACGGTCAACGGCTTCAGCTTCGCGGGCCGCGGCCAGAACTCCGGTCTCGTGTTCGTGAAGCTGAAGGACTACTCGCAGCGTCAGCATGCGAACCAGAAGGTCCAGGCGCTGATCGGGCGGATGTTCGGTCGCTACGCCGGCTACAAGGACGCTGTCGTGATCCCGTTCAACCCGCCGTCGATTCCCGAACTCGGTACGGCCGCGGGCTTCGACTTCGAGCTGACGGACAACGCCGGTCTCGGCCACGACGCGCTGATGGCCGCGCGTAACCAGCTGCTCGGGATGGCCTCGAAGGATCCGACGCTGCAGGGCGTGCGCCCGAACGGCCTGAACGACACGCCGCAGTACAAGGTCGATATCGACCGCGAGAAGGCGAATGCGCTTGGCGTGACGGCGGATGCGATCGACCAGACGTTCTCGATCGCGTGGGCGTCGAAGTACGTGAACAACTTCCTCGACACCGACGGCCGGATCAAGAAGGTGTACGTGCAGGCCGACGCGCCGTTCCGGATGACGCCGGAGGACATGAACATCTGGTACGTGCGCAACGGGTCGGGCGGGATGGTGCCGTTCAGCGCGTTCGCGACCGGTCACTGGACGTACGGTTCGCCGAAGCTCGAGCGCTACAACGGCGTGTCGGCGATGGAAATCCAGGGGCAGGCCGCGCCGGGCAAGTCGACCGGCCAGGCGATGACGGCGATGGAAGGGCTCGCGAAGAAGCTGCCGGTCGGTATCGGCTATTCGTGGACCGGCCTGTCGTTCCAGGAAATCCAGTCGGGTTCGCAGGCGCCGATCCTGTACGCGATCTCGATCCTCGTCGTGTTCCTGTGTCTCGCGGCGCTGTATGAAAGCTGGTCGATCCCGTTCTCGGTGATCATGGTGGTGCCGCTCGGCGTGATCGGCGCACTGCTCGCGGCGACGATGCGCGGCCTCGAGAACGACGTGTTCTTCCAGGTCGGCCTGCTGACTACCGTGGGCTTGTCCGCGAAGAACGCGATCCTGATCGTCGAGTTCGCGCGCGAACTGCAGATGACGGAGAAGATGGGGCCGATCGAGGCCGCGCTGGAAGCAGCGCGCCTGCGGCTGCGTCCGATCCTGATGACGTCGCTCGCGTTCATTCTCGGCGTGATGCCGCTCGCGATCAGCAACGGCGCGGGTTCGGCGAGCCAGCACGCAATCGGTACGGGCGTGATCGGCGGGATGATCACGGCGACGTTCCTCGCGATCTTCATGATCCCGATGTTCTTCGTGAAGATCCGCGCGATCTTCAGCGGCGAGAAGGAAGACGTCGACGAGGCGCTGCGTCTGGCTCAGGAGCACTCG---------CACCACGAAGAGAAGCCG---------------------------------GGCAACGGC------------------------------------------------------------------------------------------------------------------------------------------GAC---GAAGGCAACAAGGGACAG---------
>RND4__GCA_001532105.1
ATGGCAAAGTTTTTTATCGATCGCCCGATCTTCGCGTGGGTGATCGCCATCATCCTGATGCTGGCCGGGGTCGCGGCGATCTTCACGCTGCCGATCGCGCAGTATCCGACGATCGCCCCGCCATCGATCCAGATCACCGCGAACTACCCGGGCGCTTCCGCGAAGACGGTGGAAGACACGGTGACGCAGGTGATCGAGCAGCAGATGAGCGGTCTCGACAACTTCCTGTACATGTCGTCGACCAGTGACGACTCGGGCAACGCGACGATCACGCTGACGTTCGCGCCGGGCACCAACGCCGACATCGCGCAGGTCCAGGTGCAGAACAAGCTGTCGCTCGCGACGCCGGTTCTGCCGCAGGTCGTGCAGCAGCTCGGCCTGTCGGTGACGAAGTCGAGCAGCAGCTTCCTGCTGGTGCTCGCCTTCAACTCCGAAGACGGCAGCATGAACAAGTACGACCTCGCGAACTTCGTGGCGTCGCACGTGAAGGATCCGATCAGCCGGCTGAACGGCGTCGGCACCGTCACGCTGTTCGGCTCGCAGTACGCGATGCGGATCTGGCTCGACCCGACCCGCCTGACGAACTACGGCCTCACGCCGGTCGACGTGAGCTCGGCGATCACCGCGCAGAACGTGCAGATCGCGGGCGGCCAGATCGGCGGCACGCCGGCCAAGCCGGGCACCGTGCTGCAGGCGACGATCACCGAATCGACGCTGCTGCAGACGCCCGAGCAGTTCGGCAACATCCTGCTGAAGGTCAACCAGGACGGCTCGCAGGTTCGCCTGAAGGACGTCGCGCAGATCGGCCTCGGCGGCGAAAACTACAACTTCGACACGAAGTACAACGGTCAGCCGACCGCGGCACTCGGCATCCAGCTCGCGACCAACGCGAACGCGCTCGCGACCGCGAAGGCCGTGCGCGCGAAGATCGACGAGCTCGCACCGTTCTTCCCGCACGGCCTCGTCGTGAAGTATCCGTACGACACGACGCCGTTCGTGAAGCTGTCGATCGAGGAAGTGGTCAAGACGCTGCTCGAAGGTATCGTGCTCGTGTTCCTCGTGATGTATCTGTTCCTGCAGAACCTGCGGGCGACGATCATCCCGACGATCGCGGTGCCGGTGGTGCTGCTCGGCACGTTCGCGATCATGTCGCTCGTGGGCTTCTCGATCAACACGCTGTCGATGTTCGGCCTCGTGCTCGCAATCGGCCTGCTGGTCGACGATGCGATCGTGGTGGTCGAGAACGTCGAGCGCGTGATGGCGGAAGAGGGCCTGTCGCCGAAGGAGGCGACGCGCAAGGCGATGGGCCAGATCACCGGCGCACTCGTCGGCGTGGCGCTCGTGCTGTCGGCGGTGTTCGTGCCGGTCGCGTTCTCCGGCGGTTCGGTCGGCGCGATCTATCGCCAGTTCTCGCTGACGATCGTGTCGGCGATGGTGCTGTCGGTGCTGGTCGCGTTGATTCTGACGCCCGCACTGTGCGCGACGATCCTCAAGCCGATCCCGCAAGGGCATCACGAAGAGAAGAAGGGCTTCTTCGGCTGGTTCAACCGCACGTTCAACAACAGCCGCGACAAGTACCACGTCGGCGTGCACCACGTGATCAAGCGCTCGGGCCGCTGGCTCATCATCTATCTGGTCGTGATCGTCGCGGTCGGGCTGCTGTTCGTGCGCCTGCCGAAGTCGTTCCTGCCGGATGAAGACCAGGGCCTGATGTTCGTGATCGTGCAGACGCCGTCGGGCTCGACGCAGGAAACGACCGCGAAGACGCTCGCGAACATCTCCGACTACCTGCTGAAGGACGAGAAGGAAATCGTCGAATCGGCGTTCACGGTCAACGGCTTCAGCTTCGCGGGCCGCGGCCAGAACTCCGGTCTCGTGTTCGTGAAGCTGAAGGACTACTCGCAGCGTCAGCATGCGAACCAGAAGGTCCAGGCGCTGATCGGGCGGATGTTCGGTCGCTACGCCGGCTACAAGGACGCTGTCGTGATCCCGTTCAACCCGCCGTCGATTCCCGAACTCGGTACGGCCGCGGGCTTCGACTTCGAGCTGACGGACAACGCCGGTCTCGGCCACGACGCGCTGATGGCCGCGCGTAACCAGCTGCTCGGGATGGCCTCGAAGGATCCGACGCTGCAGGGCGTGCGCCCGAACGGCCTGAACGACACGCCGCAGTACAAGGTCGATATCGACCGCGAGAAGGCGAATGCGCTTGGCGTGACGGCGGATGCGATCGACCAGACGTTCTCGATCGCGTGGGCGTCGAAGTACGTGAACAACTTCCTCGACACCGACGGCCGGATCAAGAAGGTGTACGTGCAGGCCGACGCGCCGTTCCGGATGACGCCGGAGGACATGAACATCTGGTACGTGCGCAACGGGTCGGGCGGGATGGTGCCGTTCAGCGCGTTCGCGACCGGTCACTGGACGTACGGTTCGCCGAAGCTCGAGCGCTACAACGGCGTGTCGGCGATGGAAATCCAGGGGCAGGCCGCGCCGGGCAAGTCGACCGGCCAGGCGATGACGGCGATGGAAGGGCTCGCGAAGAAGCTGCCGGTCGGTATCGGCTATTCGTGGACCGGCCTGTCGTTCCAGGAAATCCAGTCGGGTTCGCAGGCGCCGATCCTGTACGCGATCTCGATCCTCGTCGTGTTCCTGTGTCTCGCGGCGCTGTATGAAAGCTGGTCGATCCCGTTCTCGGTGATCATGGTGGTGCCGCTCGGCGTGATCGGCGCACTGCTCGCGGCGACGATGCGCGGCCTCGAGAACGACGTGTTCTTCCAGGTCGGCCTGCTGACTACCGTGGGCTTGTCCGCGAAGAACGCGATCCTGATCGTCGAGTTCGCGCGCGAACTGCAGATGACGGAGAAGATGGGGCCGATCGAGGCCGCGCTGGAAGCAGCGCGCCTGCGGCTGCGTCCGATCCTGATGACGTCGCTCGCGTTCATTCTCGGCGTGATGCCGCTCGCGATCAGCAACGGCGCGGGTTCGGCGAGCCAGCACGCAATCGGTACGGGCGTGATCGGCGGGATGATCACGGCGACGTTCCTCGCGATCTTCATGATCCCGATGTTCTTCGTGAAGATCCGCGCGATCTTCAGCGGCGAGAAGGAAGACGTCGACGAGGCGCTGCGTCTGGCTCAGGAGCACTCG---------CACCACGAAGAGAAGCCG---------------------------------GGCAACGGC------------------------------------------------------------------------------------------------------------------------------------------GAC---GAAGGCAACAAGGGACAG---------
>RND4__GCA_001532285.1
ATGGCAAAGTTTTTTATCGATCGCCCGATCTTCGCGTGGGTGATCGCCATCATCCTGATGCTGGCCGGGGTCGCGGCGATCTTCACGCTGCCGATCGCGCAGTATCCGACGATCGCCCCGCCATCGATCCAGATCACCGCGAACTACCCGGGCGCTTCCGCGAAGACGGTGGAAGACACGGTGACGCAGGTGATCGAGCAGCAGATGAGCGGTCTCGACAACTTCCTGTACATGTCGTCGACCAGTGACGACTCGGGCAACGCGACGATCACGCTGACGTTCGCGCCGGGCACCAACGCCGACATCGCGCAGGTCCAGGTGCAGAACAAGCTGTCGCTCGCGACGCCGGTTCTGCCGCAGGTCGTGCAGCAGCTCGGCCTGTCGGTGACGAAGTCGAGCAGCAGCTTCCTGCTGGTGCTCGCCTTCAACTCCGAAGACGGCAGCATGAACAAGTACGACCTCGCGAACTTCGTGGCGTCGCACGTGAAGGATCCGATCAGCCGGCTGAACGGCGTCGGCACCGTCACGCTGTTCGGCTCGCAGTACGCGATGCGGATCTGGCTCGACCCGACCCGCCTGACGAACTACGGCCTCACGCCGGTCGACGTGAGCTCGGCGATCACCGCGCAGAACGTGCAGATCGCGGGCGGCCAGATCGGCGGCACGCCGGCCAAGCCGGGCACCGTGCTGCAGGCGACGATCACCGAATCGACGCTGCTGCAGACGCCCGAGCAGTTCGGCAACATCCTGCTGAAGGTCAACCAGGACGGCTCGCAGGTTCGCCTGAAGGACGTCGCGCAGATCGGCCTCGGCGGCGAAAACTACAACTTCGACACGAAGTACAACGGTCAGCCGACCGCGGCACTCGGCATCCAGCTCGCGACCAACGCGAACGCGCTCGCGACCGCGAAGGCCGTGCGCGCGAAGATCGACGAGCTCGCACCGTTCTTCCCGCACGGCCTCGTCGTGAAGTATCCGTACGACACGACGCCGTTCGTGAAGCTGTCGATCGAGGAAGTGGTCAAGACGCTGCTCGAAGGTATCGTGCTCGTGTTCCTCGTGATGTATCTGTTCCTGCAGAACCTGCGGGCGACGATCATCCCGACGATCGCGGTGCCGGTGGTGCTGCTCGGCACGTTCGCGATCATGTCGCTCGTGGGCTTCTCGATCAACACGCTGTCGATGTTCGGCCTCGTGCTCGCAATCGGCCTGCTGGTCGACGATGCGATCGTGGTGGTCGAGAACGTCGAGCGCGTGATGGCGGAAGAGGGCCTGTCGCCGAAGGAGGCGACGCGCAAGGCGATGGGCCAGATCACCGGCGCACTCGTCGGCGTGGCGCTCGTGCTGTCGGCGGTGTTCGTGCCGGTCGCGTTCTCCGGCGGTTCGGTCGGCGCGATCTATCGCCAGTTCTCGCTGACGATCGTGTCGGCGATGGTGCTGTCGGTGCTGGTCGCGTTGATTCTGACGCCCGCACTGTGCGCGACGATCCTCAAGCCGATCCCGCAAGGGCATCACGAAGAGAAGAAGGGCTTCTTCGGCTGGTTCAACCGCACGTTCAACAACAGCCGCGACAAGTACCACGTCGGCGTGCACCACGTGATCAAGCGCTCGGGCCGCTGGCTCATCATCTATCTGGTCGTGATCGTCGCGGTCGGGCTGCTGTTCGTGCGCCTGCCGAAGTCGTTCCTGCCGGATGAAGACCAGGGCCTGATGTTCGTGATCGTGCAGACGCCGTCGGGCTCGACGCAGGAAACGACCGCGAAGACGCTCGCGAACATCTCCGACTACCTGCTGAAGGACGAGAAGGAAATCGTCGAATCGGCGTTCACGGTCAACGGCTTCAGCTTCGCGGGCCGCGGCCAGAACTCCGGTCTCGTGTTCGTGAAGCTGAAGGACTACTCGCAGCGTCAGCATGCGAACCAGAAGGTCCAGGCGCTGATCGGGCGGATGTTCGGTCGCTACGCCGGCTACAAGGACGCTGTCGTGATCCCGTTCAACCCGCCGTCGATTCCCGAACTCGGTACGGCCGCGGGCTTCGACTTCGAGCTGACGGACAACGCCGGTCTCGGCCACGACGCGCTGATGGCCGCGCGTAACCAGCTGCTCGGGATGGCCTCGAAGGATCCGACGCTGCAGGGCGTGCGCCCGAACGGCCTGAACGACACGCCGCAGTACAAGGTCGATATCGACCGCGAGAAGGCGAATGCGCTTGGCGTGACGGCGGATGCGATCGACCAGACGTTCTCGATCGCGTGGGCGTCGAAGTACGTGAACAACTTCCTCGACACCGACGGCCGGATCAAGAAGGTGTACGTGCAGGCCGACGCGCCGTTCCGGATGACGCCGGAGGACATGAACATCTGGTACGTGCGCAACGGGTCGGGCGGGATGGTGCCGTTCAGCGCGTTCGCGACCGGTCACTGGACGTACGGTTCGCCGAAGCTCGAGCGCTACAACGGCGTGTCGGCGATGGAAATCCAGGGGCAGGCCGCGCCGGGCAAGTCGACCGGCCAGGCGATGACGGCGATGGAAGGGCTCGCGAAGAAGCTGCCGGTCGGTATCGGCTATTCGTGGACCGGCCTGTCGTTCCAGGAAATCCAGTCGGGTTCGCAGGCGCCGATCCTGTACGCGATCTCGATCCTCGTCGTGTTCCTGTGTCTCGCGGCGCTGTATGAAAGCTGGTCGATCCCGTTCTCGGTGATCATGGTGGTGCCGCTCGGCGTGATCGGCGCACTGCTCGCGGCGACGATGCGCGGCCTCGAGAACGACGTGTTCTTCCAGGTCGGCCTGCTGACTACCGTGGGCTTGTCCGCGAAGAACGCGATCCTGATCGTCGAGTTCGCGCGCGAACTGCAGATGACGGAGAAGATGGGGCCGATCGAGGCCGCGCTGGAAGCAGCGCGCCTGCGGCTGCGTCCGATCCTGATGACGTCGCTCGCGTTCATTCTCGGCGTGATGCCGCTCGCGATCAGCAACGGCGCGGGTTCGGCGAGCCAGCACGCAATCGGTACGGGCGTGATCGGCGGGATGATCACGGCGACGTTCCTCGCGATCTTCATGATCCCGATGTTCTTCGTGAAGATCCGCGCGATCTTCAGCGGCGAGAAGGAAGACGTCGACGAGGCGCTGCGTCTGGCTCAGGAGCACTCG---------CACCACGAAGAGAAGCCG---------------------------------GGCAACGGC------------------------------------------------------------------------------------------------------------------------------------------GAC---GAAGGCAACAAGGGACAG---------
>RND4__GCA_001533155.1
ATGGCAAAGTTTTTTATCGATCGCCCGATCTTCGCGTGGGTGATCGCCATCATCCTGATGCTGGCCGGGGTCGCGGCGATCTTCACGCTGCCGATCGCGCAGTATCCGACGATCGCCCCGCCATCGATCCAGATCACCGCGAACTACCCGGGCGCTTCCGCGAAGACGGTGGAAGACACGGTGACGCAGGTGATCGAGCAGCAGATGAGCGGTCTCGACAACTTCCTGTACATGTCGTCGACCAGTGACGACTCGGGCAACGCGACGATCACGCTGACGTTCGCGCCGGGCACCAACGCCGACATCGCGCAGGTCCAGGTGCAGAACAAGCTGTCGCTCGCGACGCCGGTTCTGCCGCAGGTCGTGCAGCAGCTCGGCCTGTCGGTGACGAAGTCGAGCAGCAGCTTCCTGCTGGTGCTCGCCTTCAACTCCGAAGACGGCAGCATGAACAAGTACGACCTCGCGAACTTCGTGGCGTCGCACGTGAAGGATCCGATCAGCCGGCTGAACGGCGTCGGCACCGTCACGCTGTTCGGCTCGCAGTACGCGATGCGGATCTGGCTCGACCCGACCCGCCTGACGAACTACGGCCTCACGCCGGTCGACGTGAGCTCGGCGATCACCGCGCAGAACGTGCAGATCGCGGGCGGCCAGATCGGCGGCACGCCGGCCAAGCCGGGCACCGTGCTGCAGGCGACGATCACCGAATCGACGCTGCTGCAGACGCCCGAGCAGTTCGGCAACATCCTGCTGAAGGTCAACCAGGACGGCTCGCAGGTTCGCCTGAAGGACGTCGCGCAGATCGGCCTCGGCGGCGAAAACTACAACTTCGACACGAAGTACAACGGTCAGCCGACCGCGGCACTCGGCATCCAGCTCGCGACCAACGCGAACGCGCTCGCGACCGCGAAGGCCGTGCGCGCGAAGATCGACGAGCTCGCACCGTTCTTCCCGCACGGCCTCGTCGTGAAGTATCCGTACGACACGACGCCGTTCGTGAAGCTGTCGATCGAGGAAGTGGTCAAGACGCTGCTCGAAGGTATCGTGCTCGTGTTCCTCGTGATGTATCTGTTCCTGCAGAACCTGCGGGCGACGATCATCCCGACGATCGCGGTGCCGGTGGTGCTGCTCGGCACGTTCGCGATCATGTCGCTCGTGGGCTTCTCGATCAACACGCTGTCGATGTTCGGCCTCGTGCTCGCAATCGGCCTGCTGGTCGACGATGCGATCGTGGTGGTCGAGAACGTCGAGCGCGTGATGGCGGAAGAGGGCCTGTCGCCGAAGGAGGCGACGCGCAAGGCGATGGGCCAGATCACCGGCGCACTCGTCGGCGTGGCGCTCGTGCTGTCGGCGGTGTTCGTGCCGGTCGCGTTCTCCGGCGGTTCGGTCGGCGCGATCTATCGCCAGTTCTCGCTGACGATCGTGTCGGCGATGGTGCTGTCGGTGCTGGTCGCGTTGATTCTGACGCCCGCACTGTGCGCGACGATCCTCAAGCCGATCCCGCAAGGGCATCACGAAGAGAAGAAGGGCTTCTTCGGCTGGTTCAACCGCACGTTCAACAACAGCCGCGACAAGTACCACGTCGGCGTGCACCACGTGATCAAGCGCTCGGGCCGCTGGCTCATCATCTATCTGGTCGTGATCGTCGCGGTCGGGCTGCTGTTCGTGCGCCTGCCGAAGTCGTTCCTGCCGGATGAAGACCAGGGCCTGATGTTCGTGATCGTGCAGACGCCGTCGGGCTCGACGCAGGAAACGACCGCGAAGACGCTCGCGAACATCTCCGACTACCTGCTGAAGGACGAGAAGGAAATCGTCGAATCGGCGTTCACGGTCAACGGCTTCAGCTTCGCGGGCCGCGGCCAGAACTCCGGTCTCGTGTTCGTGAAGCTGAAGGACTACTCGCAGCGTCAGCATGCGAACCAGAAGGTCCAGGCGCTGATCGGGCGGATGTTCGGTCGCTACGCCGGCTACAAGGACGCTGTCGTGATCCCGTTCAACCCGCCGTCGATTCCCGAACTCGGTACGGCCGCGGGCTTCGACTTCGAGCTGACGGACAACGCCGGTCTCGGCCACGACGCGCTGATGGCCGCGCGTAACCAGCTGCTCGGGATGGCCTCGAAGGATCCGACGCTGCAGGGCGTGCGCCCGAACGGCCTGAACGACACGCCGCAGTACAAGGTCGATATCGACCGCGAGAAGGCGAATGCGCTTGGCGTGACGGCGGATGCGATCGACCAGACGTTCTCGATCGCGTGGGCGTCGAAGTACGTGAACAACTTCCTCGACACCGACGGCCGGATCAAGAAGGTGTACGTGCAGGCCGACGCGCCGTTCCGGATGACGCCGGAGGACATGAACATCTGGTACGTGCGCAACGGGTCGGGCGGGATGGTGCCGTTCAGCGCGTTCGCGACCGGTCACTGGACGTACGGTTCGCCGAAGCTCGAGCGCTACAACGGCGTGTCGGCGATGGAAATCCAGGGGCAGGCCGCGCCGGGCAAGTCGACCGGCCAGGCGATGACGGCGATGGAAGGGCTCGCGAAGAAGCTGCCGGTCGGTATCGGCTATTCGTGGACCGGCCTGTCGTTCCAGGAAATCCAGTCGGGTTCGCAGGCGCCGATCCTGTACGCGATCTCGATCCTCGTCGTGTTCCTGTGTCTCGCGGCGCTGTATGAAAGCTGGTCGATCCCGTTCTCGGTGATCATGGTGGTGCCGCTCGGCGTGATCGGCGCACTGCTCGCGGCGACGATGCGCGGCCTCGAGAACGACGTGTTCTTCCAGGTCGGCCTGCTGACTACCGTGGGCTTGTCCGCGAAGAACGCGATCCTGATCGTCGAGTTCGCGCGCGAACTGCAGATGACGGAGAAGATGGGGCCGATCGAGGCCGCGCTGGAAGCAGCGCGCCTGCGGCTGCGTCCGATCCTGATGACGTCGCTCGCGTTCATTCTCGGCGTGATGCCGCTCGCGATCAGCAACGGCGCGGGTTCGGCGAGCCAGCACGCAATCGGTACGGGCGTGATCGGCGGGATGATCACGGCGACGTTCCTCGCGATCTTCATGATCCCGATGTTCTTCGTGAAGATCCGCGCGATCTTCAGCGGCGAGAAGGAAGACGTCGACGAGGCGCTGCGTCTGGCTCAGGAGCACTCG---------CACCACGAAGAGAAGCCG---------------------------------GGCAACGGC------------------------------------------------------------------------------------------------------------------------------------------GAC---GAAGGCAACAAGGGACAG---------
>RND4__GCA_001718315.1
ATGGCAAAGTTTTTTATCGATCGCCCGATCTTCGCGTGGGTGATCGCCATCATCCTGATGCTGGCCGGGGTCGCGGCGATCTTCACGCTGCCGATCGCGCAGTATCCGACGATCGCCCCGCCATCGATCCAGATCACCGCGAACTACCCGGGCGCTTCCGCGAAGACGGTGGAAGACACGGTGACGCAGGTGATCGAGCAGCAGATGAGCGGTCTCGACAACTTCCTGTACATGTCGTCGACCAGTGACGACTCGGGCAACGCGACGATCACGCTGACGTTCGCGCCGGGCACCAACGCCGACATCGCGCAGGTCCAGGTGCAGAACAAGCTGTCGCTCGCGACGCCGGTTCTTCCGCAGGTCGTGCAGCAGCTCGGCCTGTCGGTGACGAAGTCGAGCAGCAGCTTCCTGCTGGTGCTCGCCTTCAACTCCGAAGACGGCAGCATGAACAAGTACGACCTCGCGAACTTCGTGGCGTCGCACGTGAAGGATCCGATCAGCCGGCTGAACGGCGTCGGCACCGTGACGCTGTTCGGCTCGCAGTACGCGATGCGGATCTGGCTCGACCCGACCCGCCTGACGAACTACGGCCTCACGCCGGTCGACGTGAGCTCGGCGATCACCGCGCAGAACGTGCAGATCGCGGGCGGCCAGATCGGCGGCACGCCGGCCAAGCCGGGCACCGTGCTGCAGGCGACGATCACCGAATCGACGCTGCTGCAGACGCCCGAGCAGTTCGGCAACATCCTGCTGAAGGTCAACCAGGACGGCTCGCAGGTTCGCCTGAAGGACGTCGCGCAGATCGGCCTCGGCGGCGAAAACTACAACTTCGACACGAAGTACAACGGTCAGCCGACCGCGGCACTCGGTATCCAGCTCGCGACCAACGCGAACGCGCTCGCGACCGCGAAGGCCGTGCGCGCGAAGATCGACGAGCTCGCACCGTTCTTCCCGCACGGCCTCGTCGTGAAGTATCCGTACGACACGACGCCGTTCGTGAAGCTGTCGATCGAGGAAGTGGTCAAGACGCTGCTCGAAGGTATCGTGCTCGTGTTCCTCGTGATGTATCTGTTCCTGCAGAACCTGCGGGCGACGATCATCCCGACGATCGCGGTGCCGGTGGTGCTGCTCGGCACGTTCGCGATCATGTCGCTCGTGGGCTTCTCGATCAACACGCTGTCGATGTTCGGCCTCGTGCTCGCAATCGGCCTGCTGGTCGACGATGCGATCGTGGTGGTCGAGAACGTCGAGCGCGTGATGGCGGAAGAGGGCCTGTCGCCGAAGGAGGCGACGCGCAAGGCGATGGGCCAGATCACCGGCGCACTCGTCGGCGTGGCGCTCGTGCTGTCGGCGGTGTTCGTGCCGGTCGCATTCTCCGGCGGTTCGGTCGGCGCGATCTATCGTCAGTTCTCGCTGACGATCGTATCGGCGATGGTGCTGTCGGTGCTGGTCGCGTTGATTCTGACGCCCGCACTGTGCGCGACGATCCTCAAGCCGATCCCGCAAGGGCATCACGAAGAGAAGAAGGGCTTCTTCGGCTGGTTCAACCGCACGTTCAACAACAGCCGCGACAAGTACCACGTCGGCGTGCACCACGTGATCAAGCGCTCGGGCCGCTGGCTCATCATCTATCTGGTCGTGATCGTCGCGGTCGGGCTGCTGTTCGTGCGCCTGCCGAAGTCGTTCCTGCCGGATGAAGACCAGGGCCTGATGTTCGTGATCGTGCAGACGCCGTCGGGCTCCACGCAGGAAACGACCGCGAAGACGCTCGCGAACATCTCCGACTACCTGCTGAAGGACGAGAAGGAAATCGTCGAATCGGCGTTCACGGTCAACGGCTTCAGCTTCGCGGGCCGCGGCCAGAACTCCGGTCTCGTGTTCGTGAAGCTGAAGGACTACTCGCAGCGTCAGCATGCGAACCAGAAGGTCCAGGCGCTGATCGGGCGGATGTTCGGTCGCTACGCCGGCTACAAGGACGCTGTCGTGATCCCGTTCAACCCGCCGTCGATTCCCGAACTCGGTACGGCCGCGGGCTTCGACTTCGAGCTGACGGACAACGCCGGTCTCGGCCACGACGCGCTGATGGCCGCGCGTAACCAGCTGCTCGGGATGGCCTCGAAGGATCCGACGCTGCAGGGCGTGCGCCCGAACGGCCTGAACGACACGCCGCAGTACAAGGTCGACATCGACCGCGAGAAGGCGAATGCGCTTGGCGTGACGGCGGACGCGATCGACCAGACGTTCTCGATCGCGTGGGCGTCGAAGTACGTGAACAACTTCCTCGACACCGACGGCCGGATCAAGAAGGTGTACGTGCAGGCCGACGCGCCGTTCCGGATGACGCCGGAGGACATGAACATCTGGTACGTGCGCAACGGGTCGGGCGGGATGGTGCCGTTCAGCGCGTTCGCGACCGGTCACTGGACGTACGGTTCGCCGAAGCTCGAGCGCTACAACGGCGTGTCGGCGATGGAAATCCAGGGGCAGGCCGCGCCGGGCAAGTCGACCGGCCAGGCGATGACGGCGATGGAAGGGCTCGCGAAGAAGCTGCCGGTCGGTATCGGCTATTCGTGGACCGGCCTGTCGTTCCAGGAAATCCAGTCGGGTTCGCAGGCGCCGATCCTGTACGCGATCTCGATCCTCGTCGTGTTCCTGTGTCTCGCGGCGCTGTATGAAAGCTGGTCGATCCCGTTCTCGGTGATCATGGTGGTGCCGCTCGGCGTGATCGGCGCACTGCTCGCGGCGACGATGCGCGGCCTCGAGAACGACGTGTTCTTCCAGGTCGGCCTGCTGACTACCGTGGGCTTGTCCGCGAAGAACGCGATCCTGATCGTCGAGTTTGCGCGCGAACTGCAGATGACGGAGAAGATGGGGCCGATCGAGGCCGCGCTGGAAGCAGCGCGCCTGCGGCTGCGTCCGATCCTGATGACGTCGCTCGCGTTCATTCTCGGCGTGATGCCGCTCGCGATCAGCAACGGCGCGGGTTCGGCGAGCCAGCACGCAATCGGTACGGGCGTGATCGGCGGGATGATCACGGCGACGTTCCTCGCGATCTTCATGATCCCGATGTTCTTCGTGAAGATCCGTGCGATCTTCAGCGGCGAGAAGGAAGACGTCGACGAGGCGCTGCGCCTGGCTCAGGAGCACTCG---------CACCACGAAGAGAAGCCG---------------------------------GGCAACGGC------------------------------------------------------------------------------------------------------------------------------------------GAC---GAAGGCAACAAGGGACAG---------
>RND4__GCA_001533185.1
ATGGCAAAGTTTTTTATCGATCGCCCGATCTTCGCGTGGGTGATCGCCATCATCCTGATGCTGGCCGGGGTCGCGGCGATCTTCACGCTGCCGATCGCGCAGTATCCGACGATCGCCCCGCCATCGATCCAGATCACCGCGAACTACCCGGGCGCTTCCGCGAAGACGGTGGAAGACACGGTGACGCAGGTGATCGAGCAGCAGATGAGCGGTCTCGACAACTTCCTGTACATGTCGTCGACCAGTGACGACTCGGGCAACGCGACGATCACGCTGACGTTCGCGCCGGGCACCAACGCCGACATCGCGCAGGTCCAGGTGCAGAACAAGCTGTCGCTCGCGACGCCGGTTCTGCCGCAGGTCGTGCAGCAGCTCGGCCTGTCGGTGACGAAGTCGAGCAGCAGCTTCCTGTTGGTGCTCGCCTTCAACTCCGAAGACGGCAGCATGAACAAGTACGACCTCGCGAACTTCGTGGCGTCGCACGTGAAGGATCCGATCAGCCGGCTGAACGGCGTCGGCACCGTCACGCTGTTCGGCTCGCAGTACGCGATGCGGATCTGGCTCGACCCGACCCGCCTGACGAACTACGGCCTCACGCCGGTCGACGTGAGCTCGGCGATCACCGCGCAGAACGTGCAGATCGCGGGCGGCCAGATCGGCGGCACGCCGGCCAAGCCGGGCACCGTGCTGCAGGCGACGATCACCGAATCGACGCTGCTGCAGACGCCCGAGCAGTTCGGCAACATCCTGCTGAAGGTCAACCAGGACGGCTCGCAGGTTCGCCTGAAGGACGTCGCGCAGATCGGCCTCGGCGGCGAAAACTACAACTTCGACACGAAGTACAACGGTCAGCCGACCGCGGCACTCGGTATCCAGCTCGCGACCAACGCGAACGCGCTCGCGACCGCGAAGGCCGTGCGCGCGAAGATCGACGAGCTCGCACCGTTCTTCCCGCACGGCCTCGTCGTGAAGTATCCGTACGACACGACGCCGTTCGTGAAGCTGTCGATCGAGGAAGTGGTCAAGACGCTGCTCGAAGGTATCGTGCTCGTGTTCCTCGTGATGTATCTGTTCCTGCAGAACCTGCGGGCGACGATCATCCCGACGATCGCGGTGCCGGTGGTGCTGCTCGGCACGTTCGCGATCATGTCGCTCGTGGGCTTCTCGATCAACACGCTGTCGATGTTCGGCCTCGTGCTCGCAATCGGCCTGCTGGTCGACGATGCGATCGTGGTGGTCGAGAACGTCGAGCGCGTGATGGCGGAAGAGGGCCTGTCTCCGAAGGAGGCGACGCGCAAGGCGATGGGCCAGATCACCGGCGCACTCGTCGGCGTGGCGCTCGTGCTGTCGGCGGTGTTCGTGCCGGTCGCGTTCTCCGGCGGTTCGGTCGGTGCGATCTATCGTCAGTTCTCGCTGACGATCGTGTCGGCGATGGTGCTGTCGGTGCTGGTCGCGTTGATTCTGACGCCCGCACTGTGCGCGACGATCCTCAAGCCGATCCCGCAAGGGCATCACGAAGAGAAGAAGGGCTTCTTCGGCTGGTTCAACCGCACGTTCAACAACAGCCGCGACAAGTACCACGTCGGCGTGCACCACGTGATCAAGCGCTCGGGCCGCTGGCTCATCATCTATCTGGTCGTGATCGTCGCGGTCGGGCTGCTGTTCGTGCGCCTGCCGAAGTCGTTCCTGCCGGATGAAGACCAGGGCCTGATGTTCGTGATCGTGCAGACGCCGTCGGGCTCGACGCAGGAAACGACCGCGAAGACGCTCGCGAACATCTCCGACTACCTGCTGAAGGACGAGAAGGAAATCGTCGAATCGGCGTTCACGGTCAACGGCTTCAGCTTCGCGGGCCGCGGCCAGAACTCCGGTCTCGTGTTCGTGAAGCTGAAGGACTACTCGCAGCGTCAGCATACGAACCAGAAGGTCCAGGCGCTGATCGGGCGGATGTTCGGTCGCTACGCCGGCTACAAGGACGCTGTCGTGATCCCGTTCAACCCGCCGTCGATTCCCGAACTCGGTACGGCCGCGGGCTTCGACTTCGAGCTGACGGACAACGCCGGTCTCGGCCACGACGCGCTGATGGCCGCGCGTAACCAGCTGCTCGGGATGGCCTCGAAGGATCCGACGTTGCAGGGCGTGCGCCCGAACGGCCTGAACGACACGCCGCAGTACAAGGTCGACATCGACCGCGAGAAGGCGAATGCGCTTGGCGTGACGGCGGATGCGATCGACCAGACGTTCTCGATCGCGTGGGCGTCGAAGTACGTGAACAACTTCCTCGACACCGACGGCCGGATCAAGAAGGTGTACGTGCAGGCCGACGCGCCGTTCCGGATGACGCCGGAGGACATGAACATCTGGTACGTGCGCAACGGGTCGGGCGGGATGGTGCCGTTCAGCGCGTTCGCGACCGGTCACTGGACGTACGGTTCGCCGAAGCTCGAGCGCTACAACGGCGTGTCGGCGATGGAAATCCAGGGGCAGGCCGCGCCGGGCAAGTCGACCGGCCAGGCGATGACGGCGATGGAAGGGCTCGCGAAGAAGCTGCCGGTCGGTATCGGCTATTCGTGGACCGGCCTGTCGTTCCAGGAAATCCAGTCGGGTTCGCAGGCGCCGATCCTGTACGCGATCTCGATCCTCGTCGTGTTCCTGTGTCTCGCGGCGCTGTATGAAAGCTGGTCGATCCCGTTCTCGGTGATCATGGTGGTGCCGCTCGGCGTGATCGGCGCACTGCTCGCGGCGACGATGCGCGGCCTCGAGAACGACGTGTTCTTCCAGGTCGGCCTGCTGACTACCGTGGGCTTGTCCGCGAAGAACGCGATCCTGATCGTCGAGTTCGCGCGCGAACTCCAGATGACGGAGAAGATGGGGCCGATCGAGGCCGCGCTGGAAGCAGCGCGCCTGCGGCTGCGTCCGATCCTGATGACGTCGCTCGCGTTCATTCTCGGCGTGATGCCGCTCGCGATCAGCAACGGCGCGGGTTCGGCGAGCCAGCACGCAATCGGTACGGGCGTGATCGGCGGGATGATCACGGCGACGTTCCTCGCGATCTTCATGATCCCGATGTTCTTCGTGAAGATCCGCGCGATCTTCAGCGGCGAGAAGGAAGACGTCGACGAGGCGCTGCGTCTGGCTCAGGAGCACTCG---------CACCACGAAGAGAAGCCG---------------------------------GGCAACGGC------------------------------------------------------------------------------------------------------------------------------------------GAC---GAAGGCAACAAGGGACAG---------
>RND4__GCA_000297475.1
ATGGCAAAGTTTTTTATCGATCGCCCGATCTTCGCGTGGGTGATCGCCATCATCCTGATGCTGGCCGGGGTTGCGGCGATCTTCACGCTGCCGATCTCGCAGTATCCGACGATCGCGCCGCCATCGATCCAGATCACCGCGAACTATCCGGGCGCTTCCGCGAAAACGGTGGAAGACACGGTGACGCAGGTGATCGAGCAGCAGATGAGCGGTCTCGACAACTTCCTGTACATGTCGTCGACGAGTGACGAATCGGGCAACGCGACCATCACGCTGACGTTCGCGCCGGGCACCAACGCCGACATCGCGCAGGTCCAGGTGCAGAACAAGCTGTCGCTCGCGACGCCGGTTCTGCCGCAGGTCGTGCAGCAGCTCGGTCTGTCGGTGACGAAGTCGAGCAGCAGCTTCCTGCTCGTGCTCGCCTTCAACTCCGAAGACGGCAGCATGAACAAGTACGACCTCGCGAACTTCGTGGCGTCGCACGTGAAGGACCCGATCAGCCGGTTGAACGGCGTCGGTACCGTCACGCTGTTCGGCTCGCAGTACGCGATGCGGATCTGGCTCGACCCGAACCGCCTGACGAACTACGGCCTCACGCCGGTCGACGTGACCTCCGCGATCACCGCGCAGAACGTGCAGGTCGCGGGCGGCCAGCTCGGCGGCACGCCGGCCAAGCCGGGCACCGTGCTGCAGGCGACGATCACCGAATCGACGCTGCTGCAAACACCCGAGCAGTTCGGCAACATCCTGCTGAAGGTCAACCAGGACGGCTCGCGGGTGCGCCTGAAGGACGTCGCGAAGATCGAACTCGGCGGCGAGAACTACAGCTTCGACACGAAGTACAACGGTCAGCCGACCGCGGCGCTCGGTATCCAGCTCGCGACGAACTCGAACGCGCTGGCGACCGCGAAGGCCGTGCGCGCGAAGATCGACCAGCTGGCGCCGTACTTCCCGCACGGTCTCGTCGTGAAGTACCCGTACGACACGACGCCGTTCGTGAAGCTGTCGATCGAGGAAGTGGTGAAGACGCTGCTCGAAGGCATCGTGCTGGTGTTCCTCGTGATGTATCTGTTCCTGCAGAACCTGCGGGCGACGATCATCCCGACGATCGCGGTGCCGGTCGTGCTGCTCGGCACGTTCGCGGTCATGTCGCTGGTGGGCTTCTCGATCAACACGCTGTCGATGTTCGGCCTCGTGCTCGCGATCGGCCTGCTGGTCGACGATGCGATCGTGGTGGTGGAGAACGTCGAGCGGGTGATGGCGGAAGAGGGCTTGTCGCCGAAGGAGGCGACCCGCAAGGCGATGGGCCAGATCACCGGCGCGCTGGTCGGCATTGCGCTCGTGCTGTCGGCCGTGTTCGTGCCGGTCGCGTTCTCCGGCGGTTCGGTCGGCGCGATCTATCGCCAGTTCTCGCTGACGATCGTGACGGCGATGGTGCTGTCGGTGCTCGTCGCGTTGATTCTGACGCCGGCGCTGTGCGCGACGATCCTGAAGCCGATCCCGCAAGGGCATCACGAAGAGAAGAAGGGCTTCTTCGGCTGGTTCAACCGCACGTTCAACCGGAGCCGCGACAAGTACCACGTCGGCGTGCACCACGTGATCAAGCGTTCGGGCCGCTGGCTCATCATCTACCTGGCCGTGATCGTCGGGGTTGGCCTGCTGTTCGTGCGCCTGCCGAAGTCGTTCCTGCCCGATGAAGACCAGGGCCTGATGTTCGTGATCGTGCAGACGCCGTCGGGTTCGACGCAGGAAACGACCGCGAAGACGCTCGCGAACATTTCCGACTACCTGCTGAACGACGAGAAGGAAATCGTCGAATCGGCGTTCACGGTCAACGGCTTCAGCTTCGCGGGTCGCGGCCAGAACTCCGGTCTCGTGTTCGTGCGCCTGAAGGATTACTCGCAGCGTCAGCATGCGAACCAGAAGGTGCAGGCACTGATCGGCCGGATGTTCGGGCGCTACGCGGGCTACAAGGACGCGATGGTGATCCCGTTCAACCCGCCGTCGATTCCTGAACTCGGTACGGCCGCCGGCTTCGACTTCGAGCTGACGGACAACGCCGGTCTCGGCCACGACGCGCTGATGGCCGCGCGTAACCAGTTGCTCGGGATGGCCTCGAAGGATCCGACGCTGCAGGGCGTGCGCCCGAACGGCCTGAACGACACGCCGCAGTACAAGGTCGACATCGACCGCGAGAAGGCGAATGCGCTCGGCGTGACGGCGGATGCGATCGACCAGACGTTCTCGATCGCGTGGGCGTCGAAGTACGTGAACAACTTCCTCGACACCGACGGCCGGATCAAGAAGGTGTACGTGCAATCCGACGCGCCGTTCCGGATGACGCCGGAAGACATGAACATCTGGTACGTGCGCAACGGGGCGGGCGGGATGGTGCCGTTCGGCGCGTTCGCGACCGGCCACTGGACGTACGGTTCGCCGAAGCTAGAGCGTTACAACGGCGTCTCGGCGATGGAAATCCAGGGCCAGGCGGCACCGGGCAAGTCGACCGGCCAGGCGATGGCCGCGATGGAATCGATCGCGAAGAAGTTGCCGGTCGGCATCGGCTATTCGTGGACGGGCCTGTCGTTGCAGGAAATCCAGTCGGGCTCGCAGGCGCCGATCCTGTACGCGATCTCGATCCTCGTCGTGTTCCTGTGTCTGGCGGCGCTGTATGAAAGCTGGTCGATCCCGTTCTCGGTGATCATGGTGGTGCCGCTCGGCGTGATCGGCGCACTGCTCGCGGCGACGATGCGCGGCCTCGAGAACGACGTGTACTTCCAGGTCGGCCTGTTGACCACCGTGGGCTTGTCGGCGAAGAACGCGATCCTGATCGTCGAGTTCGCGCGCGAGTTGCAGGTGACGGAGAAGATGGGGCCGATCGAGGCCGCGCTGGAAGCGGCGCGCCAGCGGCTGCGCCCGATCCTGATGACGTCGATGGCGTTTATTCTCGGCGTGATGCCGCTCGCGATCAGCAACGGCGCGGGCTCGGGGAGCCAGCACGCGATCGGCACGGGCGTGATCGGCGGGATGATCACGGCGACGTTCCTCGCGATCTTCCTGATCCCGATGTTCTTCGTGAAGGTCCGCGCGATCTTCAGCGGCGAACGGGAAGATGCCGACGAGGCATTGCGCCTGGCTCAGGAGCACGCG---------AAGCACGAAGAGAAGCCG---------------------------------GGCAACGGC------------------------------------------------------------------------------------------------------------------------------------------GAC---GAAGGCAACAAGGGGCAG---------
>RND4__GCA_000743695.1
ATGGCAAAGTTTTTTATCGATCGCCCGATCTTCGCGTGGGTGATCGCCATCATCCTGATGCTGGCCGGGGTCGCGGCGATCTTCACGCTGCCGATCTCGCAGTATCCGACGATCGCGCCGCCATCGATCCAGATCACCGCGAACTACCCGGGCGCTTCCGCGAAGACGGTGGAAGACACGGTGACGCAGGTGATCGAGCAGCAGATGAGCGGTCTCGACAACTTCCTGTACATGTCGTCGACGAGTGACGACTCGGGCAACGCAACGATCACGCTGACCTTCGCGCCGGGCACCAACGCCGACATCGCGCAGGTCCAGGTGCAGAACAAGCTGTCGCTCGCGACGCCGGTTCTGCCGCAGGTCGTGCAGCAGCTCGGCCTGTCGGTGACGAAGTCGAGCAGCAGCTTCCTGCTGGTGCTCGCCTTCAACTCCGAAGACGGCAGCATGAACAAGTACGACCTCGCGAACTTCGTGGCGTCGCACGTGAAGGATCCGATCAGCCGGTTGAACGGCGTCGGTACCGTCACGCTGTTCGGCTCGCAGTACGCGATGCGGATCTGGCTCGACCCGACCCGCCTGACGAACTACGGCCTCACGCCGGTCGACGTGAGCTCGGCGATCACCGCGCAGAACGTGCAGATCGCGGGCGGCCAGATCGGCGGCACGCCGGCGAAGCCGGGCACCGTGCTGCAGGCGACGATCACCGAATCGACGCTGCTGCAGACGCCCGAGCAGTTCGGCAACATCCTGCTGAAGGTCAACCAGGACGGCTCGCAGGTGCGCCTGAAGGACGTCGCGAAGCTTGAGCTCGGCGGCGAGAACTACAACTTCGACACGAAGTACAACGGTCAGCCGACCGCGGCACTCGGTATCCAGCTCGCGACCAACGCGAACGCGCTCGCGACCGCGAAGGCCGTGCGCGCGAAGATCGACGAGCTGGCACCGTTCTTCCCGCACGGCCTCGTCGTGAAGTATCCGTACGACACGACGCCGTTCGTGAAGCTGTCGATCGAGGAAGTGGTCAAGACGCTGCTCGAAGGTATCGTGCTGGTGTTCCTCGTGATGTATCTGTTCCTGCAGAACCTGCGGGCGACGATCATCCCGACGATCGCGGTGCCGGTCGTGCTGCTCGGTACGTTCGCAGTCATGTCGCTGGTGGGCTTCTCGATCAACACGCTGTCGATGTTCGGCCTCGTGCTCGCGATCGGCCTGCTGGTCGACGATGCGATCGTGGTGGTCGAGAACGTCGAGCGCGTGATGGCGGAAGAGGGCCTGTCACCGAAGGAGGCAACCCGCAAGGCGATGGGCCAGATCACCGGCGCACTCGTCGGCATCGCGCTCGTGCTGTCGGCCGTGTTCGTGCCGGTCGCGTTCTCCGGCGGTTCGGTCGGCGCGATCTATCGTCAGTTCTCGCTGACGATCGTGACGGCGATGGTGCTGTCGGTGCTCGTCGCGTTGATTCTGACGCCGGCACTGTGCGCGACGATCCTGAAGCCGATCCCGCAAGGGCATCACGAAGAGAAGAAGGGTTTCTTCGGCTGGTTCAACCGCACGTTCAACAACAGCCGCGACAAGTACCACGTCGGCGTGCACCACGTGATCAAGCGCTCGGGCCGCTGGCTCATCATCTACCTGGCCGTGATCGTCGGGGTCGGCCTGCTGTTCGTGCGCTTGCCGAAGTCGTTCCTGCCCGATGAAGACCAGGGCCTGATGTTCGTGATCGTGCAGACGCCGTCGGGTTCGACGCAGGAAACGACCGCGAAGACGCTGGCGAACATTTCCGACTACCTGCTGAAGGACGAGAAGGAAATCGTCGAATCGGCGTTCACGGTGAACGGCTTCAGCTTCGCGGGTCGCGGCCAGAACTCGGGTCTCGTGTTCGTGCGCCTGAAGGACTACTCGCAGCGTCAGCATGCGAACCAGAAGGTGCAGGCACTGATCGGCCGGATGTTCGGGCGCTATGCGGGCTACAAGGACGCGATCGTGATCCCGTTCAACCCGCCGTCGATTCCTGAACTCGGTACGGCCGCCGGCTTCGACTTCGAGCTGACGGACAATGCCGGTCTCGGCCACGATGCGCTGATGGCCGCGCGCAACCAGTTGCTCGGGATGGCCTCGAAGGATCCGACGCTGCAGGGCGTGCGCCCGAACGGCCTGAACGACACGCCGCAGTACAAGGTCGACATCGACCGCGAGAAGGCGAATGCGCTCGGCGTGACGGCGGATGCGATCGACCAGACGTTCTCGATCGCGTGGGCGTCGAAGTACGTGAACAACTTCCTCGACACCGATGGCCGGATCAAGAAGGTCTACGTGCAGGCCGATGCGCCGTTCCGGATGACGCCGGAGGACATGAACATCTGGTACGTGCGCAACGGGTCGGGCGGGATGGTGCCGTTCAGCGCGTTCGCGACCGGTCACTGGACGTACGGTTCGCCGAAGCTCGAGCGTTATAACGGCATCTCGGCGATGGAAATCCAGGGTCAGGCCGCACCGGGCAAGTCGACCGGTCAGGCGATGACCGCGATGGAAGGGCTCGCGAAGAAGCTGCCGGTCGGTATCGGCTATTCGTGGACCGGCCTGTCGTTCCAGGAAATCCAGTCCGGTTCGCAGGCGCCGATCCTGTACGCGATTTCGATCCTCGTCGTGTTCCTGTGTCTCGCGGCGCTGTATGAAAGCTGGTCGATCCCGTTCTCGGTGATCATGGTGGTGCCGCTCGGCGTGATCGGTGCACTGCTCGCGGCGACGATGCGCGGCCTCGAGAACGATGTGTACTTCCAGGTCGGCCTGTTGACCACCGTGGGCTTGTCGGCGAAGAACGCGATCCTGATCGTCGAGTTCGCGCGCGAGTTGCAGGTGACGGAGAAGATGGGGCCGGTCGAGGCCGCACTGGAAGCGGCGCGCCAGCGGCTGCGCCCGATCCTGATGACGTCGATGGCGTTCATTCTCGGCGTGATGCCGCTCGCGATCAGCAACGGCGCGGGCTCGGGGAGCCAGCACGCGATCGGCACGGGCGTGATCGGCGGGATGATCACGGCGACGTTCCTCGCGATCTTCCTGATCCCGATGTTCTTCGTGAAGGTCCGCGCGATCTTCAGCGGCGAACGGGAAGATGCCGACGAGGCATTGCGCCTGGCTCAGGAGCACGCG---------AAGCACGAAGAGAAGCCG---------------------------------GGCAACGGC------------------------------------------------------------------------------------------------------------------------------------------GAC---GAAGGCAACAAGGGACAG---------
>RND4__GCA_001028665.1
ATGGCAAAGTTTTTTATCGATCGCCCGATCTTCGCGTGGGTGATCGCCATCATCCTGATGCTGGCCGGGGTCGCGGCGATCTTCACGCTGCCGATCTCGCAGTATCCGACGATCGCGCCGCCATCGATCCAGATCACCGCGAACTACCCGGGCGCTTCCGCAAAGACGGTGGAAGACACGGTGACGCAGGTGATCGAGCAGCAGATGAGCGGTCTCGACAACTTCCTGTACATGTCGTCGACGAGTGACGACTCGGGCAACGCGACGATCACGCTGACCTTCGCGCCGGGCACCAACGCCGACATCGCACAGGTCCAGGTGCAGAACAAGCTGTCGCTCGCGACGCCGGTTCTGCCGCAGGTCGTGCAGCAGCTCGGCCTGTCGGTGACGAAGTCGAGCAGCAGCTTCCTGCTGGTGCTCGCCTTCAACTCCGAAGACGGCAGCATGAACAAGTACGACCTCGCGAACTTCGTGGCGTCGCACGTGAAGGATCCGATCAGCCGGTTGAACGGCGTCGGTACCGTCACGCTGTTCGGCTCGCAGTACGCGATGCGGATCTGGCTCGACCCGAACCGCCTGACGAACTACGGCCTCACGCCGGTCGACGTGAGCTCCGCGATCACCGCGCAGAACGTGCAGATCGCGGGCGGCCAGATCGGCGGCACGCCGGCGAAGCCGGGTACCATGCTGCAGGCGACGATCACCGAATCGACGCTGCTGCAGACGCCCGAGCAGTTCGGCAACATCCTGCTGAAGGTCAACCAGGACGGCTCGCAGGTGCGCCTGAAGGACGTCGCGAAGCTTGAGCTCGGCGGCGAGAACTACAACTTCGACACGAAGTACAACGGTCAGCCGACCGCGGCACTCGGTATCCAGCTCGCGACCAACGCGAACGCGCTCGCGACCGCGAAGGCCGTGCGCGCGAAGATCGACGAGCTGGCACCGTTCTTCCCGCACGGCCTCGTCGTGAAGTATCCGTACGACACGACGCCGTTCGTGAAGCTGTCGATCGAGGAAGTGGTCAAGACGCTGCTCGAAGGTATCGTGCTGGTGTTCCTCGTGATGTATCTGTTCCTGCAGAACCTGCGGGCGACGATCATCCCGACGATCGCGGTGCCGGTCGTGCTGCTCGGCACGTTCGCAGTCATGTCGCTGGTGGGCTTCTCGATCAACACGCTGTCGATGTTCGGCCTCGTGCTCGCGATCGGCCTGCTGGTCGACGATGCGATCGTGGTGGTCGAGAACGTCGAGCGCGTGATGGCGGAAGAGGGCCTGTCACCGAAGGAGGCAACCCGCAAGGCGATGGGCCAGATCACCGGCGCACTCGTCGGCATCGCGCTCGTGCTGTCGGCCGTGTTCGTGCCGGTCGCGTTCTCCGGCGGTTCGGTCGGCGCGATCTATCGTCAGTTCTCGCTGACGATCGTGACGGCGATGGTGCTGTCGGTGCTCGTCGCGTTGATTCTGACGCCGGCACTGTGCGCGACGATCCTGAAGCCGATCCCGCAAGGGCATCACGAAGAGAAGAAGGGTTTCTTCGGCTGGTTCAACCGCACGTTCAACAACAGCCGCGACAAGTACCACGTCGGCGTGCATCACGTGATCAAGCGCTCGGGCCGCTGGCTCATCATCTACCTGGCCGTGATCGTCGGGGTCGGCCTGCTGTTCGTGCGCCTGCCGAAGTCGTTCCTGCCCGATGAAGACCAGGGCCTGATGTTCGTGATCGTGCAGACGCCGTCGGGTTCGACGCAGGAAACGACCGCGAAGACGCTGGCGAACATTTCCGACTACCTGCTGAAGGACGAGAAGGAAATCGTCGAATCGGCGTTCACGGTCAACGGCTTCAGCTTCGCGGGTCGCGGCCAGAACTCCGGTCTTGTGTTCGTGCGTCTGAAGGACTACTCGCAGCGTCAGCATGCAAACCAGAAGGTGCAGGCACTGATCGGCCGGATGTTCGGGCGCTATGCGGGCTACAAGGACGCGATCGTGATCCCGTTCAACCCGCCGTCGATTCCTGAACTCGGTACGGCCGCCGGCTTCGACTTCGAGCTGACGGACAACGCCGGTCTCGGCCACGATGCGCTGATGGCCGCGCGTAACCAGTTGCTCGGGATGGCCTCGAAGGATCCGACGCTGCAGGGCGTGCGCCCGAACGGCCTGAACGACACGCCGCAGTACAAGGTCGACATCGACCGCGAGAAGGCGAATGCGCTCGGCGTGACGGCGGATGCGATCGACCAGACGTTCTCGATCGCATGGGCGTCGAAGTACGTGAACAACTTCCTCGACACCGATGGCCGGATCAAGAAGGTCTACGTACAGGCCGATGCGCCGTTCCGGATGACGCCGGACGACATGAACATCTGGTACGTGCGCAACGGGTCGGGCGGGATGGTGCCGTTCAGCGCGTTCGCGACCGGTCACTGGACGTACGGTTCGCCGAAGCTCGAGCGTTATAACGGCGTCTCGGCGATGGAAATCCAGGGTCAGGCCGCACCGGGCAAGTCGACCGGTCAGGCGATGACCGCGATGGAAGGGCTCGCGAAGAAGCTGCCGGTCGGTATCGGCTATTCGTGGACCGGCCTGTCGTTCCAGGAAATCCAGTCCGGTTCGCAGGCGCCGATCCTGTACGCGATCTCGATCCTCGTCGTGTTCCTGTGTCTCGCGGCGCTGTATGAAAGCTGGTCGATCCCGTTCTCGGTGATCATGGTGGTGCCGCTCGGCGTGATCGGTGCACTGCTCGCGGCGACGATGCGCGGCCTCGAGAACGACGTGTACTTCCAGGTCGGCCTGTTGACCACCGTGGGCTTGTCGGCGAAGAACGCGATCCTGATCGTCGAGTTCGCGCGCGAGTTGCAGGTGACGGAGAAGATGGGGCCGGTCGAGGCCGCACTGGAAGCGGCGCGCCAGCGGCTGCGCCCGATCCTGATGACGTCGATGGCGTTCATTCTCGGCGTGATGCCGCTCGCGATCAGCAACGGCGCGGGCTCGGGGAGCCAGCACGCGATCGGCACGGGCGTGATCGGCGGGATGATCACGGCGACGTTCCTCGCGATCTTCCTGATCCCGATGTTCTTCGTGAAGGTCCGCGCGATCTTCAGCGGCGAACGGGAAGATGCCGACGAGGCATTGCGCCTGGCTCAGGAGCACGCG---------AAGCACGAAGAGAAGCCG---------------------------------GGCAACGGC------------------------------------------------------------------------------------------------------------------------------------------GAC---GAAGGCAACAAGGGACAG---------
>RND4__GCA_001685505.1
ATGGCAAAGTTTTTTATCGATCGCCCGATCTTCGCGTGGGTGATCGCCATCATCCTGATGCTGGCCGGGGTCGCGGCGATCTTCACGCTGCCGATCTCGCAGTATCCGACGATCGCGCCGCCATCGATCCAGATCACCGCGAACTACCCGGGCGCTTCCGCAAAGACGGTGGAAGACACGGTGACGCAGGTGATCGAGCAGCAGATGAGCGGTCTCGACAACTTCCTGTACATGTCGTCGACGAGTGACGACTCGGGCAACGCGACGATCACGCTGACCTTCGCGCCGGGCACCAACGCCGACATCGCACAGGTCCAGGTGCAGAACAAGCTGTCGCTCGCGACGCCGGTTCTGCCGCAGGTCGTGCAGCAGCTCGGCCTGTCGGTGACGAAGTCGAGCAGCAGCTTCCTGCTGGTGCTCGCCTTCAACTCCGAAGACGGCAGCATGAACAAGTACGACCTCGCGAACTTCGTGGCGTCGCACGTGAAGGATCCGATCAGCCGGTTGAACGGCGTCGGTACCGTCACGCTGTTCGGCTCGCAGTACGCGATGCGGATCTGGCTCGACCCGAACCGCCTGACGAACTACGGCCTCACGCCGGTCGACGTGAGCTCCGCGATCACCGCGCAGAACGTGCAGATCGCGGGCGGCCAGATCGGCGGCACGCCGGCGAAGCCGGGTACCATGCTGCAGGCGACGATCACCGAATCGACGCTGCTGCAGACGCCCGAGCAGTTCGGCAACATCCTGCTGAAGGTCAACCAGGACGGCTCGCAGGTGCGCCTGAAGGACGTCGCGAAGCTTGAGCTCGGCGGCGAGAACTACAACTTCGACACGAAGTACAACGGTCAGCCGACCGCGGCACTCGGTATCCAGCTCGCGACCAACGCGAACGCGCTCGCGACCGCGAAGGCCGTGCGCGCGAAGATCGACGAGCTGGCACCGTTCTTCCCGCACGGCCTCGTCGTGAAGTATCCGTACGACACGACGCCGTTCGTGAAGCTGTCGATCGAGGAAGTGGTCAAGACGCTGCTCGAAGGTATCGTGCTGGTGTTCCTCGTGATGTATCTGTTCCTGCAGAACCTGCGGGCGACGATCATCCCGACGATCGCGGTGCCGGTCGTGCTGCTCGGCACGTTCGCAGTCATGTCGCTGGTGGGCTTCTCGATCAACACGCTGTCGATGTTCGGCCTCGTGCTCGCGATCGGCCTGCTGGTCGACGATGCGATCGTGGTGGTCGAGAACGTCGAGCGCGTGATGGCGGAAGAGGGCCTGTCACCGAAGGAGGCGACCCGCAAGGCGATGGGCCAGATCACCGGCGCACTCGTCGGCATCGCGCTCGTGCTGTCGGCCGTGTTCGTGCCGGTCGCGTTCTCCGGCGGTTCGGTCGGCGCGATCTATCGTCAGTTCTCGCTGACGATCGTGACGGCGATGGTGCTGTCGGTGCTCGTCGCGTTGATTCTGACGCCGGCACTGTGCGCGACGATCCTGAAGCCGATCCCGCAAGGGCATCACGAAGAGAAGAAGGGTTTCTTCGGCTGGTTCAACCGCACGTTCAACAACAGCCGCGACAAGTACCACGTCGGCGTGCATCACGTGATCAAGCGCTCGGGCCGCTGGCTCATCATCTACCTGGCCGTGATCGTCGGGGTCGGCCTGCTGTTCGTGCGCCTGCCGAAGTCGTTCCTGCCCGATGAAGACCAGGGCCTGATGTTCGTGATCGTGCAGACGCCGTCGGGTTCGACGCAGGAAACGACCGCGAAGACGCTGGCGAACATTTCCGACTACCTGCTGAAGGACGAGAAGGAAATCGTCGAATCGGCGTTCACGGTCAACGGCTTCAGCTTCGCGGGTCGCGGCCAGAACTCCGGTCTTGTGTTCGTGCGTCTGAAGGACTACTCGCAGCGTCAGCATGCAAACCAGAAGGTGCAGGCACTGATCGGCCGGATGTTCGGGCGCTATGCGGGCTACAAGGACGCGATCGTGATCCCGTTCAACCCGCCGTCGATTCCTGAACTCGGTACGGCCGCCGGCTTCGACTTCGAGCTGACGGACAACGCCGGTCTCGGCCACGATGCGCTGATGGCCGCGCGTAACCAGTTGCTCGGGATGGCCTCGAAGGATCCGACGCTGCAGGGCGTGCGCCCGAACGGCCTGAACGACACGCCGCAGTACAAGGTCGACATCGACCGCGAGAAGGCGAATGCGCTCGGCGTGACGGCGGATGCGATCGACCAGACGTTCTCGATCGCATGGGCGTCGAAGTACGTGAACAACTTCCTCGACACCGATGGCCGGATCAAGAAGGTCTACGTACAGGCCGATGCGCCGTTCCGGATGACGCCGGACGACATGAACATCTGGTACGTGCGCAACGGGTCGGGCGGGATGGTGCCGTTCAGCGCGTTCGCGACCGGTCACTGGACGTACGGTTCGCCGAAGCTCGAGCGTTATAACGGCGTCTCGGCGATGGAAATCCAGGGTCAGGCCGCACCGGGCAAGTCGACCGGTCAGGCGATGACCGCGATGGAAGGGCTCGCGAAGAAGCTGCCGGTCGGTATCGGCTATTCGTGGACCGGCCTGTCGTTCCAGGAAATCCAGTCCGGTTCGCAGGCGCCGATCCTGTACGCGATCTCGATCCTCGTCGTGTTCCTGTGTCTCGCGGCGCTGTATGAAAGCTGGTCGATCCCGTTCTCGGTGATCATGGTGGTGCCGCTCGGCGTGATCGGTGCACTGCTCGCGGCGACGATGCGCGGCCTCGAGAACGACGTGTACTTCCAGGTCGGCCTGTTGACCACCGTGGGCTTGTCGGCGAAGAACGCGATCCTGATCGTCGAGTTCGCGCGCGAGTTGCAGGTGACGGAGAAGATGGGGCCGGTCGAGGCCGCACTGGAAGCGGCGCGCCAGCGGCTGCGCCCGATCCTGATGACGTCGATGGCGTTCATTCTCGGCGTGATGCCGCTCGCGATCAGCAACGGCGCGGGCTCGGGGAGCCAGCACGCGATCGGCACGGGCGTGATCGGCGGGATGATCACGGCGACGTTCCTCGCGATCTTCCTGATCCCGATGTTCTTCGTGAAGGTCCGCGCGATCTTCAGCGGCGAACGGGAAGATGCCGACGAGGCATTGCGCCTGGCTCAGGAGCACGCG---------AAGCACGAAGAGAAGCCG---------------------------------GGCAACGGC------------------------------------------------------------------------------------------------------------------------------------------GAC---GAAGGCAACAAGGGACAG---------
>RND4__GCA_001742165.1
ATGGCAAAGTTTTTTATCGATCGCCCGATCTTCGCGTGGGTGATCGCCATCATCCTGATGCTGGCCGGGGTTGCGGCGATCTTCACGCTACCGATCTCGCAGTATCCGACGATCGCGCCGCCATCGATCCAGATCACCGCGAACTACCCGGGCGCTTCCGCGAAGACGGTGGAAGACACGGTAACGCAGGTGATCGAGCAGCAGATGAGCGGTCTCGACAACTTCCTGTACATGTCGTCGACCAGTGACGACTCGGGCAACGCGACGATCACGCTGACCTTCGCGCCGGGCACCAACGCCGACATCGCACAGGTCCAGGTGCAGAACAAGCTGTCGCTCGCGACGCCGGTTCTGCCGCAGGTCGTGCAGCAGCTCGGTCTGTCGGTGACGAAGTCGAGCAGCAGCTTCCTGCTGGTGCTCGCCTTCAACTCCGAAGACGGCAGCATGAACAAGTACGACCTCGCGAACTTCGTGGCGTCGCACGTGAAGGACCCGATCAGCCGGTTGAACGGCGTCGGTACCGTCACGCTGTTCGGCTCGCAGTACGCGATGCGGATCTGGCTCGACCCGAACCGCCTGACGAACTACGGCCTCACGCCGGTCGACGTCAGCTCCGCGATCACCGCGCAGAACGTGCAGATCGCGGGCGGCCAGATCGGCGGCACGCCGGCCACGCCGGGCACCGTGCTGCAGGCGACGATCACCGAATCGACGCTGCTGCAGACGCCCGAGCAGTTCGGCAACATCCTGCTGAAGGTCAACCAGGACGGCTCGCAGGTTCGCCTGAAGGACGTCGCGCAGATCGGCCTCGGCGGCGAAAACTACAACTTCGACACGAAGTACAACGGTCAGCCGACCGCGGCACTCGGTATCCAGCTCGCGACCAATGCGAACGCGCTCGCGACTGCGAAGGCTGTGCGCGCGAAGATCGACGAACTGGCGCCGTTCTTCCCGCACGGTCTCGTCGTGAAGTATCCGTACGACACGACGCCGTTCGTGAAGCTGTCGATCGAGGAAGTGGTCAAGACGCTGCTCGAAGGTATCGTGCTCGTGTTCCTTGTGATGTATCTGTTCCTGCAGAACCTGCGGGCGACGATCATCCCGACGATCGCGGTGCCGGTCGTGCTGCTCGGTACGTTCGCAGTCATGTCGCTGGTGGGCTTCTCGATCAACACGCTGTCGATGTTCGGCCTCGTGCTCGCGATCGGCCTGCTGGTCGACGATGCGATCGTGGTGGTGGAGAACGTCGAGCGCGTGATGGCGGAAGAGGGCCTGTCACCGAAGGAGGCGACCCGCAAGGCGATGGGCCAGATCACCGGCGCACTCGTCGGCATCGCGCTCGTGCTGTCGGCCGTGTTCGTGCCGGTCGCGTTCTCCGGCGGTTCGGTCGGCGCGATCTATCGTCAGTTCTCGCTGACGATCGTGACGGCGATGGTACTGTCGGTGCTCGTCGCGTTGATTCTGACGCCGGCACTGTGCGCGACGATCCTGAAGCCGATCCCGCAAGGGCATCACGAAGAGAAGAAGGGTTTCTTCGGCTGGTTCAACCGCACGTTCAACAGCAGCCGCGACAAGTACCACGTCGGCGTGCATCACGTGATCAAGCGCTCGGGCCGCTGGCTCATCATCTACCTGGCCGTGATCGTCGGGGTCGGCCTGCTGTTCGTGCGCTTGCCGAAGTCGTTCCTGCCCGATGAAGACCAGGGCCTGATGTTCGTGATCGTGCAGACGCCGTCGGGTTCGACGCAGGAAACGACTGCGAAGACGCTGGCGAACATTTCCGACTACCTGCTGAAGGACGAGAAGGAAATCGTCGAATCGGCGTTCACGGTCAACGGCTTCAGCTTCGCGGGTCGCGGCCAGAACTCCGGTCTCGTGTTCGTGCGTCTGAAGGACTACTCGCAGCGTCAGCATGCAAACCAGAAGGTGCAGGCGCTGATCGGCCGGATGTTCGGGCGCTATGCGGGCTACAAGGACGCGATCGTGATCCCGTTCAACCCGCCGTCGATTCCTGAACTCGGTACGGCCGCCGGCTTCGACTTCGAGCTGACGGACAACGCCGGTCTCGGCCACGATGCGCTGATGGCCGCGCGTAACCAGTTGCTCGGGATGGCCTCGAAGGATCCGACGCTGCAGGGCGTGCGCCCGAACGGCCTGAACGACACGCCGCAGTACAAGGTCGACATCGACCGCGAGAAGGCGAATGCGTTGGGCGTGACGGCGGATGCGATCGACCAGACGTTCTCGATCGCGTGGGCGTCGAAGTACGTGAACAACTTCCTCGACGTCGACGGCCGGATCAAGAAGGTCTACGTGCAGGCCGACGCGCCGTTCCGGATGACGCCGGAAGACATGAACATCTGGTACGTGCGCAACGGGTCGGGCGGGATGGTGCCGTTCAGCGCGTTCGCGACCGGTCACTGGACGTACGGTTCGCCGAAGCTCGAGCGTTATAACGGCGTCTCGGCGATGGAAATCCAGGGTCAGGCCGCACCGGGCAAGTCGACCGGTCAGGCGATGACCGCGATGGAAGGGCTCGCGAAGAAGTTGCCGGTCGGCATCGGCTATTCGTGGACCGGCCTGTCGTTCCAGGAAATCCAGTCCGGCTCGCAGGCGCCGATCCTGTACGCGATCTCGATCCTCGTCGTGTTCCTGTGTCTGGCGGCGCTGTATGAAAGCTGGTCGATCCCGTTCTCGGTGATCATGGTGGTGCCGCTCGGCGTGATCGGCGCACTGCTCGCCGCGACGATGCGCGGCCTCGAGAACGACGTGTACTTCCAGGTCGGCCTGTTGACCACCGTGGGCTTGTCGGCGAAGAACGCGATCCTGATCGTCGAGTTCGCGCGCGAGTTGCAGGTGACGGAGAAGATGGGGCCGGTCGAGGCCGCGCTGGAAGCGGCGCGCCAGCGGCTGCGCCCGATCCTGATGACGTCGATGGCGTTCATTCTCGGCGTGATGCCGCTCGCGATCAGCAACGGCGCGGGCTCGGGGAGCCAGCACGCGATCGGCACGGGCGTGATCGGCGGGATGATCACGGCGACGTTCCTCGCGATCTTCCTGATCCCGATGTTCTTCGTGAAGGTCCGCGCGATCTTCAGCGGCGAACGGGAAGATGCCGACGAGGCATTGCGCCTGGCTCAGGAGCACGCG---------AAGCACGAAGAGAAGCCG---------------------------------GGCAACGGC------------------------------------------------------------------------------------------------------------------------------------------GAC---GAAGGCAACAAGGGACAG---------
>RND4__GCA_000755985.1
ATGGCAAAGTTTTTTATCGATCGCCCGATCTTCGCATGGGTGATCGCCATTATCCTGATGCTGGCCGGTATCGCGGCGATCTTCACGCTGCCGATCTCGCAGTATCCGACGATCGCGCCGCCGTCGATCCAGATCACCGCGAACTACCCGGGCGCTTCCGCGAAGACGGTGGAAGACACGGTGACGCAGGTGATCGAGCAGCAGATGAGCGGCCTCGACAACTTCCTGTACATGTCGTCGACGAGTGACGACTCGGGCAACGCGACCATCACGCTGACGTTCGCGCCGGGCACCAACGCCGACATCGCGCAGGTGCAGGTGCAGAACAAGCTGTCGCTCGCGACGCCGATCCTCCCGCAGGTGGTTCAGCAGCTCGGCCTGTCGGTGACGAAGTCGAGCAGCAGCTTCCTGCTCGTGCTCGCCTTCAACTCCGAAGACGGCAGCATGAACAAGTACGACCTCGCGAACTACGTGGCGTCGCACGTGAAGGACCCGATCAGCCGGATCAACGGCGTCGGCACCGTCACGCTGTTCGGCTCGCAGTACGCGATGCGGATCTGGCTCGACCCGACGCGCCTGACGAACTACGGCCTCACGCCGGTGGACGTCACGACCGCGATCACGCAGCAGAACGTGCAGATCGCGGGCGGCCAGATCGGCGGTACGCCGGCCGTGCCGGGCACCGTGCTGCAGGCGACGATCACCGAGTCGACGCTGCTGCAGACGCCCGAGCAGTTCGGGAACATCCTGCTGAAGGTCAATCAGGACGGCTCGCAGGTGCGCCTGAAGGACGTCGCGAAGATCGGCCTCGGCGGCGAGAACTACAGCTTCGACACGAAGTACAACGGCCAGCCGACCGCGGCGCTGGGCATCCAGCTCGCGACCAACGCGAACGCGCTCGCGACCGCGAAGGCGGTGCGCGCGAAGATCGACGATCTGTCGAAGTACTTCCCGCACGGCCTCGTCGTCAAGTATCCGTACGACACGACGCCGTTCGTGCGCCTGTCGATCGAGGAAGTGGTCAAGACGCTGCTCGAGGGTATCGTCCTTGTGTTCCTCGTGATGTATCTGTTCCTGCAGAACCTGCGGGCGACGATCATCCCGACGATCGCGGTGCCGGTCGTGCTGCTCGGCACGTTTGCGATCATGTCGATGGTGGGCTTCTCGATCAACACGCTATCGATGTTCGGTCTCGTGCTCGCGATCGGTCTATTGGTGGACGATGCGATCGTGGTGGTCGAGAACGTCGAGCGGGTGATGGCGGAAGAAGGGCTATCGCCGAGAGAAGCGACCCGCAAGGCGATGGGGCAGATTACCGGCGCGCTGGTGGGCGTGGCGCTCGTGCTGTCGGCGGTGTTCGTGCCGGTCGCGTTCTCGGGCGGTTCGGTCGGTGCGATCTATCGTCAGTTCTCGCTGACGATCGTGACGGCGATGGTGCTGTCGGTGCTCGTCGCGTTGATTCTGACGCCGGCGCTGTGCGCGACGATCCTCAAGCCGATCCCGCAAGGGCACCACGAGGAGAAGACGGGCTTCTTCGGCTGGTTCAACCGGAACTTCAACGCGAGCCGCGACAAGTATCACGTCGGCGTGCACCACGTGATCAAGCGTTCGGGCCGCTGGCTCATCATCTATCTCGCGGTGATCGTCGCGGTCGGCCTGCTGTTCGTGCGCCTGCCGAAGTCGTTCCTGCCGGATGAGGATCAGGGCCTGATGTTCGTGATCGTACAGACGCCGTCCGGCTCGACGCAGGAAACCACGGCGAAGACGCTCGCGAACATCTCGGACTACCTGCTGAACGACGAGAAGGAGATCGTCGAATCGGCGTTCACGGTTAACGGCTTCAGCTTCGCGGGCCGCGGCCAGAACTCGGGTCTCGTGTTCGTCAGGCTGAAGGACTACGCGCAGCGTCAGCACGCGAACCAGAAGGTGCAGGCGCTGATCGGCCGGATGTTCGGGCGCTACGCGGGCTACAAGGACGCGCTCGTGATTCCGTTCAACCCGCCGTCGATTCCGGAACTCGGCACGGCCGCCGGCTTCGACTTCGAGCTGACCGACAACGCGGGCCACGGCCACGACGCGCTGATGGCGGCGCGTAACCAGTTGCTGATGCTGGCCGCGAAGGATCCGACGCTGCAGGGCGTGCGCCCGAACGGCCTGAATGACACGCCGCAGTACAAGGTGGATATCGATCGCGAGAAGGCGAACGCGCTCGGCGTCACGGCATCGGCGATCGACCAGACGTTCTCGATCGCATGGGCGTCCAGCTACGTGAACAACTTTCTCGACACCGACGGCCGGATCAAGAAGGTGTACGTGCAGTCCGACGCGCCGTTCCGGATGACGCCGGACGACATGAACATCTGGTACGTGCGCAACGGTTCGGGCGGGATGGTGCCGTTCTCGGCGTTCTCGACCGGCCACTGGACCTACGGTTCGCCGAAGCTCGAGCGCTACAACGGCATTTCGGCGATGGAAATCCAGGGCCAGGCCGCGCCGGGCAAGAGTACCGGCCAGGCGATGACGGCGATGGAATCGCTCGCGAAGAAGCTGCCGAACGGCATCGGCTATTCGTGGACGGGGCTGTCGTTCCAGGAAATCCAGTCGGGTTCGCAGGCGCCGATCCTGTACGCGATCTCGATCCTCGTCGTGTTCCTGTGTCTCGCGGCGCTGTACGAGAGCTGGTCGATCCCGTTCTCGGTGATCATGGTCGTGCCGCTCGGCGTGATCGGCGCGCTGCTCGCCGCGACGCTGCGCGGGCTCGAGAACGACGTGTTCTTCCAGGTCGGTCTGTTGACGACCGTCGGTCTGTCCGCGAAGAATGCGATTCTGATCGTCGAGTTCGCGCGTGAGCTGCAGCAGTCGGAGAAGATGGGGCCGATCGAGGCGGCGCTGGAGGCGGCGCGGCTGCGGCTGCGCCCGATTCTGATGACGTCGCTCGCGTTCATTCTCGGCGTGCTGCCGCTCGCGATCAGCAACGGCGCCGGCTCGGCGAGCCAGCACGCGATCGGCACCGGCGTGATCGGCGGGATGATCACCGCGACGTTCCTCGCGATCTTCATGATCCCGATGTTCTTCGTGAAGGTGCGGGCGGTGTTCAGCGGCGAGAAGGAAGATGCCGACGAAGCGCTGCGCCTCGCGCATGAGCACATG---------CATCGTGACGAAAAGCCG---------------------------------GAGCACGGC------------------------------------------------------------------------------------------------------------------------------------------GAT---GACGCTGGCAAGAAGGAA---------
>RND4__GCA_000959365.1
ATGGCAAAGTTTTTTATCGATCGCCCGATCTTCGCATGGGTGATCGCCATTATCCTGATGCTGGCCGGTATCGCGGCGATCTTCACGCTGCCGATCTCGCAGTATCCGACGATCGCGCCGCCGTCGATCCAGATCACCGCGAACTACCCGGGCGCTTCCGCGAAGACGGTGGAAGACACGGTGACGCAGGTGATCGAGCAGCAGATGAGCGGCCTCGACAACTTCCTGTACATGTCGTCGACGAGTGACGACTCGGGCAACGCGACCATCACGCTGACGTTCGCGCCGGGCACCAACGCCGACATCGCGCAGGTGCAGGTGCAGAACAAGCTGTCGCTCGCGACGCCGATCCTCCCGCAGGTGGTTCAGCAGCTCGGCCTGTCGGTGACGAAGTCGAGCAGCAGCTTCCTGCTCGTGCTCGCCTTCAACTCCGAAGACGGCAGCATGAACAAGTACGACCTCGCGAACTACGTGGCGTCGCACGTGAAGGACCCGATCAGCCGGATCAACGGCGTCGGCACCGTCACGCTGTTCGGCTCGCAGTACGCGATGCGGATCTGGCTCGACCCGACGCGCCTGACGAACTACGGCCTCACGCCGGTGGACGTCACGACCGCGATCACGCAGCAGAACGTGCAGATCGCGGGCGGCCAGATCGGCGGTACGCCGGCCGTGCCGGGCACCGTGCTGCAGGCGACGATCACCGAGTCGACGCTGCTGCAGACGCCCGAGCAGTTCGGGAACATCCTGCTGAAGGTCAATCAGGACGGCTCGCAGGTGCGCCTGAAGGACGTCGCGAAGATCGGCCTCGGCGGCGAGAACTACAGCTTCGACACGAAGTACAACGGCCAGCCGACCGCGGCGCTGGGCATCCAGCTCGCGACCAACGCGAACGCGCTCGCGACCGCGAAGGCGGTGCGCGCGAAGATCGACGATCTGTCGAAGGACTTCCCGCACGGCCTCGTCGTCAAGTATCCGTACGACACGACGCCGTTCGTGCGCCTGTCGATCGAGGAAGTGGTCAAGACGCTGCTCGAGGGTATCGTCCTTGTGTTCCTCGTGATGTATCTGTTCCTGCAGAACCTGCGGGCGACGATCATCCCGACGATCGCGGTGCCGGTCGTGCTGCTCGGCACGTTTGCGATCATGTCGATGGTGGGCTTCTCGATCAACACGCTATCGATGTTCGGTCTCGTGCTCGCGATCGGTCTATTGGTGGACGATGCGATCGTGGTGGTCGAGAACGTCGAGCGGGTGATGGCGGAAGAAGGGCTATCGCCGAGAGAAGCGACCCGCAAGGCGATGGGGCAGATTACCGGCGCGCTGGTGGGCGTGGCGCTCGTGCTGTCGGCGGTGTTCGTGCCGGTCGCGTTCTCGGGCGGTTCGGTCGGTGCGATCTATCGTCAGTTCTCGCTGACGATCGTGACGGCGATGGTGCTGTCGGTGCTCGTCGCGTTGATTCTGACGCCGGCGCTGTGCGCGACGATCCTCAAGCCGATCCCGCAAGGGCACCACGAGGAGAAGACGGGCTTCTTCGGCTGGTTCAACCGGAACTTCAACGCGAGCCGCGACAAGTATCACGTCGGCGTGCACCACGTGATCAAGCGTTCGGGCCGCTGGCTCATCATCTATCTCGCGGTGATCGTCGCGGTCGGCCTGCTGTTCGTGCGCCTGCCGAAGTCGTTCCTGCCGGATGAGGATCAGGGCCTGATGTTCGTGATCGTACAGACGCCGTCCGGCTCGACGCAGGAAACCACGGCGAAGACGCTCGCGAACATCTCGGACTACCTGCTGAACGACGAGAAGGAGATCGTCGAATCGGCGTTCACGGTTAACGGCTTCAGCTTCGCGGGCCGCGGCCAGAACTCGGGTCTCGTGTTCGTCAGGCTGAAGGACTACGCGCAGCGTCAGCACGCGAACCAGAAGGTGCAGGCGCTGATCGGCCGGATGTTCGGGCGCTACGCGGGCTACAAGGACGCGCTCGTGATTCCGTTCAACCCGCCGTCGATTCCGGAACTCGGCACGGCCGCCGGCTTCGACTTCGAGCTGACCGACAACGCGGGCCACGGCCACGACGCGCTGATGGCGGCGCGTAACCAGTTGCTGATGCTGGCCGCGAAGGATCCGACGCTGCAGGGCGTGCGCCCGAACGGCCTGAATGACACGCCGCAGTACAAGGTGGATATCGATCGCGAGAAGGCGAACGCGCTCGGCGTCACGGCATCGGCGATCGACCAGACGTTCTCGATCGCATGGGCGTCCAGCTACGTGAACAACTTTCTCGACACCGACGGCCGGATCAAGAAGGTGTACGTGCAGTCCGACGCGCCGTTCCGGATGACGCCGGACGACATGAACATCTGGTACGTGCGCAACGGTTCGGGCGGGATGGTGCCGTTCTCGGCGTTCTCGACCGGCCACTGGACCTACGGTTCGCCGAAGCTCGAGCGCTACAACGGCATTTCGGCGATGGAAATCCAGGGCCAGGCCGCGCCGGGCAAGAGTACCGGCCAGGCGATGACGGCGATGGAATCGCTCGCGAAGAAGCTGCCGAACGGCATCGGCTATTCGTGGACGGGGCTGTCGTTCCAGGAAATCCAGTCGGGTTCGCAGGCGCCGATCCTGTACGCGATCTCGATCCTCGTCGTGTTCCTGTGTCTCGCGGCGCTGTACGAGAGCTGGTCGATCCCGTTCTCGGTGATCATGGTCGTGCCGCTCGGCGTGATCGGCGCGCTGCTCGCCGCGACGCTGCGCGGGCTCGAGAACGACGTGTTCTTCCAGGTCGGTCTGTTGACGACCGTCGGTCTGTCCGCGAAGAATGCGATTCTGATCGTCGAGTTCGCGCGTGAGCTGCAGCAGTCGGAGAAGATGGGGCCGATCGAGGCGGCGCTGGAGGCGGCGCGGCTGCGGCTGCGCCCGATTCTGATGACGTCGCTCGCGTTCATTCTCGGCGTGCTGCCGCTCGCGATCAGCAACGGCGCCGGCTCGGCGAGCCAGCACGCGATCGGCACCGGCGTGATCGGCGGGATGATCACCGCGACGTTCCTCGCGATCTTCATGATCCCGATGTTCTTCGTGAAGGTGCGGGCGGTGTTCAGCGGCGAGAAGGAAGATGCCGACGAAGCGCTGCGCCTCGCGCATGAGCACATG---------CATCGTGACGAAAAGCCG---------------------------------GAGCACGGC------------------------------------------------------------------------------------------------------------------------------------------GAT---GACGCTGGCAAGAAGGAA---------
>RND4__GCA_000774685.1
ATGGCAAAGTTTTTTATCGATCGCCCGATCTTCGCGTGGGTGATCGCCATCATCCTGATGCTGGCCGGCGTCGCGGCGATCTTCACGCTGCCGATCGCCCAGTATCCGACGATCGCGCCGCCGTCGATCCAGATCACCGCGAACTACCCGGGCGCTTCGGCGAAGACCGTCGAAGACACCGTCACGCAGGTGATCGAGCAGCAGATGAGCGGCCTCGACAACTTCCTGTACATGTCGTCGACGAGTGACGACTCGGGCAACGCGACGATCACGATCACATTCGCGCCGGGCACGAACCCGGACATCGCGCAGGTTCAGGTGCAGAACAAGCTGTCGCTCGCGACGCCGATCCTGCCGCAGGTGGTGCAGCAGCTCGGCCTGTCGGTGACGAAGTCGAGCAGCAGCTTCCTGCTCGTGCTCGCCTTCAACTCCGAAGACGGCAGCATGAACAAGTACGACCTGGCGAACTACGTCGCGTCGCACGTGAAGGACCCGATCAGCCGGATCAACGGCGTCGGCACCGTCACGCTGTTCGGCTCGCAGTACGCGATGCGGATCTGGCTCGACCCGACCAAGCTCACGAACTACGGGCTCACGCCGGTCGACGTGACGAGCGCGATCTCCGCGCAGAACGTGCAGATCGCGGGCGGCCAGCTGGGCGGCACGCCGGCCGTGCCGGGCACCGTGCTGCAGGCGACGATCACCGAGGCGACGCTGCTGCAGACGCCCGAGCAGTTCGGCAACATCCTGCTGAAGGTGAATCAGGACGGCTCGCAGGTGCGGCTGAAGGACGTCGCGCAGATCGGCCTCGGCGGCGAGACGTACAACTTCGACACGAAGTACAACGGCCAGCCGACCGCCGCGCTCGGCATCCAGCTCGCGACCAACGCGAACGCGCTCGCGACCGCGAAGGCGGTGCGCGCGAAGATCGACGAGATGTCGGCGTACTTCCCGCACGGCCTCGTCGTCAAGTACCCGTACGACACGACGCCGTTCGTGCGCCTGTCGATCGAGGAAGTGGTGAAGACGCTGCTCGAGGGTATCGTCCTCGTGTTCCTCGTGATGTATCTGTTCCTGCAGAACCTGCGGGCGACGATCATCCCGACGATCGCGGTGCCCGTCGTGCTGCTCGGCACGTTCGCGATCATGTCGATGGTGGGCTTCTCGATCAACGTGCTGTCGATGTTCGGCCTCGTGCTCGCGATCGGCCTGCTCGTCGACGATGCGATCGTCGTCGTCGAGAACGTCGAGCGGGTGATGGCGGAAGAGGGCTTGCCGCCGAAGGAGGCGACGCGCAAGGCGATGGGCCAGATCACGGGCGCGCTCGTGGGCGTGGCGCTCGTGCTGTCGGCGGTGTTCGTGCCGGTGGCATTCTCGGGCGGCTCGGTCGGCGCGATCTATCGGCAGTTCTCGCTGACGATCGTCTCGGCGATGGTGCTTTCCGTGCTCGTCGCGTTGATTCTGACGCCGGCGCTGTGCGCGACGATCCTCAAGCCGATCCCGCAAGGGCATCACGAGGAGAAGAAGGGCTTCTTCGGCTGGTTCAACCGCACCTTCAACTCGAGCCGCGACAAGTATCACGTCGGCGTCCACCACGTGATCAAGCGCTCGGGCCGCTGGCTCATCATCTATCTCGCGGTGATCGTCGCCGTCGGCCTGCTGTTCGTGCGCCTGCCGAAATCGTTCCTGCCCGACGAGGACCAGGGCCTGATGTTCGTGATCGTCCAGACGCCGTCGGGCTCGACGCAGGAGACGACCGCGCGCACGCTCGCGAACATTTCCGACTACCTGCTCACGCAGGAGAAGGACATCGTCGAATCCGCGTTCACGGTCAACGGCTTCAGCTTCGCGGGCCGCGGCCAGAACTCGGGCCTCGTGTTCGTCAAGCTGAAGGACTACTCGCAGCGGCAGAGCTCGGACCAGAAGGTGCAGGCGCTGATCGGCCGGATGTTCGGACGCTACGCGGGCTACAAGGACGCGCTCGTGATTCCGTTCAACCCGCCGTCGATTCCCGAACTCGGCACGGCGGCCGGCTTCGACTTCGAGCTGACCGACAACGCGGGCCTCGGCCACGATGCGCTGATGGCCGCGCGCAACCAGTTGCTCGGGATGGCCGCGAAGGATCCGACGCTGCGGGGCGTGCGTCCGAACGGGCTGAACGACACGCCGCAGTACAAGGTCGACATCGATCGCGAGAAGGCGAACGCGCTCGGCGTGACCGCGGATGCGATCGACCAGACGTTCTCGATCGCGTGGGCGTCGAAGTACGTGAACAACTTCCTCGACACCGACGGCCGGATCAAGAAGGTGTACGTGCAGTCCGACGCGCCGTTCCGGATGACGCCGGAGGACATGAACATCTGGTACGTGCGCAACGGCTCGGGCGGGATGGTGCCGTTCTCCGCGTTCGCGACCGGCCACTGGACCTACGGCTCGCCGAAGCTCGAGCGCTACAACGGCATCTCGGCGATGGAAATCCAGGGCCAGGCCGCGCCGGGCAAGTCGACCGGCCAGGCGATGACGGCGATGGAGACGCTCGCGAAGAAGCTGCCGACGGGCATCGGCTATTCGTGGACGGGGCTGTCGTTCCAGGAAATCCAGTCGGGCTCGCAGGCGCCGATCCTGTACGCGATCTCGATCCTTGTCGTGTTCCTGTGTCTCGCCGCGCTGTATGAAAGCTGGTCGATCCCGTTCTCGGTGATCATGGTCGTGCCGCTCGGCGTGATCGGCGCGCTGCTCGCCGCGACGCTGCGCGGGCTCGAGAACGACGTGTTCTTCCAGGTCGGCCTGCTGACGACGGTGGGGCTGTCGGCGAAGAACGCGATCCTGATCGTCGAGTTCGCGCGCGAGCTGCAGCAAACGGAGAAGATGGGGCCGATCGAGGCGGCGCTCGAGGCGGCGCGGCTGCGGCTGCGTCCGATTCTGATGACGTCGCTCGCGTTCATTCTCGGCGTGATGCCGCTCGCGATCAGCAACGGCGCAGGCTCGGCGAGCCAGCACGCGATCGGCACCGGCGTGATCGGCGGGATGATCACCGCGACG---------------------------------------------------TTCCCTCGCGATCTTCATGATCCCGAT---GTTCTTCGTGAAGGTGCGGGCAGTGTT---------CAGCGGCGAGAAGGAAGA---------------------------------CGCCGACGA------------------------------------------------------------------------------------------------------------------------------------------AGCGCTGCGCCTCGCGCACGAGCACATGCACCG
>RND4__GCA_000385525.1
ATGGCAAAGTTTTTTATCGATCGCCCGATCTTCGCGTGGGTGATCGCCATCATCCTGATGCTGGCCGGCGTCGCGGCGATCTTCACGCTGCCGATCGCCCAGTATCCGACGATCGCGCCGCCGTCGATCCAGATCACCGCGAACTATCCGGGCGCTTCGGCGAAAACCGTCGAGGACACCGTCACGCAGGTGATCGAGCAGCAGATGAGCGGTCTCGACAACTTCCTGTACATGTCGTCGACGAGTGACGACTCGGGCAACGCGACGATCACGCTCACGTTCGCGCCGGGTACGAACCCGGACATCGCGCAGGTCCAGGTGCAGAACAAGCTGTCGCTCGCGACGCCGATCCTGCCGCAGGTGGTGCAGCAGCTCGGCCTGTCGGTGACGAAGTCGAGCAGCAGCTTCCTGCTCGTGCTCGCCTTCAACTCCGAAGACGGCAGCATGAACAAGTACGACCTCGCGAACTACGTCGCGTCGCACGTGAAGGACCCGATCAGCCGGATCAACGGCGTCGGCACCGTCACGCTGTTCGGCTCGCAGTACGCGATGCGGATCTGGCTCGACCCGACGAAGCTCACGAACTACGGGCTCACGCCGGTCGACGTGACGACCGCGATCTCCGCGCAGAACGTGCAGATCGCGGGCGGCCAACTGGGCGGCACGCCGGCCGTGCCGGGCACCGTGCTGCAGGCGACGATCACCGAGGCGACGCTGCTGCAGACGCCCGAGCAGTTCGGCAACATCCTGCTGAAGGTGAACCAGGACGGCTCGCAGGTGCGGCTGAAGGACGTCGCGCAGATCGGCCTCGGCGGCGAGACGTACAACTTCGACACGAAGTACAACGGCCAGCCGACCGCGGCGCTCGGCATCCAGCTCGCGACCAACGCGAACGCGCTCGCGACCGCGAAGGCGGTGCGCGCGAAGATCGACGAGATGTCGACGTACTTCCCGCACGGCCTCGTCGTCAAGTACCCCTACGACACGACGCCGTTCGTGCGCCTGTCGATCGAGGAAGTGGTGAAGACGCTGCTCGAGGGTATCGTCCTCGTGTTCCTCGTGATGTATCTGTTCCTGCAGAACCTGCGGGCGACGATCATCCCGACGATCGCGGTGCCCGTCGTGCTGCTCGGCACGTTCGCGATCATGTCGATGGTCGGCTTCTCGATCAACGTGCTGTCGATGTTCGGTCTCGTGCTCGCGATCGGTCTGCTCGTCGACGACGCGATCGTCGTGGTCGAGAACGTCGAGCGGGTGATGGCGGAAGAGGGCCTGCCGCCGAAGGAAGCGACGCGCAAGGCGATGGGCCAGATCACGGGCGCGCTCGTCGGCGTCGCGCTTGTGCTGTCGGCGGTGTTCGTGCCGGTGGCGTTTTCCGGCGGCTCGGTCGGCGCGATCTATCGTCAGTTCTCGCTGACGATCGTGTCGGCGATGGTGCTCTCCGTGCTCGTCGCGTTGATTCTGACGCCGGCGCTGTGCGCGACGATCCTCAAGCCGATTCCGCAAGGGCATCACGAGGAGAAGAAGGGCTTCTTCGGCTGGTTCAACCGGACCTTCAACTCGAGCCGCGACAAGTACCACGTCGGCGTCCACCACGTGATCAAGCGCTCGGGCCGCTGGCTCATCATCTATCTCGCGGTGATCGTCGCGGTCGGCCTGCTGTTCGTGCGCCTGCCGAAGTCGTTCCTGCCCGACGAGGACCAGGGCCTGATGTTCGTGATCGTCCAGACGCCGTCGGGCTCGACGCAGGAGACGACCGCGCGCACGCTCGCGAACATTTCCGACTACCTGCTCAAGCAGGAAAAGGACATCGTCGAATCCGCGTTCACGGTGAACGGCTTCAGCTTCGCGGGCCGCGGCCAGAACTCGGGCCTCGTGTTCGTCAAGCTGAAGGACTACTCGCAACGGCAGAGCGCGAACCAGAAGGTGCAGGCGCTGATCGGCCGGATGTTCGGACGCTACGCGGGCTACAAGGACGCGCTCGTGATTCCGTTCAACCCGCCGTCGATTCCCGAACTCGGCACGGCGGCCGGCTTCGACTTCGAGCTGACCGACAGCGCGGGTCTCGGCCACGACGCGCTGATGGCCGCGCGCAACCAGTTGCTCGGGATGGCCGCGAAGGACCCGACGCTGCAAGGCGTGCGTCCGAACGGGCTGAACGACACGCCGCAGTACAAGGTCGACATCGATCGCGAGAAGGCGAACGCGCTCGGCGTGACCGCGGATGCGATCGACCAGACGTTCTCGATCGCGTGGGCGTCGAAGTACGTGAACAACTTCCTCGACACCGACGGCCGGATCAAGAAGGTGTACGTGCAGTCCGACGCGCCGTTCCGGATGACGCCTGAGGACATGAACATCTGGTACGTGCGCAACGGCTCGGGCGGGATGGTGCCGTTCTCGGCGTTCGCGACCGGCCACTGGACCTACGGCTCGCCGAAGCTCGAGCGCTACAACGGCATCTCGGCGATGGAAATCCAGGGCCAGGCCGCGCCGGGCAAGTCGACCGGCCAGGCGATGACGGCGATGGAAGCGCTCGCGAAGAAGCTGCCGACGGGCATCGGCTATTCGTGGACGGGGCTGTCGTTCCAGGAAATCCAGTCGGGCTCGCAGGCGCCGATCCTGTACGCGATCTCGATCCTCGTCGTGTTCCTGTGTCTCGCCGCGCTGTATGAAAGCTGGTCGATCCCGTTCTCGGTGATCATGGTCGTGCCGCTCGGCGTGATCGGCGCGCTGCTCGCGGCGACGCTGCGCGGGCTCGAGAACGATGTGTTCTTCCAGGTCGGTCTGTTGACGACGGTGGGTCTGTCCGCGAAGAATGCGATTCTGATCGTCGAGTTCGCGCGCGAGCTGCAGCGGACGGAGAAGATGGGGCCGATCGAGGCGGCGCTCGAGGCGGCGCGGCTGCGGCTGCGTCCGATCCTGATGACGTCGCTCGCGTTCATTCTCGGCGTGCTGCCGCTCGCGATCAGCAACGGCGCCGGCTCGGCGAGCCAGCACGCGATCGGCACCGGCGTGATCGGCGGGATGATCACCGCGACGTTCCTCGCGATCTTCATGATCCCGATGTTCTTCGTGAAGGTGCGGGCCGTGTTCAGCGGCGAGAAGGAAGACGTCGACGAAGCGCTGCGCCTCGCGCACGAGCACATG---------CACCGTGACGAAAAGCCG---------------------------------GAGCACGGC------------------------------------------------------------------------------------------------------------------------------------------GAC---GACGCTGGCAAGAAGGAT---------
>RND4__GCA_000959325.1
ATGGCAAAGTTTTTTATCGATCGCCCGATCTTCGCGTGGGTGATCGCCATCATCCTGATGCTGGCTGGCGTCGCGGCGATCTTCACGCTGCCGATCGCCCAGTATCCGACGATCGCGCCGCCGTCGATCCAGATCACCGCGAACTATCCGGGCGCTTCGGCGAAAACCGTCGAGGACACCGTCACGCAGGTGATCGAGCAGCAGATGAGCGGTCTCGACAACTTCCTGTACATGTCGTCGACGAGTGACGATTCGGGCAACGCGACGATCACGATCACGTTCGCGCCGGGTACGAACCCGGACATCGCGCAGGTCCAGGTGCAGAACAAGCTGTCGCTCGCGACGCCGATCCTGCCGCAGGTGGTGCAGCAGCTCGGCCTGTCGGTGACGAAGTCGAGCAGCAGCTTCCTGCTCGTGCTCGCCTTCAACTCCGAAGACGGCAGCATGAACAAGTACGACCTCGCGAACTACGTCGCGTCGCACGTGAAGGACCCGATCAGCCGGATCAACGGCGTCGGCACCGTCACGCTGTTCGGCTCGCAGTACGCGATGCGGATCTGGCTCGACCCGACGAAGCTCACGAACTACGGGCTCACGCCGGTCGACGTGACGACCGCGATCTCCGCGCAGAACGTGCAGATCGCGGGCGGCCAACTGGGCGGCACGCCGGCCGTGCCGGGCACCGTGCTGCAGGCGACGATCACCGAGGCGACGCTGCTGCAGACGCCCGAGCAGTTCGGCAACATCCTGCTGAAGGTGAACCAGGACGGCTCGCAGGTGCGGCTGAAGGACGTCGCGCAGATCGGCCTCGGCGGCGAGACGTACAACTTCGACACGAAGTACAACGGCCAGCCGACCGCGGCGCTCGGCATCCAGCTCGCGACCAACGCGAACGCGCTCGCGACCGCGAAGGCGGTGCGCGCGAAGATCGACGAGATGTCGACGTACTTCCCGCACGGCCTCGTCGTCAAGTACCCCTACGACACGACGCCGTTCGTGCGCCTGTCGATCGAGGAAGTGGTGAAGACGCTGCTCGAGGGTATCGTCCTCGTGTTCCTCGTGATGTATCTGTTCCTGCAGAACCTGCGGGCGACGATCATCCCGACGATCGCGGTGCCCGTCGTGCTGCTCGGCACGTTCGCGATCATGTCGATGGTCGGCTTCTCGATCAACGTGCTGTCGATGTTCGGTCTCGTGCTCGCGATCGGTCTGCTCGTCGACGACGCGATCGTCGTGGTCGAGAACGTCGAGCGGGTGATGGCGGAAGAGGGCCTGCCGCCGAAGGAAGCGACGCGCAAGGCGATGGGCCAGATCACGGGCGCGCTCGTCGGCGTCGCGCTCGTGCTGTCGGCGGTGTTCGTGCCGGTGGCGTTCTCCGGCGGCTCGGTCGGCGCGATCTATCGTCAGTTCTCGCTGACGATCGTGTCGGCGATGGTGCTCTCCGTGCTCGTCGCGTTGATTCTGACGCCGGCGCTGTGCGCGACGATCCTCAAGCCGATTCCGCAAGGGCATCACGAGGAGAAGAAGGGCTTCTTCGGCTGGTTCAACCGGACCTTCAACTCGAGCCGCGACAAGTACCACGTCGGCGTCCACCACGTGATCAAGCGCTCGGGCCGCTGGCTCATCATCTATCTCGCGGTGATCGTCGCGGTCGGCCTGCTGTTCGTGCGCCTGCCGAAGTCGTTCCTGCCCGACGAGGACCAGGGCCTGATGTTCGTGATCGTCCAGACGCCGTCGGGCTCGACGCAGGAGACGACCGCGCGCACGCTCGCGAACATTTCCGACTACCTGCTCAAGCAGGAAAAGGACATCGTCGAATCCGCGTTCACGGTGAACGGCTTCAGCTTCGCGGGCCGCGGCCAGAACTCGGGCCTCGTGTTCGTCAAGCTGAAGGACTACTCGCAGCGGCAGAGCGCGAACCAGAAGGTGCAGGCGCTGATCGGCCGGATGTTCGGACGCTACGCGGGCTACAAGGACGCGCTCGTGATTCCGTTCAACCCGCCGTCGATTCCCGAACTCGGCACGGCGGCCGGCTTCGACTTCGAGCTGACCGACAGCGCGGGTCTCGGCCACGACGCGCTGATGGCCGCGCGCAACCAGTTGCTCGGGATGGCCGCGAAGGACCCGACGCTGCAAGGCGTGCGTCCGAACGGGCTGAACGACACGCCGCAGTACAAGGTCGACATCGATCGCGAGAAGGCGAACGCGCTCGGCGTGACCGCGGATGCGATCGACCAGACGTTCTCGATCGCGTGGGCGTCGAAGTACGTGAACAACTTCCTCGACACCGACGGCCGGATCAAGAAGGTGTACGTGCAGTCCGACGCGCCGTTCCGGATGACGCCTGAGGACATGAACATCTGGTACGTGCGCAACGGCTCGGGCGGGATGGTGCCGTTCTCGGCGTTCGCGACCGGCCACTGGACCTACGGCTCGCCGAAGCTCGAGCGCTACAACGGCATCTCGGCGATGGAAATCCAGGGCCAGGCCGCGCCGGGCAAGTCGACCGGCCAGGCGATGACGGCGATGGAAGCGCTCGCGAAGAAGCTGCCGACGGGCATCGGCTATTCGTGGACGGGGCTGTCGTTCCAGGAAATCCAGTCGGGCTCGCAGGCGCCGATCCTGTACGCGATCTCGATCCTCGTCGTGTTCCTGTGTCTCGCCGCGCTGTATGAAAGCTGGTCGATCCCGTTCTCGGTGATCATGGTCGTGCCGCTCGGCGTGATCGGCGCGCTGCTCGCGGCGACGCTGCGCGGGCTCGAGAACGATGTGTTCTTCCAGGTCGGTCTGTTGACGACGGTGGGTCTGTCCGCGAAGAATGCGATTCTGATCGTCGAGTTCGCGCGCGAGCTGCAGCGGACGGAGAAGATGGGGCCGATCGAGGCGGCGCTCGAGGCGGCGCGGCTGCGGCTGCGTCCGATCCTGATGACGTCGCTCGCGTTCATTCTCGGCGTGCTGCCGCTCGCGATCAGCAACGGCGCCGGCTCGGCGAGCCAGCACGCGATCGGCACCGGCGTGATCGGCGGGATGATCACCGCGACGTTCCTCGCGATCTTCATGATCCCGATGTTCTTCGTGAAGGTGCGGGCCGTGTTCAGCGGCGAGAAGGAAGACGTCGACGAAGCGCTGCGCCTCGCGCACGAGCACATG---------CACCGTGACGAAAAGCCG---------------------------------GAGCACGGC------------------------------------------------------------------------------------------------------------------------------------------GAC---GACGCCGGCAAGAAGGAT---------
>RND4__GCA_000012365.1
ATGGCAAAGTTTTTTATCGATCGCCCGATCTTCGCGTGGGTGATCGCCATCATCCTGATGCTGGCCGGCGTCGCGGCGATCTTCACGCTGCCGATCGCCCAGTATCCGACGATCGCGCCGCCGTCGATCCAGATCACCGCGAACTATCCGGGCGCTTCGGCGAAAACCGTCGAAGACACGGTCACGCAGGTGATCGAGCAGCAGATGAGCGGTCTCGACAACTTCCTGTACATGTCGTCGACGAGTGACGACTCGGGCAACGCGACGATCACGATCACGTTCGCGCCTGGCACGAATCCCGACATCGCGCAGGTCCAGGTGCAGAACAAGCTGTCGCTCGCGACGCCGATCTTGCCGCAGGTGGTGCAGCAGCTCGGCTTGTCGGTGACGAAGTCGAGCAGCAGCTTCCTGCTCGTGCTCGCCTTCAACTCCGAAGACGGCAGCATGAACAAGTACGACCTGGCGAACTACGTCGCGTCGCACGTGAAGGACCCGATCAGCCGGATCAACGGCGTCGGCACCGTCACGCTGTTCGGCTCGCAGTACGCGATGCGGATCTGGCTCGATCCGACGAAGCTCACGAACTACGGGCTCACGCCGGTCGACGTGACGAGCGCGATCTCCGCGCAGAACGTGCAGATCGCGGGCGGCCAACTGGGCGGCACGCCGGCCGTGCCGGGCACCGTGCTGCAGGCGACGATCACCGAGGCGACGCTGCTGCAGACGCCCGAGCAGTTCGGCGACATCCTGCTGAAGGTGAACCAGGACGGCTCGCGGGTGCGGCTGAAGGACGTCGCGCAGATCGGCCTGGGCGGCGAGACGTACAACTTCGACACGAAGTACAACGGCCAGCCGACCGCGGCGCTCGGCATCCAGCTCGCGACCAACGCGAACGCGCTCGCGACCGCGAAGGCGGTGCGCGCGAAGATCGACGAAATGTCGGCGTATTTCCCGCACGGCCTCGTCGTCAAGTACCCGTACGACACGACGCCGTTCGTGCGCCTGTCGATCGAGGAGGTGGTGAAGACGCTGCTCGAGGGCATCGTTCTCGTGTTCCTCGTGATGTATCTGTTCCTGCAGAACCTGCGGGCGACGATCATCCCGACGATCGCGGTGCCCGTCGTGCTGCTCGGCACGTTCGCGATCATGTCGATGGTCGGCTTCTCGATCAACGTGCTGTCGATGTTCGGTCTCGTGCTTGCGATCGGCCTGCTCGTCGACGACGCGATCGTCGTCGTCGAGAACGTCGAGCGGGTGATGGCGGAGGAGGGTTTGTCTCCGAAGGAAGCGACGCGCAAGGCGATGGGCCAGATCACGGGTGCGCTCGTCGGCGTCGCGCTGGTGCTGTCGGCGGTGTTCGTGCCGGTTGCGTTCTCCGGCGGTTCGGTCGGCGCGATCTATCGTCAGTTCTCGCTGACGATCGTCTCGGCGATGGTGCTCTCCGTGCTGGTCGCGTTGATTCTGACGCCGGCGTTGTGCGCGACGATCCTCAAGCCGATCCCGCAAGGGCATCACGAGGAGAAGAAGGGCTTCTTCGGCTGGTTCAACCGGACCTTCAACGCGAGCCGCGACAAGTATCACGTCGGCGTGCACCACGTGATCAAGCGCTCGGGCCGCTGGCTCATCATCTATCTCGCGGTGATCGTCGCGGTCGGCCTGCTGTTCGTGCGCCTGCCGAAGTCGTTCCTGCCGGACGAAGACCAGGGCCTGATGTTCGTGATCGTCCAGACGCCGTCGGGCTCGACGCAAGAGACGACCGCGCGCACGCTCGCGAACATCTCCGACTACCTGCTCACGCAGGAAAAGGACATCGTCGAATCCGCGTTCACGGTGAACGGCTTCAGCTTCGCGGGCCGCGGCCAGAACTCGGGCCTCGTGTTCGTCAAGCTGAAGGATTACTCGCAGCGGCAGAGCTCGAGCCAGAAGGTGCAGGCGCTGATCGGCCGGATGTTCGGACGCTACGCGGGCTACAAGGACGCGCTCGTGATTCCGTTCAACCCGCCGTCGATTCCCGAGCTTGGCACGGCGGCCGGCTTCGACTTCGAGCTGACCGACAACGCGGGTCTCGGCCACGACGCGCTGATGGCCGCGCGCAACCAGTTGCTGGGGATGGCCGCGAAGGACCCGACGCTGCGAGGCGTGCGTCCGAACGGGCTGAACGACACGCCTCAGTACAAGGTCGACATCGACCGCGAGAAGGCGAACGCGCTCGGCGTGACCGCGGATGCGATCGACCAGACGTTTTCGATCGCGTGGGCGTCGAAGTACGTGAACAACTTCCTCGATACCGACGGCCGGATCAAGAAGGTGTACGTGCAGTCCGACGCGCCGTTCCGGATGACGCCGGAGGACATGAACATCTGGTACGTGCGCAACGGCTCGGGCGGGATGGTGCCGTTCTCGGCGTTCGCGACCGGCCACTGGACGTACGGCTCGCCGAAGCTCGAGCGCTACAACGGCATCTCGGCGATGGAAATCCAGGGCCAGGCCGCGCCGGGCAAGTCGACCGGCCAGGCGATGACGGCGATGGAGACGCTCGCGAAGAAGCTGCCGACGGGCATCGGCTATTCGTGGACGGGGCTGTCGTTCCAGGAAATCCAGTCGGGCTCGCAGGCGCCGATCCTGTACGCGATCTCGATCCTCGTCGTGTTCCTGTGTCTCGCCGCGCTGTATGAAAGCTGGTCGATCCCATTCTCGGTGATCATGGTCGTGCCGCTCGGCGTGATCGGCGCGCTGCTCGCCGCGACGCTGCGCGGGCTCGAGAACGACGTGTTCTTCCAGGTCGGTCTGTTGACGACGGTCGGCCTATCGGCGAAGAACGCGATTCTGATCGTCGAGTTCGCGCGCGAGCTGCAGCAGACGGAGAAGATGGGGCCGATCGAGGCGGCGCTCGAGGCGGCGCGGCTGCGGTTGCGTCCGATTCTGATGACGTCGCTCGCGTTCATCCTCGGCGTGCTGCCGCTCGCGATCAGCAACGGCGCGGGCTCGGCGAGCCAGCACGCGATCGGCACCGGAGTGATCGGCGGGATGATCACCGCGACGTTCCTCGCGATCTTCATGATCCCGATGTTCTTCGTGAAGGTGCGGGCTGTGTTCAGCGGCGAGAAGGAAGACGCCGACGAGGCGCTGCGCCTCGCGCACGAGCACATG---------CACCGTGACGACAAGCCG---------------------------------GAGCACGGC------------------------------------------------------------------------------------------------------------------------------------------GAC---GACGCTGGCAAGAAGGAT---------
>RND4__GCA_000152285.1
ATGGCAAAGTTTTTTATCGATCGCCCGATCTTCGCGTGGGTGATCGCCATCATCCTGATGCTGGCCGGCGTCGCGGCGATCTTCACGCTGCCGATCGCCCAGTATCCGACGATCGCGCCGCCGTCGATCCAGATCACCGCGAACTATCCGGGCGCTTCGGCGAAAACCGTCGAAGACACGGTCACGCAGGTGATCGAGCAGCAGATGAGCGGTCTCGACAACTTCCTGTACATGTCGTCGACGAGTGACGACTCGGGCAACGCGACGATCACGATCACGTTCGCGCCTGGCACGAATCCCGACATCGCGCAGGTCCAGGTGCAGAACAAGCTGTCGCTCGCGACGCCGATCTTGCCGCAGGTGGTGCAGCAGCTCGGCTTGTCGGTGACGAAGTCGAGCAGCAGCTTCCTGCTCGTGCTCGCCTTCAACTCCGAAGACGGCAGCATGAACAAGTACGACCTGGCGAACTACGTCGCGTCGCACGTGAAGGACCCGATCAGCCGGATCAACGGCGTCGGCACCGTCACGCTGTTCGGCTCGCAGTACGCGATGCGGATCTGGCTCGATCCGACGAAGCTCACGAACTACGGGCTCACGCCGGTCGACGTGACGAGCGCGATCTCCGCGCAGAACGTGCAGATCGCGGGCGGCCAACTGGGCGGCACGCCGGCCGTGCCGGGCACCGTGCTGCAGGCGACGATCACCGAGGCGACGCTGCTGCAGACGCCCGAGCAGTTCGGCGACATCCTGCTGAAGGTGAACCAGGACGGCTCGCGGGTGCGGCTGAAGGACGTCGCGCAGATCGGCCTGGGCGGCGAGACGTACAACTTCGACACGAAGTACAACGGCCAGCCGACCGCGGCGCTCGGCATCCAGCTCGCGACCAACGCGAACGCGCTCGCGACCGCGAAGGCGGTGCGCGCGAAGATCGACGAAATGTCGGCGTATTTCCCGCACGGCCTCGTCGTCAAGTACCCGTACGACACGACGCCGTTCGTGCGCCTGTCGATCGAGGAGGTGGTGAAGACGCTGCTCGAGGGCATCGTTCTCGTGTTCCTCGTGATGTATCTGTTCCTGCAGAACCTGCGGGCGACGATCATCCCGACGATCGCGGTGCCCGTCGTGCTGCTCGGCACGTTCGCGATCATGTCGATGGTCGGCTTCTCGATCAACGTGCTGTCGATGTTCGGTCTCGTGCTTGCGATCGGCCTGCTCGTCGACGACGCGATCGTCGTCGTCGAGAACGTCGAGCGGGTGATGGCGGAGGAGGGTTTGTCTCCGAAGGAAGCGACGCGCAAGGCGATGGGCCAGATCACGGGTGCGCTCGTCGGCGTCGCGCTGGTGCTGTCGGCGGTGTTCGTGCCGGTTGCGTTCTCCGGCGGTTCGGTCGGCGCGATCTATCGTCAGTTCTCGCTGACGATCGTCTCGGCGATGGTGCTCTCCGTGCTGGTCGCGTTGATTCTGACGCCGGCGTTGTGCGCGACGATCCTCAAGCCGATCCCGCAAGGGCATCACGAGGAGAAGAAGGGCTTCTTCGGCTGGTTCAACCGGACCTTCAACGCGAGCCGCGACAAGTATCACGTCGGCGTGCACCACGTGATCAAGCGCTCGGGCCGCTGGCTCATCATCTATCTCGCGGTGATCGTCGCGGTCGGCCTGCTGTTCGTGCGCCTGCCGAAGTCGTTCCTGCCGGACGAAGACCAGGGCCTGATGTTCGTGATCGTCCAGACGCCGTCGGGCTCGACGCAAGAGACGACCGCGCGCACGCTCGCGAACATCTCCGACTACCTGCTCACGCAGGAAAAGGACATCGTCGAATCCGCGTTCACGGTGAACGGCTTCAGCTTCGCGGGCCGCGGCCAGAACTCGGGCCTCGTGTTCGTCAAGCTGAAGGATTACTCGCAGCGGCAGAGCTCGAGCCAGAAGGTGCAGGCGCTGATCGGCCGGATGTTCGGACGCTACGCGGGCTACAAGGACGCGCTCGTGATTCCGTTCAACCCGCCGTCGATTCCCGAGCTTGGCACGGCGGCCGGCTTCGACTTCGAGCTGACCGACAACGCGGGTCTCGGCCACGACGCGCTGATGGCCGCGCGCAACCAGTTGCTGGGGATGGCCGCGAAGGACCCGACGCTGCGAGGCGTGCGTCCGAACGGGCTGAACGACACGCCTCAGTACAAGGTCGACATCGACCGCGAGAAGGCGAACGCGCTCGGCGTGACCGCGGATGCGATCGACCAGACGTTTTCGATCGCGTGGGCGTCGAAGTACGTGAACAACTTCCTCGATACCGACGGCCGGATCAAGAAGGTGTACGTGCAGTCCGACGCGCCGTTCCGGATGACGCCGGAGGACATGAACATCTGGTACGTGCGCAACGGCTCGGGCGGGATGGTGCCGTTCTCGGCGTTCGCGACCGGCCACTGGACGTACGGCTCGCCGAAGCTCGAGCGCTACAACGGCATCTCGGCGATGGAAATCCAGGGCCAGGCCGCGCCGGGCAAGTCGACCGGCCAGGCGATGACGGCGATGGAGACGCTCGCGAAGAAGCTGCCGACGGGCATCGGCTATTCGTGGACGGGGCTGTCGTTCCAGGAAATCCAGTCGGGCTCGCAGGCGCCGATCCTGTACGCGATCTCGATCCTCGTCGTGTTCCTGTGTCTCGCCGCGCTGTATGAAAGCTGGTCGATCCCATTCTCGGTGATCATGGTCGTGCCGCTCGGCGTGATCGGCGCGCTGCTCGCCGCGACGCTGCGCGGGCTCGAGAACGACGTGTTCTTCCAGGTCGGTCTGTTGACGACGGTCGGCCTATCGGCGAAGAACGCGATTCTGATCGTCGAGTTCGCGCGCGAGCTGCAGCAGACGGAGAAGATGGGGCCGATCGAGGCGGCGCTCGAGGCGGCGCGGCTGCGGTTGCGTCCGATTCTGATGACGTCGCTCGCGTTCATCCTCGGCGTGCTGCCGCTCGCGATCAGCAACGGCGCGGGCTCGGCGAGCCAGCACGCGATCGGCACCGGAGTGATCGGCGGGATGATCACCGCGACGTTCCTCGCGATCTTCATGATCCCGATGTTCTTCGTGAAGGTGCGGGCTGTGTTCAGCGGCGAGAAGGAAGACGCCGACGAGGCGCTGCGCCTCGCGCACGAGCACATG---------CACCGTGACGACAAGCCG---------------------------------GAGCACGGC------------------------------------------------------------------------------------------------------------------------------------------GAC---GACGCTGGCAAGAAGGAT---------
>RND4__GCA_000567925.1
ATGGCAAAGTTTTTTATCGATCGCCCGATCTTCGCGTGGGTGATCGCCATCATCCTGATGCTGGCCGGCGTCGCGGCGATCTTCACGCTGCCGATCGCCCAGTATCCGACGATCGCGCCGCCGTCGATCCAGATCACCGCGAACTATCCGGGCGCTTCGGCGAAAACCGTCGAAGACACGGTCACGCAGGTGATCGAGCAGCAGATGAGCGGTCTCGACAACTTCCTGTACATGTCGTCGACGAGTGACGACTCGGGCAACGCGACGATCACGATCACGTTCGCGCCTGGCACGAATCCCGACATCGCGCAGGTCCAGGTGCAGAACAAGCTGTCGCTCGCGACGCCGATCTTGCCGCAGGTGGTGCAGCAGCTCGGCTTGTCGGTGACGAAGTCGAGCAGCAGCTTCCTGCTCGTGCTCGCCTTCAACTCCGAAGACGGCAGCATGAACAAGTACGACCTGGCGAACTACGTCGCGTCGCACGTGAAGGACCCGATCAGCCGGATCAACGGCGTCGGCACCGTCACGCTGTTCGGCTCGCAGTACGCGATGCGGATCTGGCTCGATCCGACGAAGCTCACGAACTACGGGCTCACGCCGGTCGACGTGACGAGCGCGATCTCCGCGCAGAACGTGCAGATCGCGGGCGGCCAACTGGGCGGCACGCCGGCCGTGCCGGGCACCGTGCTGCAGGCGACGATCACCGAGGCGACGCTGCTGCAGACGCCCGAGCAGTTCGGCGACATCCTGCTGAAGGTGAACCAGGACGGCTCGCGGGTGCGGCTGAAGGACGTCGCGCAGATCGGCCTGGGCGGCGAGACGTACAACTTCGACACGAAGTACAACGGCCAGCCGACCGCGGCGCTCGGCATCCAGCTCGCGACCAACGCGAACGCGCTCGCGACCGCGAAGGCGGTGCGCGCGAAGATCGACGAAATGTCGGCGTATTTCCCGCACGGCCTCGTCGTCAAGTACCCGTACGACACGACGCCGTTCGTGCGCCTGTCGATCGAGGAGGTGGTGAAGACGCTGCTCGAGGGCATCGTTCTCGTGTTCCTCGTGATGTATCTGTTCCTGCAGAACCTGCGGGCGACGATCATCCCGACGATCGCGGTGCCCGTCGTGCTGCTCGGCACGTTCGCGATCATGTCGATGGTCGGCTTCTCGATCAACGTGCTGTCGATGTTCGGTCTCGTGCTTGCGATCGGCCTGCTCGTCGACGACGCGATCGTCGTCGTCGAGAACGTCGAGCGGGTGATGGCGGAGGAGGGTTTGTCTCCGAAGGAAGCGACGCGCAAGGCGATGGGCCAGATCACGGGTGCGCTCGTCGGCGTCGCGCTGGTGCTGTCGGCGGTGTTCGTGCCGGTTGCGTTCTCCGGCGGTTCGGTCGGCGCGATCTATCGTCAGTTCTCGCTGACGATCGTCTCGGCGATGGTGCTCTCCGTGCTGGTCGCGTTGATTCTGACGCCGGCGTTGTGCGCGACGATCCTCAAGCCGATCCCGCAAGGGCATCACGAGGAGAAGAAGGGCTTCTTCGGCTGGTTCAACCGGACCTTCAACGCGAGCCGCGACAAGTATCACGTCGGCGTGCACCACGTGATCAAGCGCTCGGGCCGCTGGCTCATCATCTATCTCGCGGTGATCGTCGCGGTCGGCCTGCTGTTCGTGCGCCTGCCGAAGTCGTTCCTGCCGGACGAAGACCAGGGCCTGATGTTCGTGATCGTCCAGACGCCGTCGGGCTCGACGCAAGAGACGACCGCGCGCACGCTCGCGAACATCTCCGACTACCTGCTCACGCAGGAAAAGGACATCGTCGAATCCGCGTTCACGGTGAACGGCTTCAGCTTCGCGGGCCGCGGCCAGAACTCGGGCCTCGTGTTCGTCAAGCTGAAGGATTACTCGCAGCGGCAGAGCTCGAGCCAGAAGGTGCAGGCGCTGATCGGCCGGATGTTCGGACGCTACGCGGGCTACAAGGACGCGCTCGTGATTCCGTTCAACCCGCCGTCGATTCCCGAGCTTGGCACGGCGGCCGGCTTCGACTTCGAGCTGACCGACAACGCGGGTCTCGGCCACGACGCGCTGATGGCCGCGCGCAACCAGTTGCTGGGGATGGCCGCGAAGGACCCGACGCTGCGAGGCGTGCGTCCGAACGGGCTGAACGACACGCCTCAGTACAAGGTCGACATCGACCGCGAGAAGGCGAACGCGCTCGGCGTGACCGCGGATGCGATCGACCAGACGTTTTCGATCGCGTGGGCGTCGAAGTACGTGAACAACTTCCTCGATACCGACGGCCGGATCAAGAAGGTGTACGTGCAGTCCGACGCGCCGTTCCGGATGACGCCGGAGGACATGAACATCTGGTACGTGCGCAACGGCTCGGGCGGGATGGTGCCGTTCTCGGCGTTCGCGACCGGCCACTGGACGTACGGCTCGCCGAAGCTCGAGCGCTACAACGGCATCTCGGCGATGGAAATCCAGGGCCAGGCCGCGCCGGGCAAGTCGACCGGCCAGGCGATGACGGCGATGGAGACGCTCGCGAAGAAGCTGCCGACGGGCATCGGCTATTCGTGGACGGGGCTGTCGTTCCAGGAAATCCAGTCGGGCTCGCAGGCGCCGATCCTGTACGCGATCTCGATCCTCGTCGTGTTCCTGTGTCTCGCCGCGCTGTATGAAAGCTGGTCGATCCCATTCTCGGTGATCATGGTCGTGCCGCTCGGCGTGATCGGCGCGCTGCTCGCCGCGACGCTGCGCGGGCTCGAGAACGACGTGTTCTTCCAGGTCGGTCTGTTGACGACGGTCGGCCTATCGGCGAAGAACGCGATTCTGATCGTCGAGTTCGCGCGCGAGCTGCAGCAGACGGAGAAGATGGGGCCGATCGAGGCGGCGCTCGAGGCGGCGCGGCTGCGGTTGCGTCCGATTCTGATGACGTCGCTCGCGTTCATCCTCGGCGTGCTGCCGCTCGCGATCAGCAACGGCGCGGGCTCGGCGAGCCAGCACGCGATCGGCACCGGAGTGATCGGCGGGATGATCACCGCGACGTTCCTCGCGATCTTCATGATCCCGATGTTCTTCGTGAAGGTGCGGGCTGTGTTCAGCGGCGAGAAGGAAGACGCCGACGAGGCGCTGCGCCTCGCGCACGAGCACATG---------CACCGTGACGACAAGCCG---------------------------------GAGCACGGC------------------------------------------------------------------------------------------------------------------------------------------GAC---GACGCTGGCAAGAAGGAT---------
>RND4__GCA_000567945.1
ATGGCAAAGTTTTTTATCGATCGCCCGATCTTCGCGTGGGTGATCGCCATCATCCTGATGCTGGCCGGCGTCGCGGCGATCTTCACGCTGCCGATCGCCCAGTATCCGACGATCGCGCCGCCGTCGATCCAGATCACCGCGAACTATCCGGGCGCTTCGGCGAAAACCGTCGAAGACACGGTCACGCAGGTGATCGAGCAGCAGATGAGCGGTCTCGACAACTTCCTGTACATGTCGTCGACGAGTGACGACTCGGGCAACGCGACGATCACGATCACGTTCGCGCCTGGCACGAATCCCGACATCGCGCAGGTCCAGGTGCAGAACAAGCTGTCGCTCGCGACGCCGATCTTGCCGCAGGTGGTGCAGCAGCTCGGCTTGTCGGTGACGAAGTCGAGCAGCAGCTTCCTGCTCGTGCTCGCCTTCAACTCCGAAGACGGCAGCATGAACAAGTACGACCTGGCGAACTACGTCGCGTCGCACGTGAAGGACCCGATCAGCCGGATCAACGGCGTCGGCACCGTCACGCTGTTCGGCTCGCAGTACGCGATGCGGATCTGGCTCGATCCGACGAAGCTCACGAACTACGGGCTCACGCCGGTCGACGTGACGAGCGCGATCTCCGCGCAGAACGTGCAGATCGCGGGCGGCCAACTGGGCGGCACGCCGGCCGTGCCGGGCACCGTGCTGCAGGCGACGATCACCGAGGCGACGCTGCTGCAGACGCCCGAGCAGTTCGGCGACATCCTGCTGAAGGTGAACCAGGACGGCTCGCGGGTGCGGCTGAAGGACGTCGCGCAGATCGGCCTGGGCGGCGAGACGTACAACTTCGACACGAAGTACAACGGCCAGCCGACCGCGGCGCTCGGCATCCAGCTCGCGACCAACGCGAACGCGCTCGCGACCGCGAAGGCGGTGCGCGCGAAGATCGACGAAATGTCGGCGTATTTCCCGCACGGCCTCGTCGTCAAGTACCCGTACGACACGACGCCGTTCGTGCGCCTGTCGATCGAGGAGGTGGTGAAGACGCTGCTCGAGGGCATCGTTCTCGTGTTCCTCGTGATGTATCTGTTCCTGCAGAACCTGCGGGCGACGATCATCCCGACGATCGCGGTGCCCGTCGTGCTGCTCGGCACGTTCGCGATCATGTCGATGGTCGGCTTCTCGATCAACGTGCTGTCGATGTTCGGTCTCGTGCTTGCGATCGGCCTGCTCGTCGACGACGCGATCGTCGTCGTCGAGAACGTCGAGCGGGTGATGGCGGAGGAGGGTTTGTCTCCGAAGGAAGCGACGCGCAAGGCGATGGGCCAGATCACGGGTGCGCTCGTCGGCGTCGCGCTGGTGCTGTCGGCGGTGTTCGTGCCGGTTGCGTTCTCCGGCGGTTCGGTCGGCGCGATCTATCGTCAGTTCTCGCTGACGATCGTCTCGGCGATGGTGCTCTCCGTGCTGGTCGCGTTGATTCTGACGCCGGCGTTGTGCGCGACGATCCTCAAGCCGATCCCGCAAGGGCATCACGAGGAGAAGAAGGGCTTCTTCGGCTGGTTCAACCGGACCTTCAACGCGAGCCGCGACAAGTATCACGTCGGCGTGCACCACGTGATCAAGCGCTCGGGCCGCTGGCTCATCATCTATCTCGCGGTGATCGTCGCGGTCGGCCTGCTGTTCGTGCGCCTGCCGAAGTCGTTCCTGCCGGACGAAGACCAGGGCCTGATGTTCGTGATCGTCCAGACGCCGTCGGGCTCGACGCAAGAGACGACCGCGCGCACGCTCGCGAACATCTCCGACTACCTGCTCACGCAGGAAAAGGACATCGTCGAATCCGCGTTCACGGTGAACGGCTTCAGCTTCGCGGGCCGCGGCCAGAACTCGGGCCTCGTGTTCGTCAAGCTGAAGGATTACTCGCAGCGGCAGAGCTCGAGCCAGAAGGTGCAGGCGCTGATCGGCCGGATGTTCGGACGCTACGCGGGCTACAAGGACGCGCTCGTGATTCCGTTCAACCCGCCGTCGATTCCCGAGCTTGGCACGGCGGCCGGCTTCGACTTCGAGCTGACCGACAACGCGGGTCTCGGCCACGACGCGCTGATGGCCGCGCGCAACCAGTTGCTGGGGATGGCCGCGAAGGACCCGACGCTGCGAGGCGTGCGTCCGAACGGGCTGAACGACACGCCTCAGTACAAGGTCGACATCGACCGCGAGAAGGCGAACGCGCTCGGCGTGACCGCGGATGCGATCGACCAGACGTTTTCGATCGCGTGGGCGTCGAAGTACGTGAACAACTTCCTCGATACCGACGGCCGGATCAAGAAGGTGTACGTGCAGTCCGACGCGCCGTTCCGGATGACGCCGGAGGACATGAACATCTGGTACGTGCGCAACGGCTCGGGCGGGATGGTGCCGTTCTCGGCGTTCGCGACCGGCCACTGGACGTACGGCTCGCCGAAGCTCGAGCGCTACAACGGCATCTCGGCGATGGAAATCCAGGGCCAGGCCGCGCCGGGCAAGTCGACCGGCCAGGCGATGACGGCGATGGAGACGCTCGCGAAGAAGCTGCCGACGGGCATCGGCTATTCGTGGACGGGGCTGTCGTTCCAGGAAATCCAGTCGGGCTCGCAGGCGCCGATCCTGTACGCGATCTCGATCCTCGTCGTGTTCCTGTGTCTCGCCGCGCTGTATGAAAGCTGGTCGATCCCATTCTCGGTGATCATGGTCGTGCCGCTCGGCGTGATCGGCGCGCTGCTCGCCGCGACGCTGCGCGGGCTCGAGAACGACGTGTTCTTCCAGGTCGGTCTGTTGACGACGGTCGGCCTATCGGCGAAGAACGCGATTCTGATCGTCGAGTTCGCGCGCGAGCTGCAGCAGACGGAGAAGATGGGGCCGATCGAGGCGGCGCTCGAGGCGGCGCGGCTGCGGTTGCGTCCGATTCTGATGACGTCGCTCGCGTTCATCCTCGGCGTGCTGCCGCTCGCGATCAGCAACGGCGCGGGCTCGGCGAGCCAGCACGCGATCGGCACCGGAGTGATCGGCGGGATGATCACCGCGACGTTCCTCGCGATCTTCATGATCCCGATGTTCTTCGTGAAGGTGCGGGCTGTGTTCAGCGGCGAGAAGGAAGACGCCGACGAGGCGCTGCGCCTCGCGCACGAGCACATG---------CACCGTGACGACAAGCCG---------------------------------GAGCACGGC------------------------------------------------------------------------------------------------------------------------------------------GAC---GACGCTGGCAAGAAGGAT---------
>RND4__GCA_000706745.1
[truncated: 1,324,610 more chars]
