# Supplementary material for: Subfunctionalization influences the expansion of bacterial multidrug antibiotic resistance
Source: BMC Genomics. 2017 Oct 30;18:834. doi: 10.1186/s12864-017-4222-4 (PMC5663151; doi:10.1186/s12864-017-4222-4)
Supplement: Supplementary file 1 — Calculation of synonymous/non-synonymous substitution. (ZIP 34380 kb) [file 12864_2017_4222_MOESM1_ESM.zip › Additional_File_1/RND/translatorx_RND.phb]

(
(
(
(
(
(
(
(
(
(
(
(
(
(
(
(
(
(
(
(
(
(
(
(
(
(
(
(
(
(
(
(
(
(
(
(
(
(
(
(
(
(
(
(
(
(
(
(
(
(
(
(
(
(
RND4__GCA_000198775.1:0.11390,
(
(
RND4__GCA_000729995.1:0.10109,
(
RND4__GCA_000698595.1:0.00000,
RND4__GCA_000751215.1:0.00000)
:0.05375[100])
:0.00575[74],
(
(
(
RND4__GCA_000828875.1:0.00307,
RND4__GCA_000236065.1:0.00544)
:0.00070[55],
RND4__GCA_001278535.1:0.00533)
:0.03776[100],
(
(
RND4__GCA_000648925.1:0.02733,
RND4__GCA_000402035.1:0.03186)
:0.00512[84],
(
(
RND4__GCA_000256585.3:0.00000,
RND4__GCA_000773055.1:0.00000)
:0.00132[100],
RND4__GCA_000698575.1:0.00184)
:0.03000[100])
:0.00740[100])
:0.02600[100])
:0.01116[100])
:0.00244[58],
(
(
RND4__GCA_000698555.1:0.03226,
RND4__GCA_000818655.1:0.02763)
:0.03245[100],
(
(
(
(
RND4__GCA_000522545.2:0.00869,
RND4__GCA_001319905.1:0.00886)
:0.00555[100],
(
(
RND4__GCA_000265115.1:0.00000,
RND4__GCA_000281995.2:0.00000)
:0.00834[100],
RND4__GCA_000739835.1:0.01296)
:0.00471[97])
:0.01930[100],
(
RND4__GCA_001319865.1:0.02952,
(
RND4__GCA_000020045.1:0.03204,
RND4__GCA_000519245.1:0.02279)
:0.00682[99])
:0.00232[58])
:0.02093[100],
(
(
(
(
(
RND4__GCA_000092885.1:0.01255,
RND4__GCA_000372985.1:0.00883)
:0.01144[100],
RND4__GCA_000372945.1:0.01752)
:0.00349[90],
RND4__GCA_000473465.1:0.02323)
:0.00220[63],
RND4__GCA_000173575.1:0.02645)
:0.02394[100],
(
(
RND4__GCA_000739735.1:0.04065,
(
(
RND4__GCA_000745015.1:0.03352,
(
(
RND4__GCA_000685055.1:0.00293,
(
RND4__GCA_000714855.1:0.00387,
RND4__GCA_000961515.1:0.00452)
:0.00049[56])
:0.02158[100],
RND4__GCA_001294705.1:0.03075)
:0.00451[55])
:0.00121[40],
(
RND4__GCA_000020125.1:0.02467,
(
(
RND4__GCA_000013645.1:0.00000,
RND4__GCA_000756045.1:0.00000)
:0.01513[100],
RND4__GCA_000178415.2:0.01823)
:0.00774[100])
:0.00889[99])
:0.01056[100])
:0.00715[84],
(
(
(
RND4__GCA_000383275.1:0.00795,
RND4__GCA_000685095.1:0.00945)
:0.02808[100],
RND4__GCA_000472525.1:0.02873)
:0.00840[98],
(
(
(
RND4__GCA_000172415.1:0.00300,
(
RND4__GCA_000421865.1:0.00318,
RND4__GCA_001293045.1:0.00152)
:0.00233[77])
:0.02430[100],
(
(
RND4__GCA_000148685.1:0.01070,
RND4__GCA_000472545.1:0.01154)
:0.01366[100],
RND4__GCA_000472445.1:0.02033)
:0.00389[94])
:0.00201[57],
(
RND4__GCA_000300095.1:0.00631,
(
(
RND4__GCA_000416445.1:0.00109,
RND4__GCA_000515195.1:0.00204)
:0.00088[87],
RND4__GCA_000176935.2:0.00162)
:0.00575[100])
:0.01947[100])
:0.00508[91])
:0.00868[99])
:0.00519[80])
:0.01562[100])
:0.01118[100])
:0.00590[77])
:0.00525[95],
(
(
RND4__GCA_000341045.1:0.01492,
RND4__GCA_000739795.1:0.01499)
:0.05625[100],
(
(
RND4__GCA_000684975.1:0.03042,
RND4__GCA_000685035.1:0.03425)
:0.02123[100],
(
RND4__GCA_000685015.1:0.04602,
(
RND4__GCA_000685075.1:0.03990,
(
(
RND4__GCA_000519185.1:0.02846,
RND4__GCA_000785435.1:0.03339)
:0.00768[92],
(
(
(
RND4__GCA_000472825.1:0.00000,
RND4__GCA_000739815.1:0.00000)
:0.00000[72],
RND4__GCA_000472845.1:0.00029)
:0.02839[100],
RND4__GCA_000739775.1:0.02707)
:0.00669[92])
:0.00483[93])
:0.00564[97])
:0.00799[99])
:0.01347[100])
:0.00546[97])
:0.02466[100],
(
(
(
(
RND2__GCA_001531975.1:0.00000,
RND2__GCA_001532105.1:0.00000)
:0.00000[100],
RND2__GCA_001532285.1:0.00000)
:0.00000[100],
RND2__GCA_001533155.1:0.00000)
:0.10733[100],
(
RND2__GCA_000756845.1:0.02435,
(
(
(
RND2__GCA_001718535.1:0.02543,
(
(
(
(
RND2__GCA_001524815.1:0.00000,
RND2__GCA_001527785.1:0.00000)
:0.00453[100],
RND2__GCA_001547525.1:0.00425)
:0.01250[100],
(
(
(
RND2__GCA_000014085.1:0.00000,
RND2__GCA_000203955.1:0.00000)
:0.00481[100],
RND2__GCA_000019505.1:0.00742)
:0.00789[100],
(
(
(
(
(
RND2__GCA_000009485.1:0.00000,
RND2__GCA_000333135.2:0.00000)
:0.00000[100],
RND2__GCA_000333155.2:0.00000)
:0.00000[100],
RND2__GCA_000877315.1:0.00000)
:0.00000[100],
RND2__GCA_000981305.1:0.00000)
:0.00233[100],
(
RND2__GCA_000236215.4:0.00099,
(
RND2__GCA_000755805.1:0.00000,
RND2__GCA_000757365.1:0.00000)
:0.00120[100])
:0.00269[99])
:0.00920[100])
:0.00275[89])
:0.00109[60],
RND2__GCA_000504665.1:0.01778)
:0.00754[100])
:0.00069[44],
(
(
RND2__GCA_001742165.1:0.02494,
RND2__GCA_001039005.1:0.02241)
:0.00282[84],
(
(
(
RND2__GCA_000473485.1:0.00000,
RND2__GCA_001411495.1:0.00000)
:0.01067[100],
(
RND2__GCA_001038835.1:0.00000,
RND2__GCA_001043615.1:0.00000)
:0.00563[100])
:0.01224[100],
(
(
RND2__GCA_000012945.1:0.02096,
(
RND2__GCA_000987075.1:0.00788,
(
RND2__GCA_000987055.1:0.00365,
RND2__GCA_001029145.1:0.00481)
:0.00561[100])
:0.00608[100])
:0.00251[73],
RND2__GCA_000724975.1:0.02219)
:0.00107[48])
:0.00556[100])
:0.00043[21])
:0.00115[44],
RND2__GCA_001718555.1:0.02525)
:0.01235[100])
:0.01663[100])
:0.02385[100])
:0.00504[63],
(
(
(
RND4__GCA_000756855.1:0.00000,
RND4__GCA_000959725.1:0.00000)
:0.00148[100],
RND4__GCA_000194745.1:0.00385)
:0.04153[100],
(
(
(
RND4__GCA_000300395.1:0.00155,
(
RND4__GCA_000022645.2:0.00000,
RND4__GCA_000960995.1:0.00000)
:0.00064[100])
:0.00067[78],
RND4__GCA_000365245.1:0.00247)
:0.02057[100],
(
RND4__GCA_000835205.1:0.01079,
RND4__GCA_001411805.1:0.01246)
:0.01595[100])
:0.01024[100])
:0.02283[100])
:0.00731[94],
(
(
RND4__GCA_000687455.2:0.02905,
(
(
RND4__GCA_000833595.1:0.00213,
RND4__GCA_000959245.1:0.00194)
:0.01330[100],
(
(
(
RND4__GCA_001530605.1:0.00056,
(
(
RND4__GCA_001532925.1:0.00142,
(
RND4__GCA_001526825.1:0.00066,
RND4__GCA_001527265.1:0.00122)
:0.00015[59])
:0.00045[37],
(
RND4__GCA_001527825.1:0.00065,
RND4__GCA_001534185.1:0.00092)
:0.00080[77])
:0.00022[16])
:0.00053[28],
(
RND4__GCA_001527585.1:0.00157,
(
(
RND4__GCA_001523185.1:0.00000,
RND4__GCA_001533495.1:0.00000)
:0.00111[100],
RND4__GCA_001532995.1:0.00108)
:0.00031[21])
:0.00022[18])
:0.00010[8],
(
RND4__GCA_001526815.1:0.00067,
RND4__GCA_001533645.1:0.00152)
:0.00053[28])
:0.01402[100])
:0.01844[100])
:0.00677[96],
(
(
(
(
(
RND4__GCA_000152585.1:0.00000,
RND4__GCA_000497165.1:0.00000)
:0.00000[100],
RND4__GCA_000959505.1:0.00000)
:0.00000[100],
RND4__GCA_000974835.1:0.00000)
:0.01651[100],
(
(
(
RND4__GCA_000182275.1:0.00000,
RND4__GCA_000182295.1:0.00000)
:0.00131[100],
(
RND4__GCA_001267755.1:0.00081,
RND4__GCA_000959525.1:0.00107)
:0.00025[49])
:0.00409[100],
(
(
(
(
RND4__GCA_000182255.1:0.00185,
(
RND4__GCA_000010545.1:0.00000,
RND4__GCA_000018505.1:0.00000)
:0.00191[100])
:0.00055[55],
(
(
RND4__GCA_000807815.1:0.00000,
RND4__GCA_000807825.1:0.00000)
:0.00000[100],
RND4__GCA_001058025.1:0.00000)
:0.00289[100])
:0.00025[42],
RND4__GCA_000756965.1:0.00319)
:0.00016[35],
RND4__GCA_000756005.1:0.00250)
:0.00141[81])
:0.01168[100])
:0.01843[100],
(
(
(
(
(
(
(
(
RND4__GCA_000012945.1:0.02615,
(
(
(
(
RND4__GCA_000987055.1:0.00127,
RND4__GCA_001029145.1:0.00123)
:0.00474[100],
RND4__GCA_000987075.1:0.00433)
:0.00310[99],
(
(
RND4__GCA_001038745.1:0.00000,
RND4__GCA_001038835.1:0.00000)
:0.00000[100],
RND4__GCA_001043615.1:0.00000)
:0.00675[100])
:0.00194[88],
RND4__GCA_000724975.1:0.01073)
:0.00305[84])
:0.00453[77],
(
(
RND4__GCA_001718555.1:0.01238,
(
RND4__GCA_000473485.1:0.00000,
RND4__GCA_001411495.1:0.00000)
:0.01264[100])
:0.00201[74],
RND4__GCA_001718535.1:0.01191)
:0.00297[67])
:0.00258[43],
(
(
RND4__GCA_000756845.1:0.00841,
(
(
(
(
(
(
RND4__GCA_000009485.1:0.00000,
RND4__GCA_000333155.2:0.00000)
:0.00000[99],
RND4__GCA_000877315.1:0.00000)
:0.00000[100],
RND4__GCA_000981305.1:0.00000)
:0.00187[100],
(
RND4__GCA_000236215.4:0.00098,
(
RND4__GCA_000755805.1:0.00000,
RND4__GCA_000757365.1:0.00000)
:0.00089[100])
:0.00032[67])
:0.00355[100],
(
(
RND4__GCA_000014085.1:0.00000,
RND4__GCA_000203955.1:0.00000)
:0.00314[100],
RND4__GCA_000019505.1:0.00343)
:0.00301[99])
:0.00374[99],
RND4__GCA_000504665.1:0.01228)
:0.00093[42])
:0.00046[28],
(
(
RND4__GCA_001524815.1:0.00000,
RND4__GCA_001530695.1:0.00000)
:0.00468[100],
RND4__GCA_001547525.1:0.00470)
:0.00484[98])
:0.00574[86])
:0.00033[21],
(
RND4__GCA_001718335.1:0.00460,
(
(
(
(
(
(
RND4__GCA_001522375.1:0.00000,
RND4__GCA_001523065.1:0.00000)
:0.00013[100],
RND4__GCA_001533185.1:0.00080)
:0.00082[96],
RND4__GCA_001524705.1:0.00043)
:0.00012[41],
RND4__GCA_001524385.1:0.00145)
:0.00055[57],
(
(
RND4__GCA_001523145.1:0.00079,
(
(
(
RND4__GCA_001531975.1:0.00000,
RND4__GCA_001532105.1:0.00000)
:0.00000[99],
RND4__GCA_001532285.1:0.00000)
:0.00000[97],
RND4__GCA_001533155.1:0.00000)
:0.00046[99])
:0.00025[42],
RND4__GCA_001527605.1:0.00132)
:0.00012[23])
:0.00032[52],
RND4__GCA_001718315.1:0.00263)
:0.00313[100])
:0.00904[100])
:0.00174[15],
(
(
(
(
(
(
RND4__GCA_000181975.1:0.00302,
(
RND4__GCA_000203915.1:0.00000,
RND4__GCA_000959545.1:0.00000)
:0.00261[100])
:0.00182[94],
RND4__GCA_000019925.1:0.00334)
:0.00934[100],
RND4__GCA_000949135.1:0.01122)
:0.00040[33],
RND4__GCA_001443045.1:0.01062)
:0.00195[73],
RND4__GCA_000292915.1:0.01214)
:0.00317[71],
(
RND4__GCA_000764955.1:0.00122,
RND4__GCA_001718795.1:0.00159)
:0.01745[100])
:0.00083[17])
:0.00158[7],
(
RND4__GCA_000297475.1:0.01309,
(
(
RND4__GCA_000743695.1:0.00299,
(
RND4__GCA_001028665.1:0.00031,
RND4__GCA_001685505.1:0.00000)
:0.00420[100])
:0.00446[100],
RND4__GCA_001742165.1:0.00899)
:0.00771[100])
:0.01136[99])
:0.00220[19],
(
RND4__GCA_000016205.1:0.00091,
(
RND4__GCA_000745665.1:0.00035,
(
RND4__GCA_000959445.1:0.00094,
RND4__GCA_000262695.1:0.00031)
:0.00059[95])
:0.00034[57])
:0.01945[100])
:0.00196[79],
(
(
(
(
RND4__GCA_001523105.1:0.00000,
RND4__GCA_001523165.1:0.00000)
:0.00000[100],
RND4__GCA_001718415.1:0.00000)
:0.00140[100],
RND4__GCA_001525825.1:0.00048)
:0.00139[99],
(
(
(
RND4__GCA_000755725.1:0.00204,
(
RND4__GCA_001532065.1:0.00060,
RND4__GCA_001532085.1:0.00158)
:0.00046[55])
:0.00061[60],
RND4__GCA_001533465.1:0.00111)
:0.00081[77],
RND4__GCA_001524505.1:0.00107)
:0.00049[74])
:0.01341[100])
:0.00616[100])
:0.00453[91])
:0.00197[61])
:0.01098[100],
(
RND4__GCA_000755985.1:0.00000,
RND4__GCA_000959365.1:0.00031)
:0.03173[100])
:0.01885[100],
(
(
RND4__GCA_000385525.1:0.00125,
RND4__GCA_000959325.1:0.00094)
:0.00921[100],
(
(
(
(
(
(
(
(
(
RND4__GCA_000012365.1:0.00000,
RND4__GCA_000152285.1:0.00000)
:0.00000[100],
RND4__GCA_000567925.1:0.00000)
:0.00000[89],
RND4__GCA_000567945.1:0.00000)
:0.00000[94],
RND4__GCA_000706745.1:0.00000)
:0.00000[89],
RND4__GCA_000765375.1:0.00000)
:0.00000[54],
RND4__GCA_000877335.1:0.00000)
:0.00000[51],
RND4__GCA_000959425.1:0.00000)
:0.00000[56],
RND4__GCA_000764595.1:0.00031)
:0.00265[100],
(
(
RND4__GCA_000567905.1:0.00031,
RND4__GCA_000808035.2:0.00000)
:0.00000[68],
RND4__GCA_000959605.1:0.00063)
:0.00141[99])
:0.01330[100])
:0.00094[61])
:0.00843[100],
RND4__GCA_000774685.1:0.01985)
:0.00140[76],
(
RND4__GCA_000770455.1:0.00000,
RND4__GCA_000770535.1:0.00000)
:0.00073[96])
:0.00013[3],
(
RND4__GCA_000494855.1:0.00066,
(
(
(
RND4__GCA_000511895.1:0.00019,
RND4__GCA_000774265.1:0.00044)
:0.00019[44],
RND4__GCA_000757075.1:0.00043)
:0.00011[41],
(
RND4__GCA_000775165.1:0.00000,
RND4__GCA_000959205.1:0.00000)
:0.00052[79])
:0.00012[14])
:0.00016[4])
:0.00000,
(
(
RND4__GCA_000774405.1:0.00030,
(
RND4__GCA_000774395.1:0.00000,
RND4__GCA_000774555.1:0.00000)
:0.00000[53])
:0.00000[31],
(
(
(
(
RND4__GCA_000774805.1:0.00030,
RND4__GCA_000764575.1:0.00000)
:0.00124[97],
RND4__GCA_000757095.1:0.00095)
:0.00027[25],
RND4__GCA_001186165.1:0.00067)
:0.00038[26],
(
RND4__GCA_000775035.1:0.00021,
RND4__GCA_001318245.1:0.00104)
:0.00024[21])
:0.00016[7])
:0.00022[7])
:0.00000,
(
(
(
(
(
RND4__GCA_000774255.1:0.00000,
RND4__GCA_000756925.1:0.00000)
:0.00000[67],
RND4__GCA_000774485.1:0.00000)
:0.00036[81],
(
RND4__GCA_000774345.1:0.00000,
RND4__GCA_000774885.1:0.00000)
:0.00090[96])
:0.00025[25],
RND4__GCA_000774495.1:0.00000)
:0.00024[25],
(
(
(
(
(
(
(
RND4__GCA_000774625.1:0.00000,
RND4__GCA_000757055.1:0.00000)
:0.00000[75],
RND4__GCA_000932105.1:0.00000)
:0.00000[9],
RND4__GCA_000770495.1:0.00000)
:0.00041[86],
(
RND4__GCA_000773305.1:0.00065,
(
(
RND4__GCA_000755965.1:0.00000,
RND4__GCA_000756065.1:0.00000)
:0.00028[73],
(
(
RND4__GCA_000773345.1:0.00031,
RND4__GCA_000774815.1:0.00000)
:0.00000[44],
RND4__GCA_000932095.1:0.00030)
:0.00000[25])
:0.00029[26])
:0.00021[8])
:0.00010[1],
(
(
(
(
(
(
(
(
(
RND4__GCA_000011545.1:0.00000,
RND4__GCA_000294635.1:0.00000)
:0.00000[70],
RND4__GCA_000757015.2:0.00000)
:0.00000[22],
RND4__GCA_000757035.2:0.00000)
:0.00000[23],
RND4__GCA_000959285.1:0.00000)
:0.00000[19],
RND4__GCA_001327395.1:0.00000)
:0.00000[19],
RND4__GCA_001327495.1:0.00000)
:0.00025[44],
RND4__GCA_000755925.1:0.00000)
:0.00019[42],
(
(
(
RND4__GCA_000259735.1:0.00000,
RND4__GCA_001327435.1:0.00000)
:0.00000[13],
RND4__GCA_000756085.1:0.00000)
:0.00000,
(
RND4__GCA_000260515.1:0.00000,
RND4__GCA_000959125.1:0.00000)
:0.00000[1])
:0.00044[56])
:0.00013[6],
(
(
(
RND4__GCA_000012785.1:0.00000,
(
RND4__GCA_000757255.1:0.00000,
RND4__GCA_000763555.1:0.00000)
:0.00000[30])
:0.00000[2],
RND4__GCA_000193455.1:0.00000)
:0.00000[41],
(
(
(
(
(
(
(
(
RND4__GCA_001193375.1:0.00000,
RND4__GCA_001210025.1:0.00000)
:0.00000[2],
(
RND4__GCA_001197355.1:0.00000,
RND4__GCA_001198755.1:0.00000)
:0.00000[15])
:0.00000,
(
RND4__GCA_001204455.1:0.00000,
RND4__GCA_001209325.1:0.00000)
:0.00000[8])
:0.00000[46],
(
RND4__GCA_001320105.1:0.00000,
RND4__GCA_001320585.1:0.00000)
:0.00000[24])
:0.00000[42],
(
RND4__GCA_001320645.1:0.00000,
RND4__GCA_001320755.1:0.00000)
:0.00000[28])
:0.00000[52],
(
RND4__GCA_001327195.1:0.00000,
RND4__GCA_001327375.1:0.00000)
:0.00000[36])
:0.00000[51],
(
RND4__GCA_001327475.1:0.00000,
RND4__GCA_001327575.1:0.00000)
:0.00000[38])
:0.00027[62],
(
(
(
(
(
(
(
(
RND4__GCA_001202895.1:0.00000,
RND4__GCA_001203735.1:0.00000)
:0.00000[43],
RND4__GCA_001207035.1:0.00000)
:0.00000[19],
RND4__GCA_001207055.1:0.00000)
:0.00000[20],
RND4__GCA_001208265.1:0.00000)
:0.00000[25],
RND4__GCA_001212265.1:0.00000)
:0.00000[20],
RND4__GCA_001320285.1:0.00000)
:0.00000[21],
RND4__GCA_001320465.1:0.00000)
:0.00000[20],
RND4__GCA_001326995.1:0.00000)
:0.00000[38])
:0.00027[35])
:0.00000[13])
:0.00023[12])
:0.00016[2],
(
(
RND4__GCA_000757245.1:0.00054,
RND4__GCA_000774325.1:0.00040)
:0.00082[70],
(
RND4__GCA_000770475.1:0.00000,
RND4__GCA_000774645.1:0.00027)
:0.00043[67])
:0.00018[3])
:0.00011,
(
(
(
(
(
RND4__GCA_000774875.1:0.00123,
(
RND4__GCA_000757225.1:0.00035,
(
RND4__GCA_000774185.1:0.00000,
RND4__GCA_000774415.1:0.00000)
:0.00028[76])
:0.00000[21])
:0.00000[15],
RND4__GCA_000959185.1:0.00060)
:0.00047[25],
(
(
RND4__GCA_000015905.1:0.00000,
RND4__GCA_000959305.1:0.00000)
:0.00062[81],
(
(
RND4__GCA_000757145.1:0.00000,
RND4__GCA_000774565.1:0.00000)
:0.00000[23],
RND4__GCA_000774865.1:0.00000)
:0.00000[23])
:0.00015[25])
:0.00000,
(
(
(
(
RND4__GCA_000770565.1:0.00093,
(
RND4__GCA_000774765.1:0.00000,
RND4__GCA_000970935.1:0.00000)
:0.00064[94])
:0.00000[12],
RND4__GCA_000774245.1:0.00056)
:0.00013[13],
RND4__GCA_000770435.1:0.00081)
:0.00000[6],
(
(
(
(
RND4__GCA_000169715.1:0.00000,
RND4__GCA_000439695.1:0.00000)
:0.00000[60],
RND4__GCA_000583835.1:0.00000)
:0.00000[41],
RND4__GCA_000755765.1:0.00000)
:0.00000[42],
RND4__GCA_000774695.1:0.00000)
:0.00061[82])
:0.00023[14])
:0.00000,
(
(
(
RND4__GCA_000511915.1:0.00000,
RND4__GCA_000774465.1:0.00000)
:0.00000[11],
RND4__GCA_000520895.1:0.00000)
:0.00000[3],
RND4__GCA_000521645.1:0.00000)
:0.00000[17])
:0.00011)
:0.00000)
:0.00014)
:0.00000,
(
(
(
RND4__GCA_000755945.1:0.00031,
RND4__GCA_000959345.1:0.00000)
:0.00000[59],
RND4__GCA_001326895.1:0.00023)
:0.00020[44],
(
RND4__GCA_000770515.1:0.00054,
RND4__GCA_001327415.1:0.00000)
:0.00012[25])
:0.00031[8])
:0.00012,
(
(
RND4__GCA_000774545.1:0.00060,
RND4__GCA_000774335.1:0.00034)
:0.00000[30],
RND4__GCA_000774175.1:0.00061)
:0.00026[10])
:0.00000,
(
(
(
(
RND4__GCA_001212405.1:0.00042,
RND4__GCA_000774275.1:0.00020)
:0.00027[26],
(
RND4__GCA_001277875.1:0.00000,
RND4__GCA_001277895.1:0.00000)
:0.00036[83])
:0.00026[5],
(
(
(
(
RND4__GCA_000182585.2:0.00000,
RND4__GCA_000774965.1:0.00000)
:0.00000[7],
(
RND4__GCA_000445385.1:0.00000,
RND4__GCA_000756105.1:0.00000)
:0.00000[11])
:0.00000[43],
RND4__GCA_000959265.1:0.00120)
:0.00000[9],
(
(
RND4__GCA_000757325.1:0.00040,
RND4__GCA_000932085.1:0.00054)
:0.00017[27],
RND4__GCA_000775655.1:0.00015)
:0.00013[7])
:0.00025[8])
:0.00000,
(
RND4__GCA_000757105.1:0.00000,
RND4__GCA_000774975.1:0.00031)
:0.00000[52])
:0.00031[1])
:0.00000,
(
(
(
(
(
(
(
(
(
(
(
(
(
(
(
(
(
(
(
(
(
(
(
(
RND4__GCA_001279325.1:0.00000,
RND4__GCA_000011705.1:0.00000)
:0.00000[80],
RND4__GCA_000015465.1:0.00000)
:0.00000[80],
RND4__GCA_000152385.1:0.00000)
:0.00000[50],
RND4__GCA_000152405.1:0.00000)
:0.00000[51],
RND4__GCA_000167635.1:0.00000)
:0.00000[50],
RND4__GCA_000169875.1:0.00000)
:0.00000[50],
RND4__GCA_000755785.1:0.00000)
:0.00000[50],
(
(
(
(
(
(
RND4__GCA_000015605.1:0.00000,
RND4__GCA_000015625.1:0.00000)
:0.00000[64],
RND4__GCA_000153085.1:0.00000)
:0.00000[45],
RND4__GCA_000756865.1:0.00000)
:0.00000[44],
RND4__GCA_000762285.1:0.00000)
:0.00000[45],
RND4__GCA_000959165.1:0.00000)
:0.00000[44],
RND4__GCA_000959405.1:0.00000)
:0.00031[67])
:0.00000[23],
RND4__GCA_000755845.1:0.00000)
:0.00000[38],
RND4__GCA_000755865.1:0.00000)
:0.00000[40],
RND4__GCA_000755885.1:0.00000)
:0.00000[35],
RND4__GCA_000756025.2:0.00000)
:0.00000[37],
RND4__GCA_000757315.2:0.00000)
:0.00000[71],
RND4__GCA_000959465.1:0.00000)
:0.00000[76],
RND4__GCA_000959485.1:0.00000)
:0.00000[78],
RND4__GCA_000959585.1:0.00000)
:0.00000[80],
RND4__GCA_000959625.1:0.00000)
:0.00000[82],
RND4__GCA_001279165.1:0.00000)
:0.00000[82],
RND4__GCA_001279185.1:0.00000)
:0.00000[82],
RND4__GCA_001279265.1:0.00000)
:0.00062[88],
(
RND4__GCA_000182195.1:0.00000,
(
RND4__GCA_000756185.1:0.00000,
RND4__GCA_000757175.1:0.00000)
:0.00000[12])
:0.00000[35])
:0.00030[39],
(
(
(
(
(
(
(
(
(
RND4__GCA_000755905.1:0.00000,
RND4__GCA_001200935.1:0.00000)
:0.00000[51],
RND4__GCA_001212185.1:0.00000)
:0.00000[25],
RND4__GCA_001212465.1:0.00000)
:0.00000[31],
RND4__GCA_001212705.1:0.00000)
:0.00000[24],
RND4__GCA_001320215.1:0.00000)
:0.00000[8],
RND4__GCA_001320065.1:0.00000)
:0.00000[28],
RND4__GCA_001326935.1:0.00000)
:0.00000[37],
RND4__GCA_001327075.1:0.00000)
:0.00000[29],
RND4__GCA_001327155.1:0.00000)
:0.00063[85])
:0.00024[6],
(
(
RND4__GCA_000350505.1:0.00000,
RND4__GCA_000454625.1:0.00000)
:0.00010[65],
(
(
(
(
RND4__GCA_000774385.1:0.00000,
RND4__GCA_000774475.1:0.00000)
:0.00000[66],
RND4__GCA_000774575.1:0.00000)
:0.00000[48],
RND4__GCA_000774945.1:0.00000)
:0.00000[34],
RND4__GCA_000774955.1:0.00000)
:0.00052[78])
:0.00023[8])
:0.00027[2],
(
(
(
RND4__GCA_000774785.1:0.00000,
RND4__GCA_000775045.1:0.00000)
:0.00031[86],
(
(
(
RND4__GCA_000770395.1:0.00000,
RND4__GCA_000770415.1:0.00000)
:0.00000[81],
RND4__GCA_000775025.1:0.00000)
:0.00000[25],
(
RND4__GCA_000774195.1:0.00000,
RND4__GCA_000774705.1:0.00000)
:0.00000[23])
:0.00094[92])
:0.00016[18],
(
(
(
RND4__GCA_000152325.1:0.00000,
RND4__GCA_000347975.1:0.00000)
:0.00000[33],
RND4__GCA_000756165.1:0.00000)
:0.00000[53],
RND4__GCA_000959225.1:0.00092)
:0.00015[19])
:0.00000[5])
:0.00019)
:0.00000[5],
(
(
(
(
(
(
(
RND4__GCA_000410895.1:0.00000,
RND4__GCA_000755825.1:0.00000)
:0.00000[89],
RND4__GCA_000954175.1:0.00000)
:0.00000[58],
RND4__GCA_000959145.1:0.00000)
:0.00000[58],
RND4__GCA_001212065.1:0.00000)
:0.00000[65],
RND4__GCA_001277975.1:0.00000)
:0.00000[56],
RND4__GCA_001327035.1:0.00000)
:0.00093[93],
RND4__GCA_000932075.1:0.00063)
:0.00017[11])
:0.00045[82],
RND4__GCA_001327355.1:0.00000)
:0.00000,
(
RND4__GCA_000015925.1:0.00000,
RND4__GCA_001320795.1:0.00000)
:0.00000)
:0.00000,
(
RND4__GCA_000152365.1:0.00000,
RND4__GCA_001321625.1:0.00000)
:0.00000)
:0.00000,
(
RND4__GCA_000193475.1:0.00000,
RND4__GCA_000953095.1:0.00000)
:0.00000[3])
:0.00000,
(
RND4__GCA_000756125.1:0.00000,
RND4__GCA_000756145.1:0.00000)
:0.00000[38])
:0.00000,
(
RND4__GCA_000757185.1:0.00000,
RND4__GCA_001191815.1:0.00000)
:0.00000)
:0.00000,
(
RND4__GCA_001192415.1:0.00000,
RND4__GCA_001192815.1:0.00000)
:0.00000[28])
:0.00000,
(
RND4__GCA_001193035.1:0.00000,
RND4__GCA_001193655.1:0.00000)
:0.00000[10])
:0.00000,
(
RND4__GCA_001194765.1:0.00000,
RND4__GCA_001195465.1:0.00000)
:0.00000[24])
:0.00000,
(
RND4__GCA_001196125.1:0.00000,
RND4__GCA_001196775.1:0.00000)
:0.00000[25])
:0.00000,
(
RND4__GCA_001197775.1:0.00000,
RND4__GCA_001202415.1:0.00000)
:0.00000[2])
:0.00000,
(
RND4__GCA_001197795.1:0.00000,
RND4__GCA_001197955.1:0.00000)
:0.00000[33])
:0.00000,
(
RND4__GCA_001199695.1:0.00000,
RND4__GCA_001199735.1:0.00000)
:0.00000[24])
:0.00000,
(
RND4__GCA_001199815.1:0.00000,
RND4__GCA_001199855.1:0.00000)
:0.00000[24])
:0.00000,
(
RND4__GCA_001200615.1:0.00000,
RND4__GCA_001202135.1:0.00000)
:0.00000[11])
:0.00000,
(
RND4__GCA_001204155.1:0.00000,
RND4__GCA_001326915.1:0.00000)
:0.00000)
:0.00000,
(
RND4__GCA_001204275.1:0.00000,
RND4__GCA_001207675.1:0.00000)
:0.00000[4])
:0.00000,
(
RND4__GCA_001204515.1:0.00000,
RND4__GCA_001205635.1:0.00000)
:0.00000[26])
:0.00000,
(
RND4__GCA_001206455.1:0.00000,
RND4__GCA_001206495.1:0.00000)
:0.00000[28])
:0.00000,
(
RND4__GCA_001208545.1:0.00000,
RND4__GCA_001209045.1:0.00000)
:0.00000[30])
:0.00000,
(
RND4__GCA_001209405.1:0.00000,
RND4__GCA_001209505.1:0.00000)
:0.00000[27])
:0.00000,
(
RND4__GCA_001210645.1:0.00000,
RND4__GCA_001210965.1:0.00000)
:0.00000[33])
:0.00000,
(
RND4__GCA_001211305.1:0.00000,
RND4__GCA_001211345.1:0.00000)
:0.00000[32])
:0.00000,
(
RND4__GCA_001211405.1:0.00000,
RND4__GCA_001211505.1:0.00000)
:0.00000[32])
:0.00000,
(
RND4__GCA_001211705.1:0.00000,
RND4__GCA_001211865.1:0.00000)
:0.00000[32])
:0.00000,
(
RND4__GCA_001212025.1:0.00000,
RND4__GCA_001212325.1:0.00000)
:0.00000[7])
:0.00000,
(
RND4__GCA_001262275.1:0.00000,
RND4__GCA_001262355.1:0.00000)
:0.00000[30])
:0.00000,
(
RND4__GCA_001320255.1:0.00000,
RND4__GCA_001320325.1:0.00000)
:0.00000[11])
:0.00000,
(
(
(
(
(
RND4__GCA_001320365.1:0.00000,
RND4__GCA_001320425.1:0.00000)
:0.00000[27],
(
RND4__GCA_001320505.1:0.00000,
RND4__GCA_001320545.1:0.00000)
:0.00000[29])
:0.00000,
(
RND4__GCA_001320685.1:0.00000,
RND4__GCA_001320725.1:0.00000)
:0.00000[33])
:0.00000,
(
RND4__GCA_001320825.1:0.00000,
RND4__GCA_001320865.1:0.00000)
:0.00000[36])
:0.00000,
(
RND4__GCA_001320905.1:0.00000,
RND4__GCA_001320945.1:0.00000)
:0.00000[36])
:0.00000)
:0.00000,
(
(
(
(
(
(
(
RND4__GCA_001320985.1:0.00000,
RND4__GCA_001321015.1:0.00000)
:0.00000[37],
(
RND4__GCA_001321085.1:0.00000,
RND4__GCA_001321125.1:0.00000)
:0.00000[37])
:0.00000[3],
(
RND4__GCA_001321165.1:0.00000,
RND4__GCA_001321185.1:0.00000)
:0.00000[37])
:0.00000[3],
(
RND4__GCA_001321205.1:0.00000,
RND4__GCA_001321225.1:0.00000)
:0.00000[37])
:0.00000[2],
(
RND4__GCA_001321245.1:0.00000,
RND4__GCA_001321265.1:0.00000)
:0.00000[37])
:0.00000,
(
RND4__GCA_001321285.1:0.00000,
RND4__GCA_001321305.1:0.00000)
:0.00000[37])
:0.00000,
(
RND4__GCA_001321345.1:0.00000,
RND4__GCA_001321365.1:0.00000)
:0.00000[37])
:0.00000)
:0.00000,
(
RND4__GCA_001321385.1:0.00000,
RND4__GCA_001321405.1:0.00000)
:0.00000[37])
:0.00000,
(
(
RND4__GCA_001321425.1:0.00000,
RND4__GCA_001321465.1:0.00000)
:0.00000[37],
(
RND4__GCA_001321505.1:0.00000,
RND4__GCA_001321525.1:0.00000)
:0.00000[36])
:0.00000[6])
:0.00000,
(
RND4__GCA_001321565.1:0.00000,
RND4__GCA_001321605.1:0.00000)
:0.00000[36])
:0.00000,
(
(
RND4__GCA_001326975.1:0.00000,
RND4__GCA_001327455.1:0.00000)
:0.00000,
(
RND4__GCA_001327055.1:0.00000,
RND4__GCA_001327095.1:0.00000)
:0.00000[12])
:0.00000)
:0.00000[4],
(
RND4__GCA_001327115.1:0.00000,
RND4__GCA_001327135.1:0.00000)
:0.00000[32])
:0.00000[5],
(
RND4__GCA_001327235.1:0.00000,
RND4__GCA_001327255.1:0.00000)
:0.00000[29],
(
RND4__GCA_001327535.1:0.00000,
RND4__GCA_001327555.1:0.00000)
:0.00000[39]);
