# Supplementary material for: Subfunctionalization influences the expansion of bacterial multidrug antibiotic resistance
Source: BMC Genomics. 2017 Oct 30;18:834. doi: 10.1186/s12864-017-4222-4 (PMC5663151; doi:10.1186/s12864-017-4222-4)
Supplement: Supplementary file 3 — Distribution of the RND 2 and 4 operons and of their regulator in Burkholderia genomes. (XLS 92 kb) [file 12864_2017_4222_MOESM3_ESM.xls]

## Sheet: Foglio1
Species	Strain	Accession	RND 2 operon	LysR regulator codin gene	AraC regulator coding gene	RND 4 operon	TetR regulator coding gene
Burkholderia_acidipaludis	NBRC 101816	GCA_000684975.1				X	X
Burkholderia_ambifaria	MC40-6	GCA_000019925.1				X	X
Burkholderia_ambifaria	IOP40-10	GCA_000181975.1				X	X
Burkholderia_ambifaria	AMMD	GCA_000203915.1				X	X
Burkholderia_ambifaria	AMMD	GCA_000959545.1				X	X
Burkholderia_ambifaria	RZ2MS16	GCA_001443045.1				X	X
Burkholderia_anthina	AZ-4-2-10-S1-D7	GCA_001523905.1	X	X	X	X	X
Burkholderia_anthina	MSMB0849	GCA_001524815.1	X	X	X	X	X
Burkholderia_anthina	MSMB1496	GCA_001527785.1	X	X	X
Burkholderia_anthina	MSMB1506WGS	GCA_001530695.1				X	X
Burkholderia_bannensis	NBRC 103871	GCA_000685015.1				X	X
Burkholderia_bryophila	376MFSha3.1	GCA_000383275.1				X	X
Burkholderia_caledonica	NBRC 102488	GCA_000685095.1				X	X
Burkholderia_caribensis	MBA4	GCA_000522545.2				X	X
Burkholderia_cenocepacia	BC7	GCA_000333135.2	X	X	X
Burkholderia_cenocepacia	J2315	GCA_000009485.1	X	X	X	X	X
Burkholderia_cenocepacia	AU 1054	GCA_000014085.1	X	X	X	X	X
Burkholderia_cenocepacia	MC0-3	GCA_000019505.1	X	X	X	X	X
Burkholderia_cenocepacia	HI2424	GCA_000203955.1	X	X	X	X	X
Burkholderia_cenocepacia	H111	GCA_000236215.4	X	X	X	X	X
Burkholderia_cenocepacia	K56-2Valvano	GCA_000333155.2	X	X	X	X	X
Burkholderia_cenocepacia	DDS 22E-1	GCA_000755725.1				X	X
Burkholderia_cenocepacia	DWS 37E-2	GCA_000764955.1				X	X
Burkholderia_cenocepacia	LMG 16656	GCA_000877315.1	X	X	X	X	X
Burkholderia_cenocepacia	K56-2	GCA_000981305.1	X	X	X	X	X
Burkholderia_cepacia	LK29	GCA_001039005.1	X	X	X
Burkholderia_cepacia	GG4	GCA_000292915.1				X	X
Burkholderia_cepacia	ATCC 25416	GCA_000473485.1	X	X	X	X	X
Burkholderia_cepacia	Bu72	GCA_000504665.1	X	X	X	X	X
Burkholderia_cepacia	RB-39	GCA_000724975.1	X	X	X	X	X
Burkholderia_cepacia	DDS 7H-2	GCA_000755805.1	X	X	X	X	X
Burkholderia_cepacia	DWS 37UF10B-2	GCA_000756845.1	X	X	X	X	X
Burkholderia_cepacia	DWS 16B-4	GCA_000757365.1	X	X	X	X	X
Burkholderia_cepacia	LO6	GCA_000974835.1				X	X
Burkholderia_cepacia	ATCC 25416	GCA_001411495.1	X	X	X	X	X
Burkholderia_contaminans	FFH2055	GCA_000987055.1	X	X	X	X	X
Burkholderia_contaminans	LMG 23361	GCA_000987075.1	X	X	X	X	X
Burkholderia_contaminans	MS14	GCA_001029145.1	X	X	X	X	X
Burkholderia_cordobensis	LMG 27620	GCA_001278535.1				X	X
Burkholderia_diffusa	MSMB375WGS	GCA_001533155.1	X			X	X
Burkholderia_diffusa	MSMB866	GCA_001523145.1				X	X
Burkholderia_diffusa	MSMB376WGS	GCA_001532285.1	X			X	X
Burkholderia_diffusa	MSMB377WGS	GCA_001531975.1	X			X	X
Burkholderia_diffusa	MSMB378WGS	GCA_001532105.1	X			X	X
Burkholderia_diffusa	INT4-BP16	GCA_001523065.1				X	X
Burkholderia_diffusa	MSMB0010	GCA_001524385.1				X	X
Burkholderia_diffusa	MSMB583WGS	GCA_001533185.1				X	X
Burkholderia_diffusa	MSMB1060	GCA_001524705.1				X	X
Burkholderia_diffusa	MSMB1544	GCA_001527605.1				X	X
Burkholderia_diffusa	RF2-non-BP9	GCA_001718315.1				X	X
Burkholderia_diffusa	RF8-non_BP2	GCA_001522375.1				X	X
Burkholderia_dilworthii	WSM3556	GCA_000472525.1				X	X
Burkholderia_dolosa	PC543	GCA_000497165.1				X	X
Burkholderia_dolosa	PC543	GCA_000152585.1				X	X
Burkholderia_dolosa	AU0158	GCA_000959505.1				X	X
Burkholderia_ferrariae	NBRC 106233	GCA_000685035.1				X	X
Burkholderia_fungorum	NBRC 102489	GCA_000685055.1				X	X
Burkholderia_fungorum	ATCC BAA-463	GCA_000961515.1				X	X
Burkholderia_ginsengisoli	NBRC 100965	GCA_000739735.1				X	X
Burkholderia_gladioli	BSR3	GCA_000194745.1				X	X
Burkholderia_gladioli	ATCC 25417	GCA_000756855.1				X	X
Burkholderia_gladioli	ATCC 10248	GCA_000959725.1				X	X
Burkholderia_glathei	DSM 50014	GCA_000698595.1				X	X
Burkholderia_glathei	LMG14190	GCA_000751215.1				X	X
Burkholderia_glumae	BGR1	GCA_000022645.2				X	X
Burkholderia_glumae	AU6208	GCA_000300395.1				X
Burkholderia_glumae	3252-8	GCA_000365245.1				X	X
Burkholderia_glumae	PG1	GCA_000835205.1				X	X
Burkholderia_glumae	LMG 2196 = ATCC 33617	GCA_000960995.1				X	X
burkholderia_graminis	C4D1M	GCA_000172415.1				X	X
Burkholderia_grimmiae	R27	GCA_000698555.1				X	X
Burkholderia_heleia	NBRC 101817	GCA_000739775.1				X	X
Burkholderia_jiangsuensis	strain_MP-1	GCA_000648925.1				X	X
Burkholderia_kururiensis	M130	GCA_000341045.1				X	X
Burkholderia_kururiensis_subsp. thiooxydans	NBRC 107107	GCA_000739795.1				X	X
Burkholderia_lata	383	GCA_000012945.1	X	X	X	X	X
Burkholderia_lata	LK27	GCA_001038745.1				X	X
Burkholderia_lata	LK13	GCA_001038835.1	X	X	X	X	X
Burkholderia_latens	AU17928	GCA_001718795.1				X	X
Burkholderia_mallei	ATCC 23344	GCA_000011705.1				X	X
Burkholderia_mallei	SAVP1	GCA_000015465.1				X	X
Burkholderia_mallei	NCTC 10229	GCA_000015605.1				X	X
Burkholderia_mallei	NCTC 10247	GCA_000015625.1				X	X
Burkholderia_mallei	FMH	GCA_000152385.1				X	X
Burkholderia_mallei	JHU	GCA_000152405.1				X	X
Burkholderia_mallei	2002721280	GCA_000153085.1				X	X
Burkholderia_mallei	GB8_horse 4	GCA_000167635.1				X	X
Burkholderia_mallei	PRL-20	GCA_000169875.1				X	X
Burkholderia_mallei	FMH 23344	GCA_000755785.1				X	X
Burkholderia_mallei	6	GCA_000755845.1				X	X
Burkholderia_mallei	23344	GCA_000755865.1				X	X
Burkholderia_mallei	BMQ	GCA_000755885.1				X	X
Burkholderia_mallei	2000031063	GCA_000756025.2				X	X
Burkholderia_mallei	SR092700I	GCA_000756865.1				X	X
Burkholderia_mallei	China5	GCA_000757315.2				X	X
Burkholderia_mallei	NCTC 10247	GCA_000762285.1				X	X
Burkholderia_mallei	2002734299	GCA_000959165.1				X	X
Burkholderia_mallei	11	GCA_000959405.1				X	X
Burkholderia_mallei	India86-567-2	GCA_000959465.1				X	X
Burkholderia_mallei	2002734306	GCA_000959485.1				X	X
Burkholderia_mallei	KC_1092	GCA_000959585.1				X	X
Burkholderia_mallei	2002721276	GCA_000959625.1				X	X
Burkholderia_mallei	Turkey8	GCA_001279165.1				X	X
Burkholderia_mallei	Turkey7	GCA_001279185.1				X	X
Burkholderia_mallei	Turkey10	GCA_001279265.1				X	X
Burkholderia_mallei	Turkey2	GCA_001279325.1				X	X
Burkholderia_metallica	FL-6-5-30-S1-D7	GCA_001718555.1	X	X	X	X	X
Burkholderia_mimosarum	LMG 23256 = NBRC 106338	GCA_000472825.1				X	X
Burkholderia_mimosarum	STM 3621	GCA_000472845.1				X	X
Burkholderia_mimosarum	LMG 23256 = NBRC 106338	GCA_000739815.1				X	X
Burkholderia_multivorans	ATCC 17616	GCA_000010545.1				X	X
Burkholderia_multivorans	ATCC 17616	GCA_000018505.1				X	X
Burkholderia_multivorans	CGD1	GCA_000182255.1				X	X
Burkholderia_multivorans	CGD2	GCA_000182275.1				X	X
Burkholderia_multivorans	CGD2M	GCA_000182295.1				X	X
Burkholderia_multivorans	DDS 15A-1	GCA_000756005.1				X	X
Burkholderia_multivorans	DWS 42B-1	GCA_000756965.1				X	X
Burkholderia_multivorans	D2214	GCA_000807815.1				X	X
Burkholderia_multivorans	D2095	GCA_000807825.1				X	X
Burkholderia_multivorans	ATCC BAA-247	GCA_000959525.1				X	X
Burkholderia_multivorans	701_BMUL	GCA_001058025.1				X	X
Burkholderia_multivorans	R-20526	GCA_001267755.1				X	X
Burkholderia_nodosa	DSM 21604	GCA_000519185.1				X	X
Burkholderia_oklahomensis	EO147	GCA_000755985.1				X	X
Burkholderia_oklahomensis	C6786	GCA_000959365.1				X	X
Burkholderia_oxyphila	NBRC 105797	GCA_000685075.1				X	X
Burkholderia_phenoliruptrix	BR3459a	GCA_000300095.1				X	X
Burkholderia_phenoliruptrix	AC1100	GCA_000416445.1				X	X
Burkholderia_phymatum	STM815	GCA_000020045.1				X	X
burkholderia_phytofirmans	PsJN	GCA_000020125.1				X	X
Burkholderia_plantarii	ATCC 43733	GCA_001411805.1				X	X
Burkholderia_pseudomalle	E8	GCA_001327435.1				X	X
Burkholderia_pseudomallei	K96243	GCA_000011545.1				X	X
Burkholderia_pseudomallei	1710b	GCA_000012785.1				X	X
Burkholderia_pseudomallei	668	GCA_000015905.1				X	X
Burkholderia_pseudomallei	1106a	GCA_000015925.1				X	X
Burkholderia_pseudomallei	1655	GCA_000152325.1				X	X
Burkholderia_pseudomallei	305	GCA_000169715.1				X	X
Burkholderia_pseudomallei	576	GCA_000182195.1				X	X
Burkholderia_pseudomallei	MSHR346	GCA_000182585.2				X	X
Burkholderia_pseudomallei	1710a	GCA_000193455.1				X	X
Burkholderia_pseudomallei	1106b	GCA_000193475.1				X	X
Burkholderia_pseudomallei	1026a	GCA_000259735.1				X	X
Burkholderia_pseudomallei	1026b	GCA_000260515.1				X	X
Burkholderia_pseudomallei	BPC006	GCA_000294635.1				X	X
Burkholderia_pseudomallei	MSHR1043	GCA_000347975.1				X	X
Burkholderia_pseudomallei	NCTC 13392	GCA_000350505.1				X	X
Burkholderia_pseudomallei	406e	GCA_000410895.1				X	X
Burkholderia_pseudomallei	MSHR305	GCA_000439695.1				X	X
Burkholderia_pseudomallei	MSHR338	GCA_000445385.1				X	X
Burkholderia_pseudomallei	str. NCTC 13392_substr. morphotype_2	GCA_000454625.1				X	X
Burkholderia_pseudomallei	NCTC 13179	GCA_000494855.1				X	X
Burkholderia_pseudomallei	NCTC_13178	GCA_000511895.1				X	X
Burkholderia_pseudomallei	NAU20B-16	GCA_000511915.1				X	X
Burkholderia_pseudomallei	MSHR511	GCA_000520895.1				X	X
Burkholderia_pseudomallei	MSHR146	GCA_000521645.1				X	X
Burkholderia_pseudomallei	MSHR520	GCA_000583835.1				X	X
Burkholderia_pseudomallei	BDP	GCA_000755765.1				X	X
Burkholderia_pseudomallei	BSR	GCA_000755825.1				X	X
Burkholderia_pseudomallei	HBPUB10303a	GCA_000755905.1				X	X
Burkholderia_pseudomallei	HBPUB10134a	GCA_000755925.1				X	X
Burkholderia_pseudomallei	MSHR5858	GCA_000755945.1				X	X
Burkholderia_pseudomallei	MSHR5848	GCA_000755965.1				X	X
Burkholderia_pseudomallei	MSHR5855	GCA_000756065.1				X	X
Burkholderia_pseudomallei	BGR	GCA_000756085.1				X	X
Burkholderia_pseudomallei	MSHR346	GCA_000756105.1				X	X
Burkholderia_pseudomallei	Mahidol-1106a	GCA_000756125.1				X	X
Burkholderia_pseudomallei	1106a	GCA_000756145.1				X	X
Burkholderia_pseudomallei	MSHR1655	GCA_000756165.1				X	X
Burkholderia_pseudomallei	576	GCA_000756185.1				X	X
Burkholderia_pseudomallei	BEB	GCA_000756925.1				X	X
Burkholderia_pseudomallei	PHLS 112	GCA_000757015.2				X	X
Burkholderia_pseudomallei	Pasteur 52237	GCA_000757035.2				X	X
Burkholderia_pseudomallei	BDI	GCA_000757055.1				X	X
Burkholderia_pseudomallei	BDM	GCA_000757075.1				X	X
Burkholderia_pseudomallei	BDE	GCA_000757095.1				X	X
Burkholderia_pseudomallei	BDT	GCA_000757105.1				X	X
Burkholderia_pseudomallei	BFD	GCA_000757145.1				X	X
Burkholderia_pseudomallei	BGQ	GCA_000757175.1				X	X
Burkholderia_pseudomallei	BGS	GCA_000757185.1				X	X
Burkholderia_pseudomallei	BEC	GCA_000757225.1				X	X
Burkholderia_pseudomallei	BEH	GCA_000757245.1				X	X
Burkholderia_pseudomallei	BGJ	GCA_000757255.1				X	X
Burkholderia_pseudomallei	PFGE_B T6	GCA_000757325.1				X	X
Burkholderia_pseudomallei	NAU35A-3	GCA_000764575.1				X	X
Burkholderia_pseudomallei	MSHR62	GCA_000770395.1				X	X
Burkholderia_pseudomallei	MSHR2243	GCA_000770415.1				X	X
Burkholderia_pseudomallei	MSHR1153	GCA_000770435.1				X	X
Burkholderia_pseudomallei	B03	GCA_000770455.1				X	X
Burkholderia_pseudomallei	MSHR3965	GCA_000770475.1				X	X
Burkholderia_pseudomallei	TSV 48	GCA_000770495.1				X	X
Burkholderia_pseudomallei	K42	GCA_000770515.1				X	X
Burkholderia_pseudomallei	A79A	GCA_000770535.1				X	X
Burkholderia_pseudomallei	MSHR7527	GCA_000773305.1				X	X
Burkholderia_pseudomallei	MSHR3997	GCA_000773345.1				X	X
Burkholderia_pseudomallei	MSHR983	GCA_000774175.1				X	X
Burkholderia_pseudomallei	MSHR4304	GCA_000774185.1				X	X
Burkholderia_pseudomallei	MSHR465J	GCA_000774195.1				X	X
Burkholderia_pseudomallei	MSHR4372	GCA_000774245.1				X	X
Burkholderia_pseudomallei	TSV 43	GCA_000774255.1				X	X
Burkholderia_pseudomallei	MSHR4377	GCA_000774265.1				X	X
Burkholderia_pseudomallei	MSHR4300	GCA_000774275.1				X	X
Burkholderia_pseudomallei	MSHR4503	GCA_000774325.1				X	X
Burkholderia_pseudomallei	MSHR4032	GCA_000774335.1				X	X
Burkholderia_pseudomallei	MSHR4462	GCA_000774345.1				X	X
Burkholderia_pseudomallei	MSHR3951	GCA_000774385.1				X	X
Burkholderia_pseudomallei	MSHR4003	GCA_000774395.1				X	X
Burkholderia_pseudomallei	ABCPW 91	GCA_000774405.1				X	X
Burkholderia_pseudomallei	MSHR4308	GCA_000774415.1				X	X
Burkholderia_pseudomallei	MSHR4299	GCA_000774465.1				X	X
Burkholderia_pseudomallei	MSHR3964	GCA_000774475.1				X	X
Burkholderia_pseudomallei	TSV 31	GCA_000774485.1				X	X
Burkholderia_pseudomallei	ABCPW 30	GCA_000774495.1				X	X
Burkholderia_pseudomallei	BDU 2	GCA_000774545.1				X	X
Burkholderia_pseudomallei	MSHR4012	GCA_000774555.1				X	X
Burkholderia_pseudomallei	MSHR4375	GCA_000774565.1				X	X
Burkholderia_pseudomallei	MSHR3960	GCA_000774575.1				X	X
Burkholderia_pseudomallei	TSV 25	GCA_000774625.1				X	X
Burkholderia_pseudomallei	MSHR4000	GCA_000774645.1				X	X
Burkholderia_pseudomallei	MSHR684	GCA_000774685.1				X	X
Burkholderia_pseudomallei	MSHR303	GCA_000774695.1				X	X
Burkholderia_pseudomallei	MSHR3458	GCA_000774705.1				X	X
Burkholderia_pseudomallei	MSHR1357	GCA_000774765.1				X	X
Burkholderia_pseudomallei	MSHR733	GCA_000774785.1				X	X
Burkholderia_pseudomallei	MSHR1000	GCA_000774805.1				X	X
Burkholderia_pseudomallei	MSHR2451	GCA_000774815.1				X	X
Burkholderia_pseudomallei	MSHR456	GCA_000774865.1				X	X
Burkholderia_pseudomallei	MSHR332	GCA_000774875.1				X	X
Burkholderia_pseudomallei	MSHR640	GCA_000774885.1				X	X
Burkholderia_pseudomallei	MSHR4009	GCA_000774945.1				X	X
Burkholderia_pseudomallei	MSHR4018	GCA_000774955.1				X	X
Burkholderia_pseudomallei	ABCPW 1	GCA_000774965.1				X	X
Burkholderia_pseudomallei	MSHR44	GCA_000774975.1				X	X
Burkholderia_pseudomallei	MSHR3709	GCA_000775025.1				X	X
Burkholderia_pseudomallei	MSHR3335	GCA_000775035.1				X	X
Burkholderia_pseudomallei	MSHR2138	GCA_000775045.1				X	X
Burkholderia_pseudomallei	MSHR435	GCA_000775165.1				X	X
Burkholderia_pseudomallei	MSHR1029	GCA_000775655.1				X	X
Burkholderia_pseudomallei	QCMRI_BP07	GCA_000932075.1				X	X
Burkholderia_pseudomallei	QCMRI_BP13	GCA_000932085.1				X	X
Burkholderia_pseudomallei	QCMRI_BP28	GCA_000932095.1				X	X
Burkholderia_pseudomallei	QCMRI_BP18	GCA_000932105.1				X	X
Burkholderia_pseudomallei	3921	GCA_000953095.1				X	X
Burkholderia_pseudomallei	vgh07	GCA_000954175.1				X	X
Burkholderia_pseudomallei	1026b	GCA_000959125.1				X	X
Burkholderia_pseudomallei	406e	GCA_000959145.1				X	X
Burkholderia_pseudomallei	MSHR840	GCA_000959185.1				X	X
Burkholderia_pseudomallei	MSHR491	GCA_000959205.1				X	X
Burkholderia_pseudomallei	MSHR2543	GCA_000959225.1				X	X
Burkholderia_pseudomallei	7894	GCA_000959265.1				X	X
Burkholderia_pseudomallei	K96243	GCA_000959285.1				X	X
Burkholderia_pseudomallei	MSHR668	GCA_000959305.1				X	X
Burkholderia_pseudomallei	PB08298010	GCA_000959345.1				X	X
Burkholderia_pseudomallei	MSHR1328	GCA_000970935.1				X	X
Burkholderia_pseudomallei	MSHR0169	GCA_001186165.1				X	X
Burkholderia_pseudomallei	C32	GCA_001191815.1				X	X
Burkholderia_pseudomallei	GCA_001192415	GCA_001192415.1				X	X
Burkholderia_pseudomallei	C58	GCA_001192815.1				X	X
Burkholderia_pseudomallei	C30	GCA_001193035.1				X	X
Burkholderia_pseudomallei	4044-138	GCA_001193375.1				X	X
Burkholderia_pseudomallei	C54	GCA_001193655.1				X	X
Burkholderia_pseudomallei	C52	GCA_001194765.1				X	X
Burkholderia_pseudomallei	10./96	GCA_001195465.1				X	X
Burkholderia_pseudomallei	C31	GCA_001196125.1				X	X
Burkholderia_pseudomallei	C50	GCA_001196775.1				X	X
Burkholderia_pseudomallei	15-40	GCA_001197355.1				X	X
Burkholderia_pseudomallei	C3	GCA_001197775.1				X	X
Burkholderia_pseudomallei	C44	GCA_001197795.1				X	X
Burkholderia_pseudomallei	488	GCA_001197955.1				X	X
Burkholderia_pseudomallei	14946	GCA_001198755.1				X	X
Burkholderia_pseudomallei	C68	GCA_001199695.1				X	X
Burkholderia_pseudomallei	DR13450/01	GCA_001199735.1				X	X
Burkholderia_pseudomallei	C28	GCA_001199815.1				X	X
Burkholderia_pseudomallei	K1127_7244-293	GCA_001199855.1				X	X
Burkholderia_pseudomallei	C1	GCA_001200615.1				X	X
Burkholderia_pseudomallei	504/96	GCA_001200935.1				X	X
Burkholderia_pseudomallei	P166/04	GCA_001202135.1				X	X
Burkholderia_pseudomallei	C48	GCA_001202415.1				X	X
Burkholderia_pseudomallei	P171/04	GCA_001202895.1				X	X
Burkholderia_pseudomallei	DB61901/00	GCA_001203735.1				X	X
Burkholderia_pseudomallei	15/96	GCA_001204155.1				X	X
Burkholderia_pseudomallei	P165/04	GCA_001204275.1				X	X
Burkholderia_pseudomallei	4033-10	GCA_001204455.1				X	X
Burkholderia_pseudomallei	C69	GCA_001204515.1				X	X
Burkholderia_pseudomallei	P164/04	GCA_001205635.1				X	X
Burkholderia_pseudomallei	G. Shepherd	GCA_001206455.1				X	X
Burkholderia_pseudomallei	C70	GCA_001206495.1				X	X
Burkholderia_pseudomallei	EB 6103/04	GCA_001207035.1				X	X
Burkholderia_pseudomallei	P170/04	GCA_001207055.1				X	X
Burkholderia_pseudomallei	C66	GCA_001207675.1				X	X
Burkholderia_pseudomallei	107	GCA_001208265.1				X	X
Burkholderia_pseudomallei	C13	GCA_001208545.1				X	X
Burkholderia_pseudomallei	EY10	GCA_001209045.1				X	X
Burkholderia_pseudomallei	SW9	GCA_001209325.1				X	X
Burkholderia_pseudomallei	C15	GCA_001209405.1				X	X
Burkholderia_pseudomallei	C21	GCA_001209505.1				X	X
Burkholderia_pseudomallei	D7 3230-3018	GCA_001210025.1				X	X
Burkholderia_pseudomallei	4086-21	GCA_001210645.1				X	X
Burkholderia_pseudomallei	C42	GCA_001210965.1				X	X
Burkholderia_pseudomallei	P163/04	GCA_001211305.1				X	X
Burkholderia_pseudomallei	C62	GCA_001211345.1				X	X
Burkholderia_pseudomallei	C26	GCA_001211405.1				X	X
Burkholderia_pseudomallei	C53	GCA_001211505.1				X	X
Burkholderia_pseudomallei	P169/04	GCA_001211705.1				X	X
Burkholderia_pseudomallei	C29	GCA_001211865.1				X	X
Burkholderia_pseudomallei	C2	GCA_001212025.1				X	X
Burkholderia_pseudomallei	P6	GCA_001212065.1				X	X
Burkholderia_pseudomallei	21/96	GCA_001212185.1				X	X
Burkholderia_pseudomallei	8	GCA_001212265.1				X	X
Burkholderia_pseudomallei	C25	GCA_001212325.1				X	X
Burkholderia_pseudomallei	EY1	GCA_001212405.1				X	X
Burkholderia_pseudomallei	35096	GCA_001212465.1				X	X
Burkholderia_pseudomallei	EY3	GCA_001212705.1				X	X
Burkholderia_pseudomallei	4094-225	GCA_001262275.1				X	X
Burkholderia_pseudomallei	ATCC 15682	GCA_001262355.1				X	X
Burkholderia_pseudomallei	vgh16R	GCA_001277875.1				X	X
Burkholderia_pseudomallei	vgh16W	GCA_001277895.1				X	X
Burkholderia_pseudomallei	982	GCA_001277975.1				X	X
Burkholderia_pseudomallei	Bp1651	GCA_001318245.1				X	X
Burkholderia_pseudomallei	EY8	GCA_001320065.1				X	X
Burkholderia_pseudomallei	4094-0081	GCA_001320105.1				X	X
Burkholderia_pseudomallei	6	GCA_001320215.1				X	X
Burkholderia_pseudomallei	JAM	GCA_001320255.1				X	X
Burkholderia_pseudomallei	20	GCA_001320285.1				X	X
Burkholderia_pseudomallei	AH4	GCA_001320325.1				X	X
Burkholderia_pseudomallei	59	GCA_001320365.1				X	X
Burkholderia_pseudomallei	AH3	GCA_001320425.1				X	X
Burkholderia_pseudomallei	11	GCA_001320465.1				X	X
Burkholderia_pseudomallei	EB5661	GCA_001320505.1				X	X
Burkholderia_pseudomallei	KAS	GCA_001320545.1				X	X
Burkholderia_pseudomallei	54	GCA_001320585.1				X	X
Burkholderia_pseudomallei	48	GCA_001320645.1				X	X
Burkholderia_pseudomallei	27/96	GCA_001320685.1				X	X
Burkholderia_pseudomallei	4090-0390	GCA_001320725.1				X	X
Burkholderia_pseudomallei	33	GCA_001320755.1				X	X
Burkholderia_pseudomallei	10	GCA_001320795.1				X	X
Burkholderia_pseudomallei	C37	GCA_001320825.1				X	X
Burkholderia_pseudomallei	C61	GCA_001320865.1				X	X
Burkholderia_pseudomallei	C6	GCA_001320905.1				X	X
Burkholderia_pseudomallei	C4	GCA_001320945.1				X	X
Burkholderia_pseudomallei	C9	GCA_001320985.1				X	X
Burkholderia_pseudomallei	C7	GCA_001321015.1				X	X
Burkholderia_pseudomallei	C46	GCA_001321085.1				X	X
Burkholderia_pseudomallei	C43	GCA_001321125.1				X	X
Burkholderia_pseudomallei	C27	GCA_001321165.1				X	X
Burkholderia_pseudomallei	C24	GCA_001321185.1				X	X
Burkholderia_pseudomallei	C23	GCA_001321205.1				X	X
Burkholderia_pseudomallei	C64	GCA_001321225.1				X	X
Burkholderia_pseudomallei	C63	GCA_001321245.1				X	X
Burkholderia_pseudomallei	C65	GCA_001321265.1				X	X
Burkholderia_pseudomallei	C67	GCA_001321285.1				X	X
Burkholderia_pseudomallei	C14	GCA_001321305.1				X	X
Burkholderia_pseudomallei	C20	GCA_001321345.1				X	X
Burkholderia_pseudomallei	C19	GCA_001321365.1				X	X
Burkholderia_pseudomallei	C49	GCA_001321385.1				X	X
Burkholderia_pseudomallei	C57	GCA_001321405.1				X	X
Burkholderia_pseudomallei	C59	GCA_001321425.1				X	X
Burkholderia_pseudomallei	C41	GCA_001321465.1				X	X
Burkholderia_pseudomallei	C39	GCA_001321505.1				X	X
Burkholderia_pseudomallei	C40	GCA_001321525.1				X	X
Burkholderia_pseudomallei	C35	GCA_001321565.1				X	X
Burkholderia_pseudomallei	C34	GCA_001321605.1				X	X
Burkholderia_pseudomallei	C55	GCA_001321625.1				X	X
Burkholderia_pseudomallei	2746b	GCA_001326895.1				X	X
Burkholderia_pseudomallei	DM15342/00	GCA_001326915.1				X	X
Burkholderia_pseudomallei	EY4	GCA_001326935.1				X	X
Burkholderia_pseudomallei	153	GCA_001326975.1				X	X
Burkholderia_pseudomallei	EM2107	GCA_001326995.1				X	X
Burkholderia_pseudomallei	DB30729/00	GCA_001327035.1				X	X
Burkholderia_pseudomallei	77/96	GCA_001327055.1				X	X
Burkholderia_pseudomallei	497/96	GCA_001327075.1				X	X
Burkholderia_pseudomallei	EM10266/01	GCA_001327095.1				X	X
Burkholderia_pseudomallei	17/96	GCA_001327115.1				X	X
Burkholderia_pseudomallei	EY7	GCA_001327135.1				X	X
Burkholderia_pseudomallei	35/96	GCA_001327155.1				X	X
Burkholderia_pseudomallei	I6 4043-3096	GCA_001327195.1				X	X
Burkholderia_pseudomallei	DC	GCA_001327235.1				X	X
Burkholderia_pseudomallei	Soil	GCA_001327255.1				X	X
Burkholderia_pseudomallei	79/96	GCA_001327355.1				X	X
Burkholderia_pseudomallei	15-10	GCA_001327375.1				X	X
Burkholderia_pseudomallei	708a	GCA_001327395.1				X	X
Burkholderia_pseudomallei	BRI	GCA_001327415.1				X	X
Burkholderia_pseudomallei	EY9	GCA_001327455.1				X	X
Burkholderia_pseudomallei	SW1	GCA_001327475.1				X	X
Burkholderia_pseudomallei	TRF661	GCA_001327495.1				X	X
Burkholderia_pseudomallei	35	GCA_001327535.1				X	X
Burkholderia_pseudomallei	E0387	GCA_001327555.1				X	X
Burkholderia_pseudomallei	AH1	GCA_001327575.1				X	X
Burkholderia_pseudomallei	S13	GCA_000152365.1				X	X
Burkholderia_pseudomultivorans	SUB-INT22-BP2	GCA_001523105.1				X	X
Burkholderia_pseudomultivorans	SUB-INT24-BP10	GCA_001525825.1				X	X
Burkholderia_pseudomultivorans	MSMB574WGS	GCA_001532065.1				X	X
Burkholderia_pseudomultivorans	MSMB0607	GCA_001524505.1				X	X
Burkholderia_pseudomultivorans	MSMB725WGS	GCA_001533465.1				X	X
Burkholderia_pseudomultivorans	MSMB2199WGS	GCA_001532085.1				X	X
Burkholderia_pseudomultivorans	SUB-INT22-BP1	GCA_001523165.1				X	X
Burkholderia_pseudomultivorans	SUB-INT23-BP2	GCA_001718415.1				X	X
Burkholderia_pyrrocinia	CH-67	GCA_000297475.1				X	X
Burkholderia_pyrrocinia	Lyc2	GCA_000743695.1				X	X
Burkholderia_pyrrocinia	DSM 10685	GCA_001028665.1				X	X
Burkholderia_rhizoxinica	HKI 454	GCA_000198775.1				X
Burkholderia_sacchari	LMG 19450	GCA_000785435.1				X	X
Burkholderia_seminalis	FL-5-4-10-S1-D7	GCA_001718535.1	X	X	X	X	X
burkholderia_sordidicola	S170	GCA_000729995.1				X	X
Burkholderia_sp.	CCGE1003	GCA_000148685.1				X	X
Burkholderia_sp.	YI23	GCA_000236065.1				X	X
Burkholderia_sp.	JPY251	GCA_000372985.1				X	X
Burkholderia_sp.	UYPR1.413	GCA_000519245.1				X	X
Burkholderia_sp.	lig30	GCA_000687455.2				X	X
Burkholderia_sp.	LK4	GCA_001043615.1	X	X	X	X	X
Burkholderia_sp.	CCGE1002	GCA_000092885.1				X	X
Burkholderia_sp.	H160	GCA_000173575.1				X	X
Burkholderia_sp.	CCGE1001	GCA_000176935.2				X	X
Burkholderia_sp.	Ch1-1	GCA_000178415.2				X	X
Burkholderia_sp.	SJ98	GCA_000256585.3				X	X
Burkholderia_sp.	KJ006	GCA_000262695.1				X	X
Burkholderia_sp.	BT03	GCA_000281995.2				X	X
Burkholderia_sp.	WSM4176	GCA_000372945.1				X	X
Burkholderia_sp.	RPE64	GCA_000402035.1				X	X
Burkholderia_sp.	URHA0054	GCA_000421865.1				X	X
Burkholderia_sp.	WSM2230	GCA_000472445.1				X	X
Burkholderia_sp.	WSM2232	GCA_000472545.1				X	X
Burkholderia_sp.	JPY366	GCA_000515195.1				X	X
Burkholderia_sp.	K24	GCA_000714855.1				X	X
Burkholderia_sp.	9120	GCA_000745015.1				X	X
Burkholderia_sp.	WP42	GCA_000745665.1				X	X
Burkholderia_sp.	BGK	GCA_000763555.1				X	X
Burkholderia_sp.	TSV202	GCA_000770565.1				X	X
Burkholderia_sp.	MR1	GCA_000818655.1				X	X
Burkholderia_sp.	RPE67	GCA_000828875.1				X	X
Burkholderia_sp.	MSHR3999	GCA_000833595.1				X	X
Burkholderia_sp.	USM B20	GCA_000949135.1				X	X
Burkholderia_sp.	2002721687	GCA_000959325.1				X	X
Burkholderia_sp.	HB1	GCA_001293045.1				X	X
Burkholderia_sp.	ST111	GCA_001294705.1				X	X
Burkholderia_sp.	E7m39	GCA_001319865.1				X	X
Burkholderia_sp.	E7m48	GCA_001319905.1				X	X
Burkholderia_sprentiae	WSM5005	GCA_000473465.1				X	X
Burkholderia_stabilis	ATCC BAA-67	GCA_001742165.1	X	X	X	X	X
Burkholderia_stabilis	LA20W	GCA_001685505.1				X	X
Burkholderia_stagnalis	MSMB719WGS	GCA_001532995.1				X	X
Burkholderia_stagnalis	MSMB749WGS	GCA_001534185.1				X	X
Burkholderia_stagnalis	MSMB1543	GCA_001527585.1				X	X
Burkholderia_stagnalis	MSMB642WGS	GCA_001532925.1				X	X
Burkholderia_stagnalis	MSMB739WGS	GCA_001533495.1				X	X
Burkholderia_stagnalis	MSMB774WGS	GCA_001533645.1				X	X
Burkholderia_stagnalis	MSMB1136	GCA_001523185.1				X	X
Burkholderia_stagnalis	MSMB1521WGS	GCA_001530605.1				X	X
Burkholderia_stagnalis	MSMB1570WGS	GCA_001527825.1				X	X
Burkholderia_stagnalis	MSMB1602WGS	GCA_001526825.1				X	X
Burkholderia_stagnalis	MSMB1638WGS	GCA_001526815.1				X	X
Burkholderia_stagnalis	MSMB2051	GCA_001527265.1				X	X
Burkholderia_terrae	BS001	GCA_000265115.1				X	X
Burkholderia_terrae	NBRC 100964	GCA_000739835.1				X	X
Burkholderia_territorii	RF8-non-BP5	GCA_001522095.1				X	X
Burkholderia_thailandensis	E264	GCA_000012365.1				X	X
Burkholderia_thailandensis	E264	GCA_000152285.1				X	X
Burkholderia_thailandensis	MSMB121	GCA_000385525.1				X	X
Burkholderia_thailandensis	H0587	GCA_000567905.1				X	X
Burkholderia_thailandensis	2002721723	GCA_000567925.1				X	X
Burkholderia_thailandensis	E444	GCA_000567945.1				X	X
Burkholderia_thailandensis	USAMRU_Malaysia #20	GCA_000706745.1				X	X
Burkholderia_thailandensis	MSMB59	GCA_000764595.1				X	X
Burkholderia_thailandensis	E254	GCA_000765375.1				X	X
Burkholderia_thailandensis	2003015869	GCA_000808035.2				X	X
Burkholderia_thailandensis	Phuket 4W-1	GCA_000877335.1				X	X
Burkholderia_thailandensis	2002721643	GCA_000959425.1				X	X
Burkholderia_thailandensis	34	GCA_000959605.1				X	X
Burkholderia_ubonensis	MSMB22	GCA_000959245.1				X	X
Burkholderia_vietnamiensis	G4	GCA_000016205.1				X	X
Burkholderia_vietnamiensis	LMG 10929	GCA_000959445.1				X	X
burkholderia_xenovorans	LB400	GCA_000013645.1				X	X
Burkholderia_xenovorans	LB400	GCA_000756045.1				X	X
Burkholderia_zhejiangensis	OP-1	GCA_000698575.1				X	X
Burkholderia_zhejiangensis	CEIB S4-3	GCA_000773055.1				X	X
