# Supplementary material for: Subfunctionalization influences the expansion of bacterial multidrug antibiotic resistance
Source: BMC Genomics. 2017 Oct 30;18:834. doi: 10.1186/s12864-017-4222-4 (PMC5663151; doi:10.1186/s12864-017-4222-4)
Supplement: Supplementary file 4 — Analysis of promoter regions. (ZIP 1251 kb) [file 12864_2017_4222_MOESM4_ESM.zip]

Archive with 47 entries (42 files):
- Additional_File_3/
- Additional_File_3/Meme_regulators/
- Additional_File_3/Meme_regulators/imgs/
- Additional_File_3/Meme_regulators/imgs/motif_1.png
- Additional_File_3/Meme_regulators/imgs/motif_2.png
- Additional_File_3/Meme_regulators/imgs/motif_3.png
- Additional_File_3/Meme_regulators/MEME.html
- Additional_File_3/Meme_regulators/mix.odp
- Additional_File_3/Meme_regulators/motif_1_counts.txt
- Additional_File_3/Meme_regulators/motif_1_hit_1.png
- Additional_File_3/Meme_regulators/motif_1_hit_2.png
- Additional_File_3/Meme_regulators/motif_2_counts.txt
- Additional_File_3/Meme_regulators/motif_3_counts.txt
- Additional_File_3/Meme_rnd_2/
- Additional_File_3/Meme_rnd_2/logo1.eps
- Additional_File_3/Meme_rnd_2/logo1.png
- Additional_File_3/Meme_rnd_2/logo2.eps
- Additional_File_3/Meme_rnd_2/logo2.png
- Additional_File_3/Meme_rnd_2/logo3.eps
- Additional_File_3/Meme_rnd_2/logo3.png
- Additional_File_3/Meme_rnd_2/logo_rc1.eps
- Additional_File_3/Meme_rnd_2/logo_rc1.png
- Additional_File_3/Meme_rnd_2/logo_rc2.eps
- Additional_File_3/Meme_rnd_2/logo_rc2.png
- Additional_File_3/Meme_rnd_2/logo_rc3.eps
- Additional_File_3/Meme_rnd_2/logo_rc3.png
- Additional_File_3/Meme_rnd_2/meme.html
- Additional_File_3/Meme_rnd_2/meme.txt
- Additional_File_3/Meme_rnd_2/meme.xml
- Additional_File_3/Meme_rnd_2/tomtom_rnd2.html
- Additional_File_3/Meme_rnd_4/
- Additional_File_3/Meme_rnd_4/logo1.eps
- Additional_File_3/Meme_rnd_4/logo1.png
- Additional_File_3/Meme_rnd_4/logo2.eps
- Additional_File_3/Meme_rnd_4/logo2.png
- Additional_File_3/Meme_rnd_4/logo3.eps
- Additional_File_3/Meme_rnd_4/logo3.png
- Additional_File_3/Meme_rnd_4/logo_rc1.eps
- Additional_File_3/Meme_rnd_4/logo_rc1.png
- Additional_File_3/Meme_rnd_4/logo_rc2.eps
- Additional_File_3/Meme_rnd_4/logo_rc2.png
- Additional_File_3/Meme_rnd_4/logo_rc3.eps
- Additional_File_3/Meme_rnd_4/logo_rc3.png
- Additional_File_3/Meme_rnd_4/meme.html
- Additional_File_3/Meme_rnd_4/meme.txt
- Additional_File_3/Meme_rnd_4/meme.xml
- Additional_File_3/Meme_rnd_4/tomtom_rnd_4.html
