# Supplementary material for: Subfunctionalization influences the expansion of bacterial multidrug antibiotic resistance
Source: BMC Genomics. 2017 Oct 30;18:834. doi: 10.1186/s12864-017-4222-4 (PMC5663151; doi:10.1186/s12864-017-4222-4)
Supplement: Supplementary file 4 — Analysis of promoter regions. (ZIP 1251 kb) [file 12864_2017_4222_MOESM4_ESM.zip › Additional_File_3/Meme_regulators/motif_1_counts.txt]

   2   48    0    0
   0    0   50    0
   0    0   50    0
  50    0    0    0
  32    2    0   16
  32    0   18    0
  18    0    0   32
   0    0    0   50
  32   18    0    0
  32    0   18    0
   0    0   50    0
   0    0   50    0
   0   50    0    0
  32    0    0   18
  50    0    0    0
  50    0    0    0
  34    0    0   16
   0   32    0   18
  32    0    0   18
  32   18    0    0
   0    7   11   32
   0   36   14    0
  16    0   34    0
   0   50    0    0
  50    0    0    0
   0    0   50    0
   0    0   49    1
  32    0    0   18
   0    0    0   50
   0   32    0   18
  19    0   31    0
   0    0   50    0
   0    0   50    0
   0   50    0    0
  50    0    0    0
