# Supplementary material for: Subfunctionalization influences the expansion of bacterial multidrug antibiotic resistance
Source: BMC Genomics. 2017 Oct 30;18:834. doi: 10.1186/s12864-017-4222-4 (PMC5663151; doi:10.1186/s12864-017-4222-4)
Supplement: Supplementary file 4 — Analysis of promoter regions. (ZIP 1251 kb) [file 12864_2017_4222_MOESM4_ESM.zip › Additional_File_3/Meme_regulators/motif_2_counts.txt]

   0    0    0   44
   0    0    0   44
   0   26    0   18
   0   44    0    0
  19   25    0    0
   0    0    0   44
  44    0    0    0
   0   44    0    0
   0   43    0    1
  44    0    0    0
   0    0    0   44
   0    0    0   44
   0    0   44    0
   0   44    0    0
  44    0    0    0
   0   44    0    0
   0   44    0    0
   1    0    0   43
   0    0   44    0
   0   44    0    0
   0    0    0   44
   0    0   44    0
  44    0    0    0
  44    0    0    0
  18    0   26    0
   7    4   33    0
  44    0    0    0
  44    0    0    0
  37    0    0    7
   0   14    7   23
   0    7   37    0
   0   18    7   19
   8    0   36    0
  13    0    8   23
   0    1    0   43
   0   26    0   18
   7   29    0    8
