# Supplementary material for: Subfunctionalization influences the expansion of bacterial multidrug antibiotic resistance
Source: BMC Genomics. 2017 Oct 30;18:834. doi: 10.1186/s12864-017-4222-4 (PMC5663151; doi:10.1186/s12864-017-4222-4)
Supplement: Supplementary file 4 — Analysis of promoter regions. (ZIP 1251 kb) [file 12864_2017_4222_MOESM4_ESM.zip › Additional_File_3/Meme_regulators/motif_3_counts.txt]

  41    0    0    3
   0    7    2   35
   0   42    0    2
   4    0   40    0
   0   44    0    0
   0   17    8   19
   0    0   44    0
   0    6   38    0
  36    0    8    0
  44    0    0    0
  36    2    6    0
  42    0    2    0
   2    0   42    0
  44    0    0    0
   7   34    0    3
   0    0    0   44
   0   44    0    0
  44    0    0    0
   0    0   44    0
   0    0   44    0
  44    0    0    0
   0   44    0    0
   0    0    0   44
   0    0   44    0
   0   44    0    0
   0    0    0   44
  44    0    0    0
   0   16    0   28
   0    4    0   40
