# Supplementary material for: Subfunctionalization influences the expansion of bacterial multidrug antibiotic resistance
Source: BMC Genomics. 2017 Oct 30;18:834. doi: 10.1186/s12864-017-4222-4 (PMC5663151; doi:10.1186/s12864-017-4222-4)
Supplement: Supplementary file 4 — Analysis of promoter regions. (ZIP 1251 kb) [file 12864_2017_4222_MOESM4_ESM.zip › Additional_File_3/Meme_rnd_2/meme.txt]

********************************************************************************
MEME - Motif discovery tool
********************************************************************************
MEME version 4.11.4 (Release date: Thu May 18 17:37:13 2017 -0700)

For further information on how to interpret these results or to get
a copy of the MEME software please access http://meme-suite.org .

This file may be used as input to the MAST algorithm for searching
sequence databases for matches to groups of motifs.  MAST is available
for interactive use and downloading at http://meme-suite.org .
********************************************************************************


********************************************************************************
REFERENCE
********************************************************************************
If you use this program in your research, please cite:

Timothy L. Bailey and Charles Elkan,
"Fitting a mixture model by expectation maximization to discover
motifs in biopolymers", Proceedings of the Second International
Conference on Intelligent Systems for Molecular Biology, pp. 28-36,
AAAI Press, Menlo Park, California, 1994.
********************************************************************************


********************************************************************************
TRAINING SET
********************************************************************************
DATAFILE= /home/eb/all_rnd2_upstream.fna
ALPHABET= ACGT
Sequence name            Weight Length  Sequence name            Weight Length  
-------------            ------ ------  -------------            ------ ------  
RND2_GCA_000009485       1.0000    224  RND2_GCA_000012945       1.0000    232  
RND2_GCA_000014085       1.0000    225  RND2_GCA_000019505       1.0000    224  
RND2_GCA_000203955       1.0000    225  RND2_GCA_000236215       1.0000    224  
RND2_GCA_000333135       1.0000    224  RND2_GCA_000333155       1.0000    224  
RND2_GCA_000473485       1.0000    229  RND2_GCA_000504665       1.0000    300  
RND2_GCA_000724975       1.0000    230  RND2_GCA_000755805       1.0000    224  
RND2_GCA_000756845       1.0000    211  RND2_GCA_000757365       1.0000    224  
RND2_GCA_000877315       1.0000    224  RND2_GCA_000981305       1.0000    224  
RND2_GCA_000987055       1.0000    229  RND2_GCA_000987075       1.0000    229  
RND2_GCA_001029145       1.0000    229  RND2_GCA_001038835       1.0000    231  
RND2_GCA_001039005       1.0000    231  RND2_GCA_001043615       1.0000    231  
RND2_GCA_001411495       1.0000    229  RND2_GCA_001524815       1.0000    224  
RND2_GCA_001527785       1.0000    224  RND2_GCA_001531975       1.0000    300  
RND2_GCA_001532105       1.0000    300  RND2_GCA_001532285       1.0000    300  
RND2_GCA_001533155       1.0000    300  RND2_GCA_001547525       1.0000    224  
RND2_GCA_001718535       1.0000    229  RND2_GCA_001718555       1.0000    230  
RND2_GCA_001742165       1.0000    232  
********************************************************************************

********************************************************************************
COMMAND LINE SUMMARY
********************************************************************************
This information can also be useful in the event you wish to report a
problem with the MEME software.

command: meme /home/eb/all_rnd2_upstream.fna -dna -oc . -nostatus -time 18000 -maxsize 60000 -mod anr -nmotifs 3 -minw 6 -maxw 50 -revcomp 

model:  mod=           anr    nmotifs=         3    evt=           inf
object function=  E-value of product of p-values
width:  minw=            6    maxw=           50
width:  wg=             11    ws=              1    endgaps=       yes
nsites: minsites=        2    maxsites=       50    wnsites=       0.8
theta:  spmap=         uni    spfuzz=        0.5
global: substring=     yes    branching=      no    wbranch=        no
em:     prior=   dirichlet    b=            0.01    maxiter=        50
        distance=    1e-05
data:   n=            7840    N=              33    shuffle=        -1
strands: + -
sample: seed=            0    ctfrac=         -1    maxwords=       -1
Letter frequencies in dataset:
A 0.182 C 0.318 G 0.318 T 0.182 
Background letter frequencies (from dataset with add-one prior applied):
A 0.182 C 0.318 G 0.318 T 0.182 
********************************************************************************


********************************************************************************
MOTIF GAGATCTGGTGATTCCCATTGAAGGTCGTCTAWTTGTGAGAGGTCGCTCC MEME-1	width =  50  sites =  28  llr = 1919  E-value = 1.6e-630
********************************************************************************
--------------------------------------------------------------------------------
	Motif GAGATCTGGTGATTCCCATTGAAGGTCGTCTAWTTGTGAGAGGTCGCTCC MEME-1 Description
--------------------------------------------------------------------------------
Simplified        A  :a:a::::1::a::::1a:::aa1:::::::a6:::::a:a:::::::::
pos.-specific     C  :::::a::::::::aa9:::::::::a::a::::::1:::::::a:a:aa
probability       G  a:a::::a9:a:::::::::a::9a::a:::::::a:a:a:aa::a::::
matrix            T  ::::a:a::a::aa::::aa:::::a::a:a:4aa:9::::::a:::a::

         bits    2.5  * *  *  * ***    ** **  *  * ** **   * *  *   *  
                 2.2  * ** *  * ***   *** **  *  * ** **   * *  *   *  
                 2.0  * ** *  * ***   *** **  *  * ** **   * *  *   *  
                 1.7 ******** ******* ****** ***** ** *************** *
Relative         1.5 ******** ******* ****** **************************
Entropy          1.2 **************************************************
(98.9 bits)      1.0 **************************************************
                 0.7 **************************************************
                 0.5 **************************************************
                 0.2 **************************************************
                 0.0 --------------------------------------------------

Multilevel           GAGATCTGGTGATTCCCATTGAAGGTCGTCTAATTGTGAGAGGTCGCTCC
consensus                                            T                 
sequence                                                               
                                                                       
--------------------------------------------------------------------------------

--------------------------------------------------------------------------------
	Motif GAGATCTGGTGATTCCCATTGAAGGTCGTCTAWTTGTGAGAGGTCGCTCC MEME-1 sites sorted by position p-value
--------------------------------------------------------------------------------
Sequence name            Strand  Start   P-value                                   Site                     
-------------            ------  ----- ---------            --------------------------------------------------
RND2_GCA_000981305           +    175  1.15e-31 GGGCCATGAG GAGATCTGGTGATTCCCATTGAAGGTCGTCTAATTGTGAGAGGTCGCTCC           
RND2_GCA_000877315           +    175  1.15e-31 GGGCCATGAG GAGATCTGGTGATTCCCATTGAAGGTCGTCTAATTGTGAGAGGTCGCTCC           
RND2_GCA_000757365           +    175  1.15e-31 GGGCCATGAG GAGATCTGGTGATTCCCATTGAAGGTCGTCTAATTGTGAGAGGTCGCTCC           
RND2_GCA_000755805           +    175  1.15e-31 GGGCCATGAG GAGATCTGGTGATTCCCATTGAAGGTCGTCTAATTGTGAGAGGTCGCTCC           
RND2_GCA_000504665           +    251  1.15e-31 GGGCCATGAG GAGATCTGGTGATTCCCATTGAAGGTCGTCTAATTGTGAGAGGTCGCTCC           
RND2_GCA_000333155           +    175  1.15e-31 GGGCCATGAG GAGATCTGGTGATTCCCATTGAAGGTCGTCTAATTGTGAGAGGTCGCTCC           
RND2_GCA_000333135           +    175  1.15e-31 GGGCCATGAG GAGATCTGGTGATTCCCATTGAAGGTCGTCTAATTGTGAGAGGTCGCTCC           
RND2_GCA_000236215           +    175  1.15e-31 GGGCCATGAG GAGATCTGGTGATTCCCATTGAAGGTCGTCTAATTGTGAGAGGTCGCTCC           
RND2_GCA_000019505           +    175  1.15e-31 GGGCCATGAG GAGATCTGGTGATTCCCATTGAAGGTCGTCTAATTGTGAGAGGTCGCTCC           
RND2_GCA_000009485           +    175  1.15e-31 GGGCCATGAG GAGATCTGGTGATTCCCATTGAAGGTCGTCTAATTGTGAGAGGTCGCTCC           
RND2_GCA_001742165           +    183  2.31e-31 AGGCCATGAG GAGATCTGGTGATTCCCATTGAAGGTCGTCTATTTGTGAGAGGTCGCTCC           
RND2_GCA_000987075           +    180  2.31e-31 AGGTCACGAG GAGATCTGGTGATTCCCATTGAAGGTCGTCTATTTGTGAGAGGTCGCTCC           
RND2_GCA_000987055           +    180  2.31e-31 AGGTCACGAG GAGATCTGGTGATTCCCATTGAAGGTCGTCTATTTGTGAGAGGTCGCTCC           
RND2_GCA_000724975           +    181  2.31e-31 AGGTCACGAG GAGATCTGGTGATTCCCATTGAAGGTCGTCTATTTGTGAGAGGTCGCTCC           
RND2_GCA_000012945           +    183  2.31e-31 AGGTCACGAG GAGATCTGGTGATTCCCATTGAAGGTCGTCTATTTGTGAGAGGTCGCTCC           
RND2_GCA_001547525           +    175  4.29e-31 GGGCCATGAG GAGATCTGATGATTCCCATTGAAGGTCGTCTAATTGTGAGAGGTCGCTCC           
RND2_GCA_001527785           +    175  4.29e-31 GGGCCATGAG GAGATCTGATGATTCCCATTGAAGGTCGTCTAATTGTGAGAGGTCGCTCC           
RND2_GCA_001524815           +    175  4.29e-31 GGGCCATGAG GAGATCTGATGATTCCCATTGAAGGTCGTCTAATTGTGAGAGGTCGCTCC           
RND2_GCA_000203955           +    176  5.61e-31 GGGCCATGAG GAGATCTGGTGATTCCCATTGAAAGTCGTCTAATTGTGAGAGGTCGCTCC           
RND2_GCA_000014085           +    176  5.61e-31 GGGCCATGAG GAGATCTGGTGATTCCCATTGAAAGTCGTCTAATTGTGAGAGGTCGCTCC           
RND2_GCA_000756845           +    162  1.27e-30 GGACCATGAG GAGATCTGGTGATTCCCATTGAAGGTCGTCTAATTGTGAGAGGTCGCTAC           
RND2_GCA_001718535           +    180  1.33e-30 AGGCCGCGAG GAGATCTGGTGATTCCCATTGAATGTCGTCTATTTGTGAGAGGTCGCTCC           
RND2_GCA_001029145           +    180  1.96e-30 AGGTCACGAG GAGATCTGGTGATTCCCTTTGAAGGTCGTCTATTTGTGAGAGGTCGCTCC           
RND2_GCA_001411495           +    180  2.43e-30 AGGTTACGAG GAGATCTGGTGATTCCAATTGAAGGTCGTCTATTTGCGAGAGGTCGCTCC           
RND2_GCA_001043615           +    182  2.43e-30 AGGTTACGAG GAGATCTGGTGATTCCAATTGAAGGTCGTCTATTTGCGAGAGGTCGCTCC           
RND2_GCA_001038835           +    182  2.43e-30 AGGTTACGAG GAGATCTGGTGATTCCAATTGAAGGTCGTCTATTTGCGAGAGGTCGCTCC           
RND2_GCA_000473485           +    180  2.43e-30 AGGTTACGAG GAGATCTGGTGATTCCAATTGAAGGTCGTCTATTTGCGAGAGGTCGCTCC           
RND2_GCA_001039005           +    182  9.83e-30 GGGCCATGAG GAGACCTGGTGATTCCCATTGAAGGTCGTTTATTTGTGAGAGGTCGCTCC           
--------------------------------------------------------------------------------

--------------------------------------------------------------------------------
	Motif GAGATCTGGTGATTCCCATTGAAGGTCGTCTAWTTGTGAGAGGTCGCTCC MEME-1 block diagrams
--------------------------------------------------------------------------------
SEQUENCE NAME            POSITION P-VALUE  MOTIF DIAGRAM
-------------            ----------------  -------------
RND2_GCA_000981305                1.2e-31  174_[+1]
RND2_GCA_000877315                1.2e-31  174_[+1]
RND2_GCA_000757365                1.2e-31  174_[+1]
RND2_GCA_000755805                1.2e-31  174_[+1]
RND2_GCA_000504665                1.2e-31  250_[+1]
RND2_GCA_000333155                1.2e-31  174_[+1]
RND2_GCA_000333135                1.2e-31  174_[+1]
RND2_GCA_000236215                1.2e-31  174_[+1]
RND2_GCA_000019505                1.2e-31  174_[+1]
RND2_GCA_000009485                1.2e-31  174_[+1]
RND2_GCA_001742165                2.3e-31  182_[+1]
RND2_GCA_000987075                2.3e-31  179_[+1]
RND2_GCA_000987055                2.3e-31  179_[+1]
RND2_GCA_000724975                2.3e-31  180_[+1]
RND2_GCA_000012945                2.3e-31  182_[+1]
RND2_GCA_001547525                4.3e-31  174_[+1]
RND2_GCA_001527785                4.3e-31  174_[+1]
RND2_GCA_001524815                4.3e-31  174_[+1]
RND2_GCA_000203955                5.6e-31  175_[+1]
RND2_GCA_000014085                5.6e-31  175_[+1]
RND2_GCA_000756845                1.3e-30  161_[+1]
RND2_GCA_001718535                1.3e-30  179_[+1]
RND2_GCA_001029145                  2e-30  179_[+1]
RND2_GCA_001411495                2.4e-30  179_[+1]
RND2_GCA_001043615                2.4e-30  181_[+1]
RND2_GCA_001038835                2.4e-30  181_[+1]
RND2_GCA_000473485                2.4e-30  179_[+1]
RND2_GCA_001039005                9.8e-30  181_[+1]
--------------------------------------------------------------------------------

--------------------------------------------------------------------------------
	Motif GAGATCTGGTGATTCCCATTGAAGGTCGTCTAWTTGTGAGAGGTCGCTCC MEME-1 in BLOCKS format
--------------------------------------------------------------------------------
BL   MOTIF GAGATCTGGTGATTCCCATTGAAGGTCGTCTAWTTGTGAGAGGTCGCTCC width=50 seqs=28
RND2_GCA_000981305       (  175) GAGATCTGGTGATTCCCATTGAAGGTCGTCTAATTGTGAGAGGTCGCTCC  1 
RND2_GCA_000877315       (  175) GAGATCTGGTGATTCCCATTGAAGGTCGTCTAATTGTGAGAGGTCGCTCC  1 
RND2_GCA_000757365       (  175) GAGATCTGGTGATTCCCATTGAAGGTCGTCTAATTGTGAGAGGTCGCTCC  1 
RND2_GCA_000755805       (  175) GAGATCTGGTGATTCCCATTGAAGGTCGTCTAATTGTGAGAGGTCGCTCC  1 
RND2_GCA_000504665       (  251) GAGATCTGGTGATTCCCATTGAAGGTCGTCTAATTGTGAGAGGTCGCTCC  1 
RND2_GCA_000333155       (  175) GAGATCTGGTGATTCCCATTGAAGGTCGTCTAATTGTGAGAGGTCGCTCC  1 
RND2_GCA_000333135       (  175) GAGATCTGGTGATTCCCATTGAAGGTCGTCTAATTGTGAGAGGTCGCTCC  1 
RND2_GCA_000236215       (  175) GAGATCTGGTGATTCCCATTGAAGGTCGTCTAATTGTGAGAGGTCGCTCC  1 
RND2_GCA_000019505       (  175) GAGATCTGGTGATTCCCATTGAAGGTCGTCTAATTGTGAGAGGTCGCTCC  1 
RND2_GCA_000009485       (  175) GAGATCTGGTGATTCCCATTGAAGGTCGTCTAATTGTGAGAGGTCGCTCC  1 
RND2_GCA_001742165       (  183) GAGATCTGGTGATTCCCATTGAAGGTCGTCTATTTGTGAGAGGTCGCTCC  1 
RND2_GCA_000987075       (  180) GAGATCTGGTGATTCCCATTGAAGGTCGTCTATTTGTGAGAGGTCGCTCC  1 
RND2_GCA_000987055       (  180) GAGATCTGGTGATTCCCATTGAAGGTCGTCTATTTGTGAGAGGTCGCTCC  1 
RND2_GCA_000724975       (  181) GAGATCTGGTGATTCCCATTGAAGGTCGTCTATTTGTGAGAGGTCGCTCC  1 
RND2_GCA_000012945       (  183) GAGATCTGGTGATTCCCATTGAAGGTCGTCTATTTGTGAGAGGTCGCTCC  1 
RND2_GCA_001547525       (  175) GAGATCTGATGATTCCCATTGAAGGTCGTCTAATTGTGAGAGGTCGCTCC  1 
RND2_GCA_001527785       (  175) GAGATCTGATGATTCCCATTGAAGGTCGTCTAATTGTGAGAGGTCGCTCC  1 
RND2_GCA_001524815       (  175) GAGATCTGATGATTCCCATTGAAGGTCGTCTAATTGTGAGAGGTCGCTCC  1 
RND2_GCA_000203955       (  176) GAGATCTGGTGATTCCCATTGAAAGTCGTCTAATTGTGAGAGGTCGCTCC  1 
RND2_GCA_000014085       (  176) GAGATCTGGTGATTCCCATTGAAAGTCGTCTAATTGTGAGAGGTCGCTCC  1 
RND2_GCA_000756845       (  162) GAGATCTGGTGATTCCCATTGAAGGTCGTCTAATTGTGAGAGGTCGCTAC  1 
RND2_GCA_001718535       (  180) GAGATCTGGTGATTCCCATTGAATGTCGTCTATTTGTGAGAGGTCGCTCC  1 
RND2_GCA_001029145       (  180) GAGATCTGGTGATTCCCTTTGAAGGTCGTCTATTTGTGAGAGGTCGCTCC  1 
RND2_GCA_001411495       (  180) GAGATCTGGTGATTCCAATTGAAGGTCGTCTATTTGCGAGAGGTCGCTCC  1 
RND2_GCA_001043615       (  182) GAGATCTGGTGATTCCAATTGAAGGTCGTCTATTTGCGAGAGGTCGCTCC  1 
RND2_GCA_001038835       (  182) GAGATCTGGTGATTCCAATTGAAGGTCGTCTATTTGCGAGAGGTCGCTCC  1 
RND2_GCA_000473485       (  180) GAGATCTGGTGATTCCAATTGAAGGTCGTCTATTTGCGAGAGGTCGCTCC  1 
RND2_GCA_001039005       (  182) GAGACCTGGTGATTCCCATTGAAGGTCGTTTATTTGTGAGAGGTCGCTCC  1 
//

--------------------------------------------------------------------------------

--------------------------------------------------------------------------------
	Motif GAGATCTGGTGATTCCCATTGAAGGTCGTCTAWTTGTGAGAGGTCGCTCC MEME-1 position-specific scoring matrix
--------------------------------------------------------------------------------
log-odds matrix: alength= 4 w= 50 n= 6223 bayes= 7.63267 E= 1.6e-630 
 -1145  -1145    165  -1145 
   246  -1145  -1145  -1145 
 -1145  -1145    165  -1145 
   246  -1145  -1145  -1145 
 -1145   -315  -1145    241 
 -1145    165  -1145  -1145 
 -1145  -1145  -1145    246 
 -1145  -1145    165  -1145 
   -76  -1145    149  -1145 
 -1145  -1145  -1145    246 
 -1145  -1145    165  -1145 
   246  -1145  -1145  -1145 
 -1145  -1145  -1145    246 
 -1145  -1145  -1145    246 
 -1145    165  -1145  -1145 
 -1145    165  -1145  -1145 
   -35    143  -1145  -1145 
   241  -1145  -1145   -234 
 -1145  -1145  -1145    246 
 -1145  -1145  -1145    246 
 -1145  -1145    165  -1145 
   246  -1145  -1145  -1145 
   246  -1145  -1145  -1145 
  -135  -1145    149   -234 
 -1145  -1145    165  -1145 
 -1145  -1145  -1145    246 
 -1145    165  -1145  -1145 
 -1145  -1145    165  -1145 
 -1145  -1145  -1145    246 
 -1145    160  -1145   -234 
 -1145  -1145  -1145    246 
   246  -1145  -1145  -1145 
   165  -1145  -1145    124 
 -1145  -1145  -1145    246 
 -1145  -1145  -1145    246 
 -1145  -1145    165  -1145 
 -1145   -116  -1145    224 
 -1145  -1145    165  -1145 
   246  -1145  -1145  -1145 
 -1145  -1145    165  -1145 
   246  -1145  -1145  -1145 
 -1145  -1145    165  -1145 
 -1145  -1145    165  -1145 
 -1145  -1145  -1145    246 
 -1145    165  -1145  -1145 
 -1145  -1145    165  -1145 
 -1145    165  -1145  -1145 
 -1145  -1145  -1145    246 
  -234    160  -1145  -1145 
 -1145    165  -1145  -1145 
--------------------------------------------------------------------------------

--------------------------------------------------------------------------------
	Motif GAGATCTGGTGATTCCCATTGAAGGTCGTCTAWTTGTGAGAGGTCGCTCC MEME-1 position-specific probability matrix
--------------------------------------------------------------------------------
letter-probability matrix: alength= 4 w= 50 nsites= 28 E= 1.6e-630 
 0.000000  0.000000  1.000000  0.000000 
 1.000000  0.000000  0.000000  0.000000 
 0.000000  0.000000  1.000000  0.000000 
 1.000000  0.000000  0.000000  0.000000 
 0.000000  0.035714  0.000000  0.964286 
 0.000000  1.000000  0.000000  0.000000 
 0.000000  0.000000  0.000000  1.000000 
 0.000000  0.000000  1.000000  0.000000 
 0.107143  0.000000  0.892857  0.000000 
 0.000000  0.000000  0.000000  1.000000 
 0.000000  0.000000  1.000000  0.000000 
 1.000000  0.000000  0.000000  0.000000 
 0.000000  0.000000  0.000000  1.000000 
 0.000000  0.000000  0.000000  1.000000 
 0.000000  1.000000  0.000000  0.000000 
 0.000000  1.000000  0.000000  0.000000 
 0.142857  0.857143  0.000000  0.000000 
 0.964286  0.000000  0.000000  0.035714 
 0.000000  0.000000  0.000000  1.000000 
 0.000000  0.000000  0.000000  1.000000 
 0.000000  0.000000  1.000000  0.000000 
 1.000000  0.000000  0.000000  0.000000 
 1.000000  0.000000  0.000000  0.000000 
 0.071429  0.000000  0.892857  0.035714 
 0.000000  0.000000  1.000000  0.000000 
 0.000000  0.000000  0.000000  1.000000 
 0.000000  1.000000  0.000000  0.000000 
 0.000000  0.000000  1.000000  0.000000 
 0.000000  0.000000  0.000000  1.000000 
 0.000000  0.964286  0.000000  0.035714 
 0.000000  0.000000  0.000000  1.000000 
 1.000000  0.000000  0.000000  0.000000 
 0.571429  0.000000  0.000000  0.428571 
 0.000000  0.000000  0.000000  1.000000 
 0.000000  0.000000  0.000000  1.000000 
 0.000000  0.000000  1.000000  0.000000 
 0.000000  0.142857  0.000000  0.857143 
 0.000000  0.000000  1.000000  0.000000 
 1.000000  0.000000  0.000000  0.000000 
 0.000000  0.000000  1.000000  0.000000 
 1.000000  0.000000  0.000000  0.000000 
 0.000000  0.000000  1.000000  0.000000 
 0.000000  0.000000  1.000000  0.000000 
 0.000000  0.000000  0.000000  1.000000 
 0.000000  1.000000  0.000000  0.000000 
 0.000000  0.000000  1.000000  0.000000 
 0.000000  1.000000  0.000000  0.000000 
 0.000000  0.000000  0.000000  1.000000 
 0.035714  0.964286  0.000000  0.000000 
 0.000000  1.000000  0.000000  0.000000 
--------------------------------------------------------------------------------

--------------------------------------------------------------------------------
	Motif GAGATCTGGTGATTCCCATTGAAGGTCGTCTAWTTGTGAGAGGTCGCTCC MEME-1 regular expression
--------------------------------------------------------------------------------
GAGATCTGGTGATTCCCATTGAAGGTCGTCTA[AT]TTGTGAGAGGTCGCTCC
--------------------------------------------------------------------------------


Time 11.72 secs.

********************************************************************************


********************************************************************************
MOTIF TTYYTCGGAAGCAGTTCGRCRMACGAACGCTCCGCAGGGYGCAACGCACR MEME-2	width =  50  sites =  29  llr = 1770  E-value = 4.8e-562
********************************************************************************
--------------------------------------------------------------------------------
	Motif TTYYTCGGAAGCAGTTCGRCRMACGAACGCTCCGCAGGGYGCAACGCACR MEME-2 Description
--------------------------------------------------------------------------------
Simplified        A  ::::3:::aa::a:::::3:36a::aa::::::::a::::::a9::1a:6
pos.-specific     C  ::34:a:::::a::::a::9:4:a:::a:a:9a:a::::4:a::9:9:a:
probability       G  ::::::aa::a::a:::a7:7:::a:::a::::a::aaa:a::1:a:::4
matrix            T  aa767:::::::::aa:::1::::::::::a1:::::::6::::1:::::

         bits    2.5 **      **  * **      *  **   *    *      *    *  
                 2.2 **      **  * **      *  **   *    *      *    *  
                 2.0 **      **  * **      *  **   *    *      *    *  
                 1.7 **    ************    ********* * ***** **** * ** 
Relative         1.5 **   *************    ********* ******* **** * ** 
Entropy          1.2 *** ************** *  ****************************
(88.1 bits)      1.0 **************************************************
                 0.7 **************************************************
                 0.5 **************************************************
                 0.2 **************************************************
                 0.0 --------------------------------------------------

Multilevel           TTTTTCGGAAGCAGTTCGGCGAACGAACGCTCCGCAGGGTGCAACGCACA
consensus              CCA             A AC                 C         G
sequence                                                               
                                                                       
--------------------------------------------------------------------------------

--------------------------------------------------------------------------------
	Motif TTYYTCGGAAGCAGTTCGRCRMACGAACGCTCCGCAGGGYGCAACGCACR MEME-2 sites sorted by position p-value
--------------------------------------------------------------------------------
Sequence name            Strand  Start   P-value                                   Site                     
-------------            ------  ----- ---------            --------------------------------------------------
RND2_GCA_000203955           +     58  2.31e-30 TCGCCGTTCT TTTTTCGGAAGCAGTTCGGCAAACGAACGCTCCGCAGGGTGCAACGCACA CCCGCAACAC
RND2_GCA_000019505           +     57  2.31e-30 CTCGCCGTTC TTTTTCGGAAGCAGTTCGGCAAACGAACGCTCCGCAGGGTGCAACGCACA CCCGCAACAC
RND2_GCA_000014085           +     58  2.31e-30 TCGCCGTTCT TTTTTCGGAAGCAGTTCGGCAAACGAACGCTCCGCAGGGTGCAACGCACA CCCGCAACAC
RND2_GCA_000981305           +     57  5.62e-30 CTCGCCGTTC TTTTTCGGAAGCAGTTCGGCGCACGAACGCTCCGCAGGGTGCAACGCACA CCCGCAACAC
RND2_GCA_000877315           +     57  5.62e-30 CTCGCCGTTC TTTTTCGGAAGCAGTTCGGCGCACGAACGCTCCGCAGGGTGCAACGCACA CCCGCAACAC
RND2_GCA_000757365           +     57  5.62e-30 CTCGCCGTTC TTTTTCGGAAGCAGTTCGGCGCACGAACGCTCCGCAGGGTGCAACGCACA CCCGCAACAC
RND2_GCA_000755805           +     57  5.62e-30 CTCGCCGTTC TTTTTCGGAAGCAGTTCGGCGCACGAACGCTCCGCAGGGTGCAACGCACA CCCGCAACAC
RND2_GCA_000333155           +     57  5.62e-30 CTCGCCGTTC TTTTTCGGAAGCAGTTCGGCGCACGAACGCTCCGCAGGGTGCAACGCACA CCCGCAACAC
RND2_GCA_000333135           +     57  5.62e-30 CTCGCCGTTC TTTTTCGGAAGCAGTTCGGCGCACGAACGCTCCGCAGGGTGCAACGCACA CCCGCAACAC
RND2_GCA_000236215           +     57  5.62e-30 CTCGCCGTTC TTTTTCGGAAGCAGTTCGGCGCACGAACGCTCCGCAGGGTGCAACGCACA CCCGCAACAC
RND2_GCA_000009485           +     57  5.62e-30 CTCGCCGTTC TTTTTCGGAAGCAGTTCGGCGCACGAACGCTCCGCAGGGTGCAACGCACA CCCGCAACAC
RND2_GCA_001547525           +     57  1.28e-29 CTCGCCGTTC TTTTTCGGAAGCAGTTCGGCACACGAACGCTCCGCAGGGTGCAACGCACA CCCGCAACAC
RND2_GCA_001527785           +     57  1.28e-29 CTCGCCGTTC TTTTTCGGAAGCAGTTCGGCACACGAACGCTCCGCAGGGTGCAACGCACA CCCGCAACAC
RND2_GCA_001524815           +     57  1.28e-29 CTCGCCGTTC TTTTTCGGAAGCAGTTCGGCACACGAACGCTCCGCAGGGTGCAACGCACA CCCGCAACAC
RND2_GCA_001029145           +     59  1.03e-27 TCACGGTTTT TTCCTCGGAAGCAGTTCGACGAACGAACGCTCCGCAGGGCGCAACGCACG CCCGAAATAC
RND2_GCA_000987055           +     59  1.03e-27 TCACGGTTTT TTCCTCGGAAGCAGTTCGACGAACGAACGCTCCGCAGGGCGCAACGCACG CCCGAAATAC
RND2_GCA_001718535           +     60  1.70e-27 CGCCGTTCCT TTTTACGGAAGCAGTTCGGCAAACGAACGCTCCGCAGGGTGCACCGCACA CCCGAAGCAC
RND2_GCA_000504665           +    133  1.86e-27 CTCGCCGTTC TTTTTCGGAAGCAGTTCGGTGCACGAACGCTTCGCAGGGTGCAACGCACA CCCGTAACAC
RND2_GCA_000012945           +     62  1.86e-27 TGGTTCTTTT TTCCACGGAAGCAGTTCGACGAACGAACGCTCCGCAGGGCGCAACGCACG CCCGAAATAC
RND2_GCA_000756845           +     44  3.41e-27 CTCGCCGTTC TTTATCGGAAGCAGTTCGGCACACGAACGCTTCGCAGGGTGCAACGCACA CCCGCAACAC
RND2_GCA_001411495           +     59  4.63e-27 ATGACGCTTT TTCCACGGAAGCAGTTCGACGAACGAACGCTCCGCAGGGCGCAACGAACG CCCGACATAC
RND2_GCA_001043615           +     61  4.63e-27 ATGACGCTTT TTCCACGGAAGCAGTTCGACGAACGAACGCTCCGCAGGGCGCAACGAACG CCCGACATAC
RND2_GCA_001038835           +     61  4.63e-27 ATGACGCTTT TTCCACGGAAGCAGTTCGACGAACGAACGCTCCGCAGGGCGCAACGAACG CCCGACATAC
RND2_GCA_000987075           +     59  4.63e-27 TCACGGTTTT TTCCTCGGAAGCAGTTCGATGAACGAACGCTCCGCAGGGCGCAACGCACG CCCGAAATAC
RND2_GCA_000473485           +     59  4.63e-27 ATGACGCTTT TTCCACGGAAGCAGTTCGACGAACGAACGCTCCGCAGGGCGCAACGAACG CCCGACATAC
RND2_GCA_000724975           +     60  1.11e-26 CATGGTTCTT TTCCACGGAAGCAGTTCGACGAACGAACGCTCCACAGGGCGCAACGCACG CCCGACATAC
RND2_GCA_001742165           +     62  1.18e-26 CCGTTCATTT TTTTACGGAAGCAGTTCGGCAAACGAACGCTCCGCAGGGCGCAGTGCACG CCCGACACAC
RND2_GCA_001039005           +     61  1.88e-26 GCCATTCTTT TTTCACGGAAGCAGTTCGGCAAACGAACGCTCCGCAGGGCGCAGTGCACG CCCGCCACAC
RND2_GCA_001718555           +     61  3.91e-26 GCGGTTCTTT TTCCGTGGAAGCAGTTCGACGAACGAACGCTCCGCAGGGCGCAACGCACG CCCGCCATAC
--------------------------------------------------------------------------------

--------------------------------------------------------------------------------
	Motif TTYYTCGGAAGCAGTTCGRCRMACGAACGCTCCGCAGGGYGCAACGCACR MEME-2 block diagrams
--------------------------------------------------------------------------------
SEQUENCE NAME            POSITION P-VALUE  MOTIF DIAGRAM
-------------            ----------------  -------------
RND2_GCA_000203955                2.3e-30  57_[+2]_118
RND2_GCA_000019505                2.3e-30  56_[+2]_118
RND2_GCA_000014085                2.3e-30  57_[+2]_118
RND2_GCA_000981305                5.6e-30  56_[+2]_118
RND2_GCA_000877315                5.6e-30  56_[+2]_118
RND2_GCA_000757365                5.6e-30  56_[+2]_118
RND2_GCA_000755805                5.6e-30  56_[+2]_118
RND2_GCA_000333155                5.6e-30  56_[+2]_118
RND2_GCA_000333135                5.6e-30  56_[+2]_118
RND2_GCA_000236215                5.6e-30  56_[+2]_118
RND2_GCA_000009485                5.6e-30  56_[+2]_118
RND2_GCA_001547525                1.3e-29  56_[+2]_118
RND2_GCA_001527785                1.3e-29  56_[+2]_118
RND2_GCA_001524815                1.3e-29  56_[+2]_118
RND2_GCA_001029145                  1e-27  58_[+2]_121
RND2_GCA_000987055                  1e-27  58_[+2]_121
RND2_GCA_001718535                1.7e-27  59_[+2]_120
RND2_GCA_000504665                1.9e-27  132_[+2]_118
RND2_GCA_000012945                1.9e-27  61_[+2]_121
RND2_GCA_000756845                3.4e-27  43_[+2]_118
RND2_GCA_001411495                4.6e-27  58_[+2]_121
RND2_GCA_001043615                4.6e-27  60_[+2]_121
RND2_GCA_001038835                4.6e-27  60_[+2]_121
RND2_GCA_000987075                4.6e-27  58_[+2]_121
RND2_GCA_000473485                4.6e-27  58_[+2]_121
RND2_GCA_000724975                1.1e-26  59_[+2]_121
RND2_GCA_001742165                1.2e-26  61_[+2]_121
RND2_GCA_001039005                1.9e-26  60_[+2]_121
RND2_GCA_001718555                3.9e-26  60_[+2]_120
--------------------------------------------------------------------------------

--------------------------------------------------------------------------------
	Motif TTYYTCGGAAGCAGTTCGRCRMACGAACGCTCCGCAGGGYGCAACGCACR MEME-2 in BLOCKS format
--------------------------------------------------------------------------------
BL   MOTIF TTYYTCGGAAGCAGTTCGRCRMACGAACGCTCCGCAGGGYGCAACGCACR width=50 seqs=29
RND2_GCA_000203955       (   58) TTTTTCGGAAGCAGTTCGGCAAACGAACGCTCCGCAGGGTGCAACGCACA  1 
RND2_GCA_000019505       (   57) TTTTTCGGAAGCAGTTCGGCAAACGAACGCTCCGCAGGGTGCAACGCACA  1 
RND2_GCA_000014085       (   58) TTTTTCGGAAGCAGTTCGGCAAACGAACGCTCCGCAGGGTGCAACGCACA  1 
RND2_GCA_000981305       (   57) TTTTTCGGAAGCAGTTCGGCGCACGAACGCTCCGCAGGGTGCAACGCACA  1 
RND2_GCA_000877315       (   57) TTTTTCGGAAGCAGTTCGGCGCACGAACGCTCCGCAGGGTGCAACGCACA  1 
RND2_GCA_000757365       (   57) TTTTTCGGAAGCAGTTCGGCGCACGAACGCTCCGCAGGGTGCAACGCACA  1 
RND2_GCA_000755805       (   57) TTTTTCGGAAGCAGTTCGGCGCACGAACGCTCCGCAGGGTGCAACGCACA  1 
RND2_GCA_000333155       (   57) TTTTTCGGAAGCAGTTCGGCGCACGAACGCTCCGCAGGGTGCAACGCACA  1 
RND2_GCA_000333135       (   57) TTTTTCGGAAGCAGTTCGGCGCACGAACGCTCCGCAGGGTGCAACGCACA  1 
RND2_GCA_000236215       (   57) TTTTTCGGAAGCAGTTCGGCGCACGAACGCTCCGCAGGGTGCAACGCACA  1 
RND2_GCA_000009485       (   57) TTTTTCGGAAGCAGTTCGGCGCACGAACGCTCCGCAGGGTGCAACGCACA  1 
RND2_GCA_001547525       (   57) TTTTTCGGAAGCAGTTCGGCACACGAACGCTCCGCAGGGTGCAACGCACA  1 
RND2_GCA_001527785       (   57) TTTTTCGGAAGCAGTTCGGCACACGAACGCTCCGCAGGGTGCAACGCACA  1 
RND2_GCA_001524815       (   57) TTTTTCGGAAGCAGTTCGGCACACGAACGCTCCGCAGGGTGCAACGCACA  1 
RND2_GCA_001029145       (   59) TTCCTCGGAAGCAGTTCGACGAACGAACGCTCCGCAGGGCGCAACGCACG  1 
RND2_GCA_000987055       (   59) TTCCTCGGAAGCAGTTCGACGAACGAACGCTCCGCAGGGCGCAACGCACG  1 
RND2_GCA_001718535       (   60) TTTTACGGAAGCAGTTCGGCAAACGAACGCTCCGCAGGGTGCACCGCACA  1 
RND2_GCA_000504665       (  133) TTTTTCGGAAGCAGTTCGGTGCACGAACGCTTCGCAGGGTGCAACGCACA  1 
RND2_GCA_000012945       (   62) TTCCACGGAAGCAGTTCGACGAACGAACGCTCCGCAGGGCGCAACGCACG  1 
RND2_GCA_000756845       (   44) TTTATCGGAAGCAGTTCGGCACACGAACGCTTCGCAGGGTGCAACGCACA  1 
RND2_GCA_001411495       (   59) TTCCACGGAAGCAGTTCGACGAACGAACGCTCCGCAGGGCGCAACGAACG  1 
RND2_GCA_001043615       (   61) TTCCACGGAAGCAGTTCGACGAACGAACGCTCCGCAGGGCGCAACGAACG  1 
RND2_GCA_001038835       (   61) TTCCACGGAAGCAGTTCGACGAACGAACGCTCCGCAGGGCGCAACGAACG  1 
RND2_GCA_000987075       (   59) TTCCTCGGAAGCAGTTCGATGAACGAACGCTCCGCAGGGCGCAACGCACG  1 
RND2_GCA_000473485       (   59) TTCCACGGAAGCAGTTCGACGAACGAACGCTCCGCAGGGCGCAACGAACG  1 
RND2_GCA_000724975       (   60) TTCCACGGAAGCAGTTCGACGAACGAACGCTCCACAGGGCGCAACGCACG  1 
RND2_GCA_001742165       (   62) TTTTACGGAAGCAGTTCGGCAAACGAACGCTCCGCAGGGCGCAGTGCACG  1 
RND2_GCA_001039005       (   61) TTTCACGGAAGCAGTTCGGCAAACGAACGCTCCGCAGGGCGCAGTGCACG  1 
RND2_GCA_001718555       (   61) TTCCGTGGAAGCAGTTCGACGAACGAACGCTCCGCAGGGCGCAACGCACG  1 
//

--------------------------------------------------------------------------------

--------------------------------------------------------------------------------
	Motif TTYYTCGGAAGCAGTTCGRCRMACGAACGCTCCGCAGGGYGCAACGCACR MEME-2 position-specific scoring matrix
--------------------------------------------------------------------------------
log-odds matrix: alength= 4 w= 50 n= 6223 bayes= 8.38185 E= 4.8e-562 
 -1150  -1150  -1150    246 
 -1150  -1150  -1150    246 
 -1150     12  -1150    185 
  -240     25  -1150    169 
    77  -1150   -320    185 
 -1150    160  -1150   -240 
 -1150  -1150    165  -1150 
 -1150  -1150    165  -1150 
   246  -1150  -1150  -1150 
   246  -1150  -1150  -1150 
 -1150  -1150    165  -1150 
 -1150    165  -1150  -1150 
   246  -1150  -1150  -1150 
 -1150  -1150    165  -1150 
 -1150  -1150  -1150    246 
 -1150  -1150  -1150    246 
 -1150    165  -1150  -1150 
 -1150  -1150    165  -1150 
    92  -1150    104  -1150 
 -1150    155  -1150   -140 
    92  -1150    104  -1150 
   160     49  -1150  -1150 
   246  -1150  -1150  -1150 
 -1150    165  -1150  -1150 
 -1150  -1150    165  -1150 
   246  -1150  -1150  -1150 
   246  -1150  -1150  -1150 
 -1150    165  -1150  -1150 
 -1150  -1150    165  -1150 
 -1150    165  -1150  -1150 
 -1150  -1150  -1150    246 
 -1150    155  -1150   -140 
 -1150    165  -1150  -1150 
  -240  -1150    160  -1150 
 -1150    165  -1150  -1150 
   246  -1150  -1150  -1150 
 -1150  -1150    165  -1150 
 -1150  -1150    165  -1150 
 -1150  -1150    165  -1150 
 -1150     38  -1150    169 
 -1150  -1150    165  -1150 
 -1150    165  -1150  -1150 
   246  -1150  -1150  -1150 
   230   -320   -220  -1150 
 -1150    155  -1150   -140 
 -1150  -1150    165  -1150 
   -40    144  -1150  -1150 
   246  -1150  -1150  -1150 
 -1150    165  -1150  -1150 
   169  -1150     38  -1150 
--------------------------------------------------------------------------------

--------------------------------------------------------------------------------
	Motif TTYYTCGGAAGCAGTTCGRCRMACGAACGCTCCGCAGGGYGCAACGCACR MEME-2 position-specific probability matrix
--------------------------------------------------------------------------------
letter-probability matrix: alength= 4 w= 50 nsites= 29 E= 4.8e-562 
 0.000000  0.000000  0.000000  1.000000 
 0.000000  0.000000  0.000000  1.000000 
 0.000000  0.344828  0.000000  0.655172 
 0.034483  0.379310  0.000000  0.586207 
 0.310345  0.000000  0.034483  0.655172 
 0.000000  0.965517  0.000000  0.034483 
 0.000000  0.000000  1.000000  0.000000 
 0.000000  0.000000  1.000000  0.000000 
 1.000000  0.000000  0.000000  0.000000 
 1.000000  0.000000  0.000000  0.000000 
 0.000000  0.000000  1.000000  0.000000 
 0.000000  1.000000  0.000000  0.000000 
 1.000000  0.000000  0.000000  0.000000 
 0.000000  0.000000  1.000000  0.000000 
 0.000000  0.000000  0.000000  1.000000 
 0.000000  0.000000  0.000000  1.000000 
 0.000000  1.000000  0.000000  0.000000 
 0.000000  0.000000  1.000000  0.000000 
 0.344828  0.000000  0.655172  0.000000 
 0.000000  0.931034  0.000000  0.068966 
 0.344828  0.000000  0.655172  0.000000 
 0.551724  0.448276  0.000000  0.000000 
 1.000000  0.000000  0.000000  0.000000 
 0.000000  1.000000  0.000000  0.000000 
 0.000000  0.000000  1.000000  0.000000 
 1.000000  0.000000  0.000000  0.000000 
 1.000000  0.000000  0.000000  0.000000 
 0.000000  1.000000  0.000000  0.000000 
 0.000000  0.000000  1.000000  0.000000 
 0.000000  1.000000  0.000000  0.000000 
 0.000000  0.000000  0.000000  1.000000 
 0.000000  0.931034  0.000000  0.068966 
 0.000000  1.000000  0.000000  0.000000 
 0.034483  0.000000  0.965517  0.000000 
 0.000000  1.000000  0.000000  0.000000 
 1.000000  0.000000  0.000000  0.000000 
 0.000000  0.000000  1.000000  0.000000 
 0.000000  0.000000  1.000000  0.000000 
 0.000000  0.000000  1.000000  0.000000 
 0.000000  0.413793  0.000000  0.586207 
 0.000000  0.000000  1.000000  0.000000 
 0.000000  1.000000  0.000000  0.000000 
 1.000000  0.000000  0.000000  0.000000 
 0.896552  0.034483  0.068966  0.000000 
 0.000000  0.931034  0.000000  0.068966 
 0.000000  0.000000  1.000000  0.000000 
 0.137931  0.862069  0.000000  0.000000 
 1.000000  0.000000  0.000000  0.000000 
 0.000000  1.000000  0.000000  0.000000 
 0.586207  0.000000  0.413793  0.000000 
--------------------------------------------------------------------------------

--------------------------------------------------------------------------------
	Motif TTYYTCGGAAGCAGTTCGRCRMACGAACGCTCCGCAGGGYGCAACGCACR MEME-2 regular expression
--------------------------------------------------------------------------------
TT[TC][TC][TA]CGGAAGCAGTTCG[GA]C[GA][AC]ACGAACGCTCCGCAGGG[TC]GCAACGCAC[AG]
--------------------------------------------------------------------------------


Time 21.96 secs.

********************************************************************************


********************************************************************************
MOTIF CCCGMAAYACGCGWCCGCATCCGCGGYRRRCMGGAAGCKRCAGSWYYSCS MEME-3	width =  50  sites =  28  llr = 1398  E-value = 1.2e-403
********************************************************************************
--------------------------------------------------------------------------------
	Motif CCCGMAAYACGCGWCCGCATCCGCGGYRRRCMGGAAGCKRCAGSWYYSCS MEME-3 Description
--------------------------------------------------------------------------------
Simplified        A  ::::47a:a:::14::::a::::::::44615::a81::4:a1:4:::::
pos.-specific     C  aaa:63:6:a:a:1aa:a::aa:a::6:::93:::2:9::a::4:654a6
probability       G  :::a::::::a:9:::a:::::a:aa:663:1a9::9:46::96:::6:4
matrix            T  :::::::4:::::6:::::a::::::4::::::::::16:::::645:::

         bits    2.5       * *                         *      *        
                 2.2       * *         **              *      *        
                 2.0       * *         **              *      *        
                 1.7 ****  * ** *  ******   **       * *     **      * 
Relative         1.5 **** ** ****  ************      * **    **  *   * 
Entropy          1.2 **** ** ******************    * ******* *** *   * 
(72.1 bits)      1.0 **** ************************** ******* *** *** * 
                 0.7 **************************************************
                 0.5 **************************************************
                 0.2 **************************************************
                 0.0 --------------------------------------------------

Multilevel           CCCGCAACACGCGTCCGCATCCGCGGCGGACAGGAAGCTGCAGGTCCGCC
consensus                AC T     A            TAAG C      GA   CATTC G
sequence                                                               
                                                                       
--------------------------------------------------------------------------------

--------------------------------------------------------------------------------
	Motif CCCGMAAYACGCGWCCGCATCCGCGGYRRRCMGGAAGCKRCAGSWYYSCS MEME-3 sites sorted by position p-value
--------------------------------------------------------------------------------
Sequence name            Strand  Start   P-value                                   Site                     
-------------            ------  ----- ---------            --------------------------------------------------
RND2_GCA_001527785           +    107  2.19e-26 GCAACGCACA CCCGCAACACGCGTCCGCATCCGCGGCGGACAGGAAGCTGCAGGTCCGCC GCGCGTCAGG
RND2_GCA_001524815           +    107  2.19e-26 GCAACGCACA CCCGCAACACGCGTCCGCATCCGCGGCGGACAGGAAGCTGCAGGTCCGCC GCGCGTCAGG
RND2_GCA_001547525           +    107  3.18e-25 GCAACGCACA CCCGCAACACGCGTCCGCATCCGCGGCGGGCAGGAAGCTGCAGGTCCGCC GCGCGTCAGG
RND2_GCA_000756845           +     94  9.54e-25 GCAACGCACA CCCGCAACACGCGTCCGCATCCGCGGTGAACAGGAAGCTGCAAGTCCGCC GCGCGTCAGG
RND2_GCA_000981305           +    107  2.17e-24 GCAACGCACA CCCGCAACACGCGTCCGCATCCGCGGTGGGCCGGAAGCTGCAGGTCCGCC GCGTGTCAGG
RND2_GCA_000877315           +    107  2.17e-24 GCAACGCACA CCCGCAACACGCGTCCGCATCCGCGGTGGGCCGGAAGCTGCAGGTCCGCC GCGTGTCAGG
RND2_GCA_000757365           +    107  2.17e-24 GCAACGCACA CCCGCAACACGCGTCCGCATCCGCGGTGGGCCGGAAGCTGCAGGTCCGCC GCGTGTCAGG
RND2_GCA_000755805           +    107  2.17e-24 GCAACGCACA CCCGCAACACGCGTCCGCATCCGCGGTGGGCCGGAAGCTGCAGGTCCGCC GCGTGTCAGG
RND2_GCA_000333155           +    107  2.17e-24 GCAACGCACA CCCGCAACACGCGTCCGCATCCGCGGTGGGCCGGAAGCTGCAGGTCCGCC GCGTGTCAGG
RND2_GCA_000333135           +    107  2.17e-24 GCAACGCACA CCCGCAACACGCGTCCGCATCCGCGGTGGGCCGGAAGCTGCAGGTCCGCC GCGTGTCAGG
RND2_GCA_000236215           +    107  2.17e-24 GCAACGCACA CCCGCAACACGCGTCCGCATCCGCGGTGGGCCGGAAGCTGCAGGTCCGCC GCGTGTCAGG
RND2_GCA_000009485           +    107  2.17e-24 GCAACGCACA CCCGCAACACGCGTCCGCATCCGCGGTGGGCCGGAAGCTGCAGGTCCGCC GCGTGTCAGG
RND2_GCA_001029145           +    109  7.25e-24 GCAACGCACG CCCGAAATACGCGACCGCATCCGCGGCAAACGGGAAGCGACAGCATTCCG GCCGCGCGTG
RND2_GCA_000987055           +    109  7.25e-24 GCAACGCACG CCCGAAATACGCGACCGCATCCGCGGCAAACGGGAAGCGACAGCATTCCG GCCGCGCGTG
RND2_GCA_000203955           +    108  2.31e-23 GCAACGCACA CCCGCAACACGCGTCCGCATCCGCGGCGGACAGGACATTGCAGGTCTGCC GCGCGTCAGG
RND2_GCA_000014085           +    108  2.31e-23 GCAACGCACA CCCGCAACACGCGTCCGCATCCGCGGCGGACAGGACATTGCAGGTCTGCC GCGCGTCAGG
RND2_GCA_001043615           +    111  3.39e-23 GCAACGAACG CCCGACATACGCAACCGCATCCGCGGCAAACAGGAAGCGACAGCATTCCG GCCGCGCGTG
RND2_GCA_001038835           +    111  3.39e-23 GCAACGAACG CCCGACATACGCAACCGCATCCGCGGCAAACAGGAAGCGACAGCATTCCG GCCGCGCGTG
RND2_GCA_001411495           +    109  3.72e-23 GCAACGAACG CCCGACATACGCGACCGCATCCGCGGCAAACAGGACGCGACAGCATTCCG GCCGCGCGTG
RND2_GCA_000473485           +    109  3.72e-23 GCAACGAACG CCCGACATACGCGACCGCATCCGCGGCAAACAGGACGCGACAGCATTCCG GCCGCGCGTG
RND2_GCA_000019505           +    107  4.08e-23 GCAACGCACA CCCGCAACACGCGTCCGCATCCGCGGCGGACAGGACATTGCAGGTCCGCC GCGCGTCAGG
RND2_GCA_000504665           +    183  2.34e-22 GCAACGCACA CCCGTAACACACGTCCGCATCCGCGGTGGACAGGAAGCTGCAAGTCCGCC GCGCGTCAGG
RND2_GCA_001718555           +    111  3.39e-22 GCAACGCACG CCCGCCATACGCGACCGCATCCGCGGCAAACGGTAAGCGACAGCATTCCG GCCGCGCGTG
RND2_GCA_000012945           +    112  5.16e-22 GCAACGCACG CCCGAAATACGCGACCGCAGCTGCGGCAAACAGGAAGCGACAGCATTCCG GCCGCGCGTG
RND2_GCA_000987075           +    109  1.54e-21 GCAACGCACG CCCGAAATACGCGACCGCATCCACGGCAAACGGGAGGCGACAGCATTCCG GCCGCGCGTG
RND2_GCA_000724975           +    110  2.07e-21 GCAACGCACG CCCGACATACGCGACCGCATGCGCGGCAATCCGGAAGCGACAGCATTCCG GCCGCGCGTG
RND2_GCA_001742165           +    112  7.40e-21 GCAGTGCACG CCCGACACACGCGCCCGCATCCGCGGCGGAAAGCAAGCGTCAGCATTCCG CCCGCGCACG
RND2_GCA_001039005           +    111  1.31e-20 GCAGTGCACG CCCGCCACACGCGCCCGCCTCCGCGACGGAAAGGAAGCGACAGCATTCCG ACTTCGCGTG
--------------------------------------------------------------------------------

--------------------------------------------------------------------------------
	Motif CCCGMAAYACGCGWCCGCATCCGCGGYRRRCMGGAAGCKRCAGSWYYSCS MEME-3 block diagrams
--------------------------------------------------------------------------------
SEQUENCE NAME            POSITION P-VALUE  MOTIF DIAGRAM
-------------            ----------------  -------------
RND2_GCA_001527785                2.2e-26  106_[+3]_68
RND2_GCA_001524815                2.2e-26  106_[+3]_68
RND2_GCA_001547525                3.2e-25  106_[+3]_68
RND2_GCA_000756845                9.5e-25  93_[+3]_68
RND2_GCA_000981305                2.2e-24  106_[+3]_68
RND2_GCA_000877315                2.2e-24  106_[+3]_68
RND2_GCA_000757365                2.2e-24  106_[+3]_68
RND2_GCA_000755805                2.2e-24  106_[+3]_68
RND2_GCA_000333155                2.2e-24  106_[+3]_68
RND2_GCA_000333135                2.2e-24  106_[+3]_68
RND2_GCA_000236215                2.2e-24  106_[+3]_68
RND2_GCA_000009485                2.2e-24  106_[+3]_68
RND2_GCA_001029145                7.3e-24  108_[+3]_71
RND2_GCA_000987055                7.3e-24  108_[+3]_71
RND2_GCA_000203955                2.3e-23  107_[+3]_68
RND2_GCA_000014085                2.3e-23  107_[+3]_68
RND2_GCA_001043615                3.4e-23  110_[+3]_71
RND2_GCA_001038835                3.4e-23  110_[+3]_71
RND2_GCA_001411495                3.7e-23  108_[+3]_71
RND2_GCA_000473485                3.7e-23  108_[+3]_71
RND2_GCA_000019505                4.1e-23  106_[+3]_68
RND2_GCA_000504665                2.3e-22  182_[+3]_68
RND2_GCA_001718555                3.4e-22  110_[+3]_70
RND2_GCA_000012945                5.2e-22  111_[+3]_71
RND2_GCA_000987075                1.5e-21  108_[+3]_71
RND2_GCA_000724975                2.1e-21  109_[+3]_71
RND2_GCA_001742165                7.4e-21  111_[+3]_71
RND2_GCA_001039005                1.3e-20  110_[+3]_71
--------------------------------------------------------------------------------

--------------------------------------------------------------------------------
	Motif CCCGMAAYACGCGWCCGCATCCGCGGYRRRCMGGAAGCKRCAGSWYYSCS MEME-3 in BLOCKS format
--------------------------------------------------------------------------------
BL   MOTIF CCCGMAAYACGCGWCCGCATCCGCGGYRRRCMGGAAGCKRCAGSWYYSCS width=50 seqs=28
RND2_GCA_001527785       (  107) CCCGCAACACGCGTCCGCATCCGCGGCGGACAGGAAGCTGCAGGTCCGCC  1 
RND2_GCA_001524815       (  107) CCCGCAACACGCGTCCGCATCCGCGGCGGACAGGAAGCTGCAGGTCCGCC  1 
RND2_GCA_001547525       (  107) CCCGCAACACGCGTCCGCATCCGCGGCGGGCAGGAAGCTGCAGGTCCGCC  1 
RND2_GCA_000756845       (   94) CCCGCAACACGCGTCCGCATCCGCGGTGAACAGGAAGCTGCAAGTCCGCC  1 
RND2_GCA_000981305       (  107) CCCGCAACACGCGTCCGCATCCGCGGTGGGCCGGAAGCTGCAGGTCCGCC  1 
RND2_GCA_000877315       (  107) CCCGCAACACGCGTCCGCATCCGCGGTGGGCCGGAAGCTGCAGGTCCGCC  1 
RND2_GCA_000757365       (  107) CCCGCAACACGCGTCCGCATCCGCGGTGGGCCGGAAGCTGCAGGTCCGCC  1 
RND2_GCA_000755805       (  107) CCCGCAACACGCGTCCGCATCCGCGGTGGGCCGGAAGCTGCAGGTCCGCC  1 
RND2_GCA_000333155       (  107) CCCGCAACACGCGTCCGCATCCGCGGTGGGCCGGAAGCTGCAGGTCCGCC  1 
RND2_GCA_000333135       (  107) CCCGCAACACGCGTCCGCATCCGCGGTGGGCCGGAAGCTGCAGGTCCGCC  1 
RND2_GCA_000236215       (  107) CCCGCAACACGCGTCCGCATCCGCGGTGGGCCGGAAGCTGCAGGTCCGCC  1 
RND2_GCA_000009485       (  107) CCCGCAACACGCGTCCGCATCCGCGGTGGGCCGGAAGCTGCAGGTCCGCC  1 
RND2_GCA_001029145       (  109) CCCGAAATACGCGACCGCATCCGCGGCAAACGGGAAGCGACAGCATTCCG  1 
RND2_GCA_000987055       (  109) CCCGAAATACGCGACCGCATCCGCGGCAAACGGGAAGCGACAGCATTCCG  1 
RND2_GCA_000203955       (  108) CCCGCAACACGCGTCCGCATCCGCGGCGGACAGGACATTGCAGGTCTGCC  1 
RND2_GCA_000014085       (  108) CCCGCAACACGCGTCCGCATCCGCGGCGGACAGGACATTGCAGGTCTGCC  1 
RND2_GCA_001043615       (  111) CCCGACATACGCAACCGCATCCGCGGCAAACAGGAAGCGACAGCATTCCG  1 
RND2_GCA_001038835       (  111) CCCGACATACGCAACCGCATCCGCGGCAAACAGGAAGCGACAGCATTCCG  1 
RND2_GCA_001411495       (  109) CCCGACATACGCGACCGCATCCGCGGCAAACAGGACGCGACAGCATTCCG  1 
RND2_GCA_000473485       (  109) CCCGACATACGCGACCGCATCCGCGGCAAACAGGACGCGACAGCATTCCG  1 
RND2_GCA_000019505       (  107) CCCGCAACACGCGTCCGCATCCGCGGCGGACAGGACATTGCAGGTCCGCC  1 
RND2_GCA_000504665       (  183) CCCGTAACACACGTCCGCATCCGCGGTGGACAGGAAGCTGCAAGTCCGCC  1 
RND2_GCA_001718555       (  111) CCCGCCATACGCGACCGCATCCGCGGCAAACGGTAAGCGACAGCATTCCG  1 
RND2_GCA_000012945       (  112) CCCGAAATACGCGACCGCAGCTGCGGCAAACAGGAAGCGACAGCATTCCG  1 
RND2_GCA_000987075       (  109) CCCGAAATACGCGACCGCATCCACGGCAAACGGGAGGCGACAGCATTCCG  1 
RND2_GCA_000724975       (  110) CCCGACATACGCGACCGCATGCGCGGCAATCCGGAAGCGACAGCATTCCG  1 
RND2_GCA_001742165       (  112) CCCGACACACGCGCCCGCATCCGCGGCGGAAAGCAAGCGTCAGCATTCCG  1 
RND2_GCA_001039005       (  111) CCCGCCACACGCGCCCGCCTCCGCGACGGAAAGGAAGCGACAGCATTCCG  1 
//

--------------------------------------------------------------------------------

--------------------------------------------------------------------------------
	Motif CCCGMAAYACGCGWCCGCATCCGCGGYRRRCMGGAAGCKRCAGSWYYSCS MEME-3 position-specific scoring matrix
--------------------------------------------------------------------------------
log-odds matrix: alength= 4 w= 50 n= 6223 bayes= 7.63267 E= 1.2e-403 
 -1145    165  -1145  -1145 
 -1145    165  -1145  -1145 
 -1145    165  -1145  -1145 
 -1145  -1145    165  -1145 
    97     93  -1145   -234 
   197    -16  -1145  -1145 
   246  -1145  -1145  -1145 
 -1145    101  -1145     97 
   246  -1145  -1145  -1145 
 -1145    165  -1145  -1145 
  -234  -1145    160  -1145 
 -1145    165  -1145  -1145 
  -135  -1145    154  -1145 
    97   -215  -1145    165 
 -1145    165  -1145  -1145 
 -1145    165  -1145  -1145 
 -1145  -1145    165  -1145 
 -1145    165  -1145  -1145 
   241   -315  -1145  -1145 
 -1145  -1145   -315    241 
 -1145    160   -315  -1145 
 -1145    160  -1145   -234 
  -234  -1145    160  -1145 
 -1145    165  -1145  -1145 
 -1145  -1145    165  -1145 
  -234  -1145    160  -1145 
 -1145    101  -1145     97 
    97  -1145    101  -1145 
   111  -1145     93  -1145 
   182  -1145      1   -234 
  -135    154  -1145  -1145 
   156      1   -116  -1145 
 -1145  -1145    165  -1145 
 -1145   -315    154   -234 
   246  -1145  -1145  -1145 
   211    -83   -315  -1145 
   -76  -1145    149  -1145 
 -1145    149  -1145    -76 
 -1145  -1145     43    165 
   111  -1145     84   -234 
 -1145    165  -1145  -1145 
   246  -1145  -1145  -1145 
  -135  -1145    154  -1145 
 -1145     43     84  -1145 
   124  -1145  -1145    165 
 -1145     84  -1145    124 
 -1145     65  -1145    146 
 -1145     43     84  -1145 
 -1145    165  -1145  -1145 
 -1145     84     43  -1145 
--------------------------------------------------------------------------------

--------------------------------------------------------------------------------
	Motif CCCGMAAYACGCGWCCGCATCCGCGGYRRRCMGGAAGCKRCAGSWYYSCS MEME-3 position-specific probability matrix
--------------------------------------------------------------------------------
letter-probability matrix: alength= 4 w= 50 nsites= 28 E= 1.2e-403 
 0.000000  1.000000  0.000000  0.000000 
 0.000000  1.000000  0.000000  0.000000 
 0.000000  1.000000  0.000000  0.000000 
 0.000000  0.000000  1.000000  0.000000 
 0.357143  0.607143  0.000000  0.035714 
 0.714286  0.285714  0.000000  0.000000 
 1.000000  0.000000  0.000000  0.000000 
 0.000000  0.642857  0.000000  0.357143 
 1.000000  0.000000  0.000000  0.000000 
 0.000000  1.000000  0.000000  0.000000 
 0.035714  0.000000  0.964286  0.000000 
 0.000000  1.000000  0.000000  0.000000 
 0.071429  0.000000  0.928571  0.000000 
 0.357143  0.071429  0.000000  0.571429 
 0.000000  1.000000  0.000000  0.000000 
 0.000000  1.000000  0.000000  0.000000 
 0.000000  0.000000  1.000000  0.000000 
 0.000000  1.000000  0.000000  0.000000 
 0.964286  0.035714  0.000000  0.000000 
 0.000000  0.000000  0.035714  0.964286 
 0.000000  0.964286  0.035714  0.000000 
 0.000000  0.964286  0.000000  0.035714 
 0.035714  0.000000  0.964286  0.000000 
 0.000000  1.000000  0.000000  0.000000 
 0.000000  0.000000  1.000000  0.000000 
 0.035714  0.000000  0.964286  0.000000 
 0.000000  0.642857  0.000000  0.357143 
 0.357143  0.000000  0.642857  0.000000 
 0.392857  0.000000  0.607143  0.000000 
 0.642857  0.000000  0.321429  0.035714 
 0.071429  0.928571  0.000000  0.000000 
 0.535714  0.321429  0.142857  0.000000 
 0.000000  0.000000  1.000000  0.000000 
 0.000000  0.035714  0.928571  0.035714 
 1.000000  0.000000  0.000000  0.000000 
 0.785714  0.178571  0.035714  0.000000 
 0.107143  0.000000  0.892857  0.000000 
 0.000000  0.892857  0.000000  0.107143 
 0.000000  0.000000  0.428571  0.571429 
 0.392857  0.000000  0.571429  0.035714 
 0.000000  1.000000  0.000000  0.000000 
 1.000000  0.000000  0.000000  0.000000 
 0.071429  0.000000  0.928571  0.000000 
 0.000000  0.428571  0.571429  0.000000 
 0.428571  0.000000  0.000000  0.571429 
 0.000000  0.571429  0.000000  0.428571 
 0.000000  0.500000  0.000000  0.500000 
 0.000000  0.428571  0.571429  0.000000 
 0.000000  1.000000  0.000000  0.000000 
 0.000000  0.571429  0.428571  0.000000 
--------------------------------------------------------------------------------

--------------------------------------------------------------------------------
	Motif CCCGMAAYACGCGWCCGCATCCGCGGYRRRCMGGAAGCKRCAGSWYYSCS MEME-3 regular expression
--------------------------------------------------------------------------------
CCCG[CA][AC]A[CT]ACGCG[TA]CCGCATCCGCGG[CT][GA][GA][AG]C[AC]GGAAGC[TG][GA]CAG[GC][TA][CT][CT][GC]C[CG]
--------------------------------------------------------------------------------


Time 29.96 secs.

********************************************************************************


********************************************************************************
SUMMARY OF MOTIFS
********************************************************************************

--------------------------------------------------------------------------------
	Combined block diagrams: non-overlapping sites with p-value < 0.0001
--------------------------------------------------------------------------------
SEQUENCE NAME            COMBINED P-VALUE  MOTIF DIAGRAM
-------------            ----------------  -------------
RND2_GCA_000009485               9.42e-73  56_[+2(5.62e-30)]_[+3(2.17e-24)]_18_\
    [+1(1.15e-31)]
RND2_GCA_000012945               1.47e-67  61_[+2(1.86e-27)]_[+3(5.16e-22)]_21_\
    [+1(2.31e-31)]
RND2_GCA_000014085               1.96e-71  57_[+2(2.31e-30)]_[+3(2.31e-23)]_18_\
    [+1(5.61e-31)]
RND2_GCA_000019505               7.09e-72  56_[+2(2.31e-30)]_[+3(4.08e-23)]_18_\
    [+1(1.15e-31)]
RND2_GCA_000203955               1.96e-71  57_[+2(2.31e-30)]_[+3(2.31e-23)]_18_\
    [+1(5.61e-31)]
RND2_GCA_000236215               9.42e-73  56_[+2(5.62e-30)]_[+3(2.17e-24)]_18_\
    [+1(1.15e-31)]
RND2_GCA_000333135               9.42e-73  56_[+2(5.62e-30)]_[+3(2.17e-24)]_18_\
    [+1(1.15e-31)]
RND2_GCA_000333155               9.42e-73  56_[+2(5.62e-30)]_[+3(2.17e-24)]_18_\
    [+1(1.15e-31)]
RND2_GCA_000473485               2.62e-67  58_[+2(4.63e-27)]_[+3(3.72e-23)]_21_\
    [+1(2.43e-30)]
RND2_GCA_000504665               8.66e-68  54_[+2(4.50e-05)]_28_[+2(1.86e-27)]_\
    [+3(2.34e-22)]_18_[+1(1.15e-31)]
RND2_GCA_000724975               3.27e-66  59_[+2(1.11e-26)]_[+3(2.07e-21)]_21_\
    [+1(2.31e-31)]
RND2_GCA_000755805               9.42e-73  56_[+2(5.62e-30)]_[+3(2.17e-24)]_18_\
    [+1(1.15e-31)]
RND2_GCA_000756845               1.99e-69  43_[+2(3.41e-27)]_[+3(9.54e-25)]_18_\
    [+1(1.27e-30)]
RND2_GCA_000757365               9.42e-73  56_[+2(5.62e-30)]_[+3(2.17e-24)]_18_\
    [+1(1.15e-31)]
RND2_GCA_000877315               9.42e-73  56_[+2(5.62e-30)]_[+3(2.17e-24)]_18_\
    [+1(1.15e-31)]
RND2_GCA_000981305               9.42e-73  56_[+2(5.62e-30)]_[+3(2.17e-24)]_18_\
    [+1(1.15e-31)]
RND2_GCA_000987055               1.16e-69  58_[+2(1.03e-27)]_[+3(7.25e-24)]_21_\
    [+1(2.31e-31)]
RND2_GCA_000987075               1.01e-66  58_[+2(4.63e-27)]_[+3(1.54e-21)]_21_\
    [+1(2.31e-31)]
RND2_GCA_001029145               9.58e-69  58_[+2(1.03e-27)]_[+3(7.25e-24)]_21_\
    [+1(1.96e-30)]
RND2_GCA_001038835               2.47e-67  60_[+2(4.63e-27)]_[+3(3.39e-23)]_21_\
    [+1(2.43e-30)]
RND2_GCA_001039005               1.41e-63  60_[+2(1.88e-26)]_[+3(1.31e-20)]_21_\
    [+1(9.83e-30)]
RND2_GCA_001043615               2.47e-67  60_[+2(4.63e-27)]_[+3(3.39e-23)]_21_\
    [+1(2.43e-30)]
RND2_GCA_001411495               2.62e-67  58_[+2(4.63e-27)]_[+3(3.72e-23)]_21_\
    [+1(2.43e-30)]
RND2_GCA_001524815               8.25e-74  56_[+2(1.28e-29)]_[+3(2.19e-26)]_18_\
    [+1(4.29e-31)]
RND2_GCA_001527785               8.25e-74  56_[+2(1.28e-29)]_[+3(2.19e-26)]_18_\
    [+1(4.29e-31)]
RND2_GCA_001531975               1.39e-01  250_[+1(2.02e-05)]
RND2_GCA_001532105               1.39e-01  250_[+1(2.02e-05)]
RND2_GCA_001532285               1.39e-01  250_[+1(2.02e-05)]
RND2_GCA_001533155               1.39e-01  250_[+1(2.02e-05)]
RND2_GCA_001547525               1.16e-72  56_[+2(1.28e-29)]_[+3(3.18e-25)]_18_\
    [+1(4.29e-31)]
RND2_GCA_001718535               3.10e-51  59_[+2(1.70e-27)]_[+3(3.67e-06)]_20_\
    [+1(1.33e-30)]
RND2_GCA_001718555               3.45e-45  60_[+2(3.91e-26)]_[+3(3.39e-22)]_20_\
    [+1(8.74e-10)]
RND2_GCA_001742165               1.27e-65  61_[+2(1.18e-26)]_[+3(7.40e-21)]_21_\
    [+1(2.31e-31)]
--------------------------------------------------------------------------------

********************************************************************************


********************************************************************************
Stopped because requested number of motifs (3) found.
********************************************************************************

CPU: eb-genetica-lab

********************************************************************************
