# Supplementary material for: Subfunctionalization influences the expansion of bacterial multidrug antibiotic resistance
Source: BMC Genomics. 2017 Oct 30;18:834. doi: 10.1186/s12864-017-4222-4 (PMC5663151; doi:10.1186/s12864-017-4222-4)
Supplement: Supplementary file 4 — Analysis of promoter regions. (ZIP 1251 kb) [file 12864_2017_4222_MOESM4_ESM.zip › Additional_File_3/Meme_rnd_4/meme.txt]

********************************************************************************
MEME - Motif discovery tool
********************************************************************************
MEME version 4.11.4 (Release date: Thu May 18 17:37:13 2017 -0700)

For further information on how to interpret these results or to get
a copy of the MEME software please access http://meme-suite.org .

This file may be used as input to the MAST algorithm for searching
sequence databases for matches to groups of motifs.  MAST is available
for interactive use and downloading at http://meme-suite.org .
********************************************************************************


********************************************************************************
REFERENCE
********************************************************************************
If you use this program in your research, please cite:

Timothy L. Bailey and Charles Elkan,
"Fitting a mixture model by expectation maximization to discover
motifs in biopolymers", Proceedings of the Second International
Conference on Intelligent Systems for Molecular Biology, pp. 28-36,
AAAI Press, Menlo Park, California, 1994.
********************************************************************************


********************************************************************************
TRAINING SET
********************************************************************************
DATAFILE= /home/eb/all_rnd4_upstream.fna
ALPHABET= ACGT
Sequence name            Weight Length  Sequence name            Weight Length  
-------------            ------ ------  -------------            ------ ------  
RND4_GCA_000009485       1.0000    300  RND4_GCA_000010545       1.0000    300  
RND4_GCA_000011545       1.0000    300  RND4_GCA_000011705       1.0000    300  
RND4_GCA_000012365       1.0000    300  RND4_GCA_000012785       1.0000    300  
RND4_GCA_000012945       1.0000    300  RND4_GCA_000013645       1.0000    300  
RND4_GCA_000014085       1.0000    300  RND4_GCA_000015465       1.0000    300  
RND4_GCA_000015625       1.0000    300  RND4_GCA_000016205       1.0000    300  
RND4_GCA_000018505       1.0000    252  RND4_GCA_000019505       1.0000    300  
RND4_GCA_000019925       1.0000    300  RND4_GCA_000020045       1.0000    300  
RND4_GCA_000020125       1.0000    300  RND4_GCA_000022645       1.0000    300  
RND4_GCA_000092885       1.0000    300  RND4_GCA_000148685       1.0000    300  
RND4_GCA_000152285       1.0000    300  RND4_GCA_000152385       1.0000    300  
RND4_GCA_000152405       1.0000    300  RND4_GCA_000152585       1.0000    281  
RND4_GCA_000153085       1.0000    300  RND4_GCA_000167635       1.0000    300  
RND4_GCA_000169875       1.0000    300  RND4_GCA_000172415       1.0000    300  
RND4_GCA_000173575       1.0000    300  RND4_GCA_000176935       1.0000    300  
RND4_GCA_000178415       1.0000    300  RND4_GCA_000181975       1.0000    300  
RND4_GCA_000182255       1.0000    300  RND4_GCA_000182275       1.0000    300  
RND4_GCA_000182295       1.0000    300  RND4_GCA_000194745       1.0000    300  
RND4_GCA_000198775       1.0000    300  RND4_GCA_000203915       1.0000    300  
RND4_GCA_000203955       1.0000    300  RND4_GCA_000236065       1.0000    300  
RND4_GCA_000236215       1.0000    300  RND4_GCA_000256585       1.0000    300  
RND4_GCA_000259735       1.0000    300  RND4_GCA_000260515       1.0000    300  
RND4_GCA_000262695       1.0000    300  RND4_GCA_000265115       1.0000    300  
RND4_GCA_000281995       1.0000    300  RND4_GCA_000292915       1.0000    300  
RND4_GCA_000297475       1.0000    300  RND4_GCA_000300095       1.0000    300  
RND4_GCA_000300395       1.0000    300  RND4_GCA_000333155       1.0000    300  
RND4_GCA_000341045       1.0000    300  RND4_GCA_000347975       1.0000    300  
RND4_GCA_000350505       1.0000    300  RND4_GCA_000365245       1.0000    300  
RND4_GCA_000372945       1.0000    300  RND4_GCA_000372985       1.0000    300  
RND4_GCA_000383275       1.0000    300  RND4_GCA_000385525       1.0000    300  
RND4_GCA_000402035       1.0000    300  RND4_GCA_000410895       1.0000    300  
RND4_GCA_000416445       1.0000    300  RND4_GCA_000421865       1.0000    300  
RND4_GCA_000439695       1.0000    300  RND4_GCA_000445385       1.0000    300  
RND4_GCA_000454625       1.0000    300  RND4_GCA_000472445       1.0000    300  
RND4_GCA_000472545       1.0000    300  RND4_GCA_000472825       1.0000    300  
RND4_GCA_000472845       1.0000    300  RND4_GCA_000473465       1.0000    300  
RND4_GCA_000473485       1.0000    300  RND4_GCA_000494855       1.0000    300  
RND4_GCA_000497165       1.0000    300  RND4_GCA_000504665       1.0000    300  
RND4_GCA_000511895       1.0000    300  RND4_GCA_000511915       1.0000    300  
RND4_GCA_000515195       1.0000    300  RND4_GCA_000519185       1.0000    300  
RND4_GCA_000519245       1.0000    300  RND4_GCA_000520895       1.0000    300  
RND4_GCA_000521645       1.0000    300  RND4_GCA_000522545       1.0000    300  
RND4_GCA_000567905       1.0000    300  RND4_GCA_000567925       1.0000    300  
RND4_GCA_000567945       1.0000    300  RND4_GCA_000583835       1.0000    300  
RND4_GCA_000648925       1.0000    300  RND4_GCA_000684975       1.0000    300  
RND4_GCA_000685015       1.0000    300  RND4_GCA_000685035       1.0000    300  
RND4_GCA_000685055       1.0000    300  RND4_GCA_000685075       1.0000    300  
RND4_GCA_000685095       1.0000    300  RND4_GCA_000687455       1.0000    300  
RND4_GCA_000698555       1.0000    300  RND4_GCA_000698575       1.0000    300  
RND4_GCA_000698595       1.0000    300  RND4_GCA_000706745       1.0000    300  
RND4_GCA_000724975       1.0000    300  RND4_GCA_000729995       1.0000    300  
RND4_GCA_000739735       1.0000    300  RND4_GCA_000739775       1.0000    300  
RND4_GCA_000739795       1.0000    300  RND4_GCA_000739815       1.0000    300  
RND4_GCA_000739835       1.0000    300  RND4_GCA_000743695       1.0000    300  
RND4_GCA_000745015       1.0000    300  RND4_GCA_000745665       1.0000    300  
RND4_GCA_000751215       1.0000    300  RND4_GCA_000755725       1.0000    300  
RND4_GCA_000755765       1.0000    300  RND4_GCA_000755785       1.0000    300  
RND4_GCA_000755805       1.0000    300  RND4_GCA_000755825       1.0000    300  
RND4_GCA_000755845       1.0000    300  RND4_GCA_000755865       1.0000    300  
RND4_GCA_000755885       1.0000    300  RND4_GCA_000755905       1.0000    300  
RND4_GCA_000755925       1.0000    300  RND4_GCA_000755945       1.0000    300  
RND4_GCA_000755965       1.0000    300  RND4_GCA_000755985       1.0000    300  
RND4_GCA_000756005       1.0000    300  RND4_GCA_000756025       1.0000    300  
RND4_GCA_000756045       1.0000    300  RND4_GCA_000756065       1.0000    300  
RND4_GCA_000756085       1.0000    300  RND4_GCA_000756105       1.0000    300  
RND4_GCA_000756125       1.0000    300  RND4_GCA_000756145       1.0000    300  
RND4_GCA_000756165       1.0000    300  RND4_GCA_000756185       1.0000    300  
RND4_GCA_000756845       1.0000    300  RND4_GCA_000756855       1.0000    300  
RND4_GCA_000756865       1.0000    300  RND4_GCA_000756925       1.0000    300  
RND4_GCA_000756965       1.0000    300  RND4_GCA_000757015       1.0000    300  
RND4_GCA_000757035       1.0000    300  RND4_GCA_000757055       1.0000    300  
RND4_GCA_000757075       1.0000    300  RND4_GCA_000757095       1.0000    300  
RND4_GCA_000757105       1.0000    300  RND4_GCA_000757145       1.0000    300  
RND4_GCA_000757175       1.0000    300  RND4_GCA_000757185       1.0000    300  
RND4_GCA_000757225       1.0000    300  RND4_GCA_000757245       1.0000    300  
RND4_GCA_000757255       1.0000    300  RND4_GCA_000757315       1.0000    300  
RND4_GCA_000757325       1.0000    300  RND4_GCA_000757365       1.0000    300  
RND4_GCA_000762285       1.0000    300  RND4_GCA_000763555       1.0000    300  
RND4_GCA_000764575       1.0000    300  RND4_GCA_000764595       1.0000    300  
RND4_GCA_000764955       1.0000    300  RND4_GCA_000765375       1.0000    300  
RND4_GCA_000770395       1.0000    300  RND4_GCA_000770415       1.0000    300  
RND4_GCA_000770435       1.0000    300  RND4_GCA_000770455       1.0000    300  
RND4_GCA_000770475       1.0000    300  RND4_GCA_000770495       1.0000    300  
RND4_GCA_000770515       1.0000    300  RND4_GCA_000770535       1.0000    300  
RND4_GCA_000770565       1.0000    300  RND4_GCA_000773055       1.0000    300  
RND4_GCA_000773305       1.0000    300  RND4_GCA_000773345       1.0000    300  
RND4_GCA_000774175       1.0000    300  RND4_GCA_000774185       1.0000    300  
RND4_GCA_000774195       1.0000    300  RND4_GCA_000774245       1.0000    300  
RND4_GCA_000774255       1.0000    300  RND4_GCA_000774265       1.0000    300  
RND4_GCA_000774275       1.0000    300  RND4_GCA_000774325       1.0000    300  
RND4_GCA_000774335       1.0000    300  RND4_GCA_000774345       1.0000    300  
RND4_GCA_000774385       1.0000    300  RND4_GCA_000774395       1.0000    300  
RND4_GCA_000774405       1.0000    300  RND4_GCA_000774415       1.0000    300  
RND4_GCA_000774465       1.0000    300  RND4_GCA_000774475       1.0000    300  
RND4_GCA_000774485       1.0000    300  RND4_GCA_000774495       1.0000    300  
RND4_GCA_000774545       1.0000    300  RND4_GCA_000774555       1.0000    300  
RND4_GCA_000774565       1.0000    300  RND4_GCA_000774575       1.0000    300  
RND4_GCA_000774625       1.0000    300  RND4_GCA_000774645       1.0000    300  
RND4_GCA_000774685       1.0000    300  RND4_GCA_000774695       1.0000    300  
RND4_GCA_000774705       1.0000    300  RND4_GCA_000774765       1.0000    300  
RND4_GCA_000774785       1.0000    300  RND4_GCA_000774805       1.0000    300  
RND4_GCA_000774815       1.0000    300  RND4_GCA_000774865       1.0000    300  
RND4_GCA_000774875       1.0000    300  RND4_GCA_000774885       1.0000    300  
RND4_GCA_000774945       1.0000    300  RND4_GCA_000774955       1.0000    300  
RND4_GCA_000774965       1.0000    300  RND4_GCA_000774975       1.0000    300  
RND4_GCA_000775025       1.0000    300  RND4_GCA_000775035       1.0000    300  
RND4_GCA_000775045       1.0000    300  RND4_GCA_000775165       1.0000    300  
RND4_GCA_000775655       1.0000    300  RND4_GCA_000785435       1.0000    300  
RND4_GCA_000807815       1.0000    300  RND4_GCA_000807825       1.0000    300  
RND4_GCA_000808035       1.0000    300  RND4_GCA_000818655       1.0000    300  
RND4_GCA_000828875       1.0000    300  RND4_GCA_000833595       1.0000    300  
RND4_GCA_000835205       1.0000    300  RND4_GCA_000877315       1.0000    300  
RND4_GCA_000877335       1.0000    300  RND4_GCA_000932075       1.0000    300  
RND4_GCA_000932085       1.0000    300  RND4_GCA_000932095       1.0000    300  
RND4_GCA_000932105       1.0000    300  RND4_GCA_000949135       1.0000    300  
RND4_GCA_000953095       1.0000    300  RND4_GCA_000954175       1.0000    300  
RND4_GCA_000959125       1.0000    300  RND4_GCA_000959145       1.0000    300  
RND4_GCA_000959165       1.0000    300  RND4_GCA_000959185       1.0000    300  
RND4_GCA_000959205       1.0000    300  RND4_GCA_000959225       1.0000    300  
RND4_GCA_000959245       1.0000    300  RND4_GCA_000959265       1.0000    300  
RND4_GCA_000959285       1.0000    300  RND4_GCA_000959305       1.0000    300  
RND4_GCA_000959325       1.0000    300  RND4_GCA_000959345       1.0000    300  
RND4_GCA_000959365       1.0000    300  RND4_GCA_000959405       1.0000    300  
RND4_GCA_000959425       1.0000    300  RND4_GCA_000959445       1.0000    300  
RND4_GCA_000959465       1.0000    300  RND4_GCA_000959485       1.0000    300  
RND4_GCA_000959505       1.0000    300  RND4_GCA_000959525       1.0000    300  
RND4_GCA_000959545       1.0000    300  RND4_GCA_000959585       1.0000    300  
RND4_GCA_000959605       1.0000    300  RND4_GCA_000959625       1.0000    300  
RND4_GCA_000959725       1.0000    300  RND4_GCA_000960995       1.0000    300  
RND4_GCA_000961515       1.0000    300  RND4_GCA_000970935       1.0000    300  
RND4_GCA_000974835       1.0000    300  RND4_GCA_000981305       1.0000    300  
RND4_GCA_000987055       1.0000    300  RND4_GCA_000987075       1.0000    300  
RND4_GCA_001028665       1.0000    300  RND4_GCA_001029145       1.0000    300  
RND4_GCA_001038745       1.0000    300  RND4_GCA_001038835       1.0000    300  
RND4_GCA_001043615       1.0000    300  RND4_GCA_001058025       1.0000    300  
RND4_GCA_001186165       1.0000    300  RND4_GCA_001191815       1.0000    300  
RND4_GCA_001192415       1.0000    300  RND4_GCA_001192815       1.0000    300  
RND4_GCA_001193035       1.0000    300  RND4_GCA_001193375       1.0000    300  
RND4_GCA_001193655       1.0000    300  RND4_GCA_001194765       1.0000    300  
RND4_GCA_001195465       1.0000    300  RND4_GCA_001196125       1.0000    300  
RND4_GCA_001196775       1.0000    300  RND4_GCA_001197355       1.0000    300  
RND4_GCA_001197775       1.0000    300  RND4_GCA_001197795       1.0000    300  
RND4_GCA_001197955       1.0000    300  RND4_GCA_001198755       1.0000    300  
RND4_GCA_001199695       1.0000    300  RND4_GCA_001199735       1.0000    300  
RND4_GCA_001199815       1.0000    300  RND4_GCA_001199855       1.0000    300  
RND4_GCA_001200615       1.0000    300  RND4_GCA_001200935       1.0000    300  
RND4_GCA_001202135       1.0000    300  RND4_GCA_001202415       1.0000    300  
RND4_GCA_001202895       1.0000    300  RND4_GCA_001203735       1.0000    300  
RND4_GCA_001204155       1.0000    300  RND4_GCA_001204275       1.0000    300  
RND4_GCA_001204455       1.0000    300  RND4_GCA_001204515       1.0000    300  
RND4_GCA_001205635       1.0000    300  RND4_GCA_001206455       1.0000    300  
RND4_GCA_001206495       1.0000    300  RND4_GCA_001207035       1.0000    300  
RND4_GCA_001207055       1.0000    300  RND4_GCA_001207675       1.0000    300  
RND4_GCA_001208265       1.0000    300  RND4_GCA_001208545       1.0000    300  
RND4_GCA_001209045       1.0000    300  RND4_GCA_001209325       1.0000    300  
RND4_GCA_001209405       1.0000    300  RND4_GCA_001209505       1.0000    300  
RND4_GCA_001210025       1.0000    300  RND4_GCA_001210645       1.0000    300  
RND4_GCA_001210965       1.0000    300  RND4_GCA_001211305       1.0000    300  
RND4_GCA_001211345       1.0000    300  RND4_GCA_001211405       1.0000    300  
RND4_GCA_001211505       1.0000    300  RND4_GCA_001211705       1.0000    300  
RND4_GCA_001211865       1.0000    300  RND4_GCA_001212025       1.0000    300  
RND4_GCA_001212065       1.0000    300  RND4_GCA_001212185       1.0000    300  
RND4_GCA_001212265       1.0000    300  RND4_GCA_001212325       1.0000    300  
RND4_GCA_001212405       1.0000    300  RND4_GCA_001212465       1.0000    300  
RND4_GCA_001212705       1.0000    300  RND4_GCA_001262275       1.0000    300  
RND4_GCA_001262355       1.0000    300  RND4_GCA_001267755       1.0000    300  
RND4_GCA_001277875       1.0000    300  RND4_GCA_001277895       1.0000    300  
RND4_GCA_001277975       1.0000    300  RND4_GCA_001278535       1.0000    300  
RND4_GCA_001279165       1.0000    300  RND4_GCA_001279185       1.0000    300  
RND4_GCA_001279265       1.0000    300  RND4_GCA_001279325       1.0000    300  
RND4_GCA_001293045       1.0000    300  RND4_GCA_001294705       1.0000    300  
RND4_GCA_001318245       1.0000    300  RND4_GCA_001319865       1.0000    300  
RND4_GCA_001319905       1.0000    300  RND4_GCA_001320065       1.0000    300  
RND4_GCA_001320105       1.0000    300  RND4_GCA_001320215       1.0000    300  
RND4_GCA_001320255       1.0000    300  RND4_GCA_001320285       1.0000    300  
RND4_GCA_001320325       1.0000    300  RND4_GCA_001320365       1.0000    300  
RND4_GCA_001320425       1.0000    300  RND4_GCA_001320465       1.0000    300  
RND4_GCA_001320505       1.0000    300  RND4_GCA_001320545       1.0000    300  
RND4_GCA_001320585       1.0000    300  RND4_GCA_001320645       1.0000    300  
RND4_GCA_001320685       1.0000    300  RND4_GCA_001320725       1.0000    300  
RND4_GCA_001320755       1.0000    300  RND4_GCA_001320795       1.0000    300  
RND4_GCA_001320825       1.0000    300  RND4_GCA_001320865       1.0000    300  
RND4_GCA_001320905       1.0000    300  RND4_GCA_001320945       1.0000    300  
RND4_GCA_001320985       1.0000    300  RND4_GCA_001321015       1.0000    300  
RND4_GCA_001321085       1.0000    300  RND4_GCA_001321125       1.0000    300  
RND4_GCA_001321165       1.0000    300  RND4_GCA_001321185       1.0000    300  
RND4_GCA_001321205       1.0000    300  RND4_GCA_001321225       1.0000    300  
RND4_GCA_001321245       1.0000    300  RND4_GCA_001321265       1.0000    300  
RND4_GCA_001321285       1.0000    300  RND4_GCA_001321305       1.0000    300  
RND4_GCA_001321345       1.0000    300  RND4_GCA_001321365       1.0000    300  
RND4_GCA_001321385       1.0000    300  RND4_GCA_001321405       1.0000    300  
RND4_GCA_001321425       1.0000    300  RND4_GCA_001321465       1.0000    300  
RND4_GCA_001321505       1.0000    300  RND4_GCA_001321525       1.0000    300  
RND4_GCA_001321565       1.0000    300  RND4_GCA_001321605       1.0000    300  
RND4_GCA_001321625       1.0000    300  RND4_GCA_001326895       1.0000    300  
RND4_GCA_001326915       1.0000    300  RND4_GCA_001326935       1.0000    300  
RND4_GCA_001326975       1.0000    300  RND4_GCA_001326995       1.0000    300  
RND4_GCA_001327035       1.0000    300  RND4_GCA_001327055       1.0000    300  
RND4_GCA_001327075       1.0000    300  RND4_GCA_001327095       1.0000    300  
RND4_GCA_001327115       1.0000    300  RND4_GCA_001327135       1.0000    300  
RND4_GCA_001327155       1.0000    300  RND4_GCA_001327195       1.0000    300  
RND4_GCA_001327235       1.0000    300  RND4_GCA_001327255       1.0000    300  
RND4_GCA_001327355       1.0000    300  RND4_GCA_001327375       1.0000    300  
RND4_GCA_001327395       1.0000    300  RND4_GCA_001327415       1.0000    300  
RND4_GCA_001327435       1.0000    300  RND4_GCA_001327455       1.0000    300  
RND4_GCA_001327475       1.0000    300  RND4_GCA_001327495       1.0000    300  
RND4_GCA_001327535       1.0000    300  RND4_GCA_001327555       1.0000    300  
RND4_GCA_001327575       1.0000    300  RND4_GCA_001411495       1.0000    300  
RND4_GCA_001411805       1.0000    300  RND4_GCA_001522375       1.0000    300  
RND4_GCA_001523065       1.0000    300  RND4_GCA_001523105       1.0000    300  
RND4_GCA_001523145       1.0000    300  RND4_GCA_001523165       1.0000    300  
RND4_GCA_001523185       1.0000    300  RND4_GCA_001524385       1.0000    300  
RND4_GCA_001524505       1.0000    300  RND4_GCA_001524705       1.0000    300  
RND4_GCA_001524815       1.0000    300  RND4_GCA_001525825       1.0000    300  
RND4_GCA_001526815       1.0000    300  RND4_GCA_001526825       1.0000    300  
RND4_GCA_001527265       1.0000    300  RND4_GCA_001527585       1.0000    300  
RND4_GCA_001527605       1.0000    300  RND4_GCA_001527825       1.0000    300  
RND4_GCA_001530605       1.0000    300  RND4_GCA_001530695       1.0000    300  
RND4_GCA_001531975       1.0000    300  RND4_GCA_001532065       1.0000    300  
RND4_GCA_001532085       1.0000    300  RND4_GCA_001532105       1.0000    300  
RND4_GCA_001532285       1.0000    300  RND4_GCA_001532925       1.0000    300  
RND4_GCA_001532995       1.0000    300  RND4_GCA_001533155       1.0000    300  
RND4_GCA_001533185       1.0000    300  RND4_GCA_001533465       1.0000    300  
RND4_GCA_001533495       1.0000    300  RND4_GCA_001533645       1.0000    300  
RND4_GCA_001534185       1.0000    300  RND4_GCA_001547525       1.0000    300  
RND4_GCA_001718315       1.0000    300  RND4_GCA_001718335       1.0000    300  
RND4_GCA_001718415       1.0000    300  RND4_GCA_001718535       1.0000    300  
RND4_GCA_001718555       1.0000    300  RND4_GCA_001718795       1.0000    300  
RND4_GCA_001742165       1.0000    300  
********************************************************************************

********************************************************************************
COMMAND LINE SUMMARY
********************************************************************************
This information can also be useful in the event you wish to report a
problem with the MEME software.

command: meme /home/eb/all_rnd4_upstream.fna -dna -oc . -nostatus -time 18000 -maxsize 60000 -mod anr -nmotifs 3 -minw 6 -maxw 50 -revcomp -maxsize 500000 

model:  mod=           anr    nmotifs=         3    evt=           inf
object function=  E-value of product of p-values
width:  minw=            6    maxw=           50
width:  wg=             11    ws=              1    endgaps=       yes
nsites: minsites=        2    maxsites=       50    wnsites=       0.8
theta:  spmap=         uni    spfuzz=        0.5
global: substring=     yes    branching=      no    wbranch=        no
em:     prior=   dirichlet    b=            0.01    maxiter=        50
        distance=    1e-05
data:   n=          137033    N=             457    shuffle=        -1
strands: + -
sample: seed=            0    ctfrac=         -1    maxwords=       -1
Letter frequencies in dataset:
A 0.225 C 0.275 G 0.275 T 0.225 
Background letter frequencies (from dataset with add-one prior applied):
A 0.225 C 0.275 G 0.275 T 0.225 
********************************************************************************


********************************************************************************
MOTIF CTTTTACATACATTCGTGAATGTATATACAATGCCAGCTTACGGCCGAAT MEME-1	width =  50  sites =  50  llr = 3327  E-value = 1.8e-1112
********************************************************************************
--------------------------------------------------------------------------------
	Motif CTTTTACATACATTCGTGAATGTATATACAATGCCAGCTTACGGCCGAAT MEME-1 Description
--------------------------------------------------------------------------------
Simplified        A  :::::a:a:a:a:::1::aa:::a:a:a:aa:2::a::::a::2:::aa:
pos.-specific     C  8:::::a:::a:::a:::::::::::::a::::aa:2a2::a::8a::::
probability       G  :::::::::::::::9:a:::a::::::::::8:::8:::::a8::a:::
matrix            T  2aaaa:::a:::aa::a:::a:a:a:a::::a::::::8a::::2::::a

         bits    2.2  ***** **  ***  * *** ****** ***   *    *       **
                 1.9  ************** ************ ***  ** * ****  *****
                 1.7  ************** **************** *** * ****  *****
                 1.5  ******************************* *** * ****  *****
Relative         1.3 ******************************** *** ******  *****
Entropy          1.1 **************************************************
(96.0 bits)      0.9 **************************************************
                 0.6 **************************************************
                 0.4 **************************************************
                 0.2 **************************************************
                 0.0 --------------------------------------------------

Multilevel           CTTTTACATACATTCGTGAATGTATATACAATGCCAGCTTACGGCCGAAT
consensus            T                               A   C C    AT     
sequence                                                               
                                                                       
--------------------------------------------------------------------------------

--------------------------------------------------------------------------------
	Motif CTTTTACATACATTCGTGAATGTATATACAATGCCAGCTTACGGCCGAAT MEME-1 sites sorted by position p-value
--------------------------------------------------------------------------------
Sequence name            Strand  Start   P-value                                   Site                     
-------------            ------  ----- ---------            --------------------------------------------------
RND4_GCA_001326995           +     32  1.84e-31 GCATGAAGGA CTTTTACATACATTCGTGAATGTATATACAATGCCAGCTTACGGCCGAAT GGCCTTCGAG
RND4_GCA_001321285           +     32  1.84e-31 GCATGAAGGA CTTTTACATACATTCGTGAATGTATATACAATGCCAGCTTACGGCCGAAT GGCCTTCGAG
RND4_GCA_001320645           +     32  1.84e-31 GCATGAAGGA CTTTTACATACATTCGTGAATGTATATACAATGCCAGCTTACGGCCGAAT GGCCTTCGAG
RND4_GCA_001320585           +     32  1.84e-31 GCATGAAGGA CTTTTACATACATTCGTGAATGTATATACAATGCCAGCTTACGGCCGAAT GGCCTTCGAG
RND4_GCA_001279165           +     32  1.84e-31 GCATGAAGGA CTTTTACATACATTCGTGAATGTATATACAATGCCAGCTTACGGCCGAAT GGCCTTCGAG
RND4_GCA_001212265           +     32  1.84e-31 GCATGAAGGA CTTTTACATACATTCGTGAATGTATATACAATGCCAGCTTACGGCCGAAT GGCCTTCGAG
RND4_GCA_001211505           +     32  1.84e-31 GCATGAAGGA CTTTTACATACATTCGTGAATGTATATACAATGCCAGCTTACGGCCGAAT GGCCTTCGAG
RND4_GCA_001211405           +     32  1.84e-31 GCATGAAGGA CTTTTACATACATTCGTGAATGTATATACAATGCCAGCTTACGGCCGAAT GGCCTTCGAG
RND4_GCA_001210965           +     32  1.84e-31 GCATGAAGGA CTTTTACATACATTCGTGAATGTATATACAATGCCAGCTTACGGCCGAAT GGCCTTCGAG
RND4_GCA_001207055           +     32  1.84e-31 GCATGAAGGA CTTTTACATACATTCGTGAATGTATATACAATGCCAGCTTACGGCCGAAT GGCCTTCGAG
RND4_GCA_001206495           +     32  1.84e-31 GCATGAAGGA CTTTTACATACATTCGTGAATGTATATACAATGCCAGCTTACGGCCGAAT GGCCTTCGAG
RND4_GCA_001204455           +     32  1.84e-31 GCATGAAGGA CTTTTACATACATTCGTGAATGTATATACAATGCCAGCTTACGGCCGAAT GGCCTTCGAG
RND4_GCA_001203735           +     32  1.84e-31 GCATGAAGGA CTTTTACATACATTCGTGAATGTATATACAATGCCAGCTTACGGCCGAAT GGCCTTCGAG
RND4_GCA_001192415           +     32  1.84e-31 GCATGAAGGA CTTTTACATACATTCGTGAATGTATATACAATGCCAGCTTACGGCCGAAT GGCCTTCGAG
RND4_GCA_000959365           +     33  1.84e-31 GCATAAAGGA CTTTTACATACATTCGTGAATGTATATACAATGCCAGCTTACGGCCGAAT GGCCTTCGAG
RND4_GCA_000959225           +     32  1.84e-31 GCATGAAGGA CTTTTACATACATTCGTGAATGTATATACAATGCCAGCTTACGGCCGAAT GGCCTTCGAG
RND4_GCA_000959145           +     32  1.84e-31 GCATGAAGGA CTTTTACATACATTCGTGAATGTATATACAATGCCAGCTTACGGCCGAAT GGCCTTCGAG
RND4_GCA_000932075           +     32  1.84e-31 GCATGAAGGA CTTTTACATACATTCGTGAATGTATATACAATGCCAGCTTACGGCCGAAT GGCCTTCGAG
RND4_GCA_000775045           +     32  1.84e-31 GCATGAAGGA CTTTTACATACATTCGTGAATGTATATACAATGCCAGCTTACGGCCGAAT GGCCTTCGAG
RND4_GCA_000774965           +     32  1.84e-31 GCATGAAGGA CTTTTACATACATTCGTGAATGTATATACAATGCCAGCTTACGGCCGAAT GGCCTTCGAG
RND4_GCA_000774885           +     32  1.84e-31 GCATGAAGGA CTTTTACATACATTCGTGAATGTATATACAATGCCAGCTTACGGCCGAAT GGCCTTCGAG
RND4_GCA_000774865           +     32  1.84e-31 GCATGAAGGA CTTTTACATACATTCGTGAATGTATATACAATGCCAGCTTACGGCCGAAT GGCCTTCGAG
RND4_GCA_000774705           +     32  1.84e-31 GCATGAAGGA CTTTTACATACATTCGTGAATGTATATACAATGCCAGCTTACGGCCGAAT GGCCTTCGAG
RND4_GCA_000774685           +     32  1.84e-31 GCATGAAGGA CTTTTACATACATTCGTGAATGTATATACAATGCCAGCTTACGGCCGAAT GGCCTTCGAG
RND4_GCA_000774645           +     32  1.84e-31 GCATGAAGGA CTTTTACATACATTCGTGAATGTATATACAATGCCAGCTTACGGCCGAAT GGCCTTCGAG
RND4_GCA_000774575           +     32  1.84e-31 GCATGAAGGA CTTTTACATACATTCGTGAATGTATATACAATGCCAGCTTACGGCCGAAT GGCCTTCGAG
RND4_GCA_000774265           +     32  1.84e-31 GCATGAAGGA CTTTTACATACATTCGTGAATGTATATACAATGCCAGCTTACGGCCGAAT GGCCTTCGAG
RND4_GCA_000774255           +     32  1.84e-31 GCATGAAGGA CTTTTACATACATTCGTGAATGTATATACAATGCCAGCTTACGGCCGAAT GGCCTTCGAG
RND4_GCA_000774245           +     32  1.84e-31 GCATGAAGGA CTTTTACATACATTCGTGAATGTATATACAATGCCAGCTTACGGCCGAAT GGCCTTCGAG
RND4_GCA_000770495           +     32  1.84e-31 GCATGAAGGA CTTTTACATACATTCGTGAATGTATATACAATGCCAGCTTACGGCCGAAT GGCCTTCGAG
RND4_GCA_000770415           +     32  1.84e-31 GCATGAAGGA CTTTTACATACATTCGTGAATGTATATACAATGCCAGCTTACGGCCGAAT GGCCTTCGAG
RND4_GCA_000764575           +     32  1.84e-31 GCATGAAGGA CTTTTACATACATTCGTGAATGTATATACAATGCCAGCTTACGGCCGAAT GGCCTTCGAG
RND4_GCA_000757315           +     32  1.84e-31 GCATGAAGGA CTTTTACATACATTCGTGAATGTATATACAATGCCAGCTTACGGCCGAAT GGCCTTCGAG
RND4_GCA_000755785           +     32  1.84e-31 GCATGAAGGA CTTTTACATACATTCGTGAATGTATATACAATGCCAGCTTACGGCCGAAT GGCCTTCGAG
RND4_GCA_000567945           +     32  1.84e-31 GCATAAAGGA CTTTTACATACATTCGTGAATGTATATACAATGCCAGCTTACGGCCGAAT GGCCTTCGAG
RND4_GCA_000511895           +     32  1.84e-31 GCATGAAGGA CTTTTACATACATTCGTGAATGTATATACAATGCCAGCTTACGGCCGAAT GGCCTTCGAG
RND4_GCA_000445385           +     32  1.84e-31 GCATGAAGGA CTTTTACATACATTCGTGAATGTATATACAATGCCAGCTTACGGCCGAAT GGCCTTCGAG
RND4_GCA_000012365           +     32  1.84e-31 GCATAAAGGA CTTTTACATACATTCGTGAATGTATATACAATGCCAGCTTACGGCCGAAT GGCCTTCGAG
RND4_GCA_001547525           +     33  4.02e-29 ACGAACGGGC TTTTTACATACATTCGTGAATGTATATACAATACCACCCTACGATCGAAT GACCCAAGTG
RND4_GCA_001530695           +     33  4.02e-29 ACGAACGGGC TTTTTACATACATTCGTGAATGTATATACAATACCACCCTACGATCGAAT GACCCAAGTG
RND4_GCA_001028665           +     32  4.02e-29 ACAAACGGGC TTTTTACATACATTCGTGAATGTATATACAATACCACCCTACGATCGAAT GACCCAAGTG
RND4_GCA_000949135           +     33  4.02e-29 ACGAGCGGGC TTTTTACATACATTCGTGAATGTATATACAATACCACCCTACGATCGAAT GACCAAAGTG
RND4_GCA_000756845           +     32  4.02e-29 ACGAACGGGC TTTTTACATACATTCGTGAATGTATATACAATACCACCCTACGATCGAAT GACCCAAGTG
RND4_GCA_000292915           +     32  4.02e-29 GCGAGCGGGC TTTTTACATACATTCGTGAATGTATATACAATACCACCCTACGATCGAAT GACCCAAGTG
RND4_GCA_000014085           +     32  4.02e-29 ACAAACGGGC TTTTTACATACATTCGTGAATGTATATACAATACCACCCTACGATCGAAT GACCCAAGTG
RND4_GCA_001043615           +     29  1.03e-28 ACAAGCGGGC TTTTTACATACATTCATGAATGTATATACAATACCACCCTACGATCGAAT GACCCAAGTG
RND4_GCA_001038835           +     29  1.03e-28 ACAAGCGGGC TTTTTACATACATTCATGAATGTATATACAATACCACCCTACGATCGAAT GACCCAAGTG
RND4_GCA_000297475           +     35  1.03e-28 GCGTGGGGGC TTTTTACATACATTCATGAATGTATATACAATACCACCCTACGATCGAAT GGCCAAAGGG
RND4_GCA_000092885           +      6  4.94e-26      ATGCA CTTTTACATGCATTCGTGAATGTATATATAATAGCACCCCACGATCGGAT AGCCCAAGCC
RND4_GCA_000473465           +      1  1.41e-25          . CTTTTACATGCATTCATGAATGTATATATAATAGCACCCCACGATCGGAT AGCCCAAGCC
--------------------------------------------------------------------------------

--------------------------------------------------------------------------------
	Motif CTTTTACATACATTCGTGAATGTATATACAATGCCAGCTTACGGCCGAAT MEME-1 block diagrams
--------------------------------------------------------------------------------
SEQUENCE NAME            POSITION P-VALUE  MOTIF DIAGRAM
-------------            ----------------  -------------
RND4_GCA_001326995                1.8e-31  31_[+1]_219
RND4_GCA_001321285                1.8e-31  31_[+1]_219
RND4_GCA_001320645                1.8e-31  31_[+1]_219
RND4_GCA_001320585                1.8e-31  31_[+1]_219
RND4_GCA_001279165                1.8e-31  31_[+1]_219
RND4_GCA_001212265                1.8e-31  31_[+1]_219
RND4_GCA_001211505                1.8e-31  31_[+1]_219
RND4_GCA_001211405                1.8e-31  31_[+1]_219
RND4_GCA_001210965                1.8e-31  31_[+1]_219
RND4_GCA_001207055                1.8e-31  31_[+1]_219
RND4_GCA_001206495                1.8e-31  31_[+1]_219
RND4_GCA_001204455                1.8e-31  31_[+1]_219
RND4_GCA_001203735                1.8e-31  31_[+1]_219
RND4_GCA_001192415                1.8e-31  31_[+1]_219
RND4_GCA_000959365                1.8e-31  32_[+1]_218
RND4_GCA_000959225                1.8e-31  31_[+1]_219
RND4_GCA_000959145                1.8e-31  31_[+1]_219
RND4_GCA_000932075                1.8e-31  31_[+1]_219
RND4_GCA_000775045                1.8e-31  31_[+1]_219
RND4_GCA_000774965                1.8e-31  31_[+1]_219
RND4_GCA_000774885                1.8e-31  31_[+1]_219
RND4_GCA_000774865                1.8e-31  31_[+1]_219
RND4_GCA_000774705                1.8e-31  31_[+1]_219
RND4_GCA_000774685                1.8e-31  31_[+1]_219
RND4_GCA_000774645                1.8e-31  31_[+1]_219
RND4_GCA_000774575                1.8e-31  31_[+1]_219
RND4_GCA_000774265                1.8e-31  31_[+1]_219
RND4_GCA_000774255                1.8e-31  31_[+1]_219
RND4_GCA_000774245                1.8e-31  31_[+1]_219
RND4_GCA_000770495                1.8e-31  31_[+1]_219
RND4_GCA_000770415                1.8e-31  31_[+1]_219
RND4_GCA_000764575                1.8e-31  31_[+1]_219
RND4_GCA_000757315                1.8e-31  31_[+1]_219
RND4_GCA_000755785                1.8e-31  31_[+1]_219
RND4_GCA_000567945                1.8e-31  31_[+1]_219
RND4_GCA_000511895                1.8e-31  31_[+1]_219
RND4_GCA_000445385                1.8e-31  31_[+1]_219
RND4_GCA_000012365                1.8e-31  31_[+1]_219
RND4_GCA_001547525                  4e-29  32_[+1]_218
RND4_GCA_001530695                  4e-29  32_[+1]_218
RND4_GCA_001028665                  4e-29  31_[+1]_219
RND4_GCA_000949135                  4e-29  32_[+1]_218
RND4_GCA_000756845                  4e-29  31_[+1]_219
RND4_GCA_000292915                  4e-29  31_[+1]_219
RND4_GCA_000014085                  4e-29  31_[+1]_219
RND4_GCA_001043615                  1e-28  28_[+1]_222
RND4_GCA_001038835                  1e-28  28_[+1]_222
RND4_GCA_000297475                  1e-28  34_[+1]_216
RND4_GCA_000092885                4.9e-26  5_[+1]_245
RND4_GCA_000473465                1.4e-25  [+1]_250
--------------------------------------------------------------------------------

--------------------------------------------------------------------------------
	Motif CTTTTACATACATTCGTGAATGTATATACAATGCCAGCTTACGGCCGAAT MEME-1 in BLOCKS format
--------------------------------------------------------------------------------
BL   MOTIF CTTTTACATACATTCGTGAATGTATATACAATGCCAGCTTACGGCCGAAT width=50 seqs=50
RND4_GCA_001326995       (   32) CTTTTACATACATTCGTGAATGTATATACAATGCCAGCTTACGGCCGAAT  1 
RND4_GCA_001321285       (   32) CTTTTACATACATTCGTGAATGTATATACAATGCCAGCTTACGGCCGAAT  1 
RND4_GCA_001320645       (   32) CTTTTACATACATTCGTGAATGTATATACAATGCCAGCTTACGGCCGAAT  1 
RND4_GCA_001320585       (   32) CTTTTACATACATTCGTGAATGTATATACAATGCCAGCTTACGGCCGAAT  1 
RND4_GCA_001279165       (   32) CTTTTACATACATTCGTGAATGTATATACAATGCCAGCTTACGGCCGAAT  1 
RND4_GCA_001212265       (   32) CTTTTACATACATTCGTGAATGTATATACAATGCCAGCTTACGGCCGAAT  1 
RND4_GCA_001211505       (   32) CTTTTACATACATTCGTGAATGTATATACAATGCCAGCTTACGGCCGAAT  1 
RND4_GCA_001211405       (   32) CTTTTACATACATTCGTGAATGTATATACAATGCCAGCTTACGGCCGAAT  1 
RND4_GCA_001210965       (   32) CTTTTACATACATTCGTGAATGTATATACAATGCCAGCTTACGGCCGAAT  1 
RND4_GCA_001207055       (   32) CTTTTACATACATTCGTGAATGTATATACAATGCCAGCTTACGGCCGAAT  1 
RND4_GCA_001206495       (   32) CTTTTACATACATTCGTGAATGTATATACAATGCCAGCTTACGGCCGAAT  1 
RND4_GCA_001204455       (   32) CTTTTACATACATTCGTGAATGTATATACAATGCCAGCTTACGGCCGAAT  1 
RND4_GCA_001203735       (   32) CTTTTACATACATTCGTGAATGTATATACAATGCCAGCTTACGGCCGAAT  1 
RND4_GCA_001192415       (   32) CTTTTACATACATTCGTGAATGTATATACAATGCCAGCTTACGGCCGAAT  1 
RND4_GCA_000959365       (   33) CTTTTACATACATTCGTGAATGTATATACAATGCCAGCTTACGGCCGAAT  1 
RND4_GCA_000959225       (   32) CTTTTACATACATTCGTGAATGTATATACAATGCCAGCTTACGGCCGAAT  1 
RND4_GCA_000959145       (   32) CTTTTACATACATTCGTGAATGTATATACAATGCCAGCTTACGGCCGAAT  1 
RND4_GCA_000932075       (   32) CTTTTACATACATTCGTGAATGTATATACAATGCCAGCTTACGGCCGAAT  1 
RND4_GCA_000775045       (   32) CTTTTACATACATTCGTGAATGTATATACAATGCCAGCTTACGGCCGAAT  1 
RND4_GCA_000774965       (   32) CTTTTACATACATTCGTGAATGTATATACAATGCCAGCTTACGGCCGAAT  1 
RND4_GCA_000774885       (   32) CTTTTACATACATTCGTGAATGTATATACAATGCCAGCTTACGGCCGAAT  1 
RND4_GCA_000774865       (   32) CTTTTACATACATTCGTGAATGTATATACAATGCCAGCTTACGGCCGAAT  1 
RND4_GCA_000774705       (   32) CTTTTACATACATTCGTGAATGTATATACAATGCCAGCTTACGGCCGAAT  1 
RND4_GCA_000774685       (   32) CTTTTACATACATTCGTGAATGTATATACAATGCCAGCTTACGGCCGAAT  1 
RND4_GCA_000774645       (   32) CTTTTACATACATTCGTGAATGTATATACAATGCCAGCTTACGGCCGAAT  1 
RND4_GCA_000774575       (   32) CTTTTACATACATTCGTGAATGTATATACAATGCCAGCTTACGGCCGAAT  1 
RND4_GCA_000774265       (   32) CTTTTACATACATTCGTGAATGTATATACAATGCCAGCTTACGGCCGAAT  1 
RND4_GCA_000774255       (   32) CTTTTACATACATTCGTGAATGTATATACAATGCCAGCTTACGGCCGAAT  1 
RND4_GCA_000774245       (   32) CTTTTACATACATTCGTGAATGTATATACAATGCCAGCTTACGGCCGAAT  1 
RND4_GCA_000770495       (   32) CTTTTACATACATTCGTGAATGTATATACAATGCCAGCTTACGGCCGAAT  1 
RND4_GCA_000770415       (   32) CTTTTACATACATTCGTGAATGTATATACAATGCCAGCTTACGGCCGAAT  1 
RND4_GCA_000764575       (   32) CTTTTACATACATTCGTGAATGTATATACAATGCCAGCTTACGGCCGAAT  1 
RND4_GCA_000757315       (   32) CTTTTACATACATTCGTGAATGTATATACAATGCCAGCTTACGGCCGAAT  1 
RND4_GCA_000755785       (   32) CTTTTACATACATTCGTGAATGTATATACAATGCCAGCTTACGGCCGAAT  1 
RND4_GCA_000567945       (   32) CTTTTACATACATTCGTGAATGTATATACAATGCCAGCTTACGGCCGAAT  1 
RND4_GCA_000511895       (   32) CTTTTACATACATTCGTGAATGTATATACAATGCCAGCTTACGGCCGAAT  1 
RND4_GCA_000445385       (   32) CTTTTACATACATTCGTGAATGTATATACAATGCCAGCTTACGGCCGAAT  1 
RND4_GCA_000012365       (   32) CTTTTACATACATTCGTGAATGTATATACAATGCCAGCTTACGGCCGAAT  1 
RND4_GCA_001547525       (   33) TTTTTACATACATTCGTGAATGTATATACAATACCACCCTACGATCGAAT  1 
RND4_GCA_001530695       (   33) TTTTTACATACATTCGTGAATGTATATACAATACCACCCTACGATCGAAT  1 
RND4_GCA_001028665       (   32) TTTTTACATACATTCGTGAATGTATATACAATACCACCCTACGATCGAAT  1 
RND4_GCA_000949135       (   33) TTTTTACATACATTCGTGAATGTATATACAATACCACCCTACGATCGAAT  1 
RND4_GCA_000756845       (   32) TTTTTACATACATTCGTGAATGTATATACAATACCACCCTACGATCGAAT  1 
RND4_GCA_000292915       (   32) TTTTTACATACATTCGTGAATGTATATACAATACCACCCTACGATCGAAT  1 
RND4_GCA_000014085       (   32) TTTTTACATACATTCGTGAATGTATATACAATACCACCCTACGATCGAAT  1 
RND4_GCA_001043615       (   29) TTTTTACATACATTCATGAATGTATATACAATACCACCCTACGATCGAAT  1 
RND4_GCA_001038835       (   29) TTTTTACATACATTCATGAATGTATATACAATACCACCCTACGATCGAAT  1 
RND4_GCA_000297475       (   35) TTTTTACATACATTCATGAATGTATATACAATACCACCCTACGATCGAAT  1 
RND4_GCA_000092885       (    6) CTTTTACATGCATTCGTGAATGTATATATAATAGCACCCCACGATCGGAT  1 
RND4_GCA_000473465       (    1) CTTTTACATGCATTCATGAATGTATATATAATAGCACCCCACGATCGGAT  1 
//

--------------------------------------------------------------------------------

--------------------------------------------------------------------------------
	Motif CTTTTACATACATTCGTGAATGTATATACAATGCCAGCTTACGGCCGAAT MEME-1 position-specific scoring matrix
--------------------------------------------------------------------------------
log-odds matrix: alength= 4 w= 50 n= 114640 bayes= 13.2706 E= 1.8e-1112 
 -1229    154  -1229    -17 
 -1229  -1229  -1229    215 
 -1229  -1229  -1229    215 
 -1229  -1229  -1229    215 
 -1229  -1229  -1229    215 
   215  -1229  -1229  -1229 
 -1229    186  -1229  -1229 
   215  -1229  -1229  -1229 
 -1229  -1229  -1229    215 
   209  -1229   -278  -1229 
 -1229    186  -1229  -1229 
   215  -1229  -1229  -1229 
 -1229  -1229  -1229    215 
 -1229  -1229  -1229    215 
 -1229    186  -1229  -1229 
  -149  -1229    174  -1229 
 -1229  -1229  -1229    215 
 -1229  -1229    186  -1229 
   215  -1229  -1229  -1229 
   215  -1229  -1229  -1229 
 -1229  -1229  -1229    215 
 -1229  -1229    186  -1229 
 -1229  -1229  -1229    215 
   215  -1229  -1229  -1229 
 -1229  -1229  -1229    215 
   215  -1229  -1229  -1229 
 -1229  -1229  -1229    215 
   215  -1229  -1229  -1229 
 -1229    180  -1229   -249 
   215  -1229  -1229  -1229 
   215  -1229  -1229  -1229 
 -1229  -1229  -1229    215 
     9  -1229    147  -1229 
 -1229    180   -278  -1229 
 -1229    186  -1229  -1229 
   215  -1229  -1229  -1229 
 -1229    -20    147  -1229 
 -1229    186  -1229  -1229 
 -1229    -20  -1229    176 
 -1229   -278  -1229    209 
   215  -1229  -1229  -1229 
 -1229    186  -1229  -1229 
 -1229  -1229    186  -1229 
     9  -1229    147  -1229 
 -1229    147  -1229      9 
 -1229    186  -1229  -1229 
 -1229  -1229    186  -1229 
   209  -1229   -278  -1229 
   215  -1229  -1229  -1229 
 -1229  -1229  -1229    215 
--------------------------------------------------------------------------------

--------------------------------------------------------------------------------
	Motif CTTTTACATACATTCGTGAATGTATATACAATGCCAGCTTACGGCCGAAT MEME-1 position-specific probability matrix
--------------------------------------------------------------------------------
letter-probability matrix: alength= 4 w= 50 nsites= 50 E= 1.8e-1112 
 0.000000  0.800000  0.000000  0.200000 
 0.000000  0.000000  0.000000  1.000000 
 0.000000  0.000000  0.000000  1.000000 
 0.000000  0.000000  0.000000  1.000000 
 0.000000  0.000000  0.000000  1.000000 
 1.000000  0.000000  0.000000  0.000000 
 0.000000  1.000000  0.000000  0.000000 
 1.000000  0.000000  0.000000  0.000000 
 0.000000  0.000000  0.000000  1.000000 
 0.960000  0.000000  0.040000  0.000000 
 0.000000  1.000000  0.000000  0.000000 
 1.000000  0.000000  0.000000  0.000000 
 0.000000  0.000000  0.000000  1.000000 
 0.000000  0.000000  0.000000  1.000000 
 0.000000  1.000000  0.000000  0.000000 
 0.080000  0.000000  0.920000  0.000000 
 0.000000  0.000000  0.000000  1.000000 
 0.000000  0.000000  1.000000  0.000000 
 1.000000  0.000000  0.000000  0.000000 
 1.000000  0.000000  0.000000  0.000000 
 0.000000  0.000000  0.000000  1.000000 
 0.000000  0.000000  1.000000  0.000000 
 0.000000  0.000000  0.000000  1.000000 
 1.000000  0.000000  0.000000  0.000000 
 0.000000  0.000000  0.000000  1.000000 
 1.000000  0.000000  0.000000  0.000000 
 0.000000  0.000000  0.000000  1.000000 
 1.000000  0.000000  0.000000  0.000000 
 0.000000  0.960000  0.000000  0.040000 
 1.000000  0.000000  0.000000  0.000000 
 1.000000  0.000000  0.000000  0.000000 
 0.000000  0.000000  0.000000  1.000000 
 0.240000  0.000000  0.760000  0.000000 
 0.000000  0.960000  0.040000  0.000000 
 0.000000  1.000000  0.000000  0.000000 
 1.000000  0.000000  0.000000  0.000000 
 0.000000  0.240000  0.760000  0.000000 
 0.000000  1.000000  0.000000  0.000000 
 0.000000  0.240000  0.000000  0.760000 
 0.000000  0.040000  0.000000  0.960000 
 1.000000  0.000000  0.000000  0.000000 
 0.000000  1.000000  0.000000  0.000000 
 0.000000  0.000000  1.000000  0.000000 
 0.240000  0.000000  0.760000  0.000000 
 0.000000  0.760000  0.000000  0.240000 
 0.000000  1.000000  0.000000  0.000000 
 0.000000  0.000000  1.000000  0.000000 
 0.960000  0.000000  0.040000  0.000000 
 1.000000  0.000000  0.000000  0.000000 
 0.000000  0.000000  0.000000  1.000000 
--------------------------------------------------------------------------------

--------------------------------------------------------------------------------
	Motif CTTTTACATACATTCGTGAATGTATATACAATGCCAGCTTACGGCCGAAT MEME-1 regular expression
--------------------------------------------------------------------------------
[CT]TTTTACATACATTCGTGAATGTATATACAAT[GA]CCA[GC]C[TC]TACG[GA][CT]CGAAT
--------------------------------------------------------------------------------


Time 2658.61 secs.

********************************************************************************


********************************************************************************
MOTIF CTTTTACATACATTCGTGAATGTATATACAATGCCAGCTTACGGCCGAAT MEME-2	width =  50  sites =  50  llr = 3277  E-value = 1.1e-1090
********************************************************************************
--------------------------------------------------------------------------------
	Motif CTTTTACATACATTCGTGAATGTATATACAATGCCAGCTTACGGCCGAAT MEME-2 Description
--------------------------------------------------------------------------------
Simplified        A  :::::a:a:9:a:::1::aa:::a:a:a:aa:3::a::::a::3:::9a:
pos.-specific     C  8:::::a:::a:::a:::::::::::::9::::9a:3a31:a::7a::::
probability       G  :::::::::::::::9:a:::a::::::::::71::7:::::a7::a1::
matrix            T  2aaaa:::a:::aa::a:::a:a:a:a:1::a::::::79::::3::::a

         bits    2.2  ***** **  **   * *** ****** ***   *    *       **
                 1.9  ******** ***** ************ ***  ** *  ***  ** **
                 1.7  ************** ************ ***  ** * ****  *****
                 1.5  *******************************  ** * ****  *****
Relative         1.3  ******************************* *** ******  *****
Entropy          1.1 ************************************ *************
(94.5 bits)      0.9 **************************************************
                 0.6 **************************************************
                 0.4 **************************************************
                 0.2 **************************************************
                 0.0 --------------------------------------------------

Multilevel           CTTTTACATACATTCGTGAATGTATATACAATGCCAGCTTACGGCCGAAT
consensus            T                               A   C C    AT     
sequence                                                               
                                                                       
--------------------------------------------------------------------------------

--------------------------------------------------------------------------------
	Motif CTTTTACATACATTCGTGAATGTATATACAATGCCAGCTTACGGCCGAAT MEME-2 sites sorted by position p-value
--------------------------------------------------------------------------------
Sequence name            Strand  Start   P-value                                   Site                     
-------------            ------  ----- ---------            --------------------------------------------------
RND4_GCA_001327475           +     32  1.84e-31 GCATGAAGGA CTTTTACATACATTCGTGAATGTATATACAATGCCAGCTTACGGCCGAAT GGCCTTCGAG
RND4_GCA_001327455           +     32  1.84e-31 GCATGAAGGA CTTTTACATACATTCGTGAATGTATATACAATGCCAGCTTACGGCCGAAT GGCCTTCGAG
RND4_GCA_001327435           +     32  1.84e-31 GCATGAAGGA CTTTTACATACATTCGTGAATGTATATACAATGCCAGCTTACGGCCGAAT GGCCTTCGAG
RND4_GCA_001327375           +     32  1.84e-31 GCATGAAGGA CTTTTACATACATTCGTGAATGTATATACAATGCCAGCTTACGGCCGAAT GGCCTTCGAG
RND4_GCA_001327355           +     32  1.84e-31 GCATGAAGGA CTTTTACATACATTCGTGAATGTATATACAATGCCAGCTTACGGCCGAAT GGCCTTCGAG
RND4_GCA_001327195           +     32  1.84e-31 GCATGAAGGA CTTTTACATACATTCGTGAATGTATATACAATGCCAGCTTACGGCCGAAT GGCCTTCGAG
RND4_GCA_001327155           +     32  1.84e-31 GCATGAAGGA CTTTTACATACATTCGTGAATGTATATACAATGCCAGCTTACGGCCGAAT GGCCTTCGAG
RND4_GCA_001327115           +     32  1.84e-31 GCATGAAGGA CTTTTACATACATTCGTGAATGTATATACAATGCCAGCTTACGGCCGAAT GGCCTTCGAG
RND4_GCA_001326895           +     32  1.84e-31 GCATGAAGGA CTTTTACATACATTCGTGAATGTATATACAATGCCAGCTTACGGCCGAAT GGCCTTCGAG
RND4_GCA_001321565           +     32  1.84e-31 GCATGAAGGA CTTTTACATACATTCGTGAATGTATATACAATGCCAGCTTACGGCCGAAT GGCCTTCGAG
RND4_GCA_001321165           +     32  1.84e-31 GCATGAAGGA CTTTTACATACATTCGTGAATGTATATACAATGCCAGCTTACGGCCGAAT GGCCTTCGAG
RND4_GCA_001320795           +     32  1.84e-31 GCATGAAGGA CTTTTACATACATTCGTGAATGTATATACAATGCCAGCTTACGGCCGAAT GGCCTTCGAG
RND4_GCA_001320325           +     32  1.84e-31 GCATGAAGGA CTTTTACATACATTCGTGAATGTATATACAATGCCAGCTTACGGCCGAAT GGCCTTCGAG
RND4_GCA_001279185           +     32  1.84e-31 GCATGAAGGA CTTTTACATACATTCGTGAATGTATATACAATGCCAGCTTACGGCCGAAT GGCCTTCGAG
RND4_GCA_001211305           +     32  1.84e-31 GCATGAAGGA CTTTTACATACATTCGTGAATGTATATACAATGCCAGCTTACGGCCGAAT GGCCTTCGAG
RND4_GCA_001209325           +     32  1.84e-31 GCATGAAGGA CTTTTACATACATTCGTGAATGTATATACAATGCCAGCTTACGGCCGAAT GGCCTTCGAG
RND4_GCA_001202415           +     32  1.84e-31 GCATGAAGGA CTTTTACATACATTCGTGAATGTATATACAATGCCAGCTTACGGCCGAAT GGCCTTCGAG
RND4_GCA_001199815           +     32  1.84e-31 GCATGAAGGA CTTTTACATACATTCGTGAATGTATATACAATGCCAGCTTACGGCCGAAT GGCCTTCGAG
RND4_GCA_001197955           +     32  1.84e-31 GCATGAAGGA CTTTTACATACATTCGTGAATGTATATACAATGCCAGCTTACGGCCGAAT GGCCTTCGAG
RND4_GCA_001197795           +     32  1.84e-31 GCATGAAGGA CTTTTACATACATTCGTGAATGTATATACAATGCCAGCTTACGGCCGAAT GGCCTTCGAG
RND4_GCA_000877335           +     32  1.84e-31 GCATAAAGGA CTTTTACATACATTCGTGAATGTATATACAATGCCAGCTTACGGCCGAAT GGCCTTCGAG
RND4_GCA_000808035           +     32  1.84e-31 GCATAAAGGA CTTTTACATACATTCGTGAATGTATATACAATGCCAGCTTACGGCCGAAT GGCCTTCGAG
RND4_GCA_000775035           +     32  1.84e-31 GCATGAAGGA CTTTTACATACATTCGTGAATGTATATACAATGCCAGCTTACGGCCGAAT GGCCTTCGAG
RND4_GCA_000774805           +     32  1.84e-31 GCATGAAGGA CTTTTACATACATTCGTGAATGTATATACAATGCCAGCTTACGGCCGAAT GGCCTTCGAG
RND4_GCA_000774695           +     32  1.84e-31 GCATGAAGGA CTTTTACATACATTCGTGAATGTATATACAATGCCAGCTTACGGCCGAAT GGCCTTCGAG
RND4_GCA_000774175           +     32  1.84e-31 GCATGAAGGA CTTTTACATACATTCGTGAATGTATATACAATGCCAGCTTACGGCCGAAT GGCCTTCGAG
RND4_GCA_000770535           +     32  1.84e-31 GCATGAAGGA CTTTTACATACATTCGTGAATGTATATACAATGCCAGCTTACGGCCGAAT GGCCTTCGAG
RND4_GCA_000763555           +     32  1.84e-31 GCATGAAGGA CTTTTACATACATTCGTGAATGTATATACAATGCCAGCTTACGGCCGAAT GGCCTTCGAG
RND4_GCA_000757185           +     32  1.84e-31 GCATGAAGGA CTTTTACATACATTCGTGAATGTATATACAATGCCAGCTTACGGCCGAAT GGCCTTCGAG
RND4_GCA_000757175           +     32  1.84e-31 GCATGAAGGA CTTTTACATACATTCGTGAATGTATATACAATGCCAGCTTACGGCCGAAT GGCCTTCGAG
RND4_GCA_000757105           +     32  1.84e-31 GCATGAAGGA CTTTTACATACATTCGTGAATGTATATACAATGCCAGCTTACGGCCGAAT GGCCTTCGAG
RND4_GCA_000706745           +     32  1.84e-31 GCATAAAGGA CTTTTACATACATTCGTGAATGTATATACAATGCCAGCTTACGGCCGAAT GGCCTTCGAG
RND4_GCA_000511915           +     32  1.84e-31 GCATGAAGGA CTTTTACATACATTCGTGAATGTATATACAATGCCAGCTTACGGCCGAAT GGCCTTCGAG
RND4_GCA_000410895           +     32  1.84e-31 GCATGAAGGA CTTTTACATACATTCGTGAATGTATATACAATGCCAGCTTACGGCCGAAT GGCCTTCGAG
RND4_GCA_000153085           +     32  1.84e-31 GCATGAAGGA CTTTTACATACATTCGTGAATGTATATACAATGCCAGCTTACGGCCGAAT GGCCTTCGAG
RND4_GCA_001533185           +     33  3.48e-29 GCGGGCGGGC TTTTTACATACATTCGTGAATGTATATACAATACCACCCTACGATCGAAT GACCAAAGTG
RND4_GCA_001524505           +     35  3.48e-29 GCGGACGGTC TTTTTACATACATTCGTGAATGTATATACAATACCACCCTACGATCGAAT GACCCAAGTG
RND4_GCA_000757365           +     32  3.48e-29 ACAAACGGGC TTTTTACATACATTCGTGAATGTATATACAATACCACCCTACGATCGAAT GACCCAAGTG
RND4_GCA_000203955           +     32  3.48e-29 ACAAACGGGC TTTTTACATACATTCGTGAATGTATATACAATACCACCCTACGATCGAAT GACCCAAGTG
RND4_GCA_000152585           +     14  3.48e-29 GCGAACGAGC TTTTTACATACATTCGTGAATGTATATACAATACCACCCTACGATCGAAT GACCCAAGTG
RND4_GCA_001718555           +     29  1.31e-28 ATAAACGGGC TTTTTACATACATTCATGAATGTATATACAATACCACCCTACGATCGAAT GACCCAAGTG
RND4_GCA_001532925           +     35  1.31e-28 CTGAGAGGGC TTTTTACATACATTCGTGAATGTATATACAATAGCACCCTACGATCGAAT GGCCAAAGGG
RND4_GCA_001527585           +     35  1.31e-28 CTGAGAGGGC TTTTTACATACATTCGTGAATGTATATACAATAGCACCCTACGATCGAAT GGCCAAAGGG
RND4_GCA_001029145           +     30  1.31e-28 ACAACCGGGC TTTTTACATACATTCATGAATGTATATACAATACCACCCTACGATCGAAT GACCCAAGTG
RND4_GCA_000987075           +     30  1.31e-28 ACAAACGGGC TTTTTACATACATTCATGAATGTATATACAATACCACCCTACGATCGAAT GACCCAAGTG
RND4_GCA_000016205           +     27  2.46e-28 CGTAGGGGCT TTTTTACATACATCCGTGAATGTATATACAATACCACCCTACGATCGAAT GACCCAAGGG
RND4_GCA_000807825           +     32  6.16e-28 GCGGACGGTC TTTTTACATACATCCATGAATGTATATACAATACCACCCTACGATCGAAT GACCAAAGTG
RND4_GCA_000372985           +      6  2.95e-26      ACGCA CTTTTACATGCATTCGTGAATGTATATATAATAGCACCCCACGATCGGAT AGCCCAAGCC
RND4_GCA_000961515           +      5  4.04e-26       CGCA CTTTTACATCCATTCGTGAATGTATATATAATAGCACCCCACGATCGGAT AGCCCAAGCC
RND4_GCA_000020125           +      2  7.65e-26          A CTTTTACATGCATTCGTGAATGTATATATAATAGCATCCCACGATCGGAT AGCCCAAGCC
--------------------------------------------------------------------------------

--------------------------------------------------------------------------------
	Motif CTTTTACATACATTCGTGAATGTATATACAATGCCAGCTTACGGCCGAAT MEME-2 block diagrams
--------------------------------------------------------------------------------
SEQUENCE NAME            POSITION P-VALUE  MOTIF DIAGRAM
-------------            ----------------  -------------
RND4_GCA_001327475                1.8e-31  31_[+2]_219
RND4_GCA_001327455                1.8e-31  31_[+2]_219
RND4_GCA_001327435                1.8e-31  31_[+2]_219
RND4_GCA_001327375                1.8e-31  31_[+2]_219
RND4_GCA_001327355                1.8e-31  31_[+2]_219
RND4_GCA_001327195                1.8e-31  31_[+2]_219
RND4_GCA_001327155                1.8e-31  31_[+2]_219
RND4_GCA_001327115                1.8e-31  31_[+2]_219
RND4_GCA_001326895                1.8e-31  31_[+2]_219
RND4_GCA_001321565                1.8e-31  31_[+2]_219
RND4_GCA_001321165                1.8e-31  31_[+2]_219
RND4_GCA_001320795                1.8e-31  31_[+2]_219
RND4_GCA_001320325                1.8e-31  31_[+2]_219
RND4_GCA_001279185                1.8e-31  31_[+2]_219
RND4_GCA_001211305                1.8e-31  31_[+2]_219
RND4_GCA_001209325                1.8e-31  31_[+2]_219
RND4_GCA_001202415                1.8e-31  31_[+2]_219
RND4_GCA_001199815                1.8e-31  31_[+2]_219
RND4_GCA_001197955                1.8e-31  31_[+2]_219
RND4_GCA_001197795                1.8e-31  31_[+2]_219
RND4_GCA_000877335                1.8e-31  31_[+2]_219
RND4_GCA_000808035                1.8e-31  31_[+2]_219
RND4_GCA_000775035                1.8e-31  31_[+2]_219
RND4_GCA_000774805                1.8e-31  31_[+2]_219
RND4_GCA_000774695                1.8e-31  31_[+2]_219
RND4_GCA_000774175                1.8e-31  31_[+2]_219
RND4_GCA_000770535                1.8e-31  31_[+2]_219
RND4_GCA_000763555                1.8e-31  31_[+2]_219
RND4_GCA_000757185                1.8e-31  31_[+2]_219
RND4_GCA_000757175                1.8e-31  31_[+2]_219
RND4_GCA_000757105                1.8e-31  31_[+2]_219
RND4_GCA_000706745                1.8e-31  31_[+2]_219
RND4_GCA_000511915                1.8e-31  31_[+2]_219
RND4_GCA_000410895                1.8e-31  31_[+2]_219
RND4_GCA_000153085                1.8e-31  31_[+2]_219
RND4_GCA_001533185                3.5e-29  32_[+2]_218
RND4_GCA_001524505                3.5e-29  34_[+2]_216
RND4_GCA_000757365                3.5e-29  31_[+2]_219
RND4_GCA_000203955                3.5e-29  31_[+2]_219
RND4_GCA_000152585                3.5e-29  13_[+2]_218
RND4_GCA_001718555                1.3e-28  28_[+2]_222
RND4_GCA_001532925                1.3e-28  34_[+2]_216
RND4_GCA_001527585                1.3e-28  34_[+2]_216
RND4_GCA_001029145                1.3e-28  29_[+2]_221
RND4_GCA_000987075                1.3e-28  29_[+2]_221
RND4_GCA_000016205                2.5e-28  26_[+2]_224
RND4_GCA_000807825                6.2e-28  31_[+2]_219
RND4_GCA_000372985                  3e-26  5_[+2]_245
RND4_GCA_000961515                  4e-26  4_[+2]_246
RND4_GCA_000020125                7.6e-26  1_[+2]_249
--------------------------------------------------------------------------------

--------------------------------------------------------------------------------
	Motif CTTTTACATACATTCGTGAATGTATATACAATGCCAGCTTACGGCCGAAT MEME-2 in BLOCKS format
--------------------------------------------------------------------------------
BL   MOTIF CTTTTACATACATTCGTGAATGTATATACAATGCCAGCTTACGGCCGAAT width=50 seqs=50
RND4_GCA_001327475       (   32) CTTTTACATACATTCGTGAATGTATATACAATGCCAGCTTACGGCCGAAT  1 
RND4_GCA_001327455       (   32) CTTTTACATACATTCGTGAATGTATATACAATGCCAGCTTACGGCCGAAT  1 
RND4_GCA_001327435       (   32) CTTTTACATACATTCGTGAATGTATATACAATGCCAGCTTACGGCCGAAT  1 
RND4_GCA_001327375       (   32) CTTTTACATACATTCGTGAATGTATATACAATGCCAGCTTACGGCCGAAT  1 
RND4_GCA_001327355       (   32) CTTTTACATACATTCGTGAATGTATATACAATGCCAGCTTACGGCCGAAT  1 
RND4_GCA_001327195       (   32) CTTTTACATACATTCGTGAATGTATATACAATGCCAGCTTACGGCCGAAT  1 
RND4_GCA_001327155       (   32) CTTTTACATACATTCGTGAATGTATATACAATGCCAGCTTACGGCCGAAT  1 
RND4_GCA_001327115       (   32) CTTTTACATACATTCGTGAATGTATATACAATGCCAGCTTACGGCCGAAT  1 
RND4_GCA_001326895       (   32) CTTTTACATACATTCGTGAATGTATATACAATGCCAGCTTACGGCCGAAT  1 
RND4_GCA_001321565       (   32) CTTTTACATACATTCGTGAATGTATATACAATGCCAGCTTACGGCCGAAT  1 
RND4_GCA_001321165       (   32) CTTTTACATACATTCGTGAATGTATATACAATGCCAGCTTACGGCCGAAT  1 
RND4_GCA_001320795       (   32) CTTTTACATACATTCGTGAATGTATATACAATGCCAGCTTACGGCCGAAT  1 
RND4_GCA_001320325       (   32) CTTTTACATACATTCGTGAATGTATATACAATGCCAGCTTACGGCCGAAT  1 
RND4_GCA_001279185       (   32) CTTTTACATACATTCGTGAATGTATATACAATGCCAGCTTACGGCCGAAT  1 
RND4_GCA_001211305       (   32) CTTTTACATACATTCGTGAATGTATATACAATGCCAGCTTACGGCCGAAT  1 
RND4_GCA_001209325       (   32) CTTTTACATACATTCGTGAATGTATATACAATGCCAGCTTACGGCCGAAT  1 
RND4_GCA_001202415       (   32) CTTTTACATACATTCGTGAATGTATATACAATGCCAGCTTACGGCCGAAT  1 
RND4_GCA_001199815       (   32) CTTTTACATACATTCGTGAATGTATATACAATGCCAGCTTACGGCCGAAT  1 
RND4_GCA_001197955       (   32) CTTTTACATACATTCGTGAATGTATATACAATGCCAGCTTACGGCCGAAT  1 
RND4_GCA_001197795       (   32) CTTTTACATACATTCGTGAATGTATATACAATGCCAGCTTACGGCCGAAT  1 
RND4_GCA_000877335       (   32) CTTTTACATACATTCGTGAATGTATATACAATGCCAGCTTACGGCCGAAT  1 
RND4_GCA_000808035       (   32) CTTTTACATACATTCGTGAATGTATATACAATGCCAGCTTACGGCCGAAT  1 
RND4_GCA_000775035       (   32) CTTTTACATACATTCGTGAATGTATATACAATGCCAGCTTACGGCCGAAT  1 
RND4_GCA_000774805       (   32) CTTTTACATACATTCGTGAATGTATATACAATGCCAGCTTACGGCCGAAT  1 
RND4_GCA_000774695       (   32) CTTTTACATACATTCGTGAATGTATATACAATGCCAGCTTACGGCCGAAT  1 
RND4_GCA_000774175       (   32) CTTTTACATACATTCGTGAATGTATATACAATGCCAGCTTACGGCCGAAT  1 
RND4_GCA_000770535       (   32) CTTTTACATACATTCGTGAATGTATATACAATGCCAGCTTACGGCCGAAT  1 
RND4_GCA_000763555       (   32) CTTTTACATACATTCGTGAATGTATATACAATGCCAGCTTACGGCCGAAT  1 
RND4_GCA_000757185       (   32) CTTTTACATACATTCGTGAATGTATATACAATGCCAGCTTACGGCCGAAT  1 
RND4_GCA_000757175       (   32) CTTTTACATACATTCGTGAATGTATATACAATGCCAGCTTACGGCCGAAT  1 
RND4_GCA_000757105       (   32) CTTTTACATACATTCGTGAATGTATATACAATGCCAGCTTACGGCCGAAT  1 
RND4_GCA_000706745       (   32) CTTTTACATACATTCGTGAATGTATATACAATGCCAGCTTACGGCCGAAT  1 
RND4_GCA_000511915       (   32) CTTTTACATACATTCGTGAATGTATATACAATGCCAGCTTACGGCCGAAT  1 
RND4_GCA_000410895       (   32) CTTTTACATACATTCGTGAATGTATATACAATGCCAGCTTACGGCCGAAT  1 
RND4_GCA_000153085       (   32) CTTTTACATACATTCGTGAATGTATATACAATGCCAGCTTACGGCCGAAT  1 
RND4_GCA_001533185       (   33) TTTTTACATACATTCGTGAATGTATATACAATACCACCCTACGATCGAAT  1 
RND4_GCA_001524505       (   35) TTTTTACATACATTCGTGAATGTATATACAATACCACCCTACGATCGAAT  1 
RND4_GCA_000757365       (   32) TTTTTACATACATTCGTGAATGTATATACAATACCACCCTACGATCGAAT  1 
RND4_GCA_000203955       (   32) TTTTTACATACATTCGTGAATGTATATACAATACCACCCTACGATCGAAT  1 
RND4_GCA_000152585       (   14) TTTTTACATACATTCGTGAATGTATATACAATACCACCCTACGATCGAAT  1 
RND4_GCA_001718555       (   29) TTTTTACATACATTCATGAATGTATATACAATACCACCCTACGATCGAAT  1 
RND4_GCA_001532925       (   35) TTTTTACATACATTCGTGAATGTATATACAATAGCACCCTACGATCGAAT  1 
RND4_GCA_001527585       (   35) TTTTTACATACATTCGTGAATGTATATACAATAGCACCCTACGATCGAAT  1 
RND4_GCA_001029145       (   30) TTTTTACATACATTCATGAATGTATATACAATACCACCCTACGATCGAAT  1 
RND4_GCA_000987075       (   30) TTTTTACATACATTCATGAATGTATATACAATACCACCCTACGATCGAAT  1 
RND4_GCA_000016205       (   27) TTTTTACATACATCCGTGAATGTATATACAATACCACCCTACGATCGAAT  1 
RND4_GCA_000807825       (   32) TTTTTACATACATCCATGAATGTATATACAATACCACCCTACGATCGAAT  1 
RND4_GCA_000372985       (    6) CTTTTACATGCATTCGTGAATGTATATATAATAGCACCCCACGATCGGAT  1 
RND4_GCA_000961515       (    5) CTTTTACATCCATTCGTGAATGTATATATAATAGCACCCCACGATCGGAT  1 
RND4_GCA_000020125       (    2) CTTTTACATGCATTCGTGAATGTATATATAATAGCATCCCACGATCGGAT  1 
//

--------------------------------------------------------------------------------

--------------------------------------------------------------------------------
	Motif CTTTTACATACATTCGTGAATGTATATACAATGCCAGCTTACGGCCGAAT MEME-2 position-specific scoring matrix
--------------------------------------------------------------------------------
log-odds matrix: alength= 4 w= 50 n= 114640 bayes= 13.2706 E= 1.1e-1090 
 -1229    147  -1229      9 
 -1229  -1229  -1229    215 
 -1229  -1229  -1229    215 
 -1229  -1229  -1229    215 
 -1229  -1229  -1229    215 
   215  -1229  -1229  -1229 
 -1229    186  -1229  -1229 
   215  -1229  -1229  -1229 
 -1229  -1229  -1229    215 
   206   -378   -278  -1229 
 -1229    186  -1229  -1229 
   215  -1229  -1229  -1229 
 -1229  -1229  -1229    215 
 -1229   -278  -1229    209 
 -1229    186  -1229  -1229 
  -149  -1229    174  -1229 
 -1229  -1229  -1229    215 
 -1229  -1229    186  -1229 
   215  -1229  -1229  -1229 
   215  -1229  -1229  -1229 
 -1229  -1229  -1229    215 
 -1229  -1229    186  -1229 
 -1229  -1229  -1229    215 
   215  -1229  -1229  -1229 
 -1229  -1229  -1229    215 
   215  -1229  -1229  -1229 
 -1229  -1229  -1229    215 
   215  -1229  -1229  -1229 
 -1229    177  -1229   -191 
   215  -1229  -1229  -1229 
   215  -1229  -1229  -1229 
 -1229  -1229  -1229    215 
    42  -1229    135  -1229 
 -1229    171   -146  -1229 
 -1229    186  -1229  -1229 
   215  -1229  -1229  -1229 
 -1229      3    135   -349 
 -1229    186  -1229  -1229 
 -1229     13  -1229    164 
 -1229   -220  -1229    206 
   215  -1229  -1229  -1229 
 -1229    186  -1229  -1229 
 -1229  -1229    186  -1229 
    42  -1229    135  -1229 
 -1229    135  -1229     42 
 -1229    186  -1229  -1229 
 -1229  -1229    186  -1229 
   206  -1229   -220  -1229 
   215  -1229  -1229  -1229 
 -1229  -1229  -1229    215 
--------------------------------------------------------------------------------

--------------------------------------------------------------------------------
	Motif CTTTTACATACATTCGTGAATGTATATACAATGCCAGCTTACGGCCGAAT MEME-2 position-specific probability matrix
--------------------------------------------------------------------------------
letter-probability matrix: alength= 4 w= 50 nsites= 50 E= 1.1e-1090 
 0.000000  0.760000  0.000000  0.240000 
 0.000000  0.000000  0.000000  1.000000 
 0.000000  0.000000  0.000000  1.000000 
 0.000000  0.000000  0.000000  1.000000 
 0.000000  0.000000  0.000000  1.000000 
 1.000000  0.000000  0.000000  0.000000 
 0.000000  1.000000  0.000000  0.000000 
 1.000000  0.000000  0.000000  0.000000 
 0.000000  0.000000  0.000000  1.000000 
 0.940000  0.020000  0.040000  0.000000 
 0.000000  1.000000  0.000000  0.000000 
 1.000000  0.000000  0.000000  0.000000 
 0.000000  0.000000  0.000000  1.000000 
 0.000000  0.040000  0.000000  0.960000 
 0.000000  1.000000  0.000000  0.000000 
 0.080000  0.000000  0.920000  0.000000 
 0.000000  0.000000  0.000000  1.000000 
 0.000000  0.000000  1.000000  0.000000 
 1.000000  0.000000  0.000000  0.000000 
 1.000000  0.000000  0.000000  0.000000 
 0.000000  0.000000  0.000000  1.000000 
 0.000000  0.000000  1.000000  0.000000 
 0.000000  0.000000  0.000000  1.000000 
 1.000000  0.000000  0.000000  0.000000 
 0.000000  0.000000  0.000000  1.000000 
 1.000000  0.000000  0.000000  0.000000 
 0.000000  0.000000  0.000000  1.000000 
 1.000000  0.000000  0.000000  0.000000 
 0.000000  0.940000  0.000000  0.060000 
 1.000000  0.000000  0.000000  0.000000 
 1.000000  0.000000  0.000000  0.000000 
 0.000000  0.000000  0.000000  1.000000 
 0.300000  0.000000  0.700000  0.000000 
 0.000000  0.900000  0.100000  0.000000 
 0.000000  1.000000  0.000000  0.000000 
 1.000000  0.000000  0.000000  0.000000 
 0.000000  0.280000  0.700000  0.020000 
 0.000000  1.000000  0.000000  0.000000 
 0.000000  0.300000  0.000000  0.700000 
 0.000000  0.060000  0.000000  0.940000 
 1.000000  0.000000  0.000000  0.000000 
 0.000000  1.000000  0.000000  0.000000 
 0.000000  0.000000  1.000000  0.000000 
 0.300000  0.000000  0.700000  0.000000 
 0.000000  0.700000  0.000000  0.300000 
 0.000000  1.000000  0.000000  0.000000 
 0.000000  0.000000  1.000000  0.000000 
 0.940000  0.000000  0.060000  0.000000 
 1.000000  0.000000  0.000000  0.000000 
 0.000000  0.000000  0.000000  1.000000 
--------------------------------------------------------------------------------

--------------------------------------------------------------------------------
	Motif CTTTTACATACATTCGTGAATGTATATACAATGCCAGCTTACGGCCGAAT MEME-2 regular expression
--------------------------------------------------------------------------------
[CT]TTTTACATACATTCGTGAATGTATATACAAT[GA]CCA[GC]C[TC]TACG[GA][CT]CGAAT
--------------------------------------------------------------------------------


Time 5195.62 secs.

********************************************************************************


********************************************************************************
MOTIF CTTTTACATACATTCGTGAATGTATATACAATGCCAGCTTACGGCCGAAT MEME-3	width =  50  sites =  50  llr = 3294  E-value = 4.4e-1099
********************************************************************************
--------------------------------------------------------------------------------
	Motif CTTTTACATACATTCGTGAATGTATATACAATGCCAGCTTACGGCCGAAT MEME-3 Description
--------------------------------------------------------------------------------
Simplified        A  :::::a:a:9:a::::::aa:::a:a:a:aa:2::a::::a::2:::9a:
pos.-specific     C  9:::::a:::a:::a:::::::::::::9::::9a:2a21:a::8a::::
probability       G  :::::::::::::::a:a:::a::::::::::81::8:::::a8::a1::
matrix            T  1aaaa:::a:::aa::a:::a:a:a:a:1::a::::::89::::2::::a

         bits    2.2  ***** **  **   *  ** ****** ***   *    *       * 
                 1.9  ******** ***** ************ ***  ** *  ***  ** **
                 1.7  *************************** ***  ** * ****  *****
                 1.5  *******************************  ** * ****  *****
Relative         1.3 ******************************** *** ******  *****
Entropy          1.1 **************************************************
(95.1 bits)      0.9 **************************************************
                 0.6 **************************************************
                 0.4 **************************************************
                 0.2 **************************************************
                 0.0 --------------------------------------------------

Multilevel           CTTTTACATACATTCGTGAATGTATATACAATGCCAGCTTACGGCCGAAT
consensus                                            A   C C    AT     
sequence                                                               
                                                                       
--------------------------------------------------------------------------------

--------------------------------------------------------------------------------
	Motif CTTTTACATACATTCGTGAATGTATATACAATGCCAGCTTACGGCCGAAT MEME-3 sites sorted by position p-value
--------------------------------------------------------------------------------
Sequence name            Strand  Start   P-value                                   Site                     
-------------            ------  ----- ---------            --------------------------------------------------
RND4_GCA_001327495           +     32  1.84e-31 GCATGAAGGA CTTTTACATACATTCGTGAATGTATATACAATGCCAGCTTACGGCCGAAT GGCCTTCGAG
RND4_GCA_001327415           +     32  1.84e-31 GCATGAAGGA CTTTTACATACATTCGTGAATGTATATACAATGCCAGCTTACGGCCGAAT GGCCTTCGAG
RND4_GCA_001327235           +     32  1.84e-31 GCATGAAGGA CTTTTACATACATTCGTGAATGTATATACAATGCCAGCTTACGGCCGAAT GGCCTTCGAG
RND4_GCA_001321505           +     32  1.84e-31 GCATGAAGGA CTTTTACATACATTCGTGAATGTATATACAATGCCAGCTTACGGCCGAAT GGCCTTCGAG
RND4_GCA_001321185           +     32  1.84e-31 GCATGAAGGA CTTTTACATACATTCGTGAATGTATATACAATGCCAGCTTACGGCCGAAT GGCCTTCGAG
RND4_GCA_001321085           +     32  1.84e-31 GCATGAAGGA CTTTTACATACATTCGTGAATGTATATACAATGCCAGCTTACGGCCGAAT GGCCTTCGAG
RND4_GCA_001320985           +     32  1.84e-31 GCATGAAGGA CTTTTACATACATTCGTGAATGTATATACAATGCCAGCTTACGGCCGAAT GGCCTTCGAG
RND4_GCA_001320905           +     32  1.84e-31 GCATGAAGGA CTTTTACATACATTCGTGAATGTATATACAATGCCAGCTTACGGCCGAAT GGCCTTCGAG
RND4_GCA_001212465           +     32  1.84e-31 GCATGAAGGA CTTTTACATACATTCGTGAATGTATATACAATGCCAGCTTACGGCCGAAT GGCCTTCGAG
RND4_GCA_001212325           +     32  1.84e-31 GCATGAAGGA CTTTTACATACATTCGTGAATGTATATACAATGCCAGCTTACGGCCGAAT GGCCTTCGAG
RND4_GCA_001209505           +     32  1.84e-31 GCATGAAGGA CTTTTACATACATTCGTGAATGTATATACAATGCCAGCTTACGGCCGAAT GGCCTTCGAG
RND4_GCA_001209045           +     32  1.84e-31 GCATGAAGGA CTTTTACATACATTCGTGAATGTATATACAATGCCAGCTTACGGCCGAAT GGCCTTCGAG
RND4_GCA_001207675           +     32  1.84e-31 GCATGAAGGA CTTTTACATACATTCGTGAATGTATATACAATGCCAGCTTACGGCCGAAT GGCCTTCGAG
RND4_GCA_001206455           +     32  1.84e-31 GCATGAAGGA CTTTTACATACATTCGTGAATGTATATACAATGCCAGCTTACGGCCGAAT GGCCTTCGAG
RND4_GCA_001202895           +     32  1.84e-31 GCATGAAGGA CTTTTACATACATTCGTGAATGTATATACAATGCCAGCTTACGGCCGAAT GGCCTTCGAG
RND4_GCA_001199735           +     32  1.84e-31 GCATGAAGGA CTTTTACATACATTCGTGAATGTATATACAATGCCAGCTTACGGCCGAAT GGCCTTCGAG
RND4_GCA_001199695           +     32  1.84e-31 GCATGAAGGA CTTTTACATACATTCGTGAATGTATATACAATGCCAGCTTACGGCCGAAT GGCCTTCGAG
RND4_GCA_001198755           +     32  1.84e-31 GCATGAAGGA CTTTTACATACATTCGTGAATGTATATACAATGCCAGCTTACGGCCGAAT GGCCTTCGAG
RND4_GCA_001197775           +     32  1.84e-31 GCATGAAGGA CTTTTACATACATTCGTGAATGTATATACAATGCCAGCTTACGGCCGAAT GGCCTTCGAG
RND4_GCA_001196775           +     32  1.84e-31 GCATGAAGGA CTTTTACATACATTCGTGAATGTATATACAATGCCAGCTTACGGCCGAAT GGCCTTCGAG
RND4_GCA_001195465           +     32  1.84e-31 GCATGAAGGA CTTTTACATACATTCGTGAATGTATATACAATGCCAGCTTACGGCCGAAT GGCCTTCGAG
RND4_GCA_001193655           +     32  1.84e-31 GCATGAAGGA CTTTTACATACATTCGTGAATGTATATACAATGCCAGCTTACGGCCGAAT GGCCTTCGAG
RND4_GCA_001193375           +     32  1.84e-31 GCATGAAGGA CTTTTACATACATTCGTGAATGTATATACAATGCCAGCTTACGGCCGAAT GGCCTTCGAG
RND4_GCA_000959185           +     32  1.84e-31 GCATGAAGGA CTTTTACATACATTCGTGAATGTATATACAATGCCAGCTTACGGCCGAAT GGCCTTCGAG
RND4_GCA_000775165           +     32  1.84e-31 GCATGAAGGA CTTTTACATACATTCGTGAATGTATATACAATGCCAGCTTACGGCCGAAT GGCCTTCGAG
RND4_GCA_000774945           +     32  1.84e-31 GCATGAAGGA CTTTTACATACATTCGTGAATGTATATACAATGCCAGCTTACGGCCGAAT GGCCTTCGAG
RND4_GCA_000774765           +     32  1.84e-31 GCATGAAGGA CTTTTACATACATTCGTGAATGTATATACAATGCCAGCTTACGGCCGAAT GGCCTTCGAG
RND4_GCA_000774475           +     32  1.84e-31 GCATGAAGGA CTTTTACATACATTCGTGAATGTATATACAATGCCAGCTTACGGCCGAAT GGCCTTCGAG
RND4_GCA_000773345           +     32  1.84e-31 GCATGAAGGA CTTTTACATACATTCGTGAATGTATATACAATGCCAGCTTACGGCCGAAT GGCCTTCGAG
RND4_GCA_000770515           +     32  1.84e-31 GCATGAAGGA CTTTTACATACATTCGTGAATGTATATACAATGCCAGCTTACGGCCGAAT GGCCTTCGAG
RND4_GCA_000757035           +     32  1.84e-31 GCATGAAGGA CTTTTACATACATTCGTGAATGTATATACAATGCCAGCTTACGGCCGAAT GGCCTTCGAG
RND4_GCA_000756185           +     32  1.84e-31 GCATGAAGGA CTTTTACATACATTCGTGAATGTATATACAATGCCAGCTTACGGCCGAAT GGCCTTCGAG
RND4_GCA_000756145           +     32  1.84e-31 GCATGAAGGA CTTTTACATACATTCGTGAATGTATATACAATGCCAGCTTACGGCCGAAT GGCCTTCGAG
RND4_GCA_000756025           +     32  1.84e-31 GCATGAAGGA CTTTTACATACATTCGTGAATGTATATACAATGCCAGCTTACGGCCGAAT GGCCTTCGAG
RND4_GCA_000755905           +     32  1.84e-31 GCATGAAGGA CTTTTACATACATTCGTGAATGTATATACAATGCCAGCTTACGGCCGAAT GGCCTTCGAG
RND4_GCA_000755885           +     32  1.84e-31 GCATGAAGGA CTTTTACATACATTCGTGAATGTATATACAATGCCAGCTTACGGCCGAAT GGCCTTCGAG
RND4_GCA_000755765           +     32  1.84e-31 GCATGAAGGA CTTTTACATACATTCGTGAATGTATATACAATGCCAGCTTACGGCCGAAT GGCCTTCGAG
RND4_GCA_000583835           +     32  1.84e-31 GCATGAAGGA CTTTTACATACATTCGTGAATGTATATACAATGCCAGCTTACGGCCGAAT GGCCTTCGAG
RND4_GCA_000167635           +     32  1.84e-31 GCATGAAGGA CTTTTACATACATTCGTGAATGTATATACAATGCCAGCTTACGGCCGAAT GGCCTTCGAG
RND4_GCA_001718415           +     35  1.17e-28 GCGGACGGTC TTTTTACATACATTCGTGAATGTATATACAATACCACCCTACGATCGAAT GACCCAAGTG
RND4_GCA_001523145           +     33  1.17e-28 GCGGGCGGGC TTTTTACATACATTCGTGAATGTATATACAATACCACCCTACGATCGAAT GACCAAAGTG
RND4_GCA_000497165           +     33  1.17e-28 GCGAACGAGC TTTTTACATACATTCGTGAATGTATATACAATACCACCCTACGATCGAAT GACCCAAGTG
RND4_GCA_000181975           +     35  1.17e-28 GCGATCGGGC TTTTTACATACATTCGTGAATGTATATACAATACCACCCTACGATCGAAT GACCCAAGTG
RND4_GCA_001527265           +     35  3.48e-28 CTGAGAGGGC TTTTTACATACATTCGTGAATGTATATACAATAGCACCCTACGATCGAAT GGCCAAAGGG
RND4_GCA_001526815           +     35  3.48e-28 CTGGGAGGGC TTTTTACATACATTCGTGAATGTATATACAATAGCACCCTACGATCGAAT GGCCAAAGGG
RND4_GCA_001742165           +     33  7.08e-28 ATAAACGGGC TTTTTACATACATCCGTGAATGTATATACAATACCACCCTACGATCGAAT GACCCAAGTG
RND4_GCA_000687455           +     35  3.39e-26 GGCAGAAGGG CTTTTACATACATCCTTGAATGTATATACAATAGCACCCTACGATCGAAC CGCCCACGGG
RND4_GCA_000383275           +      5  7.71e-26       CGCA CTTTTACATCCATTCGTGAATGTATATATAATAGCACCCCACGATCGGAT AGCCCAAGCT
RND4_GCA_000421865           +      4  2.63e-25        GCA CTTTTACATTCATTCTTGAATGTATATATAATAGCACCCCACGATCGGAT AGCCCAAGCC
RND4_GCA_001294705           +      2  1.15e-24          A CTTTTACATGCATTCGTGGATGTATATATAATAGCATCCCACGATCGGAT AGCCCAAGCC
--------------------------------------------------------------------------------

--------------------------------------------------------------------------------
	Motif CTTTTACATACATTCGTGAATGTATATACAATGCCAGCTTACGGCCGAAT MEME-3 block diagrams
--------------------------------------------------------------------------------
SEQUENCE NAME            POSITION P-VALUE  MOTIF DIAGRAM
-------------            ----------------  -------------
RND4_GCA_001327495                1.8e-31  31_[+3]_219
RND4_GCA_001327415                1.8e-31  31_[+3]_219
RND4_GCA_001327235                1.8e-31  31_[+3]_219
RND4_GCA_001321505                1.8e-31  31_[+3]_219
RND4_GCA_001321185                1.8e-31  31_[+3]_219
RND4_GCA_001321085                1.8e-31  31_[+3]_219
RND4_GCA_001320985                1.8e-31  31_[+3]_219
RND4_GCA_001320905                1.8e-31  31_[+3]_219
RND4_GCA_001212465                1.8e-31  31_[+3]_219
RND4_GCA_001212325                1.8e-31  31_[+3]_219
RND4_GCA_001209505                1.8e-31  31_[+3]_219
RND4_GCA_001209045                1.8e-31  31_[+3]_219
RND4_GCA_001207675                1.8e-31  31_[+3]_219
RND4_GCA_001206455                1.8e-31  31_[+3]_219
RND4_GCA_001202895                1.8e-31  31_[+3]_219
RND4_GCA_001199735                1.8e-31  31_[+3]_219
RND4_GCA_001199695                1.8e-31  31_[+3]_219
RND4_GCA_001198755                1.8e-31  31_[+3]_219
RND4_GCA_001197775                1.8e-31  31_[+3]_219
RND4_GCA_001196775                1.8e-31  31_[+3]_219
RND4_GCA_001195465                1.8e-31  31_[+3]_219
RND4_GCA_001193655                1.8e-31  31_[+3]_219
RND4_GCA_001193375                1.8e-31  31_[+3]_219
RND4_GCA_000959185                1.8e-31  31_[+3]_219
RND4_GCA_000775165                1.8e-31  31_[+3]_219
RND4_GCA_000774945                1.8e-31  31_[+3]_219
RND4_GCA_000774765                1.8e-31  31_[+3]_219
RND4_GCA_000774475                1.8e-31  31_[+3]_219
RND4_GCA_000773345                1.8e-31  31_[+3]_219
RND4_GCA_000770515                1.8e-31  31_[+3]_219
RND4_GCA_000757035                1.8e-31  31_[+3]_219
RND4_GCA_000756185                1.8e-31  31_[+3]_219
RND4_GCA_000756145                1.8e-31  31_[+3]_219
RND4_GCA_000756025                1.8e-31  31_[+3]_219
RND4_GCA_000755905                1.8e-31  31_[+3]_219
RND4_GCA_000755885                1.8e-31  31_[+3]_219
RND4_GCA_000755765                1.8e-31  31_[+3]_219
RND4_GCA_000583835                1.8e-31  31_[+3]_219
RND4_GCA_000167635                1.8e-31  31_[+3]_219
RND4_GCA_001718415                1.2e-28  34_[+3]_216
RND4_GCA_001523145                1.2e-28  32_[+3]_218
RND4_GCA_000497165                1.2e-28  32_[+3]_218
RND4_GCA_000181975                1.2e-28  34_[+3]_216
RND4_GCA_001527265                3.5e-28  34_[+3]_216
RND4_GCA_001526815                3.5e-28  34_[+3]_216
RND4_GCA_001742165                7.1e-28  32_[+3]_218
RND4_GCA_000687455                3.4e-26  34_[+3]_216
RND4_GCA_000383275                7.7e-26  4_[+3]_246
RND4_GCA_000421865                2.6e-25  3_[+3]_247
RND4_GCA_001294705                1.2e-24  1_[+3]_249
--------------------------------------------------------------------------------

--------------------------------------------------------------------------------
	Motif CTTTTACATACATTCGTGAATGTATATACAATGCCAGCTTACGGCCGAAT MEME-3 in BLOCKS format
--------------------------------------------------------------------------------
BL   MOTIF CTTTTACATACATTCGTGAATGTATATACAATGCCAGCTTACGGCCGAAT width=50 seqs=50
RND4_GCA_001327495       (   32) CTTTTACATACATTCGTGAATGTATATACAATGCCAGCTTACGGCCGAAT  1 
RND4_GCA_001327415       (   32) CTTTTACATACATTCGTGAATGTATATACAATGCCAGCTTACGGCCGAAT  1 
RND4_GCA_001327235       (   32) CTTTTACATACATTCGTGAATGTATATACAATGCCAGCTTACGGCCGAAT  1 
RND4_GCA_001321505       (   32) CTTTTACATACATTCGTGAATGTATATACAATGCCAGCTTACGGCCGAAT  1 
RND4_GCA_001321185       (   32) CTTTTACATACATTCGTGAATGTATATACAATGCCAGCTTACGGCCGAAT  1 
RND4_GCA_001321085       (   32) CTTTTACATACATTCGTGAATGTATATACAATGCCAGCTTACGGCCGAAT  1 
RND4_GCA_001320985       (   32) CTTTTACATACATTCGTGAATGTATATACAATGCCAGCTTACGGCCGAAT  1 
RND4_GCA_001320905       (   32) CTTTTACATACATTCGTGAATGTATATACAATGCCAGCTTACGGCCGAAT  1 
RND4_GCA_001212465       (   32) CTTTTACATACATTCGTGAATGTATATACAATGCCAGCTTACGGCCGAAT  1 
RND4_GCA_001212325       (   32) CTTTTACATACATTCGTGAATGTATATACAATGCCAGCTTACGGCCGAAT  1 
RND4_GCA_001209505       (   32) CTTTTACATACATTCGTGAATGTATATACAATGCCAGCTTACGGCCGAAT  1 
RND4_GCA_001209045       (   32) CTTTTACATACATTCGTGAATGTATATACAATGCCAGCTTACGGCCGAAT  1 
RND4_GCA_001207675       (   32) CTTTTACATACATTCGTGAATGTATATACAATGCCAGCTTACGGCCGAAT  1 
RND4_GCA_001206455       (   32) CTTTTACATACATTCGTGAATGTATATACAATGCCAGCTTACGGCCGAAT  1 
RND4_GCA_001202895       (   32) CTTTTACATACATTCGTGAATGTATATACAATGCCAGCTTACGGCCGAAT  1 
RND4_GCA_001199735       (   32) CTTTTACATACATTCGTGAATGTATATACAATGCCAGCTTACGGCCGAAT  1 
RND4_GCA_001199695       (   32) CTTTTACATACATTCGTGAATGTATATACAATGCCAGCTTACGGCCGAAT  1 
RND4_GCA_001198755       (   32) CTTTTACATACATTCGTGAATGTATATACAATGCCAGCTTACGGCCGAAT  1 
RND4_GCA_001197775       (   32) CTTTTACATACATTCGTGAATGTATATACAATGCCAGCTTACGGCCGAAT  1 
RND4_GCA_001196775       (   32) CTTTTACATACATTCGTGAATGTATATACAATGCCAGCTTACGGCCGAAT  1 
RND4_GCA_001195465       (   32) CTTTTACATACATTCGTGAATGTATATACAATGCCAGCTTACGGCCGAAT  1 
RND4_GCA_001193655       (   32) CTTTTACATACATTCGTGAATGTATATACAATGCCAGCTTACGGCCGAAT  1 
RND4_GCA_001193375       (   32) CTTTTACATACATTCGTGAATGTATATACAATGCCAGCTTACGGCCGAAT  1 
RND4_GCA_000959185       (   32) CTTTTACATACATTCGTGAATGTATATACAATGCCAGCTTACGGCCGAAT  1 
RND4_GCA_000775165       (   32) CTTTTACATACATTCGTGAATGTATATACAATGCCAGCTTACGGCCGAAT  1 
RND4_GCA_000774945       (   32) CTTTTACATACATTCGTGAATGTATATACAATGCCAGCTTACGGCCGAAT  1 
RND4_GCA_000774765       (   32) CTTTTACATACATTCGTGAATGTATATACAATGCCAGCTTACGGCCGAAT  1 
RND4_GCA_000774475       (   32) CTTTTACATACATTCGTGAATGTATATACAATGCCAGCTTACGGCCGAAT  1 
RND4_GCA_000773345       (   32) CTTTTACATACATTCGTGAATGTATATACAATGCCAGCTTACGGCCGAAT  1 
RND4_GCA_000770515       (   32) CTTTTACATACATTCGTGAATGTATATACAATGCCAGCTTACGGCCGAAT  1 
RND4_GCA_000757035       (   32) CTTTTACATACATTCGTGAATGTATATACAATGCCAGCTTACGGCCGAAT  1 
RND4_GCA_000756185       (   32) CTTTTACATACATTCGTGAATGTATATACAATGCCAGCTTACGGCCGAAT  1 
RND4_GCA_000756145       (   32) CTTTTACATACATTCGTGAATGTATATACAATGCCAGCTTACGGCCGAAT  1 
RND4_GCA_000756025       (   32) CTTTTACATACATTCGTGAATGTATATACAATGCCAGCTTACGGCCGAAT  1 
RND4_GCA_000755905       (   32) CTTTTACATACATTCGTGAATGTATATACAATGCCAGCTTACGGCCGAAT  1 
RND4_GCA_000755885       (   32) CTTTTACATACATTCGTGAATGTATATACAATGCCAGCTTACGGCCGAAT  1 
RND4_GCA_000755765       (   32) CTTTTACATACATTCGTGAATGTATATACAATGCCAGCTTACGGCCGAAT  1 
RND4_GCA_000583835       (   32) CTTTTACATACATTCGTGAATGTATATACAATGCCAGCTTACGGCCGAAT  1 
RND4_GCA_000167635       (   32) CTTTTACATACATTCGTGAATGTATATACAATGCCAGCTTACGGCCGAAT  1 
RND4_GCA_001718415       (   35) TTTTTACATACATTCGTGAATGTATATACAATACCACCCTACGATCGAAT  1 
RND4_GCA_001523145       (   33) TTTTTACATACATTCGTGAATGTATATACAATACCACCCTACGATCGAAT  1 
RND4_GCA_000497165       (   33) TTTTTACATACATTCGTGAATGTATATACAATACCACCCTACGATCGAAT  1 
RND4_GCA_000181975       (   35) TTTTTACATACATTCGTGAATGTATATACAATACCACCCTACGATCGAAT  1 
RND4_GCA_001527265       (   35) TTTTTACATACATTCGTGAATGTATATACAATAGCACCCTACGATCGAAT  1 
RND4_GCA_001526815       (   35) TTTTTACATACATTCGTGAATGTATATACAATAGCACCCTACGATCGAAT  1 
RND4_GCA_001742165       (   33) TTTTTACATACATCCGTGAATGTATATACAATACCACCCTACGATCGAAT  1 
RND4_GCA_000687455       (   35) CTTTTACATACATCCTTGAATGTATATACAATAGCACCCTACGATCGAAC  1 
RND4_GCA_000383275       (    5) CTTTTACATCCATTCGTGAATGTATATATAATAGCACCCCACGATCGGAT  1 
RND4_GCA_000421865       (    4) CTTTTACATTCATTCTTGAATGTATATATAATAGCACCCCACGATCGGAT  1 
RND4_GCA_001294705       (    2) CTTTTACATGCATTCGTGGATGTATATATAATAGCATCCCACGATCGGAT  1 
//

--------------------------------------------------------------------------------

--------------------------------------------------------------------------------
	Motif CTTTTACATACATTCGTGAATGTATATACAATGCCAGCTTACGGCCGAAT MEME-3 position-specific scoring matrix
--------------------------------------------------------------------------------
log-odds matrix: alength= 4 w= 50 n= 114640 bayes= 13.2706 E= 4.4e-1099 
 -1229    164  -1229    -68 
 -1229  -1229  -1229    215 
 -1229  -1229  -1229    215 
 -1229  -1229  -1229    215 
 -1229  -1229  -1229    215 
   215  -1229  -1229  -1229 
 -1229    186  -1229  -1229 
   215  -1229  -1229  -1229 
 -1229  -1229  -1229    215 
   206   -378   -378   -349 
 -1229    186  -1229  -1229 
   215  -1229  -1229  -1229 
 -1229  -1229  -1229    215 
 -1229   -278  -1229    209 
 -1229    186  -1229  -1229 
 -1229  -1229    180   -249 
 -1229  -1229  -1229    215 
 -1229  -1229    186  -1229 
   212  -1229   -378  -1229 
   215  -1229  -1229  -1229 
 -1229  -1229  -1229    215 
 -1229  -1229    186  -1229 
 -1229  -1229  -1229    215 
   215  -1229  -1229  -1229 
 -1229  -1229  -1229    215 
   215  -1229  -1229  -1229 
 -1229  -1229  -1229    215 
   215  -1229  -1229  -1229 
 -1229    177  -1229   -191 
   215  -1229  -1229  -1229 
   215  -1229  -1229  -1229 
 -1229  -1229  -1229    215 
    -3  -1229    150  -1229 
 -1229    168   -120  -1229 
 -1229    186  -1229  -1229 
   215  -1229  -1229  -1229 
 -1229    -46    150   -349 
 -1229    186  -1229  -1229 
 -1229    -32  -1229    179 
 -1229   -220  -1229    206 
   215  -1229  -1229  -1229 
 -1229    186  -1229  -1229 
 -1229  -1229    186  -1229 
    -3  -1229    150  -1229 
 -1229    150  -1229     -3 
 -1229    186  -1229  -1229 
 -1229  -1229    186  -1229 
   206  -1229   -220  -1229 
   215  -1229  -1229  -1229 
 -1229   -378  -1229    212 
--------------------------------------------------------------------------------

--------------------------------------------------------------------------------
	Motif CTTTTACATACATTCGTGAATGTATATACAATGCCAGCTTACGGCCGAAT MEME-3 position-specific probability matrix
--------------------------------------------------------------------------------
letter-probability matrix: alength= 4 w= 50 nsites= 50 E= 4.4e-1099 
 0.000000  0.860000  0.000000  0.140000 
 0.000000  0.000000  0.000000  1.000000 
 0.000000  0.000000  0.000000  1.000000 
 0.000000  0.000000  0.000000  1.000000 
 0.000000  0.000000  0.000000  1.000000 
 1.000000  0.000000  0.000000  0.000000 
 0.000000  1.000000  0.000000  0.000000 
 1.000000  0.000000  0.000000  0.000000 
 0.000000  0.000000  0.000000  1.000000 
 0.940000  0.020000  0.020000  0.020000 
 0.000000  1.000000  0.000000  0.000000 
 1.000000  0.000000  0.000000  0.000000 
 0.000000  0.000000  0.000000  1.000000 
 0.000000  0.040000  0.000000  0.960000 
 0.000000  1.000000  0.000000  0.000000 
 0.000000  0.000000  0.960000  0.040000 
 0.000000  0.000000  0.000000  1.000000 
 0.000000  0.000000  1.000000  0.000000 
 0.980000  0.000000  0.020000  0.000000 
 1.000000  0.000000  0.000000  0.000000 
 0.000000  0.000000  0.000000  1.000000 
 0.000000  0.000000  1.000000  0.000000 
 0.000000  0.000000  0.000000  1.000000 
 1.000000  0.000000  0.000000  0.000000 
 0.000000  0.000000  0.000000  1.000000 
 1.000000  0.000000  0.000000  0.000000 
 0.000000  0.000000  0.000000  1.000000 
 1.000000  0.000000  0.000000  0.000000 
 0.000000  0.940000  0.000000  0.060000 
 1.000000  0.000000  0.000000  0.000000 
 1.000000  0.000000  0.000000  0.000000 
 0.000000  0.000000  0.000000  1.000000 
 0.220000  0.000000  0.780000  0.000000 
 0.000000  0.880000  0.120000  0.000000 
 0.000000  1.000000  0.000000  0.000000 
 1.000000  0.000000  0.000000  0.000000 
 0.000000  0.200000  0.780000  0.020000 
 0.000000  1.000000  0.000000  0.000000 
 0.000000  0.220000  0.000000  0.780000 
 0.000000  0.060000  0.000000  0.940000 
 1.000000  0.000000  0.000000  0.000000 
 0.000000  1.000000  0.000000  0.000000 
 0.000000  0.000000  1.000000  0.000000 
 0.220000  0.000000  0.780000  0.000000 
 0.000000  0.780000  0.000000  0.220000 
 0.000000  1.000000  0.000000  0.000000 
 0.000000  0.000000  1.000000  0.000000 
 0.940000  0.000000  0.060000  0.000000 
 1.000000  0.000000  0.000000  0.000000 
 0.000000  0.020000  0.000000  0.980000 
--------------------------------------------------------------------------------

--------------------------------------------------------------------------------
	Motif CTTTTACATACATTCGTGAATGTATATACAATGCCAGCTTACGGCCGAAT MEME-3 regular expression
--------------------------------------------------------------------------------
CTTTTACATACATTCGTGAATGTATATACAAT[GA]CCA[GC]C[TC]TACG[GA][CT]CGAAT
--------------------------------------------------------------------------------


Time 7672.25 secs.

********************************************************************************


********************************************************************************
SUMMARY OF MOTIFS
********************************************************************************

--------------------------------------------------------------------------------
	Combined block diagrams: non-overlapping sites with p-value < 0.0001
--------------------------------------------------------------------------------
SEQUENCE NAME            COMBINED P-VALUE  MOTIF DIAGRAM
-------------            ----------------  -------------
RND4_GCA_000009485               3.27e-73  31_[+2(3.48e-29)]_219
RND4_GCA_000010545               1.51e-66  31_[+2(6.16e-28)]_219
RND4_GCA_000011545               1.49e-80  31_[+1(1.84e-31)]_219
RND4_GCA_000011705               1.49e-80  31_[+1(1.84e-31)]_219
RND4_GCA_000012365               1.49e-80  31_[+1(1.84e-31)]_90_[-3(5.25e-05)]_\
    79
RND4_GCA_000012785               1.49e-80  31_[+1(1.84e-31)]_219
RND4_GCA_000012945               4.87e-70  30_[+1(1.03e-28)]_220
RND4_GCA_000013645               1.99e-01  300
RND4_GCA_000014085               3.27e-73  31_[+2(3.48e-29)]_219
RND4_GCA_000015465               1.49e-80  31_[+1(1.84e-31)]_219
RND4_GCA_000015625               1.49e-80  31_[+1(1.84e-31)]_219
RND4_GCA_000016205               2.04e-69  26_[+2(2.46e-28)]_224
RND4_GCA_000018505               9.77e-01  252
RND4_GCA_000019505               3.27e-73  31_[+2(3.48e-29)]_219
RND4_GCA_000019925               3.27e-73  34_[+2(3.48e-29)]_216
RND4_GCA_000020045               4.92e-32  1_[+1(3.66e-15)]_249
RND4_GCA_000020125               3.89e-62  1_[+2(7.65e-26)]_249
RND4_GCA_000022645               1.08e-27  20_[+2(5.51e-14)]_230
RND4_GCA_000092885               1.76e-64  5_[+2(2.95e-26)]_245
RND4_GCA_000148685               4.73e-62  3_[+3(7.08e-26)]_247
RND4_GCA_000152285               1.49e-80  31_[+1(1.84e-31)]_90_[-3(5.25e-05)]_\
    79
RND4_GCA_000152385               1.49e-80  31_[+1(1.84e-31)]_219
RND4_GCA_000152405               1.49e-80  31_[+1(1.84e-31)]_219
RND4_GCA_000152585               2.59e-73  13_[+2(3.48e-29)]_218
RND4_GCA_000153085               1.49e-80  31_[+1(1.84e-31)]_219
RND4_GCA_000167635               1.49e-80  31_[+1(1.84e-31)]_219
RND4_GCA_000169875               1.49e-80  31_[+1(1.84e-31)]_219
RND4_GCA_000172415               3.32e-58  3_[+3(2.63e-25)]_247
RND4_GCA_000173575               5.26e-59  5_[+2(2.20e-24)]_245
RND4_GCA_000176935               1.35e-01  300
RND4_GCA_000178415               1.99e-01  300
RND4_GCA_000181975               3.27e-73  34_[+2(3.48e-29)]_216
RND4_GCA_000182255               1.51e-66  31_[+2(6.16e-28)]_219
RND4_GCA_000182275               1.51e-66  31_[+2(6.16e-28)]_219
RND4_GCA_000182295               1.51e-66  31_[+2(6.16e-28)]_219
RND4_GCA_000194745               5.06e-26  15_[+1(1.57e-13)]_235
RND4_GCA_000198775               1.45e-18  15_[+2(1.12e-10)]_235
RND4_GCA_000203915               3.27e-73  32_[+2(3.48e-29)]_218
RND4_GCA_000203955               3.27e-73  31_[+2(3.48e-29)]_219
RND4_GCA_000236065               8.36e-01  300
RND4_GCA_000236215               3.27e-73  31_[+2(3.48e-29)]_219
RND4_GCA_000256585               8.37e-01  300
RND4_GCA_000259735               1.49e-80  31_[+1(1.84e-31)]_219
RND4_GCA_000260515               1.49e-80  31_[+1(1.84e-31)]_219
RND4_GCA_000262695               2.04e-69  26_[+2(2.46e-28)]_224
RND4_GCA_000265115               1.52e-30  2_[+1(6.06e-15)]_248
RND4_GCA_000281995               1.52e-30  2_[+1(6.06e-15)]_248
RND4_GCA_000292915               3.27e-73  31_[+2(3.48e-29)]_219
RND4_GCA_000297475               4.87e-70  34_[+1(1.03e-28)]_216
RND4_GCA_000300095               1.35e-01  300
RND4_GCA_000300395               4.75e-02  300
RND4_GCA_000333155               3.27e-73  31_[+2(3.48e-29)]_219
RND4_GCA_000341045               2.86e-32  2_[+1(2.85e-15)]_248
RND4_GCA_000347975               1.49e-80  31_[+1(1.84e-31)]_219
RND4_GCA_000350505               1.49e-80  31_[+1(1.84e-31)]_219
RND4_GCA_000365245               1.08e-27  20_[+2(5.51e-14)]_230
RND4_GCA_000372945               7.64e-62  3_[+2(7.08e-26)]_247
RND4_GCA_000372985               1.76e-64  5_[+2(2.95e-26)]_245
RND4_GCA_000383275               4.54e-63  4_[+2(4.04e-26)]_246
RND4_GCA_000385525               1.49e-80  31_[+1(1.84e-31)]_219
RND4_GCA_000402035               9.99e-01  300
RND4_GCA_000410895               1.49e-80  31_[+1(1.84e-31)]_219
RND4_GCA_000416445               5.94e-01  300
RND4_GCA_000421865               3.32e-58  3_[+3(2.63e-25)]_247
RND4_GCA_000439695               1.49e-80  31_[+1(1.84e-31)]_219
RND4_GCA_000445385               1.49e-80  31_[+1(1.84e-31)]_219
RND4_GCA_000454625               1.49e-80  31_[+1(1.84e-31)]_219
RND4_GCA_000472445               4.73e-62  3_[+3(7.08e-26)]_247
RND4_GCA_000472545               1.76e-64  3_[+2(2.95e-26)]_247
RND4_GCA_000472825               2.56e-33  1_[+3(9.58e-16)]_249
RND4_GCA_000472845               2.56e-33  1_[+3(9.58e-16)]_249
RND4_GCA_000473465               7.64e-62  [+2(7.08e-26)]_250
RND4_GCA_000473485               4.87e-70  28_[+1(1.03e-28)]_222
RND4_GCA_000494855               1.49e-80  31_[+1(1.84e-31)]_219
RND4_GCA_000497165               3.27e-73  32_[+2(3.48e-29)]_218
RND4_GCA_000504665               3.27e-73  31_[+2(3.48e-29)]_219
RND4_GCA_000511895               1.49e-80  31_[+1(1.84e-31)]_219
RND4_GCA_000511915               1.49e-80  31_[+1(1.84e-31)]_219
RND4_GCA_000515195               1.35e-01  300
RND4_GCA_000519185               2.56e-33  [+3(9.58e-16)]_250
RND4_GCA_000519245               1.52e-30  [+1(6.06e-15)]_250
RND4_GCA_000520895               1.49e-80  31_[+1(1.84e-31)]_219
RND4_GCA_000521645               1.49e-80  31_[+1(1.84e-31)]_219
RND4_GCA_000522545               3.86e-01  300
RND4_GCA_000567905               1.49e-80  31_[+1(1.84e-31)]_90_[-3(5.25e-05)]_\
    79
RND4_GCA_000567925               1.49e-80  31_[+1(1.84e-31)]_90_[-3(5.25e-05)]_\
    79
RND4_GCA_000567945               1.49e-80  31_[+1(1.84e-31)]_90_[-3(5.25e-05)]_\
    79
RND4_GCA_000583835               1.49e-80  31_[+1(1.84e-31)]_219
RND4_GCA_000648925               1.59e-03  124_[+1(3.56e-05)]_126
RND4_GCA_000684975               4.09e-30  5_[+3(1.28e-14)]_245
RND4_GCA_000685015               6.76e-31  7_[+3(7.68e-15)]_243
RND4_GCA_000685035               3.88e-02  300
RND4_GCA_000685055               4.54e-63  4_[+2(4.04e-26)]_246
RND4_GCA_000685075               3.81e-34  [+3(5.60e-16)]_250
RND4_GCA_000685095               4.54e-63  4_[+2(4.04e-26)]_246
RND4_GCA_000687455               7.97e-60  34_[+3(3.39e-26)]_216
RND4_GCA_000698555               8.16e-32  56_[+3(1.43e-15)]_194
RND4_GCA_000698575               8.37e-01  300
RND4_GCA_000698595               1.11e-33  5_[+3(6.57e-16)]_18_[+3(6.83e-05)]_\
    177
RND4_GCA_000706745               1.49e-80  31_[+1(1.84e-31)]_90_[-3(5.25e-05)]_\
    79
RND4_GCA_000724975               4.87e-70  29_[+1(1.03e-28)]_221
RND4_GCA_000729995               5.86e-01  300
RND4_GCA_000739735               5.26e-59  3_[+2(2.20e-24)]_247
RND4_GCA_000739775               2.56e-33  [+3(9.58e-16)]_250
RND4_GCA_000739795               2.86e-32  [+1(2.85e-15)]_250
RND4_GCA_000739815               2.56e-33  1_[+3(9.58e-16)]_249
RND4_GCA_000739835               1.52e-30  2_[+1(6.06e-15)]_248
RND4_GCA_000743695               3.27e-73  32_[+2(3.48e-29)]_218
RND4_GCA_000745015               7.11e-57  2_[+2(5.35e-24)]_248
RND4_GCA_000745665               2.04e-69  26_[+2(2.46e-28)]_224
RND4_GCA_000751215               1.11e-33  5_[+3(6.57e-16)]_18_[+3(6.83e-05)]_\
    177
RND4_GCA_000755725               3.27e-73  34_[+2(3.48e-29)]_216
RND4_GCA_000755765               1.49e-80  31_[+1(1.84e-31)]_219
RND4_GCA_000755785               1.49e-80  31_[+1(1.84e-31)]_219
RND4_GCA_000755805               3.27e-73  31_[+2(3.48e-29)]_219
RND4_GCA_000755825               1.49e-80  31_[+1(1.84e-31)]_219
RND4_GCA_000755845               1.49e-80  31_[+1(1.84e-31)]_219
RND4_GCA_000755865               1.49e-80  31_[+1(1.84e-31)]_219
RND4_GCA_000755885               1.49e-80  31_[+1(1.84e-31)]_219
RND4_GCA_000755905               1.49e-80  31_[+1(1.84e-31)]_219
RND4_GCA_000755925               1.49e-80  31_[+1(1.84e-31)]_219
RND4_GCA_000755945               1.49e-80  31_[+1(1.84e-31)]_219
RND4_GCA_000755965               1.49e-80  31_[+1(1.84e-31)]_219
RND4_GCA_000755985               1.38e-74  32_[+1(3.09e-30)]_218
RND4_GCA_000756005               1.51e-66  31_[+2(6.16e-28)]_219
RND4_GCA_000756025               1.49e-80  31_[+1(1.84e-31)]_219
RND4_GCA_000756045               1.99e-01  300
RND4_GCA_000756065               1.49e-80  31_[+1(1.84e-31)]_219
RND4_GCA_000756085               1.49e-80  31_[+1(1.84e-31)]_219
RND4_GCA_000756105               1.49e-80  31_[+1(1.84e-31)]_219
RND4_GCA_000756125               1.49e-80  31_[+1(1.84e-31)]_219
RND4_GCA_000756145               1.49e-80  31_[+1(1.84e-31)]_219
RND4_GCA_000756165               1.49e-80  31_[+1(1.84e-31)]_219
RND4_GCA_000756185               1.49e-80  31_[+1(1.84e-31)]_219
RND4_GCA_000756845               3.27e-73  31_[+2(3.48e-29)]_219
RND4_GCA_000756855               5.06e-26  15_[+1(1.57e-13)]_235
RND4_GCA_000756865               1.49e-80  31_[+1(1.84e-31)]_219
RND4_GCA_000756925               1.49e-80  31_[+1(1.84e-31)]_219
RND4_GCA_000756965               1.51e-66  31_[+2(6.16e-28)]_219
RND4_GCA_000757015               1.49e-80  31_[+1(1.84e-31)]_219
RND4_GCA_000757035               1.49e-80  31_[+1(1.84e-31)]_219
RND4_GCA_000757055               1.49e-80  31_[+1(1.84e-31)]_219
RND4_GCA_000757075               1.49e-80  31_[+1(1.84e-31)]_219
RND4_GCA_000757095               1.49e-80  31_[+1(1.84e-31)]_219
RND4_GCA_000757105               1.49e-80  31_[+1(1.84e-31)]_219
RND4_GCA_000757145               1.49e-80  31_[+1(1.84e-31)]_219
RND4_GCA_000757175               1.49e-80  31_[+1(1.84e-31)]_219
RND4_GCA_000757185               1.49e-80  31_[+1(1.84e-31)]_219
RND4_GCA_000757225               1.49e-80  31_[+1(1.84e-31)]_219
RND4_GCA_000757245               1.49e-80  31_[+1(1.84e-31)]_219
RND4_GCA_000757255               1.49e-80  31_[+1(1.84e-31)]_219
RND4_GCA_000757315               1.49e-80  31_[+1(1.84e-31)]_219
RND4_GCA_000757325               1.49e-80  31_[+1(1.84e-31)]_219
RND4_GCA_000757365               3.27e-73  31_[+2(3.48e-29)]_219
RND4_GCA_000762285               1.49e-80  31_[+1(1.84e-31)]_219
RND4_GCA_000763555               1.49e-80  31_[+1(1.84e-31)]_219
RND4_GCA_000764575               1.49e-80  31_[+1(1.84e-31)]_219
RND4_GCA_000764595               1.49e-80  31_[+1(1.84e-31)]_90_[-3(5.25e-05)]_\
    79
RND4_GCA_000764955               3.27e-73  32_[+2(3.48e-29)]_218
RND4_GCA_000765375               1.49e-80  31_[+1(1.84e-31)]_90_[-3(5.25e-05)]_\
    79
RND4_GCA_000770395               1.49e-80  31_[+1(1.84e-31)]_219
RND4_GCA_000770415               1.49e-80  31_[+1(1.84e-31)]_219
RND4_GCA_000770435               1.49e-80  31_[+1(1.84e-31)]_219
RND4_GCA_000770455               1.49e-80  31_[+1(1.84e-31)]_219
RND4_GCA_000770475               1.49e-80  31_[+1(1.84e-31)]_219
RND4_GCA_000770495               1.49e-80  31_[+1(1.84e-31)]_219
RND4_GCA_000770515               1.49e-80  31_[+1(1.84e-31)]_219
RND4_GCA_000770535               1.49e-80  31_[+1(1.84e-31)]_219
RND4_GCA_000770565               1.49e-80  31_[+1(1.84e-31)]_219
RND4_GCA_000773055               8.37e-01  300
RND4_GCA_000773305               1.49e-80  31_[+1(1.84e-31)]_219
RND4_GCA_000773345               1.49e-80  31_[+1(1.84e-31)]_219
RND4_GCA_000774175               1.49e-80  31_[+1(1.84e-31)]_219
RND4_GCA_000774185               1.49e-80  31_[+1(1.84e-31)]_219
RND4_GCA_000774195               1.49e-80  31_[+1(1.84e-31)]_219
RND4_GCA_000774245               1.49e-80  31_[+1(1.84e-31)]_219
RND4_GCA_000774255               1.49e-80  31_[+1(1.84e-31)]_219
RND4_GCA_000774265               1.49e-80  31_[+1(1.84e-31)]_219
RND4_GCA_000774275               1.49e-80  31_[+1(1.84e-31)]_219
RND4_GCA_000774325               1.49e-80  31_[+1(1.84e-31)]_219
RND4_GCA_000774335               1.49e-80  31_[+1(1.84e-31)]_219
RND4_GCA_000774345               1.49e-80  31_[+1(1.84e-31)]_219
RND4_GCA_000774385               1.49e-80  31_[+1(1.84e-31)]_219
RND4_GCA_000774395               1.49e-80  31_[+1(1.84e-31)]_219
RND4_GCA_000774405               1.49e-80  31_[+1(1.84e-31)]_219
RND4_GCA_000774415               1.49e-80  31_[+1(1.84e-31)]_219
RND4_GCA_000774465               1.49e-80  31_[+1(1.84e-31)]_219
RND4_GCA_000774475               1.49e-80  31_[+1(1.84e-31)]_219
RND4_GCA_000774485               1.49e-80  31_[+1(1.84e-31)]_219
RND4_GCA_000774495               1.49e-80  31_[+1(1.84e-31)]_219
RND4_GCA_000774545               2.81e-02  300
RND4_GCA_000774555               1.49e-80  31_[+1(1.84e-31)]_219
RND4_GCA_000774565               1.49e-80  31_[+1(1.84e-31)]_219
RND4_GCA_000774575               1.49e-80  31_[+1(1.84e-31)]_219
RND4_GCA_000774625               2.81e-02  300
RND4_GCA_000774645               1.49e-80  31_[+1(1.84e-31)]_219
RND4_GCA_000774685               1.49e-80  31_[+1(1.84e-31)]_219
RND4_GCA_000774695               1.49e-80  31_[+1(1.84e-31)]_219
RND4_GCA_000774705               1.49e-80  31_[+1(1.84e-31)]_219
RND4_GCA_000774765               1.49e-80  31_[+1(1.84e-31)]_219
RND4_GCA_000774785               1.49e-80  31_[+1(1.84e-31)]_219
RND4_GCA_000774805               1.49e-80  31_[+1(1.84e-31)]_219
RND4_GCA_000774815               1.49e-80  31_[+1(1.84e-31)]_219
RND4_GCA_000774865               1.49e-80  31_[+1(1.84e-31)]_219
RND4_GCA_000774875               1.49e-80  31_[+1(1.84e-31)]_219
RND4_GCA_000774885               1.49e-80  31_[+1(1.84e-31)]_219
RND4_GCA_000774945               1.49e-80  31_[+1(1.84e-31)]_219
RND4_GCA_000774955               1.49e-80  31_[+1(1.84e-31)]_219
RND4_GCA_000774965               1.49e-80  31_[+1(1.84e-31)]_219
RND4_GCA_000774975               1.49e-80  31_[+1(1.84e-31)]_219
RND4_GCA_000775025               1.49e-80  31_[+1(1.84e-31)]_219
RND4_GCA_000775035               1.49e-80  31_[+1(1.84e-31)]_219
RND4_GCA_000775045               1.49e-80  31_[+1(1.84e-31)]_219
RND4_GCA_000775165               1.49e-80  31_[+1(1.84e-31)]_219
RND4_GCA_000775655               1.49e-80  31_[+1(1.84e-31)]_219
RND4_GCA_000785435               3.81e-34  3_[+3(5.60e-16)]_247
RND4_GCA_000807815               1.51e-66  31_[+2(6.16e-28)]_219
RND4_GCA_000807825               1.51e-66  31_[+2(6.16e-28)]_219
RND4_GCA_000808035               1.49e-80  31_[+1(1.84e-31)]_90_[-3(5.25e-05)]_\
    79
RND4_GCA_000818655               3.55e-01  300
RND4_GCA_000828875               8.36e-01  300
RND4_GCA_000833595               3.27e-73  29_[+2(3.48e-29)]_221
RND4_GCA_000835205               5.50e-29  21_[+1(1.45e-14)]_229
RND4_GCA_000877315               3.27e-73  31_[+2(3.48e-29)]_219
RND4_GCA_000877335               1.49e-80  31_[+1(1.84e-31)]_90_[-3(5.25e-05)]_\
    79
RND4_GCA_000932075               1.49e-80  31_[+1(1.84e-31)]_219
RND4_GCA_000932085               1.49e-80  31_[+1(1.84e-31)]_219
RND4_GCA_000932095               1.49e-80  31_[+1(1.84e-31)]_219
RND4_GCA_000932105               1.49e-80  31_[+1(1.84e-31)]_219
RND4_GCA_000949135               3.27e-73  32_[+2(3.48e-29)]_218
RND4_GCA_000953095               1.49e-80  31_[+1(1.84e-31)]_219
RND4_GCA_000954175               1.49e-80  31_[+1(1.84e-31)]_219
RND4_GCA_000959125               1.49e-80  31_[+1(1.84e-31)]_219
RND4_GCA_000959145               1.49e-80  31_[+1(1.84e-31)]_219
RND4_GCA_000959165               1.49e-80  31_[+1(1.84e-31)]_219
RND4_GCA_000959185               1.49e-80  31_[+1(1.84e-31)]_219
RND4_GCA_000959205               1.49e-80  31_[+1(1.84e-31)]_219
RND4_GCA_000959225               1.49e-80  31_[+1(1.84e-31)]_219
RND4_GCA_000959245               3.27e-73  29_[+2(3.48e-29)]_221
RND4_GCA_000959265               1.49e-80  31_[+1(1.84e-31)]_219
RND4_GCA_000959285               1.49e-80  31_[+1(1.84e-31)]_219
RND4_GCA_000959305               1.49e-80  31_[+1(1.84e-31)]_219
RND4_GCA_000959325               1.49e-80  31_[+1(1.84e-31)]_219
RND4_GCA_000959345               1.49e-80  31_[+1(1.84e-31)]_219
RND4_GCA_000959365               1.49e-80  32_[+1(1.84e-31)]_218
RND4_GCA_000959405               1.49e-80  31_[+1(1.84e-31)]_219
RND4_GCA_000959425               1.49e-80  31_[+1(1.84e-31)]_90_[-3(5.25e-05)]_\
    79
RND4_GCA_000959445               2.04e-69  26_[+2(2.46e-28)]_224
RND4_GCA_000959465               1.49e-80  31_[+1(1.84e-31)]_219
RND4_GCA_000959485               1.49e-80  31_[+1(1.84e-31)]_219
RND4_GCA_000959505               3.27e-73  32_[+2(3.48e-29)]_218
RND4_GCA_000959525               1.51e-66  31_[+2(6.16e-28)]_219
RND4_GCA_000959545               3.27e-73  32_[+2(3.48e-29)]_218
RND4_GCA_000959585               1.49e-80  31_[+1(1.84e-31)]_219
RND4_GCA_000959605               1.49e-80  31_[+1(1.84e-31)]_90_[-3(5.25e-05)]_\
    79
RND4_GCA_000959625               1.49e-80  31_[+1(1.84e-31)]_219
RND4_GCA_000959725               5.06e-26  15_[+1(1.57e-13)]_235
RND4_GCA_000960995               1.08e-27  20_[+2(5.51e-14)]_230
RND4_GCA_000961515               4.54e-63  4_[+2(4.04e-26)]_246
RND4_GCA_000970935               1.49e-80  31_[+1(1.84e-31)]_219
RND4_GCA_000974835               3.27e-73  32_[+2(3.48e-29)]_218
RND4_GCA_000981305               3.27e-73  31_[+2(3.48e-29)]_219
RND4_GCA_000987055               4.87e-70  29_[+1(1.03e-28)]_221
RND4_GCA_000987075               4.87e-70  29_[+1(1.03e-28)]_221
RND4_GCA_001028665               3.27e-73  31_[+2(3.48e-29)]_219
RND4_GCA_001029145               4.87e-70  29_[+1(1.03e-28)]_221
RND4_GCA_001038745               4.87e-70  28_[+1(1.03e-28)]_222
RND4_GCA_001038835               4.87e-70  28_[+1(1.03e-28)]_222
RND4_GCA_001043615               4.87e-70  28_[+1(1.03e-28)]_222
RND4_GCA_001058025               1.51e-66  31_[+2(6.16e-28)]_219
RND4_GCA_001186165               1.49e-80  31_[+1(1.84e-31)]_219
RND4_GCA_001191815               1.49e-80  31_[+1(1.84e-31)]_219
RND4_GCA_001192415               1.49e-80  31_[+1(1.84e-31)]_219
RND4_GCA_001192815               1.49e-80  31_[+1(1.84e-31)]_219
RND4_GCA_001193035               1.49e-80  31_[+1(1.84e-31)]_219
RND4_GCA_001193375               1.49e-80  31_[+1(1.84e-31)]_219
RND4_GCA_001193655               1.49e-80  31_[+1(1.84e-31)]_219
RND4_GCA_001194765               1.49e-80  31_[+1(1.84e-31)]_219
RND4_GCA_001195465               1.49e-80  31_[+1(1.84e-31)]_219
RND4_GCA_001196125               1.49e-80  31_[+1(1.84e-31)]_219
RND4_GCA_001196775               1.49e-80  31_[+1(1.84e-31)]_219
RND4_GCA_001197355               1.49e-80  31_[+1(1.84e-31)]_219
RND4_GCA_001197775               1.49e-80  31_[+1(1.84e-31)]_219
RND4_GCA_001197795               1.49e-80  31_[+1(1.84e-31)]_219
RND4_GCA_001197955               1.49e-80  31_[+1(1.84e-31)]_219
RND4_GCA_001198755               1.49e-80  31_[+1(1.84e-31)]_219
RND4_GCA_001199695               1.49e-80  31_[+1(1.84e-31)]_219
RND4_GCA_001199735               1.49e-80  31_[+1(1.84e-31)]_219
RND4_GCA_001199815               1.49e-80  31_[+1(1.84e-31)]_219
RND4_GCA_001199855               1.49e-80  31_[+1(1.84e-31)]_219
RND4_GCA_001200615               1.49e-80  31_[+1(1.84e-31)]_219
RND4_GCA_001200935               1.49e-80  31_[+1(1.84e-31)]_219
RND4_GCA_001202135               1.49e-80  31_[+1(1.84e-31)]_219
RND4_GCA_001202415               1.49e-80  31_[+1(1.84e-31)]_219
RND4_GCA_001202895               1.49e-80  31_[+1(1.84e-31)]_219
RND4_GCA_001203735               1.49e-80  31_[+1(1.84e-31)]_219
RND4_GCA_001204155               1.49e-80  31_[+1(1.84e-31)]_219
RND4_GCA_001204275               1.49e-80  31_[+1(1.84e-31)]_219
RND4_GCA_001204455               1.49e-80  31_[+1(1.84e-31)]_219
RND4_GCA_001204515               1.49e-80  31_[+1(1.84e-31)]_219
RND4_GCA_001205635               1.49e-80  31_[+1(1.84e-31)]_219
RND4_GCA_001206455               1.49e-80  31_[+1(1.84e-31)]_219
RND4_GCA_001206495               1.49e-80  31_[+1(1.84e-31)]_219
RND4_GCA_001207035               1.49e-80  31_[+1(1.84e-31)]_219
RND4_GCA_001207055               1.49e-80  31_[+1(1.84e-31)]_219
RND4_GCA_001207675               1.49e-80  31_[+1(1.84e-31)]_219
RND4_GCA_001208265               1.49e-80  31_[+1(1.84e-31)]_219
RND4_GCA_001208545               1.49e-80  31_[+1(1.84e-31)]_219
RND4_GCA_001209045               1.49e-80  31_[+1(1.84e-31)]_219
RND4_GCA_001209325               1.49e-80  31_[+1(1.84e-31)]_219
RND4_GCA_001209405               1.49e-80  31_[+1(1.84e-31)]_219
RND4_GCA_001209505               1.49e-80  31_[+1(1.84e-31)]_219
RND4_GCA_001210025               1.49e-80  31_[+1(1.84e-31)]_219
RND4_GCA_001210645               1.49e-80  31_[+1(1.84e-31)]_219
RND4_GCA_001210965               1.49e-80  31_[+1(1.84e-31)]_219
RND4_GCA_001211305               1.49e-80  31_[+1(1.84e-31)]_219
RND4_GCA_001211345               1.49e-80  31_[+1(1.84e-31)]_219
RND4_GCA_001211405               1.49e-80  31_[+1(1.84e-31)]_219
RND4_GCA_001211505               1.49e-80  31_[+1(1.84e-31)]_219
RND4_GCA_001211705               1.49e-80  31_[+1(1.84e-31)]_219
RND4_GCA_001211865               1.49e-80  31_[+1(1.84e-31)]_219
RND4_GCA_001212025               1.49e-80  31_[+1(1.84e-31)]_219
RND4_GCA_001212065               1.49e-80  31_[+1(1.84e-31)]_219
RND4_GCA_001212185               1.49e-80  31_[+1(1.84e-31)]_219
RND4_GCA_001212265               1.49e-80  31_[+1(1.84e-31)]_219
RND4_GCA_001212325               1.49e-80  31_[+1(1.84e-31)]_219
RND4_GCA_001212405               1.49e-80  31_[+1(1.84e-31)]_219
RND4_GCA_001212465               1.49e-80  31_[+1(1.84e-31)]_219
RND4_GCA_001212705               1.49e-80  31_[+1(1.84e-31)]_219
RND4_GCA_001262275               1.49e-80  31_[+1(1.84e-31)]_219
RND4_GCA_001262355               1.49e-80  31_[+1(1.84e-31)]_219
RND4_GCA_001267755               1.51e-66  31_[+2(6.16e-28)]_219
RND4_GCA_001277875               1.49e-80  31_[+1(1.84e-31)]_219
RND4_GCA_001277895               1.49e-80  31_[+1(1.84e-31)]_219
RND4_GCA_001277975               1.49e-80  31_[+1(1.84e-31)]_219
RND4_GCA_001278535               8.36e-01  300
RND4_GCA_001279165               1.49e-80  31_[+1(1.84e-31)]_219
RND4_GCA_001279185               1.49e-80  31_[+1(1.84e-31)]_219
RND4_GCA_001279265               1.49e-80  31_[+1(1.84e-31)]_219
RND4_GCA_001279325               2.81e-02  300
RND4_GCA_001293045               3.32e-58  3_[+3(2.63e-25)]_247
RND4_GCA_001294705               6.49e-58  1_[+3(1.15e-24)]_249
RND4_GCA_001318245               1.49e-80  31_[+1(1.84e-31)]_219
RND4_GCA_001319865               1.52e-30  4_[+1(6.06e-15)]_246
RND4_GCA_001319905               1.52e-30  2_[+1(6.06e-15)]_248
RND4_GCA_001320065               1.49e-80  31_[+1(1.84e-31)]_219
RND4_GCA_001320105               1.49e-80  31_[+1(1.84e-31)]_219
RND4_GCA_001320215               1.49e-80  31_[+1(1.84e-31)]_219
RND4_GCA_001320255               1.49e-80  31_[+1(1.84e-31)]_219
RND4_GCA_001320285               1.49e-80  31_[+1(1.84e-31)]_219
RND4_GCA_001320325               1.49e-80  31_[+1(1.84e-31)]_219
RND4_GCA_001320365               1.49e-80  31_[+1(1.84e-31)]_219
RND4_GCA_001320425               1.49e-80  31_[+1(1.84e-31)]_219
RND4_GCA_001320465               1.49e-80  31_[+1(1.84e-31)]_219
RND4_GCA_001320505               1.49e-80  31_[+1(1.84e-31)]_219
RND4_GCA_001320545               1.49e-80  31_[+1(1.84e-31)]_219
RND4_GCA_001320585               1.49e-80  31_[+1(1.84e-31)]_219
RND4_GCA_001320645               1.49e-80  31_[+1(1.84e-31)]_219
RND4_GCA_001320685               1.49e-80  31_[+1(1.84e-31)]_219
RND4_GCA_001320725               1.49e-80  31_[+1(1.84e-31)]_219
RND4_GCA_001320755               1.49e-80  31_[+1(1.84e-31)]_219
RND4_GCA_001320795               1.49e-80  31_[+1(1.84e-31)]_219
RND4_GCA_001320825               1.49e-80  31_[+1(1.84e-31)]_219
RND4_GCA_001320865               1.49e-80  31_[+1(1.84e-31)]_219
RND4_GCA_001320905               1.49e-80  31_[+1(1.84e-31)]_219
RND4_GCA_001320945               1.49e-80  31_[+1(1.84e-31)]_219
RND4_GCA_001320985               1.49e-80  31_[+1(1.84e-31)]_219
RND4_GCA_001321015               1.49e-80  31_[+1(1.84e-31)]_219
RND4_GCA_001321085               1.49e-80  31_[+1(1.84e-31)]_219
RND4_GCA_001321125               1.49e-80  31_[+1(1.84e-31)]_219
RND4_GCA_001321165               1.49e-80  31_[+1(1.84e-31)]_219
RND4_GCA_001321185               1.49e-80  31_[+1(1.84e-31)]_219
RND4_GCA_001321205               1.49e-80  31_[+1(1.84e-31)]_219
RND4_GCA_001321225               1.49e-80  31_[+1(1.84e-31)]_219
RND4_GCA_001321245               1.49e-80  31_[+1(1.84e-31)]_219
RND4_GCA_001321265               1.49e-80  31_[+1(1.84e-31)]_219
RND4_GCA_001321285               1.49e-80  31_[+1(1.84e-31)]_219
RND4_GCA_001321305               1.49e-80  31_[+1(1.84e-31)]_219
RND4_GCA_001321345               1.49e-80  31_[+1(1.84e-31)]_219
RND4_GCA_001321365               1.49e-80  31_[+1(1.84e-31)]_219
RND4_GCA_001321385               1.49e-80  31_[+1(1.84e-31)]_219
RND4_GCA_001321405               1.49e-80  31_[+1(1.84e-31)]_219
RND4_GCA_001321425               1.49e-80  31_[+1(1.84e-31)]_219
RND4_GCA_001321465               1.49e-80  31_[+1(1.84e-31)]_219
RND4_GCA_001321505               1.49e-80  31_[+1(1.84e-31)]_219
RND4_GCA_001321525               1.49e-80  31_[+1(1.84e-31)]_219
RND4_GCA_001321565               1.49e-80  31_[+1(1.84e-31)]_219
RND4_GCA_001321605               1.49e-80  31_[+1(1.84e-31)]_219
RND4_GCA_001321625               1.49e-80  31_[+1(1.84e-31)]_219
RND4_GCA_001326895               1.49e-80  31_[+1(1.84e-31)]_219
RND4_GCA_001326915               1.49e-80  31_[+1(1.84e-31)]_219
RND4_GCA_001326935               1.49e-80  31_[+1(1.84e-31)]_219
RND4_GCA_001326975               1.49e-80  31_[+1(1.84e-31)]_219
RND4_GCA_001326995               1.49e-80  31_[+1(1.84e-31)]_219
RND4_GCA_001327035               1.49e-80  31_[+1(1.84e-31)]_219
RND4_GCA_001327055               1.49e-80  31_[+1(1.84e-31)]_219
RND4_GCA_001327075               1.49e-80  31_[+1(1.84e-31)]_219
RND4_GCA_001327095               1.49e-80  31_[+1(1.84e-31)]_219
RND4_GCA_001327115               1.49e-80  31_[+1(1.84e-31)]_219
RND4_GCA_001327135               1.49e-80  31_[+1(1.84e-31)]_219
RND4_GCA_001327155               1.49e-80  31_[+1(1.84e-31)]_219
RND4_GCA_001327195               1.49e-80  31_[+1(1.84e-31)]_219
RND4_GCA_001327235               1.49e-80  31_[+1(1.84e-31)]_219
RND4_GCA_001327255               1.49e-80  31_[+1(1.84e-31)]_219
RND4_GCA_001327355               1.49e-80  31_[+1(1.84e-31)]_219
RND4_GCA_001327375               1.49e-80  31_[+1(1.84e-31)]_219
RND4_GCA_001327395               1.49e-80  31_[+1(1.84e-31)]_219
RND4_GCA_001327415               1.49e-80  31_[+1(1.84e-31)]_219
RND4_GCA_001327435               1.49e-80  31_[+1(1.84e-31)]_219
RND4_GCA_001327455               1.49e-80  31_[+1(1.84e-31)]_219
RND4_GCA_001327475               1.49e-80  31_[+1(1.84e-31)]_219
RND4_GCA_001327495               1.49e-80  31_[+1(1.84e-31)]_219
RND4_GCA_001327535               1.49e-80  31_[+1(1.84e-31)]_219
RND4_GCA_001327555               1.49e-80  31_[+1(1.84e-31)]_219
RND4_GCA_001327575               1.49e-80  31_[+1(1.84e-31)]_219
RND4_GCA_001411495               4.87e-70  28_[+1(1.03e-28)]_222
RND4_GCA_001411805               5.50e-29  21_[+1(1.45e-14)]_229
RND4_GCA_001522375               3.27e-73  32_[+2(3.48e-29)]_218
RND4_GCA_001523065               3.27e-73  32_[+2(3.48e-29)]_218
RND4_GCA_001523105               3.27e-73  34_[+2(3.48e-29)]_216
RND4_GCA_001523145               3.27e-73  32_[+2(3.48e-29)]_218
RND4_GCA_001523165               3.27e-73  34_[+2(3.48e-29)]_216
RND4_GCA_001523185               1.30e-71  34_[+2(1.31e-28)]_216
RND4_GCA_001524385               3.27e-73  39_[+2(3.48e-29)]_211
RND4_GCA_001524505               3.27e-73  34_[+2(3.48e-29)]_216
RND4_GCA_001524705               3.27e-73  32_[+2(3.48e-29)]_218
RND4_GCA_001524815               3.27e-73  32_[+2(3.48e-29)]_218
RND4_GCA_001525825               3.27e-73  34_[+2(3.48e-29)]_216
RND4_GCA_001526815               1.30e-71  34_[+2(1.31e-28)]_216
RND4_GCA_001526825               1.30e-71  34_[+2(1.31e-28)]_216
RND4_GCA_001527265               1.30e-71  34_[+2(1.31e-28)]_216
RND4_GCA_001527585               1.30e-71  34_[+2(1.31e-28)]_216
RND4_GCA_001527605               3.27e-73  32_[+2(3.48e-29)]_218
RND4_GCA_001527825               1.30e-71  34_[+2(1.31e-28)]_216
RND4_GCA_001530605               1.30e-71  34_[+2(1.31e-28)]_216
RND4_GCA_001530695               3.27e-73  32_[+2(3.48e-29)]_218
RND4_GCA_001531975               3.27e-73  32_[+2(3.48e-29)]_218
RND4_GCA_001532065               3.27e-73  34_[+2(3.48e-29)]_216
RND4_GCA_001532085               3.27e-73  34_[+2(3.48e-29)]_216
RND4_GCA_001532105               3.27e-73  32_[+2(3.48e-29)]_218
RND4_GCA_001532285               3.27e-73  32_[+2(3.48e-29)]_218
RND4_GCA_001532925               1.30e-71  34_[+2(1.31e-28)]_216
RND4_GCA_001532995               1.30e-71  34_[+2(1.31e-28)]_216
RND4_GCA_001533155               3.27e-73  32_[+2(3.48e-29)]_218
RND4_GCA_001533185               3.27e-73  32_[+2(3.48e-29)]_218
RND4_GCA_001533465               3.27e-73  34_[+2(3.48e-29)]_216
RND4_GCA_001533495               1.30e-71  34_[+2(1.31e-28)]_216
RND4_GCA_001533645               1.30e-71  34_[+2(1.31e-28)]_216
RND4_GCA_001534185               1.30e-71  34_[+2(1.31e-28)]_216
RND4_GCA_001547525               3.27e-73  32_[+2(3.48e-29)]_218
RND4_GCA_001718315               3.27e-73  32_[+2(3.48e-29)]_218
RND4_GCA_001718335               3.27e-73  32_[+2(3.48e-29)]_218
RND4_GCA_001718415               3.27e-73  34_[+2(3.48e-29)]_216
RND4_GCA_001718535               1.51e-66  32_[+2(6.16e-28)]_218
RND4_GCA_001718555               4.87e-70  28_[+1(1.03e-28)]_222
RND4_GCA_001718795               3.27e-73  32_[+2(3.48e-29)]_218
RND4_GCA_001742165               2.04e-69  32_[+2(2.46e-28)]_218
--------------------------------------------------------------------------------

********************************************************************************


********************************************************************************
Stopped because requested number of motifs (3) found.
********************************************************************************

CPU: eb-genetica-lab

********************************************************************************
