# Supplementary material for: Subfunctionalization influences the expansion of bacterial multidrug antibiotic resistance
Source: BMC Genomics. 2017 Oct 30;18:834. doi: 10.1186/s12864-017-4222-4 (PMC5663151; doi:10.1186/s12864-017-4222-4)
Supplement: Supplementary file 4 — Analysis of promoter regions. (ZIP 1251 kb) [file 12864_2017_4222_MOESM4_ESM.zip › Additional_File_3/Meme_rnd_4/meme.xml]

<?xml version='1.0' encoding='UTF-8' standalone='yes'?>
<!-- Document definition -->
<!DOCTYPE MEME[
<!ELEMENT MEME (
  training_set,
  model, 
  motifs, 
  scanned_sites_summary?
)>
<!ATTLIST MEME 
  version CDATA #REQUIRED
  release CDATA #REQUIRED
>
<!-- Training-set elements -->
<!ELEMENT training_set (alphabet, ambigs, sequence*, letter_frequencies)>
<!ATTLIST training_set datafile CDATA #REQUIRED length CDATA #REQUIRED>
<!ELEMENT alphabet (letter*)>
<!ATTLIST alphabet name CDATA #REQUIRED>
<!ELEMENT ambigs (letter*)>
<!ELEMENT letter EMPTY>
<!ATTLIST letter id ID #REQUIRED>
<!ATTLIST letter symbol CDATA #REQUIRED>
<!ATTLIST letter equals CDATA #IMPLIED>
<!ATTLIST letter aliases CDATA #IMPLIED>
<!ATTLIST letter complement CDATA #IMPLIED>
<!ATTLIST letter name CDATA #IMPLIED>
<!ATTLIST letter colour CDATA #IMPLIED>
<!ELEMENT sequence EMPTY>
<!ATTLIST sequence id ID #REQUIRED
                   name CDATA #REQUIRED
                   length CDATA #REQUIRED
                   weight CDATA #REQUIRED
>
<!ELEMENT letter_frequencies (alphabet_array)>

<!-- Model elements -->
<!ELEMENT model (
  command_line,
  host,
  type,
  nmotifs,
  evalue_threshold,
  object_function,
  spfun,
  min_width,
  max_width,
  wg,
  ws,
  endgaps,
  minsites,
  maxsites,
  wnsites,
  spmap,
  spfuzz,
  prior,
  beta,
  maxiter,
  distance,
  num_sequences,
  num_positions,
  seed,
  hsfrac,
  maxwords,
  maxsize,
  csites,
  strands,
  priors_file,
  reason_for_stopping,
  back_order,
  background_frequencies
)>
<!ELEMENT command_line (#PCDATA)*>
<!ELEMENT host (#PCDATA)*>
<!ELEMENT type (#PCDATA)*>
<!ELEMENT nmotifs (#PCDATA)*>
<!ELEMENT evalue_threshold (#PCDATA)*>
<!ELEMENT object_function (#PCDATA)*>
<!ELEMENT spfun (#PCDATA)*>
<!ELEMENT min_width (#PCDATA)*>
<!ELEMENT max_width (#PCDATA)*>
<!ELEMENT wg (#PCDATA)*>
<!ELEMENT ws (#PCDATA)*>
<!ELEMENT endgaps (#PCDATA)*>
<!ELEMENT minsites (#PCDATA)*>
<!ELEMENT maxsites (#PCDATA)*>
<!ELEMENT wnsites (#PCDATA)*>
<!ELEMENT spmap (#PCDATA)*>
<!ELEMENT spfuzz (#PCDATA)*>
<!ELEMENT prior (#PCDATA)*>
<!ELEMENT beta (#PCDATA)*>
<!ELEMENT maxiter (#PCDATA)*>
<!ELEMENT distance (#PCDATA)*>
<!ELEMENT num_sequences (#PCDATA)*>
<!ELEMENT num_positions (#PCDATA)*>
<!ELEMENT seed (#PCDATA)*>
<!ELEMENT hsfrac (#PCDATA)*>
<!ELEMENT maxwords (#PCDATA)*>
<!ELEMENT maxsites (#PCDATA)*>
<!ELEMENT csites (#PCDATA)*>
<!ELEMENT strands (#PCDATA)*>
<!ELEMENT priors_file (#PCDATA)*>
<!ELEMENT reason_for_stopping (#PCDATA)*>
<!ELEMENT back_order (#PCDATA)*>
<!ELEMENT background_frequencies (alphabet_array)>
<!ATTLIST background_frequencies source CDATA #REQUIRED>

<!-- Motif elements -->
<!ELEMENT motifs (motif*)>
<!ELEMENT motif (scores, probabilities, regular_expression?, contributing_sites)>
<!ATTLIST motif id ID #REQUIRED
                name CDATA #REQUIRED
                alt CDATA ""
                width CDATA #REQUIRED
                sites CDATA #REQUIRED
                llr CDATA #REQUIRED
                ic CDATA #REQUIRED
                re CDATA #REQUIRED
                bayes_threshold CDATA #REQUIRED
                e_value CDATA #REQUIRED
                elapsed_time CDATA #REQUIRED
                url CDATA ""
>
<!ELEMENT scores (alphabet_matrix)>
<!ELEMENT probabilities (alphabet_matrix)>
<!ELEMENT regular_expression (#PCDATA)*>

<!-- Contributing site elements -->
<!-- Contributing sites are motif occurences found during the motif discovery phase -->
<!ELEMENT contributing_sites (contributing_site*)>
<!ELEMENT contributing_site (left_flank, site, right_flank)>
<!ATTLIST contributing_site sequence_id IDREF #REQUIRED
                          position CDATA #REQUIRED
                          strand (plus|minus|none) 'none'
                          pvalue CDATA #REQUIRED
>
<!-- The left_flank contains the sequence for 10 bases to the left of the motif start -->
<!ELEMENT left_flank (#PCDATA)>
<!-- The site contains the sequence for the motif instance -->
<!ELEMENT site (letter_ref*)>
<!-- The right_flank contains the sequence for 10 bases to the right of the motif end -->
<!ELEMENT right_flank (#PCDATA)>

<!-- Scanned site elements -->
<!-- Scanned sites are motif occurences found during the sequence scan phase -->
<!ELEMENT scanned_sites_summary (scanned_sites*)>
<!ATTLIST scanned_sites_summary p_thresh CDATA #REQUIRED>
<!ELEMENT scanned_sites (scanned_site*)>
<!ATTLIST scanned_sites sequence_id IDREF #REQUIRED
                        pvalue CDATA #REQUIRED
                        num_sites CDATA #REQUIRED>
<!ELEMENT scanned_site EMPTY>
<!ATTLIST scanned_site  motif_id IDREF #REQUIRED
                        strand (plus|minus|none) 'none'
                        position CDATA #REQUIRED
                        pvalue CDATA #REQUIRED>

<!-- Utility elements -->
<!-- A reference to a letter in the alphabet -->
<!ELEMENT letter_ref EMPTY>
<!ATTLIST letter_ref letter_id IDREF #REQUIRED>
<!-- A alphabet-array contains one floating point value for each letter in an alphabet -->
<!ELEMENT alphabet_array (value*)>
<!ELEMENT value (#PCDATA)>
<!ATTLIST value letter_id IDREF #REQUIRED>

<!-- A alphabet_matrix contains one alphabet_array for each position in a motif -->
<!ELEMENT alphabet_matrix (alphabet_array*)>

]>
<!-- Begin document body -->
<MEME version="4.11.4" release="Thu May 18 17:37:13 2017 -0700">
<training_set datafile="/home/eb/all_rnd4_upstream.fna" length="457">
<alphabet name="DNA" like="dna">
<letter id="A" symbol="A" complement="T" name="Adenine" colour="CC0000"/>
<letter id="C" symbol="C" complement="G" name="Cytosine" colour="0000CC"/>
<letter id="G" symbol="G" complement="C" name="Guanine" colour="FFB300"/>
<letter id="T" symbol="T" aliases="U" complement="A" name="Thymine" colour="008000"/>
<letter id="N" symbol="N" aliases="X." equals="ACGT" name="Any base"/>
<letter id="V" symbol="V" equals="ACG" name="Not T"/>
<letter id="H" symbol="H" equals="ACT" name="Not G"/>
<letter id="D" symbol="D" equals="AGT" name="Not C"/>
<letter id="B" symbol="B" equals="CGT" name="Not A"/>
<letter id="M" symbol="M" equals="AC" name="Amino"/>
<letter id="R" symbol="R" equals="AG" name="Purine"/>
<letter id="W" symbol="W" equals="AT" name="Weak"/>
<letter id="S" symbol="S" equals="CG" name="Strong"/>
<letter id="Y" symbol="Y" equals="CT" name="Pyrimidine"/>
<letter id="K" symbol="K" equals="GT" name="Keto"/>
</alphabet>
<sequence id="sequence_0" name="RND4_GCA_000009485" length="300" weight="1.000000" />
<sequence id="sequence_1" name="RND4_GCA_000010545" length="300" weight="1.000000" />
<sequence id="sequence_2" name="RND4_GCA_000011545" length="300" weight="1.000000" />
<sequence id="sequence_3" name="RND4_GCA_000011705" length="300" weight="1.000000" />
<sequence id="sequence_4" name="RND4_GCA_000012365" length="300" weight="1.000000" />
<sequence id="sequence_5" name="RND4_GCA_000012785" length="300" weight="1.000000" />
<sequence id="sequence_6" name="RND4_GCA_000012945" length="300" weight="1.000000" />
<sequence id="sequence_7" name="RND4_GCA_000013645" length="300" weight="1.000000" />
<sequence id="sequence_8" name="RND4_GCA_000014085" length="300" weight="1.000000" />
<sequence id="sequence_9" name="RND4_GCA_000015465" length="300" weight="1.000000" />
<sequence id="sequence_10" name="RND4_GCA_000015625" length="300" weight="1.000000" />
<sequence id="sequence_11" name="RND4_GCA_000016205" length="300" weight="1.000000" />
<sequence id="sequence_12" name="RND4_GCA_000018505" length="252" weight="1.000000" />
<sequence id="sequence_13" name="RND4_GCA_000019505" length="300" weight="1.000000" />
<sequence id="sequence_14" name="RND4_GCA_000019925" length="300" weight="1.000000" />
<sequence id="sequence_15" name="RND4_GCA_000020045" length="300" weight="1.000000" />
<sequence id="sequence_16" name="RND4_GCA_000020125" length="300" weight="1.000000" />
<sequence id="sequence_17" name="RND4_GCA_000022645" length="300" weight="1.000000" />
<sequence id="sequence_18" name="RND4_GCA_000092885" length="300" weight="1.000000" />
<sequence id="sequence_19" name="RND4_GCA_000148685" length="300" weight="1.000000" />
<sequence id="sequence_20" name="RND4_GCA_000152285" length="300" weight="1.000000" />
<sequence id="sequence_21" name="RND4_GCA_000152385" length="300" weight="1.000000" />
<sequence id="sequence_22" name="RND4_GCA_000152405" length="300" weight="1.000000" />
<sequence id="sequence_23" name="RND4_GCA_000152585" length="281" weight="1.000000" />
<sequence id="sequence_24" name="RND4_GCA_000153085" length="300" weight="1.000000" />
<sequence id="sequence_25" name="RND4_GCA_000167635" length="300" weight="1.000000" />
<sequence id="sequence_26" name="RND4_GCA_000169875" length="300" weight="1.000000" />
<sequence id="sequence_27" name="RND4_GCA_000172415" length="300" weight="1.000000" />
<sequence id="sequence_28" name="RND4_GCA_000173575" length="300" weight="1.000000" />
<sequence id="sequence_29" name="RND4_GCA_000176935" length="300" weight="1.000000" />
<sequence id="sequence_30" name="RND4_GCA_000178415" length="300" weight="1.000000" />
<sequence id="sequence_31" name="RND4_GCA_000181975" length="300" weight="1.000000" />
<sequence id="sequence_32" name="RND4_GCA_000182255" length="300" weight="1.000000" />
<sequence id="sequence_33" name="RND4_GCA_000182275" length="300" weight="1.000000" />
<sequence id="sequence_34" name="RND4_GCA_000182295" length="300" weight="1.000000" />
<sequence id="sequence_35" name="RND4_GCA_000194745" length="300" weight="1.000000" />
<sequence id="sequence_36" name="RND4_GCA_000198775" length="300" weight="1.000000" />
<sequence id="sequence_37" name="RND4_GCA_000203915" length="300" weight="1.000000" />
<sequence id="sequence_38" name="RND4_GCA_000203955" length="300" weight="1.000000" />
<sequence id="sequence_39" name="RND4_GCA_000236065" length="300" weight="1.000000" />
<sequence id="sequence_40" name="RND4_GCA_000236215" length="300" weight="1.000000" />
<sequence id="sequence_41" name="RND4_GCA_000256585" length="300" weight="1.000000" />
<sequence id="sequence_42" name="RND4_GCA_000259735" length="300" weight="1.000000" />
<sequence id="sequence_43" name="RND4_GCA_000260515" length="300" weight="1.000000" />
<sequence id="sequence_44" name="RND4_GCA_000262695" length="300" weight="1.000000" />
<sequence id="sequence_45" name="RND4_GCA_000265115" length="300" weight="1.000000" />
<sequence id="sequence_46" name="RND4_GCA_000281995" length="300" weight="1.000000" />
<sequence id="sequence_47" name="RND4_GCA_000292915" length="300" weight="1.000000" />
<sequence id="sequence_48" name="RND4_GCA_000297475" length="300" weight="1.000000" />
<sequence id="sequence_49" name="RND4_GCA_000300095" length="300" weight="1.000000" />
<sequence id="sequence_50" name="RND4_GCA_000300395" length="300" weight="1.000000" />
<sequence id="sequence_51" name="RND4_GCA_000333155" length="300" weight="1.000000" />
<sequence id="sequence_52" name="RND4_GCA_000341045" length="300" weight="1.000000" />
<sequence id="sequence_53" name="RND4_GCA_000347975" length="300" weight="1.000000" />
<sequence id="sequence_54" name="RND4_GCA_000350505" length="300" weight="1.000000" />
<sequence id="sequence_55" name="RND4_GCA_000365245" length="300" weight="1.000000" />
<sequence id="sequence_56" name="RND4_GCA_000372945" length="300" weight="1.000000" />
<sequence id="sequence_57" name="RND4_GCA_000372985" length="300" weight="1.000000" />
<sequence id="sequence_58" name="RND4_GCA_000383275" length="300" weight="1.000000" />
<sequence id="sequence_59" name="RND4_GCA_000385525" length="300" weight="1.000000" />
<sequence id="sequence_60" name="RND4_GCA_000402035" length="300" weight="1.000000" />
<sequence id="sequence_61" name="RND4_GCA_000410895" length="300" weight="1.000000" />
<sequence id="sequence_62" name="RND4_GCA_000416445" length="300" weight="1.000000" />
<sequence id="sequence_63" name="RND4_GCA_000421865" length="300" weight="1.000000" />
<sequence id="sequence_64" name="RND4_GCA_000439695" length="300" weight="1.000000" />
<sequence id="sequence_65" name="RND4_GCA_000445385" length="300" weight="1.000000" />
<sequence id="sequence_66" name="RND4_GCA_000454625" length="300" weight="1.000000" />
<sequence id="sequence_67" name="RND4_GCA_000472445" length="300" weight="1.000000" />
<sequence id="sequence_68" name="RND4_GCA_000472545" length="300" weight="1.000000" />
<sequence id="sequence_69" name="RND4_GCA_000472825" length="300" weight="1.000000" />
<sequence id="sequence_70" name="RND4_GCA_000472845" length="300" weight="1.000000" />
<sequence id="sequence_71" name="RND4_GCA_000473465" length="300" weight="1.000000" />
<sequence id="sequence_72" name="RND4_GCA_000473485" length="300" weight="1.000000" />
<sequence id="sequence_73" name="RND4_GCA_000494855" length="300" weight="1.000000" />
<sequence id="sequence_74" name="RND4_GCA_000497165" length="300" weight="1.000000" />
<sequence id="sequence_75" name="RND4_GCA_000504665" length="300" weight="1.000000" />
<sequence id="sequence_76" name="RND4_GCA_000511895" length="300" weight="1.000000" />
<sequence id="sequence_77" name="RND4_GCA_000511915" length="300" weight="1.000000" />
<sequence id="sequence_78" name="RND4_GCA_000515195" length="300" weight="1.000000" />
<sequence id="sequence_79" name="RND4_GCA_000519185" length="300" weight="1.000000" />
<sequence id="sequence_80" name="RND4_GCA_000519245" length="300" weight="1.000000" />
<sequence id="sequence_81" name="RND4_GCA_000520895" length="300" weight="1.000000" />
<sequence id="sequence_82" name="RND4_GCA_000521645" length="300" weight="1.000000" />
<sequence id="sequence_83" name="RND4_GCA_000522545" length="300" weight="1.000000" />
<sequence id="sequence_84" name="RND4_GCA_000567905" length="300" weight="1.000000" />
<sequence id="sequence_85" name="RND4_GCA_000567925" length="300" weight="1.000000" />
<sequence id="sequence_86" name="RND4_GCA_000567945" length="300" weight="1.000000" />
<sequence id="sequence_87" name="RND4_GCA_000583835" length="300" weight="1.000000" />
<sequence id="sequence_88" name="RND4_GCA_000648925" length="300" weight="1.000000" />
<sequence id="sequence_89" name="RND4_GCA_000684975" length="300" weight="1.000000" />
<sequence id="sequence_90" name="RND4_GCA_000685015" length="300" weight="1.000000" />
<sequence id="sequence_91" name="RND4_GCA_000685035" length="300" weight="1.000000" />
<sequence id="sequence_92" name="RND4_GCA_000685055" length="300" weight="1.000000" />
<sequence id="sequence_93" name="RND4_GCA_000685075" length="300" weight="1.000000" />
<sequence id="sequence_94" name="RND4_GCA_000685095" length="300" weight="1.000000" />
<sequence id="sequence_95" name="RND4_GCA_000687455" length="300" weight="1.000000" />
<sequence id="sequence_96" name="RND4_GCA_000698555" length="300" weight="1.000000" />
<sequence id="sequence_97" name="RND4_GCA_000698575" length="300" weight="1.000000" />
<sequence id="sequence_98" name="RND4_GCA_000698595" length="300" weight="1.000000" />
<sequence id="sequence_99" name="RND4_GCA_000706745" length="300" weight="1.000000" />
<sequence id="sequence_100" name="RND4_GCA_000724975" length="300" weight="1.000000" />
<sequence id="sequence_101" name="RND4_GCA_000729995" length="300" weight="1.000000" />
<sequence id="sequence_102" name="RND4_GCA_000739735" length="300" weight="1.000000" />
<sequence id="sequence_103" name="RND4_GCA_000739775" length="300" weight="1.000000" />
<sequence id="sequence_104" name="RND4_GCA_000739795" length="300" weight="1.000000" />
<sequence id="sequence_105" name="RND4_GCA_000739815" length="300" weight="1.000000" />
<sequence id="sequence_106" name="RND4_GCA_000739835" length="300" weight="1.000000" />
<sequence id="sequence_107" name="RND4_GCA_000743695" length="300" weight="1.000000" />
<sequence id="sequence_108" name="RND4_GCA_000745015" length="300" weight="1.000000" />
<sequence id="sequence_109" name="RND4_GCA_000745665" length="300" weight="1.000000" />
<sequence id="sequence_110" name="RND4_GCA_000751215" length="300" weight="1.000000" />
<sequence id="sequence_111" name="RND4_GCA_000755725" length="300" weight="1.000000" />
<sequence id="sequence_112" name="RND4_GCA_000755765" length="300" weight="1.000000" />
<sequence id="sequence_113" name="RND4_GCA_000755785" length="300" weight="1.000000" />
<sequence id="sequence_114" name="RND4_GCA_000755805" length="300" weight="1.000000" />
<sequence id="sequence_115" name="RND4_GCA_000755825" length="300" weight="1.000000" />
<sequence id="sequence_116" name="RND4_GCA_000755845" length="300" weight="1.000000" />
<sequence id="sequence_117" name="RND4_GCA_000755865" length="300" weight="1.000000" />
<sequence id="sequence_118" name="RND4_GCA_000755885" length="300" weight="1.000000" />
<sequence id="sequence_119" name="RND4_GCA_000755905" length="300" weight="1.000000" />
<sequence id="sequence_120" name="RND4_GCA_000755925" length="300" weight="1.000000" />
<sequence id="sequence_121" name="RND4_GCA_000755945" length="300" weight="1.000000" />
<sequence id="sequence_122" name="RND4_GCA_000755965" length="300" weight="1.000000" />
<sequence id="sequence_123" name="RND4_GCA_000755985" length="300" weight="1.000000" />
<sequence id="sequence_124" name="RND4_GCA_000756005" length="300" weight="1.000000" />
<sequence id="sequence_125" name="RND4_GCA_000756025" length="300" weight="1.000000" />
<sequence id="sequence_126" name="RND4_GCA_000756045" length="300" weight="1.000000" />
<sequence id="sequence_127" name="RND4_GCA_000756065" length="300" weight="1.000000" />
<sequence id="sequence_128" name="RND4_GCA_000756085" length="300" weight="1.000000" />
<sequence id="sequence_129" name="RND4_GCA_000756105" length="300" weight="1.000000" />
<sequence id="sequence_130" name="RND4_GCA_000756125" length="300" weight="1.000000" />
<sequence id="sequence_131" name="RND4_GCA_000756145" length="300" weight="1.000000" />
<sequence id="sequence_132" name="RND4_GCA_000756165" length="300" weight="1.000000" />
<sequence id="sequence_133" name="RND4_GCA_000756185" length="300" weight="1.000000" />
<sequence id="sequence_134" name="RND4_GCA_000756845" length="300" weight="1.000000" />
<sequence id="sequence_135" name="RND4_GCA_000756855" length="300" weight="1.000000" />
<sequence id="sequence_136" name="RND4_GCA_000756865" length="300" weight="1.000000" />
<sequence id="sequence_137" name="RND4_GCA_000756925" length="300" weight="1.000000" />
<sequence id="sequence_138" name="RND4_GCA_000756965" length="300" weight="1.000000" />
<sequence id="sequence_139" name="RND4_GCA_000757015" length="300" weight="1.000000" />
<sequence id="sequence_140" name="RND4_GCA_000757035" length="300" weight="1.000000" />
<sequence id="sequence_141" name="RND4_GCA_000757055" length="300" weight="1.000000" />
<sequence id="sequence_142" name="RND4_GCA_000757075" length="300" weight="1.000000" />
<sequence id="sequence_143" name="RND4_GCA_000757095" length="300" weight="1.000000" />
<sequence id="sequence_144" name="RND4_GCA_000757105" length="300" weight="1.000000" />
<sequence id="sequence_145" name="RND4_GCA_000757145" length="300" weight="1.000000" />
<sequence id="sequence_146" name="RND4_GCA_000757175" length="300" weight="1.000000" />
<sequence id="sequence_147" name="RND4_GCA_000757185" length="300" weight="1.000000" />
<sequence id="sequence_148" name="RND4_GCA_000757225" length="300" weight="1.000000" />
<sequence id="sequence_149" name="RND4_GCA_000757245" length="300" weight="1.000000" />
<sequence id="sequence_150" name="RND4_GCA_000757255" length="300" weight="1.000000" />
<sequence id="sequence_151" name="RND4_GCA_000757315" length="300" weight="1.000000" />
<sequence id="sequence_152" name="RND4_GCA_000757325" length="300" weight="1.000000" />
<sequence id="sequence_153" name="RND4_GCA_000757365" length="300" weight="1.000000" />
<sequence id="sequence_154" name="RND4_GCA_000762285" length="300" weight="1.000000" />
<sequence id="sequence_155" name="RND4_GCA_000763555" length="300" weight="1.000000" />
<sequence id="sequence_156" name="RND4_GCA_000764575" length="300" weight="1.000000" />
<sequence id="sequence_157" name="RND4_GCA_000764595" length="300" weight="1.000000" />
<sequence id="sequence_158" name="RND4_GCA_000764955" length="300" weight="1.000000" />
<sequence id="sequence_159" name="RND4_GCA_000765375" length="300" weight="1.000000" />
<sequence id="sequence_160" name="RND4_GCA_000770395" length="300" weight="1.000000" />
<sequence id="sequence_161" name="RND4_GCA_000770415" length="300" weight="1.000000" />
<sequence id="sequence_162" name="RND4_GCA_000770435" length="300" weight="1.000000" />
<sequence id="sequence_163" name="RND4_GCA_000770455" length="300" weight="1.000000" />
<sequence id="sequence_164" name="RND4_GCA_000770475" length="300" weight="1.000000" />
<sequence id="sequence_165" name="RND4_GCA_000770495" length="300" weight="1.000000" />
<sequence id="sequence_166" name="RND4_GCA_000770515" length="300" weight="1.000000" />
<sequence id="sequence_167" name="RND4_GCA_000770535" length="300" weight="1.000000" />
<sequence id="sequence_168" name="RND4_GCA_000770565" length="300" weight="1.000000" />
<sequence id="sequence_169" name="RND4_GCA_000773055" length="300" weight="1.000000" />
<sequence id="sequence_170" name="RND4_GCA_000773305" length="300" weight="1.000000" />
<sequence id="sequence_171" name="RND4_GCA_000773345" length="300" weight="1.000000" />
<sequence id="sequence_172" name="RND4_GCA_000774175" length="300" weight="1.000000" />
<sequence id="sequence_173" name="RND4_GCA_000774185" length="300" weight="1.000000" />
<sequence id="sequence_174" name="RND4_GCA_000774195" length="300" weight="1.000000" />
<sequence id="sequence_175" name="RND4_GCA_000774245" length="300" weight="1.000000" />
<sequence id="sequence_176" name="RND4_GCA_000774255" length="300" weight="1.000000" />
<sequence id="sequence_177" name="RND4_GCA_000774265" length="300" weight="1.000000" />
<sequence id="sequence_178" name="RND4_GCA_000774275" length="300" weight="1.000000" />
<sequence id="sequence_179" name="RND4_GCA_000774325" length="300" weight="1.000000" />
<sequence id="sequence_180" name="RND4_GCA_000774335" length="300" weight="1.000000" />
<sequence id="sequence_181" name="RND4_GCA_000774345" length="300" weight="1.000000" />
<sequence id="sequence_182" name="RND4_GCA_000774385" length="300" weight="1.000000" />
<sequence id="sequence_183" name="RND4_GCA_000774395" length="300" weight="1.000000" />
<sequence id="sequence_184" name="RND4_GCA_000774405" length="300" weight="1.000000" />
<sequence id="sequence_185" name="RND4_GCA_000774415" length="300" weight="1.000000" />
<sequence id="sequence_186" name="RND4_GCA_000774465" length="300" weight="1.000000" />
<sequence id="sequence_187" name="RND4_GCA_000774475" length="300" weight="1.000000" />
<sequence id="sequence_188" name="RND4_GCA_000774485" length="300" weight="1.000000" />
<sequence id="sequence_189" name="RND4_GCA_000774495" length="300" weight="1.000000" />
<sequence id="sequence_190" name="RND4_GCA_000774545" length="300" weight="1.000000" />
<sequence id="sequence_191" name="RND4_GCA_000774555" length="300" weight="1.000000" />
<sequence id="sequence_192" name="RND4_GCA_000774565" length="300" weight="1.000000" />
<sequence id="sequence_193" name="RND4_GCA_000774575" length="300" weight="1.000000" />
<sequence id="sequence_194" name="RND4_GCA_000774625" length="300" weight="1.000000" />
<sequence id="sequence_195" name="RND4_GCA_000774645" length="300" weight="1.000000" />
<sequence id="sequence_196" name="RND4_GCA_000774685" length="300" weight="1.000000" />
<sequence id="sequence_197" name="RND4_GCA_000774695" length="300" weight="1.000000" />
<sequence id="sequence_198" name="RND4_GCA_000774705" length="300" weight="1.000000" />
<sequence id="sequence_199" name="RND4_GCA_000774765" length="300" weight="1.000000" />
<sequence id="sequence_200" name="RND4_GCA_000774785" length="300" weight="1.000000" />
<sequence id="sequence_201" name="RND4_GCA_000774805" length="300" weight="1.000000" />
<sequence id="sequence_202" name="RND4_GCA_000774815" length="300" weight="1.000000" />
<sequence id="sequence_203" name="RND4_GCA_000774865" length="300" weight="1.000000" />
<sequence id="sequence_204" name="RND4_GCA_000774875" length="300" weight="1.000000" />
<sequence id="sequence_205" name="RND4_GCA_000774885" length="300" weight="1.000000" />
<sequence id="sequence_206" name="RND4_GCA_000774945" length="300" weight="1.000000" />
<sequence id="sequence_207" name="RND4_GCA_000774955" length="300" weight="1.000000" />
<sequence id="sequence_208" name="RND4_GCA_000774965" length="300" weight="1.000000" />
<sequence id="sequence_209" name="RND4_GCA_000774975" length="300" weight="1.000000" />
<sequence id="sequence_210" name="RND4_GCA_000775025" length="300" weight="1.000000" />
<sequence id="sequence_211" name="RND4_GCA_000775035" length="300" weight="1.000000" />
<sequence id="sequence_212" name="RND4_GCA_000775045" length="300" weight="1.000000" />
<sequence id="sequence_213" name="RND4_GCA_000775165" length="300" weight="1.000000" />
<sequence id="sequence_214" name="RND4_GCA_000775655" length="300" weight="1.000000" />
<sequence id="sequence_215" name="RND4_GCA_000785435" length="300" weight="1.000000" />
<sequence id="sequence_216" name="RND4_GCA_000807815" length="300" weight="1.000000" />
<sequence id="sequence_217" name="RND4_GCA_000807825" length="300" weight="1.000000" />
<sequence id="sequence_218" name="RND4_GCA_000808035" length="300" weight="1.000000" />
<sequence id="sequence_219" name="RND4_GCA_000818655" length="300" weight="1.000000" />
<sequence id="sequence_220" name="RND4_GCA_000828875" length="300" weight="1.000000" />
<sequence id="sequence_221" name="RND4_GCA_000833595" length="300" weight="1.000000" />
<sequence id="sequence_222" name="RND4_GCA_000835205" length="300" weight="1.000000" />
<sequence id="sequence_223" name="RND4_GCA_000877315" length="300" weight="1.000000" />
<sequence id="sequence_224" name="RND4_GCA_000877335" length="300" weight="1.000000" />
<sequence id="sequence_225" name="RND4_GCA_000932075" length="300" weight="1.000000" />
<sequence id="sequence_226" name="RND4_GCA_000932085" length="300" weight="1.000000" />
<sequence id="sequence_227" name="RND4_GCA_000932095" length="300" weight="1.000000" />
<sequence id="sequence_228" name="RND4_GCA_000932105" length="300" weight="1.000000" />
<sequence id="sequence_229" name="RND4_GCA_000949135" length="300" weight="1.000000" />
<sequence id="sequence_230" name="RND4_GCA_000953095" length="300" weight="1.000000" />
<sequence id="sequence_231" name="RND4_GCA_000954175" length="300" weight="1.000000" />
<sequence id="sequence_232" name="RND4_GCA_000959125" length="300" weight="1.000000" />
<sequence id="sequence_233" name="RND4_GCA_000959145" length="300" weight="1.000000" />
<sequence id="sequence_234" name="RND4_GCA_000959165" length="300" weight="1.000000" />
<sequence id="sequence_235" name="RND4_GCA_000959185" length="300" weight="1.000000" />
<sequence id="sequence_236" name="RND4_GCA_000959205" length="300" weight="1.000000" />
<sequence id="sequence_237" name="RND4_GCA_000959225" length="300" weight="1.000000" />
<sequence id="sequence_238" name="RND4_GCA_000959245" length="300" weight="1.000000" />
<sequence id="sequence_239" name="RND4_GCA_000959265" length="300" weight="1.000000" />
<sequence id="sequence_240" name="RND4_GCA_000959285" length="300" weight="1.000000" />
<sequence id="sequence_241" name="RND4_GCA_000959305" length="300" weight="1.000000" />
<sequence id="sequence_242" name="RND4_GCA_000959325" length="300" weight="1.000000" />
<sequence id="sequence_243" name="RND4_GCA_000959345" length="300" weight="1.000000" />
<sequence id="sequence_244" name="RND4_GCA_000959365" length="300" weight="1.000000" />
<sequence id="sequence_245" name="RND4_GCA_000959405" length="300" weight="1.000000" />
<sequence id="sequence_246" name="RND4_GCA_000959425" length="300" weight="1.000000" />
<sequence id="sequence_247" name="RND4_GCA_000959445" length="300" weight="1.000000" />
<sequence id="sequence_248" name="RND4_GCA_000959465" length="300" weight="1.000000" />
<sequence id="sequence_249" name="RND4_GCA_000959485" length="300" weight="1.000000" />
<sequence id="sequence_250" name="RND4_GCA_000959505" length="300" weight="1.000000" />
<sequence id="sequence_251" name="RND4_GCA_000959525" length="300" weight="1.000000" />
<sequence id="sequence_252" name="RND4_GCA_000959545" length="300" weight="1.000000" />
<sequence id="sequence_253" name="RND4_GCA_000959585" length="300" weight="1.000000" />
<sequence id="sequence_254" name="RND4_GCA_000959605" length="300" weight="1.000000" />
<sequence id="sequence_255" name="RND4_GCA_000959625" length="300" weight="1.000000" />
<sequence id="sequence_256" name="RND4_GCA_000959725" length="300" weight="1.000000" />
<sequence id="sequence_257" name="RND4_GCA_000960995" length="300" weight="1.000000" />
<sequence id="sequence_258" name="RND4_GCA_000961515" length="300" weight="1.000000" />
<sequence id="sequence_259" name="RND4_GCA_000970935" length="300" weight="1.000000" />
<sequence id="sequence_260" name="RND4_GCA_000974835" length="300" weight="1.000000" />
<sequence id="sequence_261" name="RND4_GCA_000981305" length="300" weight="1.000000" />
<sequence id="sequence_262" name="RND4_GCA_000987055" length="300" weight="1.000000" />
<sequence id="sequence_263" name="RND4_GCA_000987075" length="300" weight="1.000000" />
<sequence id="sequence_264" name="RND4_GCA_001028665" length="300" weight="1.000000" />
<sequence id="sequence_265" name="RND4_GCA_001029145" length="300" weight="1.000000" />
<sequence id="sequence_266" name="RND4_GCA_001038745" length="300" weight="1.000000" />
<sequence id="sequence_267" name="RND4_GCA_001038835" length="300" weight="1.000000" />
<sequence id="sequence_268" name="RND4_GCA_001043615" length="300" weight="1.000000" />
<sequence id="sequence_269" name="RND4_GCA_001058025" length="300" weight="1.000000" />
<sequence id="sequence_270" name="RND4_GCA_001186165" length="300" weight="1.000000" />
<sequence id="sequence_271" name="RND4_GCA_001191815" length="300" weight="1.000000" />
<sequence id="sequence_272" name="RND4_GCA_001192415" length="300" weight="1.000000" />
<sequence id="sequence_273" name="RND4_GCA_001192815" length="300" weight="1.000000" />
<sequence id="sequence_274" name="RND4_GCA_001193035" length="300" weight="1.000000" />
<sequence id="sequence_275" name="RND4_GCA_001193375" length="300" weight="1.000000" />
<sequence id="sequence_276" name="RND4_GCA_001193655" length="300" weight="1.000000" />
<sequence id="sequence_277" name="RND4_GCA_001194765" length="300" weight="1.000000" />
<sequence id="sequence_278" name="RND4_GCA_001195465" length="300" weight="1.000000" />
<sequence id="sequence_279" name="RND4_GCA_001196125" length="300" weight="1.000000" />
<sequence id="sequence_280" name="RND4_GCA_001196775" length="300" weight="1.000000" />
<sequence id="sequence_281" name="RND4_GCA_001197355" length="300" weight="1.000000" />
<sequence id="sequence_282" name="RND4_GCA_001197775" length="300" weight="1.000000" />
<sequence id="sequence_283" name="RND4_GCA_001197795" length="300" weight="1.000000" />
<sequence id="sequence_284" name="RND4_GCA_001197955" length="300" weight="1.000000" />
<sequence id="sequence_285" name="RND4_GCA_001198755" length="300" weight="1.000000" />
<sequence id="sequence_286" name="RND4_GCA_001199695" length="300" weight="1.000000" />
<sequence id="sequence_287" name="RND4_GCA_001199735" length="300" weight="1.000000" />
<sequence id="sequence_288" name="RND4_GCA_001199815" length="300" weight="1.000000" />
<sequence id="sequence_289" name="RND4_GCA_001199855" length="300" weight="1.000000" />
<sequence id="sequence_290" name="RND4_GCA_001200615" length="300" weight="1.000000" />
<sequence id="sequence_291" name="RND4_GCA_001200935" length="300" weight="1.000000" />
<sequence id="sequence_292" name="RND4_GCA_001202135" length="300" weight="1.000000" />
<sequence id="sequence_293" name="RND4_GCA_001202415" length="300" weight="1.000000" />
<sequence id="sequence_294" name="RND4_GCA_001202895" length="300" weight="1.000000" />
<sequence id="sequence_295" name="RND4_GCA_001203735" length="300" weight="1.000000" />
<sequence id="sequence_296" name="RND4_GCA_001204155" length="300" weight="1.000000" />
<sequence id="sequence_297" name="RND4_GCA_001204275" length="300" weight="1.000000" />
<sequence id="sequence_298" name="RND4_GCA_001204455" length="300" weight="1.000000" />
<sequence id="sequence_299" name="RND4_GCA_001204515" length="300" weight="1.000000" />
<sequence id="sequence_300" name="RND4_GCA_001205635" length="300" weight="1.000000" />
<sequence id="sequence_301" name="RND4_GCA_001206455" length="300" weight="1.000000" />
<sequence id="sequence_302" name="RND4_GCA_001206495" length="300" weight="1.000000" />
<sequence id="sequence_303" name="RND4_GCA_001207035" length="300" weight="1.000000" />
<sequence id="sequence_304" name="RND4_GCA_001207055" length="300" weight="1.000000" />
<sequence id="sequence_305" name="RND4_GCA_001207675" length="300" weight="1.000000" />
<sequence id="sequence_306" name="RND4_GCA_001208265" length="300" weight="1.000000" />
<sequence id="sequence_307" name="RND4_GCA_001208545" length="300" weight="1.000000" />
<sequence id="sequence_308" name="RND4_GCA_001209045" length="300" weight="1.000000" />
<sequence id="sequence_309" name="RND4_GCA_001209325" length="300" weight="1.000000" />
<sequence id="sequence_310" name="RND4_GCA_001209405" length="300" weight="1.000000" />
<sequence id="sequence_311" name="RND4_GCA_001209505" length="300" weight="1.000000" />
<sequence id="sequence_312" name="RND4_GCA_001210025" length="300" weight="1.000000" />
<sequence id="sequence_313" name="RND4_GCA_001210645" length="300" weight="1.000000" />
<sequence id="sequence_314" name="RND4_GCA_001210965" length="300" weight="1.000000" />
<sequence id="sequence_315" name="RND4_GCA_001211305" length="300" weight="1.000000" />
<sequence id="sequence_316" name="RND4_GCA_001211345" length="300" weight="1.000000" />
<sequence id="sequence_317" name="RND4_GCA_001211405" length="300" weight="1.000000" />
<sequence id="sequence_318" name="RND4_GCA_001211505" length="300" weight="1.000000" />
<sequence id="sequence_319" name="RND4_GCA_001211705" length="300" weight="1.000000" />
<sequence id="sequence_320" name="RND4_GCA_001211865" length="300" weight="1.000000" />
<sequence id="sequence_321" name="RND4_GCA_001212025" length="300" weight="1.000000" />
<sequence id="sequence_322" name="RND4_GCA_001212065" length="300" weight="1.000000" />
<sequence id="sequence_323" name="RND4_GCA_001212185" length="300" weight="1.000000" />
<sequence id="sequence_324" name="RND4_GCA_001212265" length="300" weight="1.000000" />
<sequence id="sequence_325" name="RND4_GCA_001212325" length="300" weight="1.000000" />
<sequence id="sequence_326" name="RND4_GCA_001212405" length="300" weight="1.000000" />
<sequence id="sequence_327" name="RND4_GCA_001212465" length="300" weight="1.000000" />
<sequence id="sequence_328" name="RND4_GCA_001212705" length="300" weight="1.000000" />
<sequence id="sequence_329" name="RND4_GCA_001262275" length="300" weight="1.000000" />
<sequence id="sequence_330" name="RND4_GCA_001262355" length="300" weight="1.000000" />
<sequence id="sequence_331" name="RND4_GCA_001267755" length="300" weight="1.000000" />
<sequence id="sequence_332" name="RND4_GCA_001277875" length="300" weight="1.000000" />
<sequence id="sequence_333" name="RND4_GCA_001277895" length="300" weight="1.000000" />
<sequence id="sequence_334" name="RND4_GCA_001277975" length="300" weight="1.000000" />
<sequence id="sequence_335" name="RND4_GCA_001278535" length="300" weight="1.000000" />
<sequence id="sequence_336" name="RND4_GCA_001279165" length="300" weight="1.000000" />
<sequence id="sequence_337" name="RND4_GCA_001279185" length="300" weight="1.000000" />
<sequence id="sequence_338" name="RND4_GCA_001279265" length="300" weight="1.000000" />
<sequence id="sequence_339" name="RND4_GCA_001279325" length="300" weight="1.000000" />
<sequence id="sequence_340" name="RND4_GCA_001293045" length="300" weight="1.000000" />
<sequence id="sequence_341" name="RND4_GCA_001294705" length="300" weight="1.000000" />
<sequence id="sequence_342" name="RND4_GCA_001318245" length="300" weight="1.000000" />
<sequence id="sequence_343" name="RND4_GCA_001319865" length="300" weight="1.000000" />
<sequence id="sequence_344" name="RND4_GCA_001319905" length="300" weight="1.000000" />
<sequence id="sequence_345" name="RND4_GCA_001320065" length="300" weight="1.000000" />
<sequence id="sequence_346" name="RND4_GCA_001320105" length="300" weight="1.000000" />
<sequence id="sequence_347" name="RND4_GCA_001320215" length="300" weight="1.000000" />
<sequence id="sequence_348" name="RND4_GCA_001320255" length="300" weight="1.000000" />
<sequence id="sequence_349" name="RND4_GCA_001320285" length="300" weight="1.000000" />
<sequence id="sequence_350" name="RND4_GCA_001320325" length="300" weight="1.000000" />
<sequence id="sequence_351" name="RND4_GCA_001320365" length="300" weight="1.000000" />
<sequence id="sequence_352" name="RND4_GCA_001320425" length="300" weight="1.000000" />
<sequence id="sequence_353" name="RND4_GCA_001320465" length="300" weight="1.000000" />
<sequence id="sequence_354" name="RND4_GCA_001320505" length="300" weight="1.000000" />
<sequence id="sequence_355" name="RND4_GCA_001320545" length="300" weight="1.000000" />
<sequence id="sequence_356" name="RND4_GCA_001320585" length="300" weight="1.000000" />
<sequence id="sequence_357" name="RND4_GCA_001320645" length="300" weight="1.000000" />
<sequence id="sequence_358" name="RND4_GCA_001320685" length="300" weight="1.000000" />
<sequence id="sequence_359" name="RND4_GCA_001320725" length="300" weight="1.000000" />
<sequence id="sequence_360" name="RND4_GCA_001320755" length="300" weight="1.000000" />
<sequence id="sequence_361" name="RND4_GCA_001320795" length="300" weight="1.000000" />
<sequence id="sequence_362" name="RND4_GCA_001320825" length="300" weight="1.000000" />
<sequence id="sequence_363" name="RND4_GCA_001320865" length="300" weight="1.000000" />
<sequence id="sequence_364" name="RND4_GCA_001320905" length="300" weight="1.000000" />
<sequence id="sequence_365" name="RND4_GCA_001320945" length="300" weight="1.000000" />
<sequence id="sequence_366" name="RND4_GCA_001320985" length="300" weight="1.000000" />
<sequence id="sequence_367" name="RND4_GCA_001321015" length="300" weight="1.000000" />
<sequence id="sequence_368" name="RND4_GCA_001321085" length="300" weight="1.000000" />
<sequence id="sequence_369" name="RND4_GCA_001321125" length="300" weight="1.000000" />
<sequence id="sequence_370" name="RND4_GCA_001321165" length="300" weight="1.000000" />
<sequence id="sequence_371" name="RND4_GCA_001321185" length="300" weight="1.000000" />
<sequence id="sequence_372" name="RND4_GCA_001321205" length="300" weight="1.000000" />
<sequence id="sequence_373" name="RND4_GCA_001321225" length="300" weight="1.000000" />
<sequence id="sequence_374" name="RND4_GCA_001321245" length="300" weight="1.000000" />
<sequence id="sequence_375" name="RND4_GCA_001321265" length="300" weight="1.000000" />
<sequence id="sequence_376" name="RND4_GCA_001321285" length="300" weight="1.000000" />
<sequence id="sequence_377" name="RND4_GCA_001321305" length="300" weight="1.000000" />
<sequence id="sequence_378" name="RND4_GCA_001321345" length="300" weight="1.000000" />
<sequence id="sequence_379" name="RND4_GCA_001321365" length="300" weight="1.000000" />
<sequence id="sequence_380" name="RND4_GCA_001321385" length="300" weight="1.000000" />
<sequence id="sequence_381" name="RND4_GCA_001321405" length="300" weight="1.000000" />
<sequence id="sequence_382" name="RND4_GCA_001321425" length="300" weight="1.000000" />
<sequence id="sequence_383" name="RND4_GCA_001321465" length="300" weight="1.000000" />
<sequence id="sequence_384" name="RND4_GCA_001321505" length="300" weight="1.000000" />
<sequence id="sequence_385" name="RND4_GCA_001321525" length="300" weight="1.000000" />
<sequence id="sequence_386" name="RND4_GCA_001321565" length="300" weight="1.000000" />
<sequence id="sequence_387" name="RND4_GCA_001321605" length="300" weight="1.000000" />
<sequence id="sequence_388" name="RND4_GCA_001321625" length="300" weight="1.000000" />
<sequence id="sequence_389" name="RND4_GCA_001326895" length="300" weight="1.000000" />
<sequence id="sequence_390" name="RND4_GCA_001326915" length="300" weight="1.000000" />
<sequence id="sequence_391" name="RND4_GCA_001326935" length="300" weight="1.000000" />
<sequence id="sequence_392" name="RND4_GCA_001326975" length="300" weight="1.000000" />
<sequence id="sequence_393" name="RND4_GCA_001326995" length="300" weight="1.000000" />
<sequence id="sequence_394" name="RND4_GCA_001327035" length="300" weight="1.000000" />
<sequence id="sequence_395" name="RND4_GCA_001327055" length="300" weight="1.000000" />
<sequence id="sequence_396" name="RND4_GCA_001327075" length="300" weight="1.000000" />
<sequence id="sequence_397" name="RND4_GCA_001327095" length="300" weight="1.000000" />
<sequence id="sequence_398" name="RND4_GCA_001327115" length="300" weight="1.000000" />
<sequence id="sequence_399" name="RND4_GCA_001327135" length="300" weight="1.000000" />
<sequence id="sequence_400" name="RND4_GCA_001327155" length="300" weight="1.000000" />
<sequence id="sequence_401" name="RND4_GCA_001327195" length="300" weight="1.000000" />
<sequence id="sequence_402" name="RND4_GCA_001327235" length="300" weight="1.000000" />
<sequence id="sequence_403" name="RND4_GCA_001327255" length="300" weight="1.000000" />
<sequence id="sequence_404" name="RND4_GCA_001327355" length="300" weight="1.000000" />
<sequence id="sequence_405" name="RND4_GCA_001327375" length="300" weight="1.000000" />
<sequence id="sequence_406" name="RND4_GCA_001327395" length="300" weight="1.000000" />
<sequence id="sequence_407" name="RND4_GCA_001327415" length="300" weight="1.000000" />
<sequence id="sequence_408" name="RND4_GCA_001327435" length="300" weight="1.000000" />
<sequence id="sequence_409" name="RND4_GCA_001327455" length="300" weight="1.000000" />
<sequence id="sequence_410" name="RND4_GCA_001327475" length="300" weight="1.000000" />
<sequence id="sequence_411" name="RND4_GCA_001327495" length="300" weight="1.000000" />
<sequence id="sequence_412" name="RND4_GCA_001327535" length="300" weight="1.000000" />
<sequence id="sequence_413" name="RND4_GCA_001327555" length="300" weight="1.000000" />
<sequence id="sequence_414" name="RND4_GCA_001327575" length="300" weight="1.000000" />
<sequence id="sequence_415" name="RND4_GCA_001411495" length="300" weight="1.000000" />
<sequence id="sequence_416" name="RND4_GCA_001411805" length="300" weight="1.000000" />
<sequence id="sequence_417" name="RND4_GCA_001522375" length="300" weight="1.000000" />
<sequence id="sequence_418" name="RND4_GCA_001523065" length="300" weight="1.000000" />
<sequence id="sequence_419" name="RND4_GCA_001523105" length="300" weight="1.000000" />
<sequence id="sequence_420" name="RND4_GCA_001523145" length="300" weight="1.000000" />
<sequence id="sequence_421" name="RND4_GCA_001523165" length="300" weight="1.000000" />
<sequence id="sequence_422" name="RND4_GCA_001523185" length="300" weight="1.000000" />
<sequence id="sequence_423" name="RND4_GCA_001524385" length="300" weight="1.000000" />
<sequence id="sequence_424" name="RND4_GCA_001524505" length="300" weight="1.000000" />
<sequence id="sequence_425" name="RND4_GCA_001524705" length="300" weight="1.000000" />
<sequence id="sequence_426" name="RND4_GCA_001524815" length="300" weight="1.000000" />
<sequence id="sequence_427" name="RND4_GCA_001525825" length="300" weight="1.000000" />
<sequence id="sequence_428" name="RND4_GCA_001526815" length="300" weight="1.000000" />
<sequence id="sequence_429" name="RND4_GCA_001526825" length="300" weight="1.000000" />
<sequence id="sequence_430" name="RND4_GCA_001527265" length="300" weight="1.000000" />
<sequence id="sequence_431" name="RND4_GCA_001527585" length="300" weight="1.000000" />
<sequence id="sequence_432" name="RND4_GCA_001527605" length="300" weight="1.000000" />
<sequence id="sequence_433" name="RND4_GCA_001527825" length="300" weight="1.000000" />
<sequence id="sequence_434" name="RND4_GCA_001530605" length="300" weight="1.000000" />
<sequence id="sequence_435" name="RND4_GCA_001530695" length="300" weight="1.000000" />
<sequence id="sequence_436" name="RND4_GCA_001531975" length="300" weight="1.000000" />
<sequence id="sequence_437" name="RND4_GCA_001532065" length="300" weight="1.000000" />
<sequence id="sequence_438" name="RND4_GCA_001532085" length="300" weight="1.000000" />
<sequence id="sequence_439" name="RND4_GCA_001532105" length="300" weight="1.000000" />
<sequence id="sequence_440" name="RND4_GCA_001532285" length="300" weight="1.000000" />
<sequence id="sequence_441" name="RND4_GCA_001532925" length="300" weight="1.000000" />
<sequence id="sequence_442" name="RND4_GCA_001532995" length="300" weight="1.000000" />
<sequence id="sequence_443" name="RND4_GCA_001533155" length="300" weight="1.000000" />
<sequence id="sequence_444" name="RND4_GCA_001533185" length="300" weight="1.000000" />
<sequence id="sequence_445" name="RND4_GCA_001533465" length="300" weight="1.000000" />
<sequence id="sequence_446" name="RND4_GCA_001533495" length="300" weight="1.000000" />
<sequence id="sequence_447" name="RND4_GCA_001533645" length="300" weight="1.000000" />
<sequence id="sequence_448" name="RND4_GCA_001534185" length="300" weight="1.000000" />
<sequence id="sequence_449" name="RND4_GCA_001547525" length="300" weight="1.000000" />
<sequence id="sequence_450" name="RND4_GCA_001718315" length="300" weight="1.000000" />
<sequence id="sequence_451" name="RND4_GCA_001718335" length="300" weight="1.000000" />
<sequence id="sequence_452" name="RND4_GCA_001718415" length="300" weight="1.000000" />
<sequence id="sequence_453" name="RND4_GCA_001718535" length="300" weight="1.000000" />
<sequence id="sequence_454" name="RND4_GCA_001718555" length="300" weight="1.000000" />
<sequence id="sequence_455" name="RND4_GCA_001718795" length="300" weight="1.000000" />
<sequence id="sequence_456" name="RND4_GCA_001742165" length="300" weight="1.000000" />
<letter_frequencies>
<alphabet_array>
<value letter_id="A">0.225</value>
<value letter_id="C">0.275</value>
<value letter_id="G">0.275</value>
<value letter_id="T">0.225</value>
</alphabet_array>
</letter_frequencies>
</training_set>
<model>
<command_line>meme /home/eb/all_rnd4_upstream.fna -dna -oc . -nostatus -time 18000 -maxsize 60000 -mod anr -nmotifs 3 -minw 6 -maxw 50 -revcomp -maxsize 500000 </command_line>
<host>eb-genetica-lab</host>
<type>anr</type>
<nmotifs>3</nmotifs>
<evalue_threshold>inf</evalue_threshold>
<object_function>E-value of product of p-values</object_function>
<use_llr>0</use_llr>
<min_width>6</min_width>
<max_width>50</max_width>
<wg>11</wg>
<ws>1</ws>
<endgaps>yes</endgaps>
<substring>yes</substring>
<minsites>2</minsites>
<maxsites>50</maxsites>
<wnsites>0.8</wnsites>
<spmap>uni</spmap>
<spfuzz>0.5</spfuzz>
<prior>dirichlet</prior>
<beta>0.01</beta>
<maxiter>50</maxiter>
<distance>1e-05</distance>
<num_sequences>457</num_sequences>
<num_positions>137033</num_positions>
<seed>0</seed>
<ctfrac>-1</ctfrac>
<maxwords>-1</maxwords>
<strands>both</strands>
<priors_file></priors_file>
<reason_for_stopping>Stopped because requested number of motifs (3) found.</reason_for_stopping>
<background_frequencies source="dataset with add-one prior applied">
<alphabet_array>
<value letter_id="A">0.225</value>
<value letter_id="C">0.275</value>
<value letter_id="G">0.275</value>
<value letter_id="T">0.225</value>
</alphabet_array>
</background_frequencies>
</model>
<motifs>
<motif id="motif_1" name="CTTTTACATACATTCGTGAATGTATATACAATGCCAGCTTACGGCCGAAT" alt="MEME-1" width="50" sites="50" ic="93.7" re="96.0" llr="3327" e_value="1.8e-1112" bayes_threshold="13.2706" elapsed_time="2658.608000">
<scores>
<alphabet_matrix>
<alphabet_array>
<value letter_id="A">-1229</value>
<value letter_id="C">154</value>
<value letter_id="G">-1229</value>
<value letter_id="T">-17</value>
</alphabet_array>
<alphabet_array>
<value letter_id="A">-1229</value>
<value letter_id="C">-1229</value>
<value letter_id="G">-1229</value>
<value letter_id="T">215</value>
</alphabet_array>
<alphabet_array>
<value letter_id="A">-1229</value>
<value letter_id="C">-1229</value>
<value letter_id="G">-1229</value>
<value letter_id="T">215</value>
</alphabet_array>
<alphabet_array>
<value letter_id="A">-1229</value>
<value letter_id="C">-1229</value>
<value letter_id="G">-1229</value>
<value letter_id="T">215</value>
</alphabet_array>
<alphabet_array>
<value letter_id="A">-1229</value>
<value letter_id="C">-1229</value>
<value letter_id="G">-1229</value>
<value letter_id="T">215</value>
</alphabet_array>
<alphabet_array>
<value letter_id="A">215</value>
<value letter_id="C">-1229</value>
<value letter_id="G">-1229</value>
<value letter_id="T">-1229</value>
</alphabet_array>
<alphabet_array>
<value letter_id="A">-1229</value>
<value letter_id="C">186</value>
<value letter_id="G">-1229</value>
<value letter_id="T">-1229</value>
</alphabet_array>
<alphabet_array>
<value letter_id="A">215</value>
<value letter_id="C">-1229</value>
<value letter_id="G">-1229</value>
<value letter_id="T">-1229</value>
</alphabet_array>
<alphabet_array>
<value letter_id="A">-1229</value>
<value letter_id="C">-1229</value>
<value letter_id="G">-1229</value>
<value letter_id="T">215</value>
</alphabet_array>
<alphabet_array>
<value letter_id="A">209</value>
<value letter_id="C">-1229</value>
<value letter_id="G">-278</value>
<value letter_id="T">-1229</value>
</alphabet_array>
<alphabet_array>
<value letter_id="A">-1229</value>
<value letter_id="C">186</value>
<value letter_id="G">-1229</value>
<value letter_id="T">-1229</value>
</alphabet_array>
<alphabet_array>
<value letter_id="A">215</value>
<value letter_id="C">-1229</value>
<value letter_id="G">-1229</value>
<value letter_id="T">-1229</value>
</alphabet_array>
<alphabet_array>
<value letter_id="A">-1229</value>
<value letter_id="C">-1229</value>
<value letter_id="G">-1229</value>
<value letter_id="T">215</value>
</alphabet_array>
<alphabet_array>
<value letter_id="A">-1229</value>
<value letter_id="C">-1229</value>
<value letter_id="G">-1229</value>
<value letter_id="T">215</value>
</alphabet_array>
<alphabet_array>
<value letter_id="A">-1229</value>
<value letter_id="C">186</value>
<value letter_id="G">-1229</value>
<value letter_id="T">-1229</value>
</alphabet_array>
<alphabet_array>
<value letter_id="A">-149</value>
<value letter_id="C">-1229</value>
<value letter_id="G">174</value>
<value letter_id="T">-1229</value>
</alphabet_array>
<alphabet_array>
<value letter_id="A">-1229</value>
<value letter_id="C">-1229</value>
<value letter_id="G">-1229</value>
<value letter_id="T">215</value>
</alphabet_array>
<alphabet_array>
<value letter_id="A">-1229</value>
<value letter_id="C">-1229</value>
<value letter_id="G">186</value>
<value letter_id="T">-1229</value>
</alphabet_array>
<alphabet_array>
<value letter_id="A">215</value>
<value letter_id="C">-1229</value>
<value letter_id="G">-1229</value>
<value letter_id="T">-1229</value>
</alphabet_array>
<alphabet_array>
<value letter_id="A">215</value>
<value letter_id="C">-1229</value>
<value letter_id="G">-1229</value>
<value letter_id="T">-1229</value>
</alphabet_array>
<alphabet_array>
<value letter_id="A">-1229</value>
<value letter_id="C">-1229</value>
<value letter_id="G">-1229</value>
<value letter_id="T">215</value>
</alphabet_array>
<alphabet_array>
<value letter_id="A">-1229</value>
<value letter_id="C">-1229</value>
<value letter_id="G">186</value>
<value letter_id="T">-1229</value>
</alphabet_array>
<alphabet_array>
<value letter_id="A">-1229</value>
<value letter_id="C">-1229</value>
<value letter_id="G">-1229</value>
<value letter_id="T">215</value>
</alphabet_array>
<alphabet_array>
<value letter_id="A">215</value>
<value letter_id="C">-1229</value>
<value letter_id="G">-1229</value>
<value letter_id="T">-1229</value>
</alphabet_array>
<alphabet_array>
<value letter_id="A">-1229</value>
<value letter_id="C">-1229</value>
<value letter_id="G">-1229</value>
<value letter_id="T">215</value>
</alphabet_array>
<alphabet_array>
<value letter_id="A">215</value>
<value letter_id="C">-1229</value>
<value letter_id="G">-1229</value>
<value letter_id="T">-1229</value>
</alphabet_array>
<alphabet_array>
<value letter_id="A">-1229</value>
<value letter_id="C">-1229</value>
<value letter_id="G">-1229</value>
<value letter_id="T">215</value>
</alphabet_array>
<alphabet_array>
<value letter_id="A">215</value>
<value letter_id="C">-1229</value>
<value letter_id="G">-1229</value>
<value letter_id="T">-1229</value>
</alphabet_array>
<alphabet_array>
<value letter_id="A">-1229</value>
<value letter_id="C">180</value>
<value letter_id="G">-1229</value>
<value letter_id="T">-249</value>
</alphabet_array>
<alphabet_array>
<value letter_id="A">215</value>
<value letter_id="C">-1229</value>
<value letter_id="G">-1229</value>
<value letter_id="T">-1229</value>
</alphabet_array>
<alphabet_array>
<value letter_id="A">215</value>
<value letter_id="C">-1229</value>
<value letter_id="G">-1229</value>
<value letter_id="T">-1229</value>
</alphabet_array>
<alphabet_array>
<value letter_id="A">-1229</value>
<value letter_id="C">-1229</value>
<value letter_id="G">-1229</value>
<value letter_id="T">215</value>
</alphabet_array>
<alphabet_array>
<value letter_id="A">9</value>
<value letter_id="C">-1229</value>
<value letter_id="G">147</value>
<value letter_id="T">-1229</value>
</alphabet_array>
<alphabet_array>
<value letter_id="A">-1229</value>
<value letter_id="C">180</value>
<value letter_id="G">-278</value>
<value letter_id="T">-1229</value>
</alphabet_array>
<alphabet_array>
<value letter_id="A">-1229</value>
<value letter_id="C">186</value>
<value letter_id="G">-1229</value>
<value letter_id="T">-1229</value>
</alphabet_array>
<alphabet_array>
<value letter_id="A">215</value>
<value letter_id="C">-1229</value>
<value letter_id="G">-1229</value>
<value letter_id="T">-1229</value>
</alphabet_array>
<alphabet_array>
<value letter_id="A">-1229</value>
<value letter_id="C">-20</value>
<value letter_id="G">147</value>
<value letter_id="T">-1229</value>
</alphabet_array>
<alphabet_array>
<value letter_id="A">-1229</value>
<value letter_id="C">186</value>
<value letter_id="G">-1229</value>
<value letter_id="T">-1229</value>
</alphabet_array>
<alphabet_array>
<value letter_id="A">-1229</value>
<value letter_id="C">-20</value>
<value letter_id="G">-1229</value>
<value letter_id="T">176</value>
</alphabet_array>
<alphabet_array>
<value letter_id="A">-1229</value>
<value letter_id="C">-278</value>
<value letter_id="G">-1229</value>
<value letter_id="T">209</value>
</alphabet_array>
<alphabet_array>
<value letter_id="A">215</value>
<value letter_id="C">-1229</value>
<value letter_id="G">-1229</value>
<value letter_id="T">-1229</value>
</alphabet_array>
<alphabet_array>
<value letter_id="A">-1229</value>
<value letter_id="C">186</value>
<value letter_id="G">-1229</value>
<value letter_id="T">-1229</value>
</alphabet_array>
<alphabet_array>
<value letter_id="A">-1229</value>
<value letter_id="C">-1229</value>
<value letter_id="G">186</value>
<value letter_id="T">-1229</value>
</alphabet_array>
<alphabet_array>
<value letter_id="A">9</value>
<value letter_id="C">-1229</value>
<value letter_id="G">147</value>
<value letter_id="T">-1229</value>
</alphabet_array>
<alphabet_array>
<value letter_id="A">-1229</value>
<value letter_id="C">147</value>
<value letter_id="G">-1229</value>
<value letter_id="T">9</value>
</alphabet_array>
<alphabet_array>
<value letter_id="A">-1229</value>
<value letter_id="C">186</value>
<value letter_id="G">-1229</value>
<value letter_id="T">-1229</value>
</alphabet_array>
<alphabet_array>
<value letter_id="A">-1229</value>
<value letter_id="C">-1229</value>
<value letter_id="G">186</value>
<value letter_id="T">-1229</value>
</alphabet_array>
<alphabet_array>
<value letter_id="A">209</value>
<value letter_id="C">-1229</value>
<value letter_id="G">-278</value>
<value letter_id="T">-1229</value>
</alphabet_array>
<alphabet_array>
<value letter_id="A">215</value>
<value letter_id="C">-1229</value>
<value letter_id="G">-1229</value>
<value letter_id="T">-1229</value>
</alphabet_array>
<alphabet_array>
<value letter_id="A">-1229</value>
<value letter_id="C">-1229</value>
<value letter_id="G">-1229</value>
<value letter_id="T">215</value>
</alphabet_array>
</alphabet_matrix>
</scores>
<probabilities>
<alphabet_matrix>
<alphabet_array>
<value letter_id="A">0.000000</value>
<value letter_id="C">0.800000</value>
<value letter_id="G">0.000000</value>
<value letter_id="T">0.200000</value>
</alphabet_array>
<alphabet_array>
<value letter_id="A">0.000000</value>
<value letter_id="C">0.000000</value>
<value letter_id="G">0.000000</value>
<value letter_id="T">1.000000</value>
</alphabet_array>
<alphabet_array>
<value letter_id="A">0.000000</value>
<value letter_id="C">0.000000</value>
<value letter_id="G">0.000000</value>
<value letter_id="T">1.000000</value>
</alphabet_array>
<alphabet_array>
<value letter_id="A">0.000000</value>
<value letter_id="C">0.000000</value>
<value letter_id="G">0.000000</value>
<value letter_id="T">1.000000</value>
</alphabet_array>
<alphabet_array>
<value letter_id="A">0.000000</value>
<value letter_id="C">0.000000</value>
<value letter_id="G">0.000000</value>
<value letter_id="T">1.000000</value>
</alphabet_array>
<alphabet_array>
<value letter_id="A">1.000000</value>
<value letter_id="C">0.000000</value>
<value letter_id="G">0.000000</value>
<value letter_id="T">0.000000</value>
</alphabet_array>
<alphabet_array>
<value letter_id="A">0.000000</value>
<value letter_id="C">1.000000</value>
<value letter_id="G">0.000000</value>
<value letter_id="T">0.000000</value>
</alphabet_array>
<alphabet_array>
<value letter_id="A">1.000000</value>
<value letter_id="C">0.000000</value>
<value letter_id="G">0.000000</value>
<value letter_id="T">0.000000</value>
</alphabet_array>
<alphabet_array>
<value letter_id="A">0.000000</value>
<value letter_id="C">0.000000</value>
<value letter_id="G">0.000000</value>
<value letter_id="T">1.000000</value>
</alphabet_array>
<alphabet_array>
<value letter_id="A">0.960000</value>
<value letter_id="C">0.000000</value>
<value letter_id="G">0.040000</value>
<value letter_id="T">0.000000</value>
</alphabet_array>
<alphabet_array>
<value letter_id="A">0.000000</value>
<value letter_id="C">1.000000</value>
<value letter_id="G">0.000000</value>
<value letter_id="T">0.000000</value>
</alphabet_array>
<alphabet_array>
<value letter_id="A">1.000000</value>
<value letter_id="C">0.000000</value>
<value letter_id="G">0.000000</value>
<value letter_id="T">0.000000</value>
</alphabet_array>
<alphabet_array>
<value letter_id="A">0.000000</value>
<value letter_id="C">0.000000</value>
<value letter_id="G">0.000000</value>
<value letter_id="T">1.000000</value>
</alphabet_array>
<alphabet_array>
<value letter_id="A">0.000000</value>
<value letter_id="C">0.000000</value>
<value letter_id="G">0.000000</value>
<value letter_id="T">1.000000</value>
</alphabet_array>
<alphabet_array>
<value letter_id="A">0.000000</value>
<value letter_id="C">1.000000</value>
<value letter_id="G">0.000000</value>
<value letter_id="T">0.000000</value>
</alphabet_array>
<alphabet_array>
<value letter_id="A">0.080000</value>
<value letter_id="C">0.000000</value>
<value letter_id="G">0.920000</value>
<value letter_id="T">0.000000</value>
</alphabet_array>
<alphabet_array>
<value letter_id="A">0.000000</value>
<value letter_id="C">0.000000</value>
<value letter_id="G">0.000000</value>
<value letter_id="T">1.000000</value>
</alphabet_array>
<alphabet_array>
<value letter_id="A">0.000000</value>
<value letter_id="C">0.000000</value>
<value letter_id="G">1.000000</value>
<value letter_id="T">0.000000</value>
</alphabet_array>
<alphabet_array>
<value letter_id="A">1.000000</value>
<value letter_id="C">0.000000</value>
<value letter_id="G">0.000000</value>
<value letter_id="T">0.000000</value>
</alphabet_array>
<alphabet_array>
<value letter_id="A">1.000000</value>
<value letter_id="C">0.000000</value>
<value letter_id="G">0.000000</value>
<value letter_id="T">0.000000</value>
</alphabet_array>
<alphabet_array>
<value letter_id="A">0.000000</value>
<value letter_id="C">0.000000</value>
<value letter_id="G">0.000000</value>
<value letter_id="T">1.000000</value>
</alphabet_array>
<alphabet_array>
<value letter_id="A">0.000000</value>
<value letter_id="C">0.000000</value>
<value letter_id="G">1.000000</value>
<value letter_id="T">0.000000</value>
</alphabet_array>
<alphabet_array>
<value letter_id="A">0.000000</value>
<value letter_id="C">0.000000</value>
<value letter_id="G">0.000000</value>
<value letter_id="T">1.000000</value>
</alphabet_array>
<alphabet_array>
<value letter_id="A">1.000000</value>
<value letter_id="C">0.000000</value>
<value letter_id="G">0.000000</value>
<value letter_id="T">0.000000</value>
</alphabet_array>
<alphabet_array>
<value letter_id="A">0.000000</value>
<value letter_id="C">0.000000</value>
<value letter_id="G">0.000000</value>
<value letter_id="T">1.000000</value>
</alphabet_array>
<alphabet_array>
<value letter_id="A">1.000000</value>
<value letter_id="C">0.000000</value>
<value letter_id="G">0.000000</value>
<value letter_id="T">0.000000</value>
</alphabet_array>
<alphabet_array>
<value letter_id="A">0.000000</value>
<value letter_id="C">0.000000</value>
<value letter_id="G">0.000000</value>
<value letter_id="T">1.000000</value>
</alphabet_array>
<alphabet_array>
<value letter_id="A">1.000000</value>
<value letter_id="C">0.000000</value>
<value letter_id="G">0.000000</value>
<value letter_id="T">0.000000</value>
</alphabet_array>
<alphabet_array>
<value letter_id="A">0.000000</value>
<value letter_id="C">0.960000</value>
<value letter_id="G">0.000000</value>
<value letter_id="T">0.040000</value>
</alphabet_array>
<alphabet_array>
<value letter_id="A">1.000000</value>
<value letter_id="C">0.000000</value>
<value letter_id="G">0.000000</value>
<value letter_id="T">0.000000</value>
</alphabet_array>
<alphabet_array>
<value letter_id="A">1.000000</value>
<value letter_id="C">0.000000</value>
<value letter_id="G">0.000000</value>
<value letter_id="T">0.000000</value>
</alphabet_array>
<alphabet_array>
<value letter_id="A">0.000000</value>
<value letter_id="C">0.000000</value>
<value letter_id="G">0.000000</value>
<value letter_id="T">1.000000</value>
</alphabet_array>
<alphabet_array>
<value letter_id="A">0.240000</value>
<value letter_id="C">0.000000</value>
<value letter_id="G">0.760000</value>
<value letter_id="T">0.000000</value>
</alphabet_array>
<alphabet_array>
<value letter_id="A">0.000000</value>
<value letter_id="C">0.960000</value>
<value letter_id="G">0.040000</value>
<value letter_id="T">0.000000</value>
</alphabet_array>
<alphabet_array>
<value letter_id="A">0.000000</value>
<value letter_id="C">1.000000</value>
<value letter_id="G">0.000000</value>
<value letter_id="T">0.000000</value>
</alphabet_array>
<alphabet_array>
<value letter_id="A">1.000000</value>
<value letter_id="C">0.000000</value>
<value letter_id="G">0.000000</value>
<value letter_id="T">0.000000</value>
</alphabet_array>
<alphabet_array>
<value letter_id="A">0.000000</value>
<value letter_id="C">0.240000</value>
<value letter_id="G">0.760000</value>
<value letter_id="T">0.000000</value>
</alphabet_array>
<alphabet_array>
<value letter_id="A">0.000000</value>
<value letter_id="C">1.000000</value>
<value letter_id="G">0.000000</value>
<value letter_id="T">0.000000</value>
</alphabet_array>
<alphabet_array>
<value letter_id="A">0.000000</value>
<value letter_id="C">0.240000</value>
<value letter_id="G">0.000000</value>
<value letter_id="T">0.760000</value>
</alphabet_array>
<alphabet_array>
<value letter_id="A">0.000000</value>
<value letter_id="C">0.040000</value>
<value letter_id="G">0.000000</value>
<value letter_id="T">0.960000</value>
</alphabet_array>
<alphabet_array>
<value letter_id="A">1.000000</value>
<value letter_id="C">0.000000</value>
<value letter_id="G">0.000000</value>
<value letter_id="T">0.000000</value>
</alphabet_array>
<alphabet_array>
<value letter_id="A">0.000000</value>
<value letter_id="C">1.000000</value>
<value letter_id="G">0.000000</value>
<value letter_id="T">0.000000</value>
</alphabet_array>
<alphabet_array>
<value letter_id="A">0.000000</value>
<value letter_id="C">0.000000</value>
<value letter_id="G">1.000000</value>
<value letter_id="T">0.000000</value>
</alphabet_array>
<alphabet_array>
<value letter_id="A">0.240000</value>
<value letter_id="C">0.000000</value>
<value letter_id="G">0.760000</value>
<value letter_id="T">0.000000</value>
</alphabet_array>
<alphabet_array>
<value letter_id="A">0.000000</value>
<value letter_id="C">0.760000</value>
<value letter_id="G">0.000000</value>
<value letter_id="T">0.240000</value>
</alphabet_array>
<alphabet_array>
<value letter_id="A">0.000000</value>
<value letter_id="C">1.000000</value>
<value letter_id="G">0.000000</value>
<value letter_id="T">0.000000</value>
</alphabet_array>
<alphabet_array>
<value letter_id="A">0.000000</value>
<value letter_id="C">0.000000</value>
<value letter_id="G">1.000000</value>
<value letter_id="T">0.000000</value>
</alphabet_array>
<alphabet_array>
<value letter_id="A">0.960000</value>
<value letter_id="C">0.000000</value>
<value letter_id="G">0.040000</value>
<value letter_id="T">0.000000</value>
</alphabet_array>
<alphabet_array>
<value letter_id="A">1.000000</value>
<value letter_id="C">0.000000</value>
<value letter_id="G">0.000000</value>
<value letter_id="T">0.000000</value>
</alphabet_array>
<alphabet_array>
<value letter_id="A">0.000000</value>
<value letter_id="C">0.000000</value>
<value letter_id="G">0.000000</value>
<value letter_id="T">1.000000</value>
</alphabet_array>
</alphabet_matrix>
</probabilities>
<regular_expression>
[CT]TTTTACATACATTCGTGAATGTATATACAAT[GA]CCA[GC]C[TC]TACG[GA][CT]CGAAT
</regular_expression>
<contributing_sites>
<contributing_site sequence_id="sequence_393" position="31" strand="plus" pvalue="1.84e-31" >
<left_flank>GCATGAAGGA</left_flank>
<site>
<letter_ref letter_id="C"/>
<letter_ref letter_id="T"/>
<letter_ref letter_id="T"/>
<letter_ref letter_id="T"/>
<letter_ref letter_id="T"/>
<letter_ref letter_id="A"/>
<letter_ref letter_id="C"/>
<letter_ref letter_id="A"/>
<letter_ref letter_id="T"/>
<letter_ref letter_id="A"/>
<letter_ref letter_id="C"/>
<letter_ref letter_id="A"/>
<letter_ref letter_id="T"/>
<letter_ref letter_id="T"/>
<letter_ref letter_id="C"/>
<letter_ref letter_id="G"/>
<letter_ref letter_id="T"/>
<letter_ref letter_id="G"/>
<letter_ref letter_id="A"/>
<letter_ref letter_id="A"/>
<letter_ref letter_id="T"/>
<letter_ref letter_id="G"/>
<letter_ref letter_id="T"/>
<letter_ref letter_id="A"/>
<letter_ref letter_id="T"/>
<letter_ref letter_id="A"/>
<letter_ref letter_id="T"/>
<letter_ref letter_id="A"/>
<letter_ref letter_id="C"/>
<letter_ref letter_id="A"/>
<letter_ref letter_id="A"/>
<letter_ref letter_id="T"/>
<letter_ref letter_id="G"/>
<letter_ref letter_id="C"/>
<letter_ref letter_id="C"/>
<letter_ref letter_id="A"/>
<letter_ref letter_id="G"/>
<letter_ref letter_id="C"/>
<letter_ref letter_id="T"/>
<letter_ref letter_id="T"/>
<letter_ref letter_id="A"/>
<letter_ref letter_id="C"/>
<letter_ref letter_id="G"/>
<letter_ref letter_id="G"/>
<letter_ref letter_id="C"/>
<letter_ref letter_id="C"/>
<letter_ref letter_id="G"/>
<letter_ref letter_id="A"/>
<letter_ref letter_id="A"/>
<letter_ref letter_id="T"/>
</site>
<right_flank>GGCCTTCGAG</right_flank>
</contributing_site>
<contributing_site sequence_id="sequence_376" position="31" strand="plus" pvalue="1.84e-31" >
<left_flank>GCATGAAGGA</left_flank>
<site>
<letter_ref letter_id="C"/>
<letter_ref letter_id="T"/>
<letter_ref letter_id="T"/>
<letter_ref letter_id="T"/>
<letter_ref letter_id="T"/>
<letter_ref letter_id="A"/>
<letter_ref letter_id="C"/>
<letter_ref letter_id="A"/>
<letter_ref letter_id="T"/>
<letter_ref letter_id="A"/>
<letter_ref letter_id="C"/>
<letter_ref letter_id="A"/>
<letter_ref letter_id="T"/>
<letter_ref letter_id="T"/>
<letter_ref letter_id="C"/>
<letter_ref letter_id="G"/>
<letter_ref letter_id="T"/>
<letter_ref letter_id="G"/>
<letter_ref letter_id="A"/>
<letter_ref letter_id="A"/>
<letter_ref letter_id="T"/>
<letter_ref letter_id="G"/>
<letter_ref letter_id="T"/>
<letter_ref letter_id="A"/>
<letter_ref letter_id="T"/>
<letter_ref letter_id="A"/>
<letter_ref letter_id="T"/>
<letter_ref letter_id="A"/>
<letter_ref letter_id="C"/>
<letter_ref letter_id="A"/>
<letter_ref letter_id="A"/>
<letter_ref letter_id="T"/>
<letter_ref letter_id="G"/>
<letter_ref letter_id="C"/>
<letter_ref letter_id="C"/>
<letter_ref letter_id="A"/>
<letter_ref letter_id="G"/>
<letter_ref letter_id="C"/>
<letter_ref letter_id="T"/>
<letter_ref letter_id="T"/>
<letter_ref letter_id="A"/>
<letter_ref letter_id="C"/>
<letter_ref letter_id="G"/>
<letter_ref letter_id="G"/>
<letter_ref letter_id="C"/>
<letter_ref letter_id="C"/>
<letter_ref letter_id="G"/>
<letter_ref letter_id="A"/>
<letter_ref letter_id="A"/>
<letter_ref letter_id="T"/>
</site>
<right_flank>GGCCTTCGAG</right_flank>
</contributing_site>
<contributing_site sequence_id="sequence_357" position="31" strand="plus" pvalue="1.84e-31" >
<left_flank>GCATGAAGGA</left_flank>
<site>
<letter_ref letter_id="C"/>
<letter_ref letter_id="T"/>
<letter_ref letter_id="T"/>
<letter_ref letter_id="T"/>
<letter_ref letter_id="T"/>
<letter_ref letter_id="A"/>
<letter_ref letter_id="C"/>
<letter_ref letter_id="A"/>
<letter_ref letter_id="T"/>
<letter_ref letter_id="A"/>
<letter_ref letter_id="C"/>
<letter_ref letter_id="A"/>
<letter_ref letter_id="T"/>
<letter_ref letter_id="T"/>
<letter_ref letter_id="C"/>
<letter_ref letter_id="G"/>
<letter_ref letter_id="T"/>
<letter_ref letter_id="G"/>
<letter_ref letter_id="A"/>
<letter_ref letter_id="A"/>
<letter_ref letter_id="T"/>
<letter_ref letter_id="G"/>
<letter_ref letter_id="T"/>
<letter_ref letter_id="A"/>
<letter_ref letter_id="T"/>
<letter_ref letter_id="A"/>
<letter_ref letter_id="T"/>
<letter_ref letter_id="A"/>
<letter_ref letter_id="C"/>
<letter_ref letter_id="A"/>
<letter_ref letter_id="A"/>
<letter_ref letter_id="T"/>
<letter_ref letter_id="G"/>
<letter_ref letter_id="C"/>
<letter_ref letter_id="C"/>
<letter_ref letter_id="A"/>
<letter_ref letter_id="G"/>
<letter_ref letter_id="C"/>
<letter_ref letter_id="T"/>
<letter_ref letter_id="T"/>
<letter_ref letter_id="A"/>
<letter_ref letter_id="C"/>
<letter_ref letter_id="G"/>
<letter_ref letter_id="G"/>
<letter_ref letter_id="C"/>
<letter_ref letter_id="C"/>
<letter_ref letter_id="G"/>
<letter_ref letter_id="A"/>
<letter_ref letter_id="A"/>
<letter_ref letter_id="T"/>
</site>
<right_flank>GGCCTTCGAG</right_flank>
</contributing_site>
<contributing_site sequence_id="sequence_356" position="31" strand="plus" pvalue="1.84e-31" >
<left_flank>GCATGAAGGA</left_flank>
<site>
<letter_ref letter_id="C"/>
<letter_ref letter_id="T"/>
<letter_ref letter_id="T"/>
<letter_ref letter_id="T"/>
<letter_ref letter_id="T"/>
<letter_ref letter_id="A"/>
<letter_ref letter_id="C"/>
<letter_ref letter_id="A"/>
<letter_ref letter_id="T"/>
<letter_ref letter_id="A"/>
<letter_ref letter_id="C"/>
<letter_ref letter_id="A"/>
<letter_ref letter_id="T"/>
<letter_ref letter_id="T"/>
<letter_ref letter_id="C"/>
<letter_ref letter_id="G"/>
<letter_ref letter_id="T"/>
<letter_ref letter_id="G"/>
<letter_ref letter_id="A"/>
<letter_ref letter_id="A"/>
<letter_ref letter_id="T"/>
<letter_ref letter_id="G"/>
<letter_ref letter_id="T"/>
<letter_ref letter_id="A"/>
<letter_ref letter_id="T"/>
<letter_ref letter_id="A"/>
<letter_ref letter_id="T"/>
<letter_ref letter_id="A"/>
<letter_ref letter_id="C"/>
<letter_ref letter_id="A"/>
<letter_ref letter_id="A"/>
<letter_ref letter_id="T"/>
<letter_ref letter_id="G"/>
<letter_ref letter_id="C"/>
<letter_ref letter_id="C"/>
<letter_ref letter_id="A"/>
<letter_ref letter_id="G"/>
<letter_ref letter_id="C"/>
<letter_ref letter_id="T"/>
<letter_ref letter_id="T"/>
<letter_ref letter_id="A"/>
<letter_ref letter_id="C"/>
<letter_ref letter_id="G"/>
<letter_ref letter_id="G"/>
<letter_ref letter_id="C"/>
<letter_ref letter_id="C"/>
<letter_ref letter_id="G"/>
<letter_ref letter_id="A"/>
<letter_ref letter_id="A"/>
<letter_ref letter_id="T"/>
</site>
<right_flank>GGCCTTCGAG</right_flank>
</contributing_site>
<contributing_site sequence_id="sequence_336" position="31" strand="plus" pvalue="1.84e-31" >
<left_flank>GCATGAAGGA</left_flank>
<site>
<letter_ref letter_id="C"/>
<letter_ref letter_id="T"/>
<letter_ref letter_id="T"/>
<letter_ref letter_id="T"/>
<letter_ref letter_id="T"/>
<letter_ref letter_id="A"/>
<letter_ref letter_id="C"/>
<letter_ref letter_id="A"/>
<letter_ref letter_id="T"/>
<letter_ref letter_id="A"/>
<letter_ref letter_id="C"/>
<letter_ref letter_id="A"/>
<letter_ref letter_id="T"/>
<letter_ref letter_id="T"/>
<letter_ref letter_id="C"/>
<letter_ref letter_id="G"/>
<letter_ref letter_id="T"/>
<letter_ref letter_id="G"/>
<letter_ref letter_id="A"/>
<letter_ref letter_id="A"/>
<letter_ref letter_id="T"/>
<letter_ref letter_id="G"/>
<letter_ref letter_id="T"/>
<letter_ref letter_id="A"/>
<letter_ref letter_id="T"/>
<letter_ref letter_id="A"/>
<letter_ref letter_id="T"/>
<letter_ref letter_id="A"/>
<letter_ref letter_id="C"/>
<letter_ref letter_id="A"/>
<letter_ref letter_id="A"/>
<letter_ref letter_id="T"/>
<letter_ref letter_id="G"/>
<letter_ref letter_id="C"/>
<letter_ref letter_id="C"/>
<letter_ref letter_id="A"/>
<letter_ref letter_id="G"/>
<letter_ref letter_id="C"/>
<letter_ref letter_id="T"/>
<letter_ref letter_id="T"/>
<letter_ref letter_id="A"/>
<letter_ref letter_id="C"/>
<letter_ref letter_id="G"/>
<letter_ref letter_id="G"/>
<letter_ref letter_id="C"/>
<letter_ref letter_id="C"/>
<letter_ref letter_id="G"/>
<letter_ref letter_id="A"/>
<letter_ref letter_id="A"/>
<letter_ref letter_id="T"/>
</site>
<right_flank>GGCCTTCGAG</right_flank>
</contributing_site>
<contributing_site sequence_id="sequence_324" position="31" strand="plus" pvalue="1.84e-31" >
<left_flank>GCATGAAGGA</left_flank>
<site>
<letter_ref letter_id="C"/>
<letter_ref letter_id="T"/>
<letter_ref letter_id="T"/>
<letter_ref letter_id="T"/>
<letter_ref letter_id="T"/>
<letter_ref letter_id="A"/>
<letter_ref letter_id="C"/>
<letter_ref letter_id="A"/>
<letter_ref letter_id="T"/>
<letter_ref letter_id="A"/>
<letter_ref letter_id="C"/>
<letter_ref letter_id="A"/>
<letter_ref letter_id="T"/>
<letter_ref letter_id="T"/>
<letter_ref letter_id="C"/>
<letter_ref letter_id="G"/>
<letter_ref letter_id="T"/>
<letter_ref letter_id="G"/>
<letter_ref letter_id="A"/>
<letter_ref letter_id="A"/>
<letter_ref letter_id="T"/>
<letter_ref letter_id="G"/>
<letter_ref letter_id="T"/>
<letter_ref letter_id="A"/>
<letter_ref letter_id="T"/>
<letter_ref letter_id="A"/>
<letter_ref letter_id="T"/>
<letter_ref letter_id="A"/>
<letter_ref letter_id="C"/>
<letter_ref letter_id="A"/>
<letter_ref letter_id="A"/>
<letter_ref letter_id="T"/>
<letter_ref letter_id="G"/>
<letter_ref letter_id="C"/>
<letter_ref letter_id="C"/>
<letter_ref letter_id="A"/>
<letter_ref letter_id="G"/>
<letter_ref letter_id="C"/>
<letter_ref letter_id="T"/>
<letter_ref letter_id="T"/>
<letter_ref letter_id="A"/>
<letter_ref letter_id="C"/>
<letter_ref letter_id="G"/>
<letter_ref letter_id="G"/>
<letter_ref letter_id="C"/>
<letter_ref letter_id="C"/>
<letter_ref letter_id="G"/>
<letter_ref letter_id="A"/>
<letter_ref letter_id="A"/>
<letter_ref letter_id="T"/>
</site>
<right_flank>GGCCTTCGAG</right_flank>
</contributing_site>
<contributing_site sequence_id="sequence_318" position="31" strand="plus" pvalue="1.84e-31" >
<left_flank>GCATGAAGGA</left_flank>
<site>
<letter_ref letter_id="C"/>
<letter_ref letter_id="T"/>
<letter_ref letter_id="T"/>
<letter_ref letter_id="T"/>
<letter_ref letter_id="T"/>
<letter_ref letter_id="A"/>
<letter_ref letter_id="C"/>
<letter_ref letter_id="A"/>
<letter_ref letter_id="T"/>
<letter_ref letter_id="A"/>
<letter_ref letter_id="C"/>
<letter_ref letter_id="A"/>
<letter_ref letter_id="T"/>
<letter_ref letter_id="T"/>
<letter_ref letter_id="C"/>
<letter_ref letter_id="G"/>
<letter_ref letter_id="T"/>
<letter_ref letter_id="G"/>
<letter_ref letter_id="A"/>
<letter_ref letter_id="A"/>
<letter_ref letter_id="T"/>
<letter_ref letter_id="G"/>
<letter_ref letter_id="T"/>
<letter_ref letter_id="A"/>
<letter_ref letter_id="T"/>
<letter_ref letter_id="A"/>
<letter_ref letter_id="T"/>
<letter_ref letter_id="A"/>
<letter_ref letter_id="C"/>
<letter_ref letter_id="A"/>
<letter_ref letter_id="A"/>
<letter_ref letter_id="T"/>
<letter_ref letter_id="G"/>
<letter_ref letter_id="C"/>
<letter_ref letter_id="C"/>
<letter_ref letter_id="A"/>
<letter_ref letter_id="G"/>
<letter_ref letter_id="C"/>
<letter_ref letter_id="T"/>
<letter_ref letter_id="T"/>
<letter_ref letter_id="A"/>
<letter_ref letter_id="C"/>
<letter_ref letter_id="G"/>
<letter_ref letter_id="G"/>
<letter_ref letter_id="C"/>
<letter_ref letter_id="C"/>
<letter_ref letter_id="G"/>
<letter_ref letter_id="A"/>
<letter_ref letter_id="A"/>
<letter_ref letter_id="T"/>
</site>
<right_flank>GGCCTTCGAG</right_flank>
</contributing_site>
<contributing_site sequence_id="sequence_317" position="31" strand="plus" pvalue="1.84e-31" >
<left_flank>GCATGAAGGA</left_flank>
<site>
<letter_ref letter_id="C"/>
<letter_ref letter_id="T"/>
<letter_ref letter_id="T"/>
<letter_ref letter_id="T"/>
<letter_ref letter_id="T"/>
<letter_ref letter_id="A"/>
<letter_ref letter_id="C"/>
<letter_ref letter_id="A"/>
<letter_ref letter_id="T"/>
<letter_ref letter_id="A"/>
<letter_ref letter_id="C"/>
<letter_ref letter_id="A"/>
<letter_ref letter_id="T"/>
<letter_ref letter_id="T"/>
<letter_ref letter_id="C"/>
<letter_ref letter_id="G"/>
<letter_ref letter_id="T"/>
<letter_ref letter_id="G"/>
<letter_ref letter_id="A"/>
<letter_ref letter_id="A"/>
<letter_ref letter_id="T"/>
<letter_ref letter_id="G"/>
<letter_ref letter_id="T"/>
<letter_ref letter_id="A"/>
<letter_ref letter_id="T"/>
<letter_ref letter_id="A"/>
<letter_ref letter_id="T"/>
<letter_ref letter_id="A"/>
<letter_ref letter_id="C"/>
<letter_ref letter_id="A"/>
<letter_ref letter_id="A"/>
<letter_ref letter_id="T"/>
<letter_ref letter_id="G"/>
<letter_ref letter_id="C"/>
<letter_ref letter_id="C"/>
<letter_ref letter_id="A"/>
<letter_ref letter_id="G"/>
<letter_ref letter_id="C"/>
<letter_ref letter_id="T"/>
<letter_ref letter_id="T"/>
<letter_ref letter_id="A"/>
<letter_ref letter_id="C"/>
<letter_ref letter_id="G"/>
<letter_ref letter_id="G"/>
<letter_ref letter_id="C"/>
<letter_ref letter_id="C"/>
<letter_ref letter_id="G"/>
<letter_ref letter_id="A"/>
<letter_ref letter_id="A"/>
<letter_ref letter_id="T"/>
</site>
<right_flank>GGCCTTCGAG</right_flank>
</contributing_site>
<contributing_site sequence_id="sequence_314" position="31" strand="plus" pvalue="1.84e-31" >
<left_flank>GCATGAAGGA</left_flank>
<site>
<letter_ref letter_id="C"/>
<letter_ref letter_id="T"/>
<letter_ref letter_id="T"/>
<letter_ref letter_id="T"/>
<letter_ref letter_id="T"/>
<letter_ref letter_id="A"/>
<letter_ref letter_id="C"/>
<letter_ref letter_id="A"/>
<letter_ref letter_id="T"/>
<letter_ref letter_id="A"/>
<letter_ref letter_id="C"/>
<letter_ref letter_id="A"/>
<letter_ref letter_id="T"/>
<letter_ref letter_id="T"/>
<letter_ref letter_id="C"/>
<letter_ref letter_id="G"/>
<letter_ref letter_id="T"/>
<letter_ref letter_id="G"/>
<letter_ref letter_id="A"/>
<letter_ref letter_id="A"/>
<letter_ref letter_id="T"/>
<letter_ref letter_id="G"/>
<letter_ref letter_id="T"/>
<letter_ref letter_id="A"/>
<letter_ref letter_id="T"/>
<letter_ref letter_id="A"/>
<letter_ref letter_id="T"/>
<letter_ref letter_id="A"/>
<letter_ref letter_id="C"/>
<letter_ref letter_id="A"/>
<letter_ref letter_id="A"/>
<letter_ref letter_id="T"/>
<letter_ref letter_id="G"/>
<letter_ref letter_id="C"/>
<letter_ref letter_id="C"/>
<letter_ref letter_id="A"/>
<letter_ref letter_id="G"/>
<letter_ref letter_id="C"/>
<letter_ref letter_id="T"/>
<letter_ref letter_id="T"/>
<letter_ref letter_id="A"/>
<letter_ref letter_id="C"/>
<letter_ref letter_id="G"/>
<letter_ref letter_id="G"/>
<letter_ref letter_id="C"/>
<letter_ref letter_id="C"/>
<letter_ref letter_id="G"/>
<letter_ref letter_id="A"/>
<letter_ref letter_id="A"/>
<letter_ref letter_id="T"/>
</site>
<right_flank>GGCCTTCGAG</right_flank>
</contributing_site>
<contributing_site sequence_id="sequence_304" position="31" strand="plus" pvalue="1.84e-31" >
<left_flank>GCATGAAGGA</left_flank>
<site>
<letter_ref letter_id="C"/>
<letter_ref letter_id="T"/>
<letter_ref letter_id="T"/>
<letter_ref letter_id="T"/>
<letter_ref letter_id="T"/>
<letter_ref letter_id="A"/>
<letter_ref letter_id="C"/>
<letter_ref letter_id="A"/>
<letter_ref letter_id="T"/>
<letter_ref letter_id="A"/>
<letter_ref letter_id="C"/>
<letter_ref letter_id="A"/>
<letter_ref letter_id="T"/>
<letter_ref letter_id="T"/>
<letter_ref letter_id="C"/>
<letter_ref letter_id="G"/>
<letter_ref letter_id="T"/>
<letter_ref letter_id="G"/>
<letter_ref letter_id="A"/>
<letter_ref letter_id="A"/>
<letter_ref letter_id="T"/>
<letter_ref letter_id="G"/>
<letter_ref letter_id="T"/>
<letter_ref letter_id="A"/>
<letter_ref letter_id="T"/>
<letter_ref letter_id="A"/>
<letter_ref letter_id="T"/>
<letter_ref letter_id="A"/>
<letter_ref letter_id="C"/>
<letter_ref letter_id="A"/>
<letter_ref letter_id="A"/>
<letter_ref letter_id="T"/>
<letter_ref letter_id="G"/>
<letter_ref letter_id="C"/>
<letter_ref letter_id="C"/>
<letter_ref letter_id="A"/>
<letter_ref letter_id="G"/>
<letter_ref letter_id="C"/>
<letter_ref letter_id="T"/>
<letter_ref letter_id="T"/>
<letter_ref letter_id="A"/>
<letter_ref letter_id="C"/>
<letter_ref letter_id="G"/>
<letter_ref letter_id="G"/>
<letter_ref letter_id="C"/>
<letter_ref letter_id="C"/>
<letter_ref letter_id="G"/>
<letter_ref letter_id="A"/>
<letter_ref letter_id="A"/>
<letter_ref letter_id="T"/>
</site>
<right_flank>GGCCTTCGAG</right_flank>
</contributing_site>
<contributing_site sequence_id="sequence_302" position="31" strand="plus" pvalue="1.84e-31" >
<left_flank>GCATGAAGGA</left_flank>
<site>
<letter_ref letter_id="C"/>
<letter_ref letter_id="T"/>
<letter_ref letter_id="T"/>
<letter_ref letter_id="T"/>
<letter_ref letter_id="T"/>
<letter_ref letter_id="A"/>
<letter_ref letter_id="C"/>
<letter_ref letter_id="A"/>
<letter_ref letter_id="T"/>
<letter_ref letter_id="A"/>
<letter_ref letter_id="C"/>
<letter_ref letter_id="A"/>
<letter_ref letter_id="T"/>
<letter_ref letter_id="T"/>
<letter_ref letter_id="C"/>
<letter_ref letter_id="G"/>
<letter_ref letter_id="T"/>
<letter_ref letter_id="G"/>
<letter_ref letter_id="A"/>
<letter_ref letter_id="A"/>
<letter_ref letter_id="T"/>
<letter_ref letter_id="G"/>
<letter_ref letter_id="T"/>
<letter_ref letter_id="A"/>
<letter_ref letter_id="T"/>
<letter_ref letter_id="A"/>
<letter_ref letter_id="T"/>
<letter_ref letter_id="A"/>
<letter_ref letter_id="C"/>
<letter_ref letter_id="A"/>
<letter_ref letter_id="A"/>
<letter_ref letter_id="T"/>
<letter_ref letter_id="G"/>
<letter_ref letter_id="C"/>
<letter_ref letter_id="C"/>
<letter_ref letter_id="A"/>
<letter_ref letter_id="G"/>
<letter_ref letter_id="C"/>
<letter_ref letter_id="T"/>
<letter_ref letter_id="T"/>
<letter_ref letter_id="A"/>
<letter_ref letter_id="C"/>
<letter_ref letter_id="G"/>
<letter_ref letter_id="G"/>
<letter_ref letter_id="C"/>
<letter_ref letter_id="C"/>
<letter_ref letter_id="G"/>
<letter_ref letter_id="A"/>
<letter_ref letter_id="A"/>
<letter_ref letter_id="T"/>
</site>
<right_flank>GGCCTTCGAG</right_flank>
</contributing_site>
<contributing_site sequence_id="sequence_298" position="31" strand="plus" pvalue="1.84e-31" >
<left_flank>GCATGAAGGA</left_flank>
<site>
<letter_ref letter_id="C"/>
<letter_ref letter_id="T"/>
<letter_ref letter_id="T"/>
<letter_ref letter_id="T"/>
<letter_ref letter_id="T"/>
<letter_ref letter_id="A"/>
<letter_ref letter_id="C"/>
<letter_ref letter_id="A"/>
<letter_ref letter_id="T"/>
<letter_ref letter_id="A"/>
<letter_ref letter_id="C"/>
<letter_ref letter_id="A"/>
<letter_ref letter_id="T"/>
<letter_ref letter_id="T"/>
<letter_ref letter_id="C"/>
<letter_ref letter_id="G"/>
<letter_ref letter_id="T"/>
<letter_ref letter_id="G"/>
<letter_ref letter_id="A"/>
<letter_ref letter_id="A"/>
<letter_ref letter_id="T"/>
<letter_ref letter_id="G"/>
<letter_ref letter_id="T"/>
<letter_ref letter_id="A"/>
<letter_ref letter_id="T"/>
<letter_ref letter_id="A"/>
<letter_ref letter_id="T"/>
<letter_ref letter_id="A"/>
<letter_ref letter_id="C"/>
<letter_ref letter_id="A"/>
<letter_ref letter_id="A"/>
<letter_ref letter_id="T"/>
<letter_ref letter_id="G"/>
<letter_ref letter_id="C"/>
<letter_ref letter_id="C"/>
<letter_ref letter_id="A"/>
<letter_ref letter_id="G"/>
<letter_ref letter_id="C"/>
<letter_ref letter_id="T"/>
<letter_ref letter_id="T"/>
<letter_ref letter_id="A"/>
<letter_ref letter_id="C"/>
<letter_ref letter_id="G"/>
<letter_ref letter_id="G"/>
<letter_ref letter_id="C"/>
<letter_ref letter_id="C"/>
<letter_ref letter_id="G"/>
<letter_ref letter_id="A"/>
<letter_ref letter_id="A"/>
<letter_ref letter_id="T"/>
</site>
<right_flank>GGCCTTCGAG</right_flank>
</contributing_site>
<contributing_site sequence_id="sequence_295" position="31" strand="plus" pvalue="1.84e-31" >
<left_flank>GCATGAAGGA</left_flank>
<site>
<letter_ref letter_id="C"/>
<letter_ref letter_id="T"/>
<letter_ref letter_id="T"/>
<letter_ref letter_id="T"/>
<letter_ref letter_id="T"/>
<letter_ref letter_id="A"/>
<letter_ref letter_id="C"/>
<letter_ref letter_id="A"/>
<letter_ref letter_id="T"/>
<letter_ref letter_id="A"/>
<letter_ref letter_id="C"/>
<letter_ref letter_id="A"/>
<letter_ref letter_id="T"/>
<letter_ref letter_id="T"/>
<letter_ref letter_id="C"/>
<letter_ref letter_id="G"/>
<letter_ref letter_id="T"/>
<letter_ref letter_id="G"/>
<letter_ref letter_id="A"/>
<letter_ref letter_id="A"/>
<letter_ref letter_id="T"/>
<letter_ref letter_id="G"/>
<letter_ref letter_id="T"/>
<letter_ref letter_id="A"/>
<letter_ref letter_id="T"/>
<letter_ref letter_id="A"/>
<letter_ref letter_id="T"/>
<letter_ref letter_id="A"/>
<letter_ref letter_id="C"/>
<letter_ref letter_id="A"/>
<letter_ref letter_id="A"/>
<letter_ref letter_id="T"/>
<letter_ref letter_id="G"/>
<letter_ref letter_id="C"/>
<letter_ref letter_id="C"/>
<letter_ref letter_id="A"/>
<letter_ref letter_id="G"/>
<letter_ref letter_id="C"/>
<letter_ref letter_id="T"/>
<letter_ref letter_id="T"/>
<letter_ref letter_id="A"/>
<letter_ref letter_id="C"/>
<letter_ref letter_id="G"/>
<letter_ref letter_id="G"/>
<letter_ref letter_id="C"/>
<letter_ref letter_id="C"/>
<letter_ref letter_id="G"/>
<letter_ref letter_id="A"/>
<letter_ref letter_id="A"/>
<letter_ref letter_id="T"/>
</site>
<right_flank>GGCCTTCGAG</right_flank>
</contributing_site>
<contributing_site sequence_id="sequence_272" position="31" strand="plus" pvalue="1.84e-31" >
<left_flank>GCATGAAGGA</left_flank>
<site>
<letter_ref letter_id="C"/>
<letter_ref letter_id="T"/>
<letter_ref letter_id="T"/>
<letter_ref letter_id="T"/>
<letter_ref letter_id="T"/>
<letter_ref letter_id="A"/>
<letter_ref letter_id="C"/>
<letter_ref letter_id="A"/>
<letter_ref letter_id="T"/>
<letter_ref letter_id="A"/>
<letter_ref letter_id="C"/>
<letter_ref letter_id="A"/>
<letter_ref letter_id="T"/>
<letter_ref letter_id="T"/>
<letter_ref letter_id="C"/>
<letter_ref letter_id="G"/>
<letter_ref letter_id="T"/>
<letter_ref letter_id="G"/>
<letter_ref letter_id="A"/>
<letter_ref letter_id="A"/>
<letter_ref letter_id="T"/>
<letter_ref letter_id="G"/>
<letter_ref letter_id="T"/>
<letter_ref letter_id="A"/>
<letter_ref letter_id="T"/>
<letter_ref letter_id="A"/>
<letter_ref letter_id="T"/>
<letter_ref letter_id="A"/>
<letter_ref letter_id="C"/>
<letter_ref letter_id="A"/>
<letter_ref letter_id="A"/>
<letter_ref letter_id="T"/>
<letter_ref letter_id="G"/>
<letter_ref letter_id="C"/>
<letter_ref letter_id="C"/>
<letter_ref letter_id="A"/>
<letter_ref letter_id="G"/>
<letter_ref letter_id="C"/>
<letter_ref letter_id="T"/>
<letter_ref letter_id="T"/>
<letter_ref letter_id="A"/>
<letter_ref letter_id="C"/>
<letter_ref letter_id="G"/>
<letter_ref letter_id="G"/>
<letter_ref letter_id="C"/>
<letter_ref letter_id="C"/>
<letter_ref letter_id="G"/>
<letter_ref letter_id="A"/>
<letter_ref letter_id="A"/>
<letter_ref letter_id="T"/>
</site>
<right_flank>GGCCTTCGAG</right_flank>
</contributing_site>
<contributing_site sequence_id="sequence_244" position="32" strand="plus" pvalue="1.84e-31" >
<left_flank>GCATAAAGGA</left_flank>
<site>
<letter_ref letter_id="C"/>
<letter_ref letter_id="T"/>
<letter_ref letter_id="T"/>
<letter_ref letter_id="T"/>
<letter_ref letter_id="T"/>
<letter_ref letter_id="A"/>
<letter_ref letter_id="C"/>
<letter_ref letter_id="A"/>
<letter_ref letter_id="T"/>
<letter_ref letter_id="A"/>
<letter_ref letter_id="C"/>
<letter_ref letter_id="A"/>
<letter_ref letter_id="T"/>
<letter_ref letter_id="T"/>
<letter_ref letter_id="C"/>
<letter_ref letter_id="G"/>
<letter_ref letter_id="T"/>
<letter_ref letter_id="G"/>
<letter_ref letter_id="A"/>
<letter_ref letter_id="A"/>
<letter_ref letter_id="T"/>
<letter_ref letter_id="G"/>
<letter_ref letter_id="T"/>
<letter_ref letter_id="A"/>
<letter_ref letter_id="T"/>
<letter_ref letter_id="A"/>
<letter_ref letter_id="T"/>
<letter_ref letter_id="A"/>
<letter_ref letter_id="C"/>
<letter_ref letter_id="A"/>
<letter_ref letter_id="A"/>
<letter_ref letter_id="T"/>
<letter_ref letter_id="G"/>
<letter_ref letter_id="C"/>
<letter_ref letter_id="C"/>
<letter_ref letter_id="A"/>
<letter_ref letter_id="G"/>
<letter_ref letter_id="C"/>
<letter_ref letter_id="T"/>
<letter_ref letter_id="T"/>
<letter_ref letter_id="A"/>
<letter_ref letter_id="C"/>
<letter_ref letter_id="G"/>
<letter_ref letter_id="G"/>
<letter_ref letter_id="C"/>
<letter_ref letter_id="C"/>
<letter_ref letter_id="G"/>
<letter_ref letter_id="A"/>
<letter_ref letter_id="A"/>
<letter_ref letter_id="T"/>
</site>
<right_flank>GGCCTTCGAG</right_flank>
</contributing_site>
<contributing_site sequence_id="sequence_237" position="31" strand="plus" pvalue="1.84e-31" >
<left_flank>GCATGAAGGA</left_flank>
<site>
<letter_ref letter_id="C"/>
<letter_ref letter_id="T"/>
<letter_ref letter_id="T"/>
<letter_ref letter_id="T"/>
<letter_ref letter_id="T"/>
<letter_ref letter_id="A"/>
<letter_ref letter_id="C"/>
<letter_ref letter_id="A"/>
<letter_ref letter_id="T"/>
<letter_ref letter_id="A"/>
<letter_ref letter_id="C"/>
<letter_ref letter_id="A"/>
<letter_ref letter_id="T"/>
<letter_ref letter_id="T"/>
<letter_ref letter_id="C"/>
<letter_ref letter_id="G"/>
<letter_ref letter_id="T"/>
<letter_ref letter_id="G"/>
<letter_ref letter_id="A"/>
<letter_ref letter_id="A"/>
<letter_ref letter_id="T"/>
<letter_ref letter_id="G"/>
<letter_ref letter_id="T"/>
<letter_ref letter_id="A"/>
<letter_ref letter_id="T"/>
<letter_ref letter_id="A"/>
<letter_ref letter_id="T"/>
<letter_ref letter_id="A"/>
<letter_ref letter_id="C"/>
<letter_ref letter_id="A"/>
<letter_ref letter_id="A"/>
<letter_ref letter_id="T"/>
<letter_ref letter_id="G"/>
<letter_ref letter_id="C"/>
<letter_ref letter_id="C"/>
<letter_ref letter_id="A"/>
<letter_ref letter_id="G"/>
<letter_ref letter_id="C"/>
<letter_ref letter_id="T"/>
<letter_ref letter_id="T"/>
<letter_ref letter_id="A"/>
<letter_ref letter_id="C"/>
<letter_ref letter_id="G"/>
<letter_ref letter_id="G"/>
<letter_ref letter_id="C"/>
<letter_ref letter_id="C"/>
<letter_ref letter_id="G"/>
<letter_ref letter_id="A"/>
<letter_ref letter_id="A"/>
<letter_ref letter_id="T"/>
</site>
<right_flank>GGCCTTCGAG</right_flank>
</contributing_site>
<contributing_site sequence_id="sequence_233" position="31" strand="plus" pvalue="1.84e-31" >
<left_flank>GCATGAAGGA</left_flank>
<site>
<letter_ref letter_id="C"/>
<letter_ref letter_id="T"/>
<letter_ref letter_id="T"/>
<letter_ref letter_id="T"/>
<letter_ref letter_id="T"/>
<letter_ref letter_id="A"/>
<letter_ref letter_id="C"/>
<letter_ref letter_id="A"/>
<letter_ref letter_id="T"/>
<letter_ref letter_id="A"/>
<letter_ref letter_id="C"/>
<letter_ref letter_id="A"/>
<letter_ref letter_id="T"/>
<letter_ref letter_id="T"/>
<letter_ref letter_id="C"/>
<letter_ref letter_id="G"/>
<letter_ref letter_id="T"/>
<letter_ref letter_id="G"/>
<letter_ref letter_id="A"/>
<letter_ref letter_id="A"/>
<letter_ref letter_id="T"/>
<letter_ref letter_id="G"/>
<letter_ref letter_id="T"/>
<letter_ref letter_id="A"/>
<letter_ref letter_id="T"/>
<letter_ref letter_id="A"/>
<letter_ref letter_id="T"/>
<letter_ref letter_id="A"/>
<letter_ref letter_id="C"/>
<letter_ref letter_id="A"/>
<letter_ref letter_id="A"/>
<letter_ref letter_id="T"/>
<letter_ref letter_id="G"/>
<letter_ref letter_id="C"/>
<letter_ref letter_id="C"/>
<letter_ref letter_id="A"/>
<letter_ref letter_id="G"/>
<letter_ref letter_id="C"/>
<letter_ref letter_id="T"/>
<letter_ref letter_id="T"/>
<letter_ref letter_id="A"/>
<letter_ref letter_id="C"/>
<letter_ref letter_id="G"/>
<letter_ref letter_id="G"/>
<letter_ref letter_id="C"/>
<letter_ref letter_id="C"/>
<letter_ref letter_id="G"/>
<letter_ref letter_id="A"/>
<letter_ref letter_id="A"/>
<letter_ref letter_id="T"/>
</site>
<right_flank>GGCCTTCGAG</right_flank>
</contributing_site>
<contributing_site sequence_id="sequence_225" position="31" strand="plus" pvalue="1.84e-31" >
<left_flank>GCATGAAGGA</left_flank>
<site>
<letter_ref letter_id="C"/>
<letter_ref letter_id="T"/>
<letter_ref letter_id="T"/>
<letter_ref letter_id="T"/>
<letter_ref letter_id="T"/>
<letter_ref letter_id="A"/>
<letter_ref letter_id="C"/>
<letter_ref letter_id="A"/>
<letter_ref letter_id="T"/>
<letter_ref letter_id="A"/>
<letter_ref letter_id="C"/>
<letter_ref letter_id="A"/>
<letter_ref letter_id="T"/>
<letter_ref letter_id="T"/>
<letter_ref letter_id="C"/>
<letter_ref letter_id="G"/>
<letter_ref letter_id="T"/>
<letter_ref letter_id="G"/>
<letter_ref letter_id="A"/>
<letter_ref letter_id="A"/>
<letter_ref letter_id="T"/>
<letter_ref letter_id="G"/>
<letter_ref letter_id="T"/>
<letter_ref letter_id="A"/>
<letter_ref letter_id="T"/>
<letter_ref letter_id="A"/>
<letter_ref letter_id="T"/>
<letter_ref letter_id="A"/>
<letter_ref letter_id="C"/>
<letter_ref letter_id="A"/>
<letter_ref letter_id="A"/>
<letter_ref letter_id="T"/>
<letter_ref letter_id="G"/>
<letter_ref letter_id="C"/>
<letter_ref letter_id="C"/>
<letter_ref letter_id="A"/>
<letter_ref letter_id="G"/>
<letter_ref letter_id="C"/>
<letter_ref letter_id="T"/>
<letter_ref letter_id="T"/>
<letter_ref letter_id="A"/>
<letter_ref letter_id="C"/>
<letter_ref letter_id="G"/>
<letter_ref letter_id="G"/>
<letter_ref letter_id="C"/>
<letter_ref letter_id="C"/>
<letter_ref letter_id="G"/>
<letter_ref letter_id="A"/>
<letter_ref letter_id="A"/>
<letter_ref letter_id="T"/>
</site>
<right_flank>GGCCTTCGAG</right_flank>
</contributing_site>
<contributing_site sequence_id="sequence_212" position="31" strand="plus" pvalue="1.84e-31" >
<left_flank>GCATGAAGGA</left_flank>
<site>
<letter_ref letter_id="C"/>
<letter_ref letter_id="T"/>
<letter_ref letter_id="T"/>
<letter_ref letter_id="T"/>
<letter_ref letter_id="T"/>
<letter_ref letter_id="A"/>
<letter_ref letter_id="C"/>
<letter_ref letter_id="A"/>
<letter_ref letter_id="T"/>
<letter_ref letter_id="A"/>
<letter_ref letter_id="C"/>
<letter_ref letter_id="A"/>
<letter_ref letter_id="T"/>
<letter_ref letter_id="T"/>
<letter_ref letter_id="C"/>
<letter_ref letter_id="G"/>
<letter_ref letter_id="T"/>
<letter_ref letter_id="G"/>
<letter_ref letter_id="A"/>
<letter_ref letter_id="A"/>
<letter_ref letter_id="T"/>
<letter_ref letter_id="G"/>
<letter_ref letter_id="T"/>
<letter_ref letter_id="A"/>
<letter_ref letter_id="T"/>
<letter_ref letter_id="A"/>
<letter_ref letter_id="T"/>
<letter_ref letter_id="A"/>
<letter_ref letter_id="C"/>
<letter_ref letter_id="A"/>
<letter_ref letter_id="A"/>
<letter_ref letter_id="T"/>
<letter_ref letter_id="G"/>
<letter_ref letter_id="C"/>
<letter_ref letter_id="C"/>
<letter_ref letter_id="A"/>
<letter_ref letter_id="G"/>
<letter_ref letter_id="C"/>
<letter_ref letter_id="T"/>
<letter_ref letter_id="T"/>
<letter_ref letter_id="A"/>
<letter_ref letter_id="C"/>
<letter_ref letter_id="G"/>
<letter_ref letter_id="G"/>
<letter_ref letter_id="C"/>
<letter_ref letter_id="C"/>
<letter_ref letter_id="G"/>
<letter_ref letter_id="A"/>
<letter_ref letter_id="A"/>
<letter_ref letter_id="T"/>
</site>
<right_flank>GGCCTTCGAG</right_flank>
</contributing_site>
<contributing_site sequence_id="sequence_208" position="31" strand="plus" pvalue="1.84e-31" >
<left_flank>GCATGAAGGA</left_flank>
<site>
<letter_ref letter_id="C"/>
<letter_ref letter_id="T"/>
<letter_ref letter_id="T"/>
<letter_ref letter_id="T"/>
<letter_ref letter_id="T"/>
<letter_ref letter_id="A"/>
<letter_ref letter_id="C"/>
<letter_ref letter_id="A"/>
<letter_ref letter_id="T"/>
<letter_ref letter_id="A"/>
<letter_ref letter_id="C"/>
<letter_ref letter_id="A"/>
<letter_ref letter_id="T"/>
<letter_ref letter_id="T"/>
<letter_ref letter_id="C"/>
<letter_ref letter_id="G"/>
<letter_ref letter_id="T"/>
<letter_ref letter_id="G"/>
<letter_ref letter_id="A"/>
<letter_ref letter_id="A"/>
<letter_ref letter_id="T"/>
<letter_ref letter_id="G"/>
<letter_ref letter_id="T"/>
<letter_ref letter_id="A"/>
<letter_ref letter_id="T"/>
<letter_ref letter_id="A"/>
<letter_ref letter_id="T"/>
<letter_ref letter_id="A"/>
<letter_ref letter_id="C"/>
<letter_ref letter_id="A"/>
<letter_ref letter_id="A"/>
<letter_ref letter_id="T"/>
<letter_ref letter_id="G"/>
<letter_ref letter_id="C"/>
<letter_ref letter_id="C"/>
<letter_ref letter_id="A"/>
<letter_ref letter_id="G"/>
<letter_ref letter_id="C"/>
<letter_ref letter_id="T"/>
<letter_ref letter_id="T"/>
<letter_ref letter_id="A"/>
<letter_ref letter_id="C"/>
<letter_ref letter_id="G"/>
<letter_ref letter_id="G"/>
<letter_ref letter_id="C"/>
<letter_ref letter_id="C"/>
<letter_ref letter_id="G"/>
<letter_ref letter_id="A"/>
<letter_ref letter_id="A"/>
<letter_ref letter_id="T"/>
</site>
<right_flank>GGCCTTCGAG</right_flank>
</contributing_site>
<contributing_site sequence_id="sequence_205" position="31" strand="plus" pvalue="1.84e-31" >
<left_flank>GCATGAAGGA</left_flank>
<site>
<letter_ref letter_id="C"/>
<letter_ref letter_id="T"/>
<letter_ref letter_id="T"/>
<letter_ref letter_id="T"/>
<letter_ref letter_id="T"/>
<letter_ref letter_id="A"/>
<letter_ref letter_id="C"/>
<letter_ref letter_id="A"/>
<letter_ref letter_id="T"/>
<letter_ref letter_id="A"/>
<letter_ref letter_id="C"/>
<letter_ref letter_id="A"/>
<letter_ref letter_id="T"/>
<letter_ref letter_id="T"/>
<letter_ref letter_id="C"/>
<letter_ref letter_id="G"/>
<letter_ref letter_id="T"/>
<letter_ref letter_id="G"/>
<letter_ref letter_id="A"/>
<letter_ref letter_id="A"/>
<letter_ref letter_id="T"/>
<letter_ref letter_id="G"/>
<letter_ref letter_id="T"/>
<letter_ref letter_id="A"/>
<letter_ref letter_id="T"/>
<letter_ref letter_id="A"/>
<letter_ref letter_id="T"/>
<letter_ref letter_id="A"/>
<letter_ref letter_id="C"/>
<letter_ref letter_id="A"/>
<letter_ref letter_id="A"/>
<letter_ref letter_id="T"/>
<letter_ref letter_id="G"/>
<letter_ref letter_id="C"/>
<letter_ref letter_id="C"/>
<letter_ref letter_id="A"/>
<letter_ref letter_id="G"/>
<letter_ref letter_id="C"/>
<letter_ref letter_id="T"/>
<letter_ref letter_id="T"/>
<letter_ref letter_id="A"/>
<letter_ref letter_id="C"/>
<letter_ref letter_id="G"/>
<letter_ref letter_id="G"/>
<letter_ref letter_id="C"/>
<letter_ref letter_id="C"/>
<letter_ref letter_id="G"/>
<letter_ref letter_id="A"/>
<letter_ref letter_id="A"/>
<letter_ref letter_id="T"/>
</site>
<right_flank>GGCCTTCGAG</right_flank>
</contributing_site>
<contributing_site sequence_id="sequence_203" position="31" strand="plus" pvalue="1.84e-31" >
<left_flank>GCATGAAGGA</left_flank>
<site>
<letter_ref letter_id="C"/>
<letter_ref letter_id="T"/>
<letter_ref letter_id="T"/>
<letter_ref letter_id="T"/>
<letter_ref letter_id="T"/>
<letter_ref letter_id="A"/>
<letter_ref letter_id="C"/>
<letter_ref letter_id="A"/>
<letter_ref letter_id="T"/>
<letter_ref letter_id="A"/>
<letter_ref letter_id="C"/>
<letter_ref letter_id="A"/>
<letter_ref letter_id="T"/>
<letter_ref letter_id="T"/>
<letter_ref letter_id="C"/>
<letter_ref letter_id="G"/>
<letter_ref letter_id="T"/>
<letter_ref letter_id="G"/>
<letter_ref letter_id="A"/>
<letter_ref letter_id="A"/>
<letter_ref letter_id="T"/>
<letter_ref letter_id="G"/>
<letter_ref letter_id="T"/>
<letter_ref letter_id="A"/>
<letter_ref letter_id="T"/>
<letter_ref letter_id="A"/>
<letter_ref letter_id="T"/>
<letter_ref letter_id="A"/>
<letter_ref letter_id="C"/>
<letter_ref letter_id="A"/>
<letter_ref letter_id="A"/>
<letter_ref letter_id="T"/>
<letter_ref letter_id="G"/>
<letter_ref letter_id="C"/>
<letter_ref letter_id="C"/>
<letter_ref letter_id="A"/>
<letter_ref letter_id="G"/>
<letter_ref letter_id="C"/>
<letter_ref letter_id="T"/>
<letter_ref letter_id="T"/>
<letter_ref letter_id="A"/>
<letter_ref letter_id="C"/>
<letter_ref letter_id="G"/>
<letter_ref letter_id="G"/>
<letter_ref letter_id="C"/>
<letter_ref letter_id="C"/>
<letter_ref letter_id="G"/>
<letter_ref letter_id="A"/>
<letter_ref letter_id="A"/>
<letter_ref letter_id="T"/>
</site>
<right_flank>GGCCTTCGAG</right_flank>
</contributing_site>
<contributing_site sequence_id="sequence_198" position="31" strand="plus" pvalue="1.84e-31" >
<left_flank>GCATGAAGGA</left_flank>
<site>
<letter_ref letter_id="C"/>
<letter_ref letter_id="T"/>
<letter_ref letter_id="T"/>
<letter_ref letter_id="T"/>
<letter_ref letter_id="T"/>
<letter_ref letter_id="A"/>
<letter_ref letter_id="C"/>
<letter_ref letter_id="A"/>
<letter_ref letter_id="T"/>
<letter_ref letter_id="A"/>
<letter_ref letter_id="C"/>
<letter_ref letter_id="A"/>
<letter_ref letter_id="T"/>
<letter_ref letter_id="T"/>
<letter_ref letter_id="C"/>
<letter_ref letter_id="G"/>
<letter_ref letter_id="T"/>
<letter_ref letter_id="G"/>
<letter_ref letter_id="A"/>
<letter_ref letter_id="A"/>
<letter_ref letter_id="T"/>
<letter_ref letter_id="G"/>
<letter_ref letter_id="T"/>
<letter_ref letter_id="A"/>
<letter_ref letter_id="T"/>
<letter_ref letter_id="A"/>
<letter_ref letter_id="T"/>
<letter_ref letter_id="A"/>
<letter_ref letter_id="C"/>
<letter_ref letter_id="A"/>
<letter_ref letter_id="A"/>
<letter_ref letter_id="T"/>
<letter_ref letter_id="G"/>
<letter_ref letter_id="C"/>
<letter_ref letter_id="C"/>
<letter_ref letter_id="A"/>
<letter_ref letter_id="G"/>
<letter_ref letter_id="C"/>
<letter_ref letter_id="T"/>
<letter_ref letter_id="T"/>
<letter_ref letter_id="A"/>
<letter_ref letter_id="C"/>
<letter_ref letter_id="G"/>
<letter_ref letter_id="G"/>
<letter_ref letter_id="C"/>
<letter_ref letter_id="C"/>
<letter_ref letter_id="G"/>
<letter_ref letter_id="A"/>
<letter_ref letter_id="A"/>
<letter_ref letter_id="T"/>
</site>
<right_flank>GGCCTTCGAG</right_flank>
</contributing_site>
<contributing_site sequence_id="sequence_196" position="31" strand="plus" pvalue="1.84e-31" >
<left_flank>GCATGAAGGA</left_flank>
<site>
<letter_ref letter_id="C"/>
<letter_ref letter_id="T"/>
<letter_ref letter_id="T"/>
<letter_ref letter_id="T"/>
<letter_ref letter_id="T"/>
<letter_ref letter_id="A"/>
<letter_ref letter_id="C"/>
<letter_ref letter_id="A"/>
<letter_ref letter_id="T"/>
<letter_ref letter_id="A"/>
<letter_ref letter_id="C"/>
<letter_ref letter_id="A"/>
<letter_ref letter_id="T"/>
<letter_ref letter_id="T"/>
<letter_ref letter_id="C"/>
<letter_ref letter_id="G"/>
<letter_ref letter_id="T"/>
<letter_ref letter_id="G"/>
<letter_ref letter_id="A"/>
<letter_ref letter_id="A"/>
<letter_ref letter_id="T"/>
<letter_ref letter_id="G"/>
<letter_ref letter_id="T"/>
<letter_ref letter_id="A"/>
<letter_ref letter_id="T"/>
<letter_ref letter_id="A"/>
<letter_ref letter_id="T"/>
<letter_ref letter_id="A"/>
<letter_ref letter_id="C"/>
<letter_ref letter_id="A"/>
<letter_ref letter_id="A"/>
<letter_ref letter_id="T"/>
<letter_ref letter_id="G"/>
<letter_ref letter_id="C"/>
<letter_ref letter_id="C"/>
<letter_ref letter_id="A"/>
<letter_ref letter_id="G"/>
<letter_ref letter_id="C"/>
<letter_ref letter_id="T"/>
<letter_ref letter_id="T"/>
<letter_ref letter_id="A"/>
<letter_ref letter_id="C"/>
<letter_ref letter_id="G"/>
<letter_ref letter_id="G"/>
<letter_ref letter_id="C"/>
<letter_ref letter_id="C"/>
<letter_ref letter_id="G"/>
<letter_ref letter_id="A"/>
<letter_ref letter_id="A"/>
<letter_ref letter_id="T"/>
</site>
<right_flank>GGCCTTCGAG</right_flank>
</contributing_site>
<contributing_site sequence_id="sequence_195" position="31" strand="plus" pvalue="1.84e-31" >
<left_flank>GCATGAAGGA</left_flank>
<site>
<letter_ref letter_id="C"/>
<letter_ref letter_id="T"/>
<letter_ref letter_id="T"/>
<letter_ref letter_id="T"/>
<letter_ref letter_id="T"/>
<letter_ref letter_id="A"/>
<letter_ref letter_id="C"/>
<letter_ref letter_id="A"/>
<letter_ref letter_id="T"/>
<letter_ref letter_id="A"/>
<letter_ref letter_id="C"/>
<letter_ref letter_id="A"/>
<letter_ref letter_id="T"/>
<letter_ref letter_id="T"/>
<letter_ref letter_id="C"/>
<letter_ref letter_id="G"/>
<letter_ref letter_id="T"/>
<letter_ref letter_id="G"/>
<letter_ref letter_id="A"/>
<letter_ref letter_id="A"/>
<letter_ref letter_id="T"/>
<letter_ref letter_id="G"/>
<letter_ref letter_id="T"/>
<letter_ref letter_id="A"/>
<letter_ref letter_id="T"/>
<letter_ref letter_id="A"/>
<letter_ref letter_id="T"/>
<letter_ref letter_id="A"/>
<letter_ref letter_id="C"/>
<letter_ref letter_id="A"/>
<letter_ref letter_id="A"/>
<letter_ref letter_id="T"/>
<letter_ref letter_id="G"/>
<letter_ref letter_id="C"/>
<letter_ref letter_id="C"/>
<letter_ref letter_id="A"/>
<letter_ref letter_id="G"/>
<letter_ref letter_id="C"/>
<letter_ref letter_id="T"/>
<letter_ref letter_id="T"/>
<letter_ref letter_id="A"/>
<letter_ref letter_id="C"/>
<letter_ref letter_id="G"/>
<letter_ref letter_id="G"/>
<letter_ref letter_id="C"/>
<letter_ref letter_id="C"/>
<letter_ref letter_id="G"/>
<letter_ref letter_id="A"/>
<letter_ref letter_id="A"/>
<letter_ref letter_id="T"/>
</site>
<right_flank>GGCCTTCGAG</right_flank>
</contributing_site>
<contributing_site sequence_id="sequence_193" position="31" strand="plus" pvalue="1.84e-31" >
<left_flank>GCATGAAGGA</left_flank>
<site>
<letter_ref letter_id="C"/>
<letter_ref letter_id="T"/>
<letter_ref letter_id="T"/>
<letter_ref letter_id="T"/>
<letter_ref letter_id="T"/>
<letter_ref letter_id="A"/>
<letter_ref letter_id="C"/>
<letter_ref letter_id="A"/>
<letter_ref letter_id="T"/>
<letter_ref letter_id="A"/>
<letter_ref letter_id="C"/>
<letter_ref letter_id="A"/>
<letter_ref letter_id="T"/>
<letter_ref letter_id="T"/>
<letter_ref letter_id="C"/>
<letter_ref letter_id="G"/>
<letter_ref letter_id="T"/>
<letter_ref letter_id="G"/>
<letter_ref letter_id="A"/>
<letter_ref letter_id="A"/>
<letter_ref letter_id="T"/>
<letter_ref letter_id="G"/>
<letter_ref letter_id="T"/>
<letter_ref letter_id="A"/>
<letter_ref letter_id="T"/>
<letter_ref letter_id="A"/>
<letter_ref letter_id="T"/>
<letter_ref letter_id="A"/>
<letter_ref letter_id="C"/>
<letter_ref letter_id="A"/>
<letter_ref letter_id="A"/>
<letter_ref letter_id="T"/>
<letter_ref letter_id="G"/>
<letter_ref letter_id="C"/>
<letter_ref letter_id="C"/>
<letter_ref letter_id="A"/>
<letter_ref letter_id="G"/>
<letter_ref letter_id="C"/>
<letter_ref letter_id="T"/>
<letter_ref letter_id="T"/>
<letter_ref letter_id="A"/>
<letter_ref letter_id="C"/>
<letter_ref letter_id="G"/>
<letter_ref letter_id="G"/>
<letter_ref letter_id="C"/>
<letter_ref letter_id="C"/>
<letter_ref letter_id="G"/>
<letter_ref letter_id="A"/>
<letter_ref letter_id="A"/>
<letter_ref letter_id="T"/>
</site>
<right_flank>GGCCTTCGAG</right_flank>
</contributing_site>
<contributing_site sequence_id="sequence_177" position="31" strand="plus" pvalue="1.84e-31" >
<left_flank>GCATGAAGGA</left_flank>
<site>
<letter_ref letter_id="C"/>
<letter_ref letter_id="T"/>
<letter_ref letter_id="T"/>
<letter_ref letter_id="T"/>
<letter_ref letter_id="T"/>
<letter_ref letter_id="A"/>
<letter_ref letter_id="C"/>
<letter_ref letter_id="A"/>
<letter_ref letter_id="T"/>
<letter_ref letter_id="A"/>
<letter_ref letter_id="C"/>
<letter_ref letter_id="A"/>
<letter_ref letter_id="T"/>
<letter_ref letter_id="T"/>
<letter_ref letter_id="C"/>
<letter_ref letter_id="G"/>
<letter_ref letter_id="T"/>
<letter_ref letter_id="G"/>
<letter_ref letter_id="A"/>
<letter_ref letter_id="A"/>
<letter_ref letter_id="T"/>
<letter_ref letter_id="G"/>
<letter_ref letter_id="T"/>
<letter_ref letter_id="A"/>
<letter_ref letter_id="T"/>
<letter_ref letter_id="A"/>
<letter_ref letter_id="T"/>
<letter_ref letter_id="A"/>
<letter_ref letter_id="C"/>
<letter_ref letter_id="A"/>
<letter_ref letter_id="A"/>
<letter_ref letter_id="T"/>
<letter_ref letter_id="G"/>
<letter_ref letter_id="C"/>
<letter_ref letter_id="C"/>
<letter_ref letter_id="A"/>
<letter_ref letter_id="G"/>
<letter_ref letter_id="C"/>
<letter_ref letter_id="T"/>
<letter_ref letter_id="T"/>
<letter_ref letter_id="A"/>
<letter_ref letter_id="C"/>
<letter_ref letter_id="G"/>
<letter_ref letter_id="G"/>
<letter_ref letter_id="C"/>
<letter_ref letter_id="C"/>
<letter_ref letter_id="G"/>
<letter_ref letter_id="A"/>
<letter_ref letter_id="A"/>
<letter_ref letter_id="T"/>
</site>
<right_flank>GGCCTTCGAG</right_flank>
</contributing_site>
<contributing_site sequence_id="sequence_176" position="31" strand="plus" pvalue="1.84e-31" >
<left_flank>GCATGAAGGA</left_flank>
<site>
<letter_ref letter_id="C"/>
<letter_ref letter_id="T"/>
<letter_ref letter_id="T"/>
<letter_ref letter_id="T"/>
<letter_ref letter_id="T"/>
<letter_ref letter_id="A"/>
<letter_ref letter_id="C"/>
<letter_ref letter_id="A"/>
<letter_ref letter_id="T"/>
<letter_ref letter_id="A"/>
<letter_ref letter_id="C"/>
<letter_ref letter_id="A"/>
<letter_ref letter_id="T"/>
<letter_ref letter_id="T"/>
<letter_ref letter_id="C"/>
<letter_ref letter_id="G"/>
<letter_ref letter_id="T"/>
<letter_ref letter_id="G"/>
<letter_ref letter_id="A"/>
<letter_ref letter_id="A"/>
<letter_ref letter_id="T"/>
<letter_ref letter_id="G"/>
<letter_ref letter_id="T"/>
<letter_ref letter_id="A"/>
<letter_ref letter_id="T"/>
<letter_ref letter_id="A"/>
<letter_ref letter_id="T"/>
<letter_ref letter_id="A"/>
<letter_ref letter_id="C"/>
<letter_ref letter_id="A"/>
<letter_ref letter_id="A"/>
<letter_ref letter_id="T"/>
<letter_ref letter_id="G"/>
<letter_ref letter_id="C"/>
<letter_ref letter_id="C"/>
<letter_ref letter_id="A"/>
<letter_ref letter_id="G"/>
<letter_ref letter_id="C"/>
<letter_ref letter_id="T"/>
<letter_ref letter_id="T"/>
<letter_ref letter_id="A"/>
<letter_ref letter_id="C"/>
<letter_ref letter_id="G"/>
<letter_ref letter_id="G"/>
<letter_ref letter_id="C"/>
<letter_ref letter_id="C"/>
<letter_ref letter_id="G"/>
<letter_ref letter_id="A"/>
<letter_ref letter_id="A"/>
<letter_ref letter_id="T"/>
</site>
<right_flank>GGCCTTCGAG</right_flank>
</contributing_site>
<contributing_site sequence_id="sequence_175" position="31" strand="plus" pvalue="1.84e-31" >
<left_flank>GCATGAAGGA</left_flank>
<site>
<letter_ref letter_id="C"/>
<letter_ref letter_id="T"/>
<letter_ref letter_id="T"/>
<letter_ref letter_id="T"/>
<letter_ref letter_id="T"/>
<letter_ref letter_id="A"/>
<letter_ref letter_id="C"/>
<letter_ref letter_id="A"/>
<letter_ref letter_id="T"/>
<letter_ref letter_id="A"/>
<letter_ref letter_id="C"/>
<letter_ref letter_id="A"/>
<letter_ref letter_id="T"/>
<letter_ref letter_id="T"/>
<letter_ref letter_id="C"/>
<letter_ref letter_id="G"/>
<letter_ref letter_id="T"/>
<letter_ref letter_id="G"/>
<letter_ref letter_id="A"/>
<letter_ref letter_id="A"/>
<letter_ref letter_id="T"/>
<letter_ref letter_id="G"/>
<letter_ref letter_id="T"/>
<letter_ref letter_id="A"/>
<letter_ref letter_id="T"/>
<letter_ref letter_id="A"/>
<letter_ref letter_id="T"/>
<letter_ref letter_id="A"/>
<letter_ref letter_id="C"/>
<letter_ref letter_id="A"/>
<letter_ref letter_id="A"/>
<letter_ref letter_id="T"/>
<letter_ref letter_id="G"/>
<letter_ref letter_id="C"/>
<letter_ref letter_id="C"/>
<letter_ref letter_id="A"/>
<letter_ref letter_id="G"/>
<letter_ref letter_id="C"/>
<letter_ref letter_id="T"/>
<letter_ref letter_id="T"/>
<letter_ref letter_id="A"/>
<letter_ref letter_id="C"/>
<letter_ref letter_id="G"/>
<letter_ref letter_id="G"/>
<letter_ref letter_id="C"/>
<letter_ref letter_id="C"/>
<letter_ref letter_id="G"/>
<letter_ref letter_id="A"/>
<letter_ref letter_id="A"/>
<letter_ref letter_id="T"/>
</site>
<right_flank>GGCCTTCGAG</right_flank>
</contributing_site>
<contributing_site sequence_id="sequence_165" position="31" strand="plus" pvalue="1.84e-31" >
<left_flank>GCATGAAGGA</left_flank>
<site>
<letter_ref letter_id="C"/>
<letter_ref letter_id="T"/>
<letter_ref letter_id="T"/>
<letter_ref letter_id="T"/>
<letter_ref letter_id="T"/>
<letter_ref letter_id="A"/>
<letter_ref letter_id="C"/>
<letter_ref letter_id="A"/>
<letter_ref letter_id="T"/>
<letter_ref letter_id="A"/>
<letter_ref letter_id="C"/>
<letter_ref letter_id="A"/>
<letter_ref letter_id="T"/>
<letter_ref letter_id="T"/>
<letter_ref letter_id="C"/>
<letter_ref letter_id="G"/>
<letter_ref letter_id="T"/>
<letter_ref letter_id="G"/>
<letter_ref letter_id="A"/>
<letter_ref letter_id="A"/>
<letter_ref letter_id="T"/>
<letter_ref letter_id="G"/>
<letter_ref letter_id="T"/>
<letter_ref letter_id="A"/>
<letter_ref letter_id="T"/>
<letter_ref letter_id="A"/>
<letter_ref letter_id="T"/>
<letter_ref letter_id="A"/>
<letter_ref letter_id="C"/>
<letter_ref letter_id="A"/>
<letter_ref letter_id="A"/>
<letter_ref letter_id="T"/>
<letter_ref letter_id="G"/>
<letter_ref letter_id="C"/>
<letter_ref letter_id="C"/>
<letter_ref letter_id="A"/>
<letter_ref letter_id="G"/>
<letter_ref letter_id="C"/>
<letter_ref letter_id="T"/>
<letter_ref letter_id="T"/>
<letter_ref letter_id="A"/>
<letter_ref letter_id="C"/>
<letter_ref letter_id="G"/>
<letter_ref letter_id="G"/>
<letter_ref letter_id="C"/>
<letter_ref letter_id="C"/>
<letter_ref letter_id="G"/>
<letter_ref letter_id="A"/>
<letter_ref letter_id="A"/>
<letter_ref letter_id="T"/>
</site>
<right_flank>GGCCTTCGAG</right_flank>
</contributing_site>
<contributing_site sequence_id="sequence_161" position="31" strand="plus" pvalue="1.84e-31" >
<left_flank>GCATGAAGGA</left_flank>
<site>
<letter_ref letter_id="C"/>
<letter_ref letter_id="T"/>
<letter_ref letter_id="T"/>
<letter_ref letter_id="T"/>
<letter_ref letter_id="T"/>
<letter_ref letter_id="A"/>
<letter_ref letter_id="C"/>
<letter_ref letter_id="A"/>
<letter_ref letter_id="T"/>
<letter_ref letter_id="A"/>
<letter_ref letter_id="C"/>
<letter_ref letter_id="A"/>
<letter_ref letter_id="T"/>
<letter_ref letter_id="T"/>
<letter_ref letter_id="C"/>
<letter_ref letter_id="G"/>
<letter_ref letter_id="T"/>
<letter_ref letter_id="G"/>
<letter_ref letter_id="A"/>
<letter_ref letter_id="A"/>
<letter_ref letter_id="T"/>
<letter_ref letter_id="G"/>
<letter_ref letter_id="T"/>
<letter_ref letter_id="A"/>
<letter_ref letter_id="T"/>
<letter_ref letter_id="A"/>
<letter_ref letter_id="T"/>
<letter_ref letter_id="A"/>
<letter_ref letter_id="C"/>
<letter_ref letter_id="A"/>
<letter_ref letter_id="A"/>
<letter_ref letter_id="T"/>
<letter_ref letter_id="G"/>
<letter_ref letter_id="C"/>
<letter_ref letter_id="C"/>
<letter_ref letter_id="A"/>
<letter_ref letter_id="G"/>
<letter_ref letter_id="C"/>
<letter_ref letter_id="T"/>
<letter_ref letter_id="T"/>
<letter_ref letter_id="A"/>
<letter_ref letter_id="C"/>
<letter_ref letter_id="G"/>
<letter_ref letter_id="G"/>
<letter_ref letter_id="C"/>
<letter_ref letter_id="C"/>
<letter_ref letter_id="G"/>
<letter_ref letter_id="A"/>
<letter_ref letter_id="A"/>
<letter_ref letter_id="T"/>
</site>
<right_flank>GGCCTTCGAG</right_flank>
</contributing_site>
<contributing_site sequence_id="sequence_156" position="31" strand="plus" pvalue="1.84e-31" >
<left_flank>GCATGAAGGA</left_flank>
<site>
<letter_ref letter_id="C"/>
<letter_ref letter_id="T"/>
<letter_ref letter_id="T"/>
<letter_ref letter_id="T"/>
<letter_ref letter_id="T"/>
<letter_ref letter_id="A"/>
<letter_ref letter_id="C"/>
<letter_ref letter_id="A"/>
<letter_ref letter_id="T"/>
<letter_ref letter_id="A"/>
<letter_ref letter_id="C"/>
<letter_ref letter_id="A"/>
<letter_ref letter_id="T"/>
<letter_ref letter_id="T"/>
<letter_ref letter_id="C"/>
<letter_ref letter_id="G"/>
<letter_ref letter_id="T"/>
<letter_ref letter_id="G"/>
<letter_ref letter_id="A"/>
<letter_ref letter_id="A"/>
<letter_ref letter_id="T"/>
<letter_ref letter_id="G"/>
<letter_ref letter_id="T"/>
<letter_ref letter_id="A"/>
<letter_ref letter_id="T"/>
<letter_ref letter_id="A"/>
<letter_ref letter_id="T"/>
<letter_ref letter_id="A"/>
<letter_ref letter_id="C"/>
<letter_ref letter_id="A"/>
<letter_ref letter_id="A"/>
<letter_ref letter_id="T"/>
<letter_ref letter_id="G"/>
<letter_ref letter_id="C"/>
<letter_ref letter_id="C"/>
<letter_ref letter_id="A"/>
<letter_ref letter_id="G"/>
<letter_ref letter_id="C"/>
<letter_ref letter_id="T"/>
<letter_ref letter_id="T"/>
<letter_ref letter_id="A"/>
<letter_ref letter_id="C"/>
<letter_ref letter_id="G"/>
<letter_ref letter_id="G"/>
<letter_ref letter_id="C"/>
<letter_ref letter_id="C"/>
<letter_ref letter_id="G"/>
<letter_ref letter_id="A"/>
<letter_ref letter_id="A"/>
<letter_ref letter_id="T"/>
</site>
<right_flank>GGCCTTCGAG</right_flank>
</contributing_site>
<contributing_site sequence_id="sequence_151" position="31" strand="plus" pvalue="1.84e-31" >
<left_flank>GCATGAAGGA</left_flank>
<site>
<letter_ref letter_id="C"/>
<letter_ref letter_id="T"/>
<letter_ref letter_id="T"/>
<letter_ref letter_id="T"/>
<letter_ref letter_id="T"/>
<letter_ref letter_id="A"/>
<letter_ref letter_id="C"/>
<letter_ref letter_id="A"/>
<letter_ref letter_id="T"/>
<letter_ref letter_id="A"/>
<letter_ref letter_id="C"/>
<letter_ref letter_id="A"/>
<letter_ref letter_id="T"/>
<letter_ref letter_id="T"/>
<letter_ref letter_id="C"/>
<letter_ref letter_id="G"/>
<letter_ref letter_id="T"/>
<letter_ref letter_id="G"/>
<letter_ref letter_id="A"/>
<letter_ref letter_id="A"/>
<letter_ref letter_id="T"/>
<letter_ref letter_id="G"/>
<letter_ref letter_id="T"/>
<letter_ref letter_id="A"/>
<letter_ref letter_id="T"/>
<letter_ref letter_id="A"/>
<letter_ref letter_id="T"/>
<letter_ref letter_id="A"/>
<letter_ref letter_id="C"/>
<letter_ref letter_id="A"/>
<letter_ref letter_id="A"/>
<letter_ref letter_id="T"/>
<letter_ref letter_id="G"/>
<letter_ref letter_id="C"/>
<letter_ref letter_id="C"/>
<letter_ref letter_id="A"/>
<letter_ref letter_id="G"/>
<letter_ref letter_id="C"/>
<letter_ref letter_id="T"/>
<letter_ref letter_id="T"/>
<letter_ref letter_id="A"/>
<letter_ref letter_id="C"/>
<letter_ref letter_id="G"/>
<letter_ref letter_id="G"/>
<letter_ref letter_id="C"/>
<letter_ref letter_id="C"/>
<letter_ref letter_id="G"/>
<letter_ref letter_id="A"/>
<letter_ref letter_id="A"/>
<letter_ref letter_id="T"/>
</site>
<right_flank>GGCCTTCGAG</right_flank>
</contributing_site>
<contributing_site sequence_id="sequence_113" position="31" strand="plus" pvalue="1.84e-31" >
<left_flank>GCATGAAGGA</left_flank>
<site>
<letter_ref letter_id="C"/>
<letter_ref letter_id="T"/>
<letter_ref letter_id="T"/>
<letter_ref letter_id="T"/>
<letter_ref letter_id="T"/>
<letter_ref letter_id="A"/>
<letter_ref letter_id="C"/>
<letter_ref letter_id="A"/>
<letter_ref letter_id="T"/>
<letter_ref letter_id="A"/>
<letter_ref letter_id="C"/>
<letter_ref letter_id="A"/>
<letter_ref letter_id="T"/>
<letter_ref letter_id="T"/>
<letter_ref letter_id="C"/>
<letter_ref letter_id="G"/>
<letter_ref letter_id="T"/>
<letter_ref letter_id="G"/>
<letter_ref letter_id="A"/>
<letter_ref letter_id="A"/>
<letter_ref letter_id="T"/>
<letter_ref letter_id="G"/>
<letter_ref letter_id="T"/>
<letter_ref letter_id="A"/>
<letter_ref letter_id="T"/>
<letter_ref letter_id="A"/>
<letter_ref letter_id="T"/>
<letter_ref letter_id="A"/>
<letter_ref letter_id="C"/>
<letter_ref letter_id="A"/>
<letter_ref letter_id="A"/>
<letter_ref letter_id="T"/>
<letter_ref letter_id="G"/>
<letter_ref letter_id="C"/>
<letter_ref letter_id="C"/>
<letter_ref letter_id="A"/>
<letter_ref letter_id="G"/>
<letter_ref letter_id="C"/>
<letter_ref letter_id="T"/>
<letter_ref letter_id="T"/>
<letter_ref letter_id="A"/>
<letter_ref letter_id="C"/>
<letter_ref letter_id="G"/>
<letter_ref letter_id="G"/>
<letter_ref letter_id="C"/>
<letter_ref letter_id="C"/>
<letter_ref letter_id="G"/>
<letter_ref letter_id="A"/>
<letter_ref letter_id="A"/>
<letter_ref letter_id="T"/>
</site>
<right_flank>GGCCTTCGAG</right_flank>
</contributing_site>
<contributing_site sequence_id="sequence_86" position="31" strand="plus" pvalue="1.84e-31" >
<left_flank>GCATAAAGGA</left_flank>
<site>
<letter_ref letter_id="C"/>
<letter_ref letter_id="T"/>
<letter_ref letter_id="T"/>
<letter_ref letter_id="T"/>
<letter_ref letter_id="T"/>
<letter_ref letter_id="A"/>
<letter_ref letter_id="C"/>
<letter_ref letter_id="A"/>
<letter_ref letter_id="T"/>
<letter_ref letter_id="A"/>
<letter_ref letter_id="C"/>
<letter_ref letter_id="A"/>
<letter_ref letter_id="T"/>
<letter_ref letter_id="T"/>
<letter_ref letter_id="C"/>
<letter_ref letter_id="G"/>
<letter_ref letter_id="T"/>
<letter_ref letter_id="G"/>
<letter_ref letter_id="A"/>
<letter_ref letter_id="A"/>
<letter_ref letter_id="T"/>
<letter_ref letter_id="G"/>
<letter_ref letter_id="T"/>
<letter_ref letter_id="A"/>
<letter_ref letter_id="T"/>
<letter_ref letter_id="A"/>
<letter_ref letter_id="T"/>
<letter_ref letter_id="A"/>
<letter_ref letter_id="C"/>
<letter_ref letter_id="A"/>
<letter_ref letter_id="A"/>
<letter_ref letter_id="T"/>
<letter_ref letter_id="G"/>
<letter_ref letter_id="C"/>
<letter_ref letter_id="C"/>
<letter_ref letter_id="A"/>
<letter_ref letter_id="G"/>
<letter_ref letter_id="C"/>
<letter_ref letter_id="T"/>
<letter_ref letter_id="T"/>
<letter_ref letter_id="A"/>
<letter_ref letter_id="C"/>
<letter_ref letter_id="G"/>
<letter_ref letter_id="G"/>
<letter_ref letter_id="C"/>
<letter_ref letter_id="C"/>
<letter_ref letter_id="G"/>
<letter_ref letter_id="A"/>
<letter_ref letter_id="A"/>
<letter_ref letter_id="T"/>
</site>
<right_flank>GGCCTTCGAG</right_flank>
</contributing_site>
<contributing_site sequence_id="sequence_76" position="31" strand="plus" pvalue="1.84e-31" >
<left_flank>GCATGAAGGA</left_flank>
<site>
<letter_ref letter_id="C"/>
<letter_ref letter_id="T"/>
<letter_ref letter_id="T"/>
<letter_ref letter_id="T"/>
<letter_ref letter_id="T"/>
<letter_ref letter_id="A"/>
<letter_ref letter_id="C"/>
<letter_ref letter_id="A"/>
<letter_ref letter_id="T"/>
<letter_ref letter_id="A"/>
<letter_ref letter_id="C"/>
<letter_ref letter_id="A"/>
<letter_ref letter_id="T"/>
<letter_ref letter_id="T"/>
<letter_ref letter_id="C"/>
<letter_ref letter_id="G"/>
<letter_ref letter_id="T"/>
<letter_ref letter_id="G"/>
<letter_ref letter_id="A"/>
<letter_ref letter_id="A"/>
<letter_ref letter_id="T"/>
<letter_ref letter_id="G"/>
<letter_ref letter_id="T"/>
<letter_ref letter_id="A"/>
<letter_ref letter_id="T"/>
<letter_ref letter_id="A"/>
<letter_ref letter_id="T"/>
<letter_ref letter_id="A"/>
<letter_ref letter_id="C"/>
<letter_ref letter_id="A"/>
<letter_ref letter_id="A"/>
<letter_ref letter_id="T"/>
<letter_ref letter_id="G"/>
<letter_ref letter_id="C"/>
<letter_ref letter_id="C"/>
<letter_ref letter_id="A"/>
<letter_ref letter_id="G"/>
<letter_ref letter_id="C"/>
<letter_ref letter_id="T"/>
<letter_ref letter_id="T"/>
<letter_ref letter_id="A"/>
<letter_ref letter_id="C"/>
<letter_ref letter_id="G"/>
<letter_ref letter_id="G"/>
<letter_ref letter_id="C"/>
<letter_ref letter_id="C"/>
<letter_ref letter_id="G"/>
<letter_ref letter_id="A"/>
<letter_ref letter_id="A"/>
<letter_ref letter_id="T"/>
</site>
<right_flank>GGCCTTCGAG</right_flank>
</contributing_site>
<contributing_site sequence_id="sequence_65" position="31" strand="plus" pvalue="1.84e-31" >
<left_flank>GCATGAAGGA</left_flank>
<site>
<letter_ref letter_id="C"/>
<letter_ref letter_id="T"/>
<letter_ref letter_id="T"/>
<letter_ref letter_id="T"/>
<letter_ref letter_id="T"/>
<letter_ref letter_id="A"/>
<letter_ref letter_id="C"/>
<letter_ref letter_id="A"/>
<letter_ref letter_id="T"/>
<letter_ref letter_id="A"/>
<letter_ref letter_id="C"/>
<letter_ref letter_id="A"/>
<letter_ref letter_id="T"/>
<letter_ref letter_id="T"/>
<letter_ref letter_id="C"/>
<letter_ref letter_id="G"/>
<letter_ref letter_id="T"/>
<letter_ref letter_id="G"/>
<letter_ref letter_id="A"/>
<letter_ref letter_id="A"/>
<letter_ref letter_id="T"/>
<letter_ref letter_id="G"/>
<letter_ref letter_id="T"/>
<letter_ref letter_id="A"/>
<letter_ref letter_id="T"/>
<letter_ref letter_id="A"/>
<letter_ref letter_id="T"/>
<letter_ref letter_id="A"/>
<letter_ref letter_id="C"/>
<letter_ref letter_id="A"/>
<letter_ref letter_id="A"/>
<letter_ref letter_id="T"/>
<letter_ref letter_id="G"/>
<letter_ref letter_id="C"/>
<letter_ref letter_id="C"/>
<letter_ref letter_id="A"/>
<letter_ref letter_id="G"/>
<letter_ref letter_id="C"/>
<letter_ref letter_id="T"/>
<letter_ref letter_id="T"/>
<letter_ref letter_id="A"/>
<letter_ref letter_id="C"/>
<letter_ref letter_id="G"/>
<letter_ref letter_id="G"/>
<letter_ref letter_id="C"/>
<letter_ref letter_id="C"/>
<letter_ref letter_id="G"/>
<letter_ref letter_id="A"/>
<letter_ref letter_id="A"/>
<letter_ref letter_id="T"/>
</site>
<right_flank>GGCCTTCGAG</right_flank>
</contributing_site>
<contributing_site sequence_id="sequence_4" position="31" strand="plus" pvalue="1.84e-31" >
<left_flank>GCATAAAGGA</left_flank>
<site>
<letter_ref letter_id="C"/>
<letter_ref letter_id="T"/>
<letter_ref letter_id="T"/>
<letter_ref letter_id="T"/>
<letter_ref letter_id="T"/>
<letter_ref letter_id="A"/>
<letter_ref letter_id="C"/>
<letter_ref letter_id="A"/>
<letter_ref letter_id="T"/>
<letter_ref letter_id="A"/>
<letter_ref letter_id="C"/>
<letter_ref letter_id="A"/>
<letter_ref letter_id="T"/>
<letter_ref letter_id="T"/>
<letter_ref letter_id="C"/>
<letter_ref letter_id="G"/>
<letter_ref letter_id="T"/>
<letter_ref letter_id="G"/>
<letter_ref letter_id="A"/>
<letter_ref letter_id="A"/>
<letter_ref letter_id="T"/>
<letter_ref letter_id="G"/>
<letter_ref letter_id="T"/>
<letter_ref letter_id="A"/>
<letter_ref letter_id="T"/>
<letter_ref letter_id="A"/>
<letter_ref letter_id="T"/>
<letter_ref letter_id="A"/>
<letter_ref letter_id="C"/>
<letter_ref letter_id="A"/>
<letter_ref letter_id="A"/>
<letter_ref letter_id="T"/>
<letter_ref letter_id="G"/>
<letter_ref letter_id="C"/>
<letter_ref letter_id="C"/>
<letter_ref letter_id="A"/>
<letter_ref letter_id="G"/>
<letter_ref letter_id="C"/>
<letter_ref letter_id="T"/>
<letter_ref letter_id="T"/>
<letter_ref letter_id="A"/>
<letter_ref letter_id="C"/>
<letter_ref letter_id="G"/>
<letter_ref letter_id="G"/>
<letter_ref letter_id="C"/>
<letter_ref letter_id="C"/>
<letter_ref letter_id="G"/>
<letter_ref letter_id="A"/>
<letter_ref letter_id="A"/>
<letter_ref letter_id="T"/>
</site>
<right_flank>GGCCTTCGAG</right_flank>
</contributing_site>
<contributing_site sequence_id="sequence_449" position="32" strand="plus" pvalue="4.02e-29" >
<left_flank>ACGAACGGGC</left_flank>
<site>
<letter_ref letter_id="T"/>
<letter_ref letter_id="T"/>
<letter_ref letter_id="T"/>
<letter_ref letter_id="T"/>
<letter_ref letter_id="T"/>
<letter_ref letter_id="A"/>
<letter_ref letter_id="C"/>
<letter_ref letter_id="A"/>
<letter_ref letter_id="T"/>
<letter_ref letter_id="A"/>
<letter_ref letter_id="C"/>
<letter_ref letter_id="A"/>
<letter_ref letter_id="T"/>
<letter_ref letter_id="T"/>
<letter_ref letter_id="C"/>
<letter_ref letter_id="G"/>
<letter_ref letter_id="T"/>
<letter_ref letter_id="G"/>
<letter_ref letter_id="A"/>
<letter_ref letter_id="A"/>
<letter_ref letter_id="T"/>
<letter_ref letter_id="G"/>
<letter_ref letter_id="T"/>
<letter_ref letter_id="A"/>
<letter_ref letter_id="T"/>
<letter_ref letter_id="A"/>
<letter_ref letter_id="T"/>
<letter_ref letter_id="A"/>
<letter_ref letter_id="C"/>
<letter_ref letter_id="A"/>
<letter_ref letter_id="A"/>
<letter_ref letter_id="T"/>
<letter_ref letter_id="A"/>
<letter_ref letter_id="C"/>
<letter_ref letter_id="C"/>
<letter_ref letter_id="A"/>
<letter_ref letter_id="C"/>
<letter_ref letter_id="C"/>
<letter_ref letter_id="C"/>
<letter_ref letter_id="T"/>
<letter_ref letter_id="A"/>
<letter_ref letter_id="C"/>
<letter_ref letter_id="G"/>
<letter_ref letter_id="A"/>
<letter_ref letter_id="T"/>
<letter_ref letter_id="C"/>
<letter_ref letter_id="G"/>
<letter_ref letter_id="A"/>
<letter_ref letter_id="A"/>
<letter_ref letter_id="T"/>
</site>
<right_flank>GACCCAAGTG</right_flank>
</contributing_site>
<contributing_site sequence_id="sequence_435" position="32" strand="plus" pvalue="4.02e-29" >
<left_flank>ACGAACGGGC</left_flank>
<site>
<letter_ref letter_id="T"/>
<letter_ref letter_id="T"/>
<letter_ref letter_id="T"/>
<letter_ref letter_id="T"/>
<letter_ref letter_id="T"/>
<letter_ref letter_id="A"/>
<letter_ref letter_id="C"/>
<letter_ref letter_id="A"/>
<letter_ref letter_id="T"/>
<letter_ref letter_id="A"/>
<letter_ref letter_id="C"/>
<letter_ref letter_id="A"/>
<letter_ref letter_id="T"/>
<letter_ref letter_id="T"/>
<letter_ref letter_id="C"/>
<letter_ref letter_id="G"/>
<letter_ref letter_id="T"/>
<letter_ref letter_id="G"/>
<letter_ref letter_id="A"/>
<letter_ref letter_id="A"/>
<letter_ref letter_id="T"/>
<letter_ref letter_id="G"/>
<letter_ref letter_id="T"/>
<letter_ref letter_id="A"/>
<letter_ref letter_id="T"/>
<letter_ref letter_id="A"/>
<letter_ref letter_id="T"/>
<letter_ref letter_id="A"/>
<letter_ref letter_id="C"/>
<letter_ref letter_id="A"/>
<letter_ref letter_id="A"/>
<letter_ref letter_id="T"/>
<letter_ref letter_id="A"/>
<letter_ref letter_id="C"/>
<letter_ref letter_id="C"/>
<letter_ref letter_id="A"/>
<letter_ref letter_id="C"/>
<letter_ref letter_id="C"/>
<letter_ref letter_id="C"/>
<letter_ref letter_id="T"/>
<letter_ref letter_id="A"/>
<letter_ref letter_id="C"/>
<letter_ref letter_id="G"/>
<letter_ref letter_id="A"/>
<letter_ref letter_id="T"/>
<letter_ref letter_id="C"/>
<letter_ref letter_id="G"/>
<letter_ref letter_id="A"/>
<letter_ref letter_id="A"/>
<letter_ref letter_id="T"/>
</site>
<right_flank>GACCCAAGTG</right_flank>
</contributing_site>
<contributing_site sequence_id="sequence_264" position="31" strand="plus" pvalue="4.02e-29" >
<left_flank>ACAAACGGGC</left_flank>
<site>
<letter_ref letter_id="T"/>
<letter_ref letter_id="T"/>
<letter_ref letter_id="T"/>
<letter_ref letter_id="T"/>
<letter_ref letter_id="T"/>
<letter_ref letter_id="A"/>
<letter_ref letter_id="C"/>
<letter_ref letter_id="A"/>
<letter_ref letter_id="T"/>
<letter_ref letter_id="A"/>
<letter_ref letter_id="C"/>
<letter_ref letter_id="A"/>
<letter_ref letter_id="T"/>
<letter_ref letter_id="T"/>
<letter_ref letter_id="C"/>
<letter_ref letter_id="G"/>
<letter_ref letter_id="T"/>
<letter_ref letter_id="G"/>
<letter_ref letter_id="A"/>
<letter_ref letter_id="A"/>
<letter_ref letter_id="T"/>
<letter_ref letter_id="G"/>
<letter_ref letter_id="T"/>
<letter_ref letter_id="A"/>
<letter_ref letter_id="T"/>
<letter_ref letter_id="A"/>
<letter_ref letter_id="T"/>
<letter_ref letter_id="A"/>
<letter_ref letter_id="C"/>
<letter_ref letter_id="A"/>
<letter_ref letter_id="A"/>
<letter_ref letter_id="T"/>
<letter_ref letter_id="A"/>
<letter_ref letter_id="C"/>
<letter_ref letter_id="C"/>
<letter_ref letter_id="A"/>
<letter_ref letter_id="C"/>
<letter_ref letter_id="C"/>
<letter_ref letter_id="C"/>
<letter_ref letter_id="T"/>
<letter_ref letter_id="A"/>
<letter_ref letter_id="C"/>
<letter_ref letter_id="G"/>
<letter_ref letter_id="A"/>
<letter_ref letter_id="T"/>
<letter_ref letter_id="C"/>
<letter_ref letter_id="G"/>
<letter_ref letter_id="A"/>
<letter_ref letter_id="A"/>
<letter_ref letter_id="T"/>
</site>
<right_flank>GACCCAAGTG</right_flank>
</contributing_site>
<contributing_site sequence_id="sequence_229" position="32" strand="plus" pvalue="4.02e-29" >
<left_flank>ACGAGCGGGC</left_flank>
<site>
<letter_ref letter_id="T"/>
<letter_ref letter_id="T"/>
<letter_ref letter_id="T"/>
<letter_ref letter_id="T"/>
<letter_ref letter_id="T"/>
<letter_ref letter_id="A"/>
<letter_ref letter_id="C"/>
<letter_ref letter_id="A"/>
<letter_ref letter_id="T"/>
<letter_ref letter_id="A"/>
<letter_ref letter_id="C"/>
<letter_ref letter_id="A"/>
<letter_ref letter_id="T"/>
<letter_ref letter_id="T"/>
<letter_ref letter_id="C"/>
<letter_ref letter_id="G"/>
<letter_ref letter_id="T"/>
<letter_ref letter_id="G"/>
<letter_ref letter_id="A"/>
<letter_ref letter_id="A"/>
<letter_ref letter_id="T"/>
<letter_ref letter_id="G"/>
<letter_ref letter_id="T"/>
<letter_ref letter_id="A"/>
<letter_ref letter_id="T"/>
<letter_ref letter_id="A"/>
<letter_ref letter_id="T"/>
<letter_ref letter_id="A"/>
<letter_ref letter_id="C"/>
<letter_ref letter_id="A"/>
<letter_ref letter_id="A"/>
<letter_ref letter_id="T"/>
<letter_ref letter_id="A"/>
<letter_ref letter_id="C"/>
<letter_ref letter_id="C"/>
<letter_ref letter_id="A"/>
<letter_ref letter_id="C"/>
<letter_ref letter_id="C"/>
<letter_ref letter_id="C"/>
<letter_ref letter_id="T"/>
<letter_ref letter_id="A"/>
<letter_ref letter_id="C"/>
<letter_ref letter_id="G"/>
<letter_ref letter_id="A"/>
<letter_ref letter_id="T"/>
<letter_ref letter_id="C"/>
<letter_ref letter_id="G"/>
<letter_ref letter_id="A"/>
<letter_ref letter_id="A"/>
<letter_ref letter_id="T"/>
</site>
<right_flank>GACCAAAGTG</right_flank>
</contributing_site>
<contributing_site sequence_id="sequence_134" position="31" strand="plus" pvalue="4.02e-29" >
<left_flank>ACGAACGGGC</left_flank>
<site>
<letter_ref letter_id="T"/>
<letter_ref letter_id="T"/>
<letter_ref letter_id="T"/>
<letter_ref letter_id="T"/>
<letter_ref letter_id="T"/>
<letter_ref letter_id="A"/>
<letter_ref letter_id="C"/>
<letter_ref letter_id="A"/>
<letter_ref letter_id="T"/>
<letter_ref letter_id="A"/>
<letter_ref letter_id="C"/>
<letter_ref letter_id="A"/>
<letter_ref letter_id="T"/>
<letter_ref letter_id="T"/>
<letter_ref letter_id="C"/>
<letter_ref letter_id="G"/>
<letter_ref letter_id="T"/>
<letter_ref letter_id="G"/>
<letter_ref letter_id="A"/>
<letter_ref letter_id="A"/>
<letter_ref letter_id="T"/>
<letter_ref letter_id="G"/>
<letter_ref letter_id="T"/>
<letter_ref letter_id="A"/>
<letter_ref letter_id="T"/>
<letter_ref letter_id="A"/>
<letter_ref letter_id="T"/>
<letter_ref letter_id="A"/>
<letter_ref letter_id="C"/>
<letter_ref letter_id="A"/>
<letter_ref letter_id="A"/>
<letter_ref letter_id="T"/>
<letter_ref letter_id="A"/>
<letter_ref letter_id="C"/>
<letter_ref letter_id="C"/>
<letter_ref letter_id="A"/>
<letter_ref letter_id="C"/>
<letter_ref letter_id="C"/>
<letter_ref letter_id="C"/>
<letter_ref letter_id="T"/>
<letter_ref letter_id="A"/>
<letter_ref letter_id="C"/>
<letter_ref letter_id="G"/>
<letter_ref letter_id="A"/>
<letter_ref letter_id="T"/>
<letter_ref letter_id="C"/>
<letter_ref letter_id="G"/>
<letter_ref letter_id="A"/>
<letter_ref letter_id="A"/>
<letter_ref letter_id="T"/>
</site>
<right_flank>GACCCAAGTG</right_flank>
</contributing_site>
<contributing_site sequence_id="sequence_47" position="31" strand="plus" pvalue="4.02e-29" >
<left_flank>GCGAGCGGGC</left_flank>
<site>
<letter_ref letter_id="T"/>
<letter_ref letter_id="T"/>
<letter_ref letter_id="T"/>
<letter_ref letter_id="T"/>
<letter_ref letter_id="T"/>
<letter_ref letter_id="A"/>
<letter_ref letter_id="C"/>
<letter_ref letter_id="A"/>
<letter_ref letter_id="T"/>
<letter_ref letter_id="A"/>
<letter_ref letter_id="C"/>
<letter_ref letter_id="A"/>
<letter_ref letter_id="T"/>
<letter_ref letter_id="T"/>
<letter_ref letter_id="C"/>
<letter_ref letter_id="G"/>
<letter_ref letter_id="T"/>
<letter_ref letter_id="G"/>
<letter_ref letter_id="A"/>
<letter_ref letter_id="A"/>
<letter_ref letter_id="T"/>
<letter_ref letter_id="G"/>
<letter_ref letter_id="T"/>
<letter_ref letter_id="A"/>
<letter_ref letter_id="T"/>
<letter_ref letter_id="A"/>
<letter_ref letter_id="T"/>
<letter_ref letter_id="A"/>
<letter_ref letter_id="C"/>
<letter_ref letter_id="A"/>
<letter_ref letter_id="A"/>
<letter_ref letter_id="T"/>
<letter_ref letter_id="A"/>
<letter_ref letter_id="C"/>
<letter_ref letter_id="C"/>
<letter_ref letter_id="A"/>
<letter_ref letter_id="C"/>
<letter_ref letter_id="C"/>
<letter_ref letter_id="C"/>
<letter_ref letter_id="T"/>
<letter_ref letter_id="A"/>
<letter_ref letter_id="C"/>
<letter_ref letter_id="G"/>
<letter_ref letter_id="A"/>
<letter_ref letter_id="T"/>
<letter_ref letter_id="C"/>
<letter_ref letter_id="G"/>
<letter_ref letter_id="A"/>
<letter_ref letter_id="A"/>
<letter_ref letter_id="T"/>
</site>
<right_flank>GACCCAAGTG</right_flank>
</contributing_site>
<contributing_site sequence_id="sequence_8" position="31" strand="plus" pvalue="4.02e-29" >
<left_flank>ACAAACGGGC</left_flank>
<site>
<letter_ref letter_id="T"/>
<letter_ref letter_id="T"/>
<letter_ref letter_id="T"/>
<letter_ref letter_id="T"/>
<letter_ref letter_id="T"/>
<letter_ref letter_id="A"/>
<letter_ref letter_id="C"/>
<letter_ref letter_id="A"/>
<letter_ref letter_id="T"/>
<letter_ref letter_id="A"/>
<letter_ref letter_id="C"/>
<letter_ref letter_id="A"/>
<letter_ref letter_id="T"/>
<letter_ref letter_id="T"/>
<letter_ref letter_id="C"/>
<letter_ref letter_id="G"/>
<letter_ref letter_id="T"/>
<letter_ref letter_id="G"/>
<letter_ref letter_id="A"/>
<letter_ref letter_id="A"/>
<letter_ref letter_id="T"/>
<letter_ref letter_id="G"/>
<letter_ref letter_id="T"/>
<letter_ref letter_id="A"/>
<letter_ref letter_id="T"/>
<letter_ref letter_id="A"/>
<letter_ref letter_id="T"/>
<letter_ref letter_id="A"/>
<letter_ref letter_id="C"/>
<letter_ref letter_id="A"/>
<letter_ref letter_id="A"/>
<letter_ref letter_id="T"/>
<letter_ref letter_id="A"/>
<letter_ref letter_id="C"/>
<letter_ref letter_id="C"/>
<letter_ref letter_id="A"/>
<letter_ref letter_id="C"/>
<letter_ref letter_id="C"/>
<letter_ref letter_id="C"/>
<letter_ref letter_id="T"/>
<letter_ref letter_id="A"/>
<letter_ref letter_id="C"/>
<letter_ref letter_id="G"/>
<letter_ref letter_id="A"/>
<letter_ref letter_id="T"/>
<letter_ref letter_id="C"/>
<letter_ref letter_id="G"/>
<letter_ref letter_id="A"/>
<letter_ref letter_id="A"/>
<letter_ref letter_id="T"/>
</site>
<right_flank>GACCCAAGTG</right_flank>
</contributing_site>
<contributing_site sequence_id="sequence_268" position="28" strand="plus" pvalue="1.03e-28" >
<left_flank>ACAAGCGGGC</left_flank>
<site>
<letter_ref letter_id="T"/>
<letter_ref letter_id="T"/>
<letter_ref letter_id="T"/>
<letter_ref letter_id="T"/>
<letter_ref letter_id="T"/>
<letter_ref letter_id="A"/>
<letter_ref letter_id="C"/>
<letter_ref letter_id="A"/>
<letter_ref letter_id="T"/>
<letter_ref letter_id="A"/>
<letter_ref letter_id="C"/>
<letter_ref letter_id="A"/>
<letter_ref letter_id="T"/>
<letter_ref letter_id="T"/>
<letter_ref letter_id="C"/>
<letter_ref letter_id="A"/>
<letter_ref letter_id="T"/>
<letter_ref letter_id="G"/>
<letter_ref letter_id="A"/>
<letter_ref letter_id="A"/>
<letter_ref letter_id="T"/>
<letter_ref letter_id="G"/>
<letter_ref letter_id="T"/>
<letter_ref letter_id="A"/>
<letter_ref letter_id="T"/>
<letter_ref letter_id="A"/>
<letter_ref letter_id="T"/>
<letter_ref letter_id="A"/>
<letter_ref letter_id="C"/>
<letter_ref letter_id="A"/>
<letter_ref letter_id="A"/>
<letter_ref letter_id="T"/>
<letter_ref letter_id="A"/>
<letter_ref letter_id="C"/>
<letter_ref letter_id="C"/>
<letter_ref letter_id="A"/>
<letter_ref letter_id="C"/>
<letter_ref letter_id="C"/>
<letter_ref letter_id="C"/>
<letter_ref letter_id="T"/>
<letter_ref letter_id="A"/>
<letter_ref letter_id="C"/>
<letter_ref letter_id="G"/>
<letter_ref letter_id="A"/>
<letter_ref letter_id="T"/>
<letter_ref letter_id="C"/>
<letter_ref letter_id="G"/>
<letter_ref letter_id="A"/>
<letter_ref letter_id="A"/>
<letter_ref letter_id="T"/>
</site>
<right_flank>GACCCAAGTG</right_flank>
</contributing_site>
<contributing_site sequence_id="sequence_267" position="28" strand="plus" pvalue="1.03e-28" >
<left_flank>ACAAGCGGGC</left_flank>
<site>
<letter_ref letter_id="T"/>
<letter_ref letter_id="T"/>
<letter_ref letter_id="T"/>
<letter_ref letter_id="T"/>
<letter_ref letter_id="T"/>
<letter_ref letter_id="A"/>
<letter_ref letter_id="C"/>
<letter_ref letter_id="A"/>
<letter_ref letter_id="T"/>
<letter_ref letter_id="A"/>
<letter_ref letter_id="C"/>
<letter_ref letter_id="A"/>
<letter_ref letter_id="T"/>
<letter_ref letter_id="T"/>
<letter_ref letter_id="C"/>
<letter_ref letter_id="A"/>
<letter_ref letter_id="T"/>
<letter_ref letter_id="G"/>
<letter_ref letter_id="A"/>
<letter_ref letter_id="A"/>
<letter_ref letter_id="T"/>
<letter_ref letter_id="G"/>
<letter_ref letter_id="T"/>
<letter_ref letter_id="A"/>
<letter_ref letter_id="T"/>
<letter_ref letter_id="A"/>
<letter_ref letter_id="T"/>
<letter_ref letter_id="A"/>
<letter_ref letter_id="C"/>
<letter_ref letter_id="A"/>
<letter_ref letter_id="A"/>
<letter_ref letter_id="T"/>
<letter_ref letter_id="A"/>
<letter_ref letter_id="C"/>
<letter_ref letter_id="C"/>
<letter_ref letter_id="A"/>
<letter_ref letter_id="C"/>
<letter_ref letter_id="C"/>
<letter_ref letter_id="C"/>
<letter_ref letter_id="T"/>
<letter_ref letter_id="A"/>
<letter_ref letter_id="C"/>
<letter_ref letter_id="G"/>
<letter_ref letter_id="A"/>
<letter_ref letter_id="T"/>
<letter_ref letter_id="C"/>
<letter_ref letter_id="G"/>
<letter_ref letter_id="A"/>
<letter_ref letter_id="A"/>
<letter_ref letter_id="T"/>
</site>
<right_flank>GACCCAAGTG</right_flank>
</contributing_site>
<contributing_site sequence_id="sequence_48" position="34" strand="plus" pvalue="1.03e-28" >
<left_flank>GCGTGGGGGC</left_flank>
<site>
<letter_ref letter_id="T"/>
<letter_ref letter_id="T"/>
<letter_ref letter_id="T"/>
<letter_ref letter_id="T"/>
<letter_ref letter_id="T"/>
<letter_ref letter_id="A"/>
<letter_ref letter_id="C"/>
<letter_ref letter_id="A"/>
<letter_ref letter_id="T"/>
<letter_ref letter_id="A"/>
<letter_ref letter_id="C"/>
<letter_ref letter_id="A"/>
<letter_ref letter_id="T"/>
<letter_ref letter_id="T"/>
<letter_ref letter_id="C"/>
<letter_ref letter_id="A"/>
<letter_ref letter_id="T"/>
<letter_ref letter_id="G"/>
<letter_ref letter_id="A"/>
<letter_ref letter_id="A"/>
<letter_ref letter_id="T"/>
<letter_ref letter_id="G"/>
<letter_ref letter_id="T"/>
<letter_ref letter_id="A"/>
<letter_ref letter_id="T"/>
<letter_ref letter_id="A"/>
<letter_ref letter_id="T"/>
<letter_ref letter_id="A"/>
<letter_ref letter_id="C"/>
<letter_ref letter_id="A"/>
<letter_ref letter_id="A"/>
<letter_ref letter_id="T"/>
<letter_ref letter_id="A"/>
<letter_ref letter_id="C"/>
<letter_ref letter_id="C"/>
<letter_ref letter_id="A"/>
<letter_ref letter_id="C"/>
<letter_ref letter_id="C"/>
<letter_ref letter_id="C"/>
<letter_ref letter_id="T"/>
<letter_ref letter_id="A"/>
<letter_ref letter_id="C"/>
<letter_ref letter_id="G"/>
<letter_ref letter_id="A"/>
<letter_ref letter_id="T"/>
<letter_ref letter_id="C"/>
<letter_ref letter_id="G"/>
<letter_ref letter_id="A"/>
<letter_ref letter_id="A"/>
<letter_ref letter_id="T"/>
</site>
<right_flank>GGCCAAAGGG</right_flank>
</contributing_site>
<contributing_site sequence_id="sequence_18" position="5" strand="plus" pvalue="4.94e-26" >
<left_flank>ATGCA</left_flank>
<site>
<letter_ref letter_id="C"/>
<letter_ref letter_id="T"/>
<letter_ref letter_id="T"/>
<letter_ref letter_id="T"/>
<letter_ref letter_id="T"/>
<letter_ref letter_id="A"/>
<letter_ref letter_id="C"/>
<letter_ref letter_id="A"/>
<letter_ref letter_id="T"/>
<letter_ref letter_id="G"/>
<letter_ref letter_id="C"/>
<letter_ref letter_id="A"/>
<letter_ref letter_id="T"/>
<letter_ref letter_id="T"/>
<letter_ref letter_id="C"/>
<letter_ref letter_id="G"/>
<letter_ref letter_id="T"/>
<letter_ref letter_id="G"/>
<letter_ref letter_id="A"/>
<letter_ref letter_id="A"/>
<letter_ref letter_id="T"/>
<letter_ref letter_id="G"/>
<letter_ref letter_id="T"/>
<letter_ref letter_id="A"/>
<letter_ref letter_id="T"/>
<letter_ref letter_id="A"/>
<letter_ref letter_id="T"/>
<letter_ref letter_id="A"/>
<letter_ref letter_id="T"/>
<letter_ref letter_id="A"/>
<letter_ref letter_id="A"/>
<letter_ref letter_id="T"/>
<letter_ref letter_id="A"/>
<letter_ref letter_id="G"/>
<letter_ref letter_id="C"/>
<letter_ref letter_id="A"/>
<letter_ref letter_id="C"/>
<letter_ref letter_id="C"/>
<letter_ref letter_id="C"/>
<letter_ref letter_id="C"/>
<letter_ref letter_id="A"/>
<letter_ref letter_id="C"/>
<letter_ref letter_id="G"/>
<letter_ref letter_id="A"/>
<letter_ref letter_id="T"/>
<letter_ref letter_id="C"/>
<letter_ref letter_id="G"/>
<letter_ref letter_id="G"/>
<letter_ref letter_id="A"/>
<letter_ref letter_id="T"/>
</site>
<right_flank>AGCCCAAGCC</right_flank>
</contributing_site>
<contributing_site sequence_id="sequence_71" position="0" strand="plus" pvalue="1.41e-25" >
<left_flank></left_flank>
<site>
<letter_ref letter_id="C"/>
<letter_ref letter_id="T"/>
<letter_ref letter_id="T"/>
<letter_ref letter_id="T"/>
<letter_ref letter_id="T"/>
<letter_ref letter_id="A"/>
<letter_ref letter_id="C"/>
<letter_ref letter_id="A"/>
<letter_ref letter_id="T"/>
<letter_ref letter_id="G"/>
<letter_ref letter_id="C"/>
<letter_ref letter_id="A"/>
<letter_ref letter_id="T"/>
<letter_ref letter_id="T"/>
<letter_ref letter_id="C"/>
<letter_ref letter_id="A"/>
<letter_ref letter_id="T"/>
<letter_ref letter_id="G"/>
<letter_ref letter_id="A"/>
<letter_ref letter_id="A"/>
<letter_ref letter_id="T"/>
<letter_ref letter_id="G"/>
<letter_ref letter_id="T"/>
<letter_ref letter_id="A"/>
<letter_ref letter_id="T"/>
<letter_ref letter_id="A"/>
<letter_ref letter_id="T"/>
<letter_ref letter_id="A"/>
<letter_ref letter_id="T"/>
<letter_ref letter_id="A"/>
<letter_ref letter_id="A"/>
<letter_ref letter_id="T"/>
<letter_ref letter_id="A"/>
<letter_ref letter_id="G"/>
<letter_ref letter_id="C"/>
<letter_ref letter_id="A"/>
<letter_ref letter_id="C"/>
<letter_ref letter_id="C"/>
<letter_ref letter_id="C"/>
<letter_ref letter_id="C"/>
<letter_ref letter_id="A"/>
<letter_ref letter_id="C"/>
<letter_ref letter_id="G"/>
<letter_ref letter_id="A"/>
<letter_ref letter_id="T"/>
<letter_ref letter_id="C"/>
<letter_ref letter_id="G"/>
<letter_ref letter_id="G"/>
<letter_ref letter_id="A"/>
<letter_ref letter_id="T"/>
</site>
<right_flank>AGCCCAAGCC</right_flank>
</contributing_site>
</contributing_sites>
</motif>
<motif id="motif_2" name="CTTTTACATACATTCGTGAATGTATATACAATGCCAGCTTACGGCCGAAT" alt="MEME-2" width="50" sites="50" ic="92.2" re="94.5" llr="3277" e_value="1.1e-1090" bayes_threshold="13.2706" elapsed_time="5195.620000">
<scores>
<alphabet_matrix>
<alphabet_array>
<value letter_id="A">-1229</value>
<value letter_id="C">147</value>
<value letter_id="G">-1229</value>
<value letter_id="T">9</value>
</alphabet_array>
<alphabet_array>
<value letter_id="A">-1229</value>
<value letter_id="C">-1229</value>
<value letter_id="G">-1229</value>
<value letter_id="T">215</value>
</alphabet_array>
<alphabet_array>
<value letter_id="A">-1229</value>
<value letter_id="C">-1229</value>
<value letter_id="G">-1229</value>
<value letter_id="T">215</value>
</alphabet_array>
<alphabet_array>
<value letter_id="A">-1229</value>
<value letter_id="C">-1229</value>
<value letter_id="G">-1229</value>
<value letter_id="T">215</value>
</alphabet_array>
<alphabet_array>
<value letter_id="A">-1229</value>
<value letter_id="C">-1229</value>
<value letter_id="G">-1229</value>
<value letter_id="T">215</value>
</alphabet_array>
<alphabet_array>
<value letter_id="A">215</value>
<value letter_id="C">-1229</value>
<value letter_id="G">-1229</value>
<value letter_id="T">-1229</value>
</alphabet_array>
<alphabet_array>
<value letter_id="A">-1229</value>
<value letter_id="C">186</value>
<value letter_id="G">-1229</value>
<value letter_id="T">-1229</value>
</alphabet_array>
<alphabet_array>
<value letter_id="A">215</value>
<value letter_id="C">-1229</value>
<value letter_id="G">-1229</value>
<value letter_id="T">-1229</value>
</alphabet_array>
<alphabet_array>
<value letter_id="A">-1229</value>
<value letter_id="C">-1229</value>
<value letter_id="G">-1229</value>
<value letter_id="T">215</value>
</alphabet_array>
<alphabet_array>
<value letter_id="A">206</value>
<value letter_id="C">-378</value>
<value letter_id="G">-278</value>
<value letter_id="T">-1229</value>
</alphabet_array>
<alphabet_array>
<value letter_id="A">-1229</value>
<value letter_id="C">186</value>
<value letter_id="G">-1229</value>
<value letter_id="T">-1229</value>
</alphabet_array>
<alphabet_array>
<value letter_id="A">215</value>
<value letter_id="C">-1229</value>
<value letter_id="G">-1229</value>
<value letter_id="T">-1229</value>
</alphabet_array>
<alphabet_array>
<value letter_id="A">-1229</value>
<value letter_id="C">-1229</value>
<value letter_id="G">-1229</value>
<value letter_id="T">215</value>
</alphabet_array>
<alphabet_array>
<value letter_id="A">-1229</value>
<value letter_id="C">-278</value>
<value letter_id="G">-1229</value>
<value letter_id="T">209</value>
</alphabet_array>
<alphabet_array>
<value letter_id="A">-1229</value>
<value letter_id="C">186</value>
<value letter_id="G">-1229</value>
<value letter_id="T">-1229</value>
</alphabet_array>
<alphabet_array>
<value letter_id="A">-149</value>
<value letter_id="C">-1229</value>
<value letter_id="G">174</value>
<value letter_id="T">-1229</value>
</alphabet_array>
<alphabet_array>
<value letter_id="A">-1229</value>
<value letter_id="C">-1229</value>
<value letter_id="G">-1229</value>
<value letter_id="T">215</value>
</alphabet_array>
<alphabet_array>
<value letter_id="A">-1229</value>
<value letter_id="C">-1229</value>
<value letter_id="G">186</value>
<value letter_id="T">-1229</value>
</alphabet_array>
<alphabet_array>
<value letter_id="A">215</value>
<value letter_id="C">-1229</value>
<value letter_id="G">-1229</value>
<value letter_id="T">-1229</value>
</alphabet_array>
<alphabet_array>
<value letter_id="A">215</value>
<value letter_id="C">-1229</value>
<value letter_id="G">-1229</value>
<value letter_id="T">-1229</value>
</alphabet_array>
<alphabet_array>
<value letter_id="A">-1229</value>
<value letter_id="C">-1229</value>
<value letter_id="G">-1229</value>
<value letter_id="T">215</value>
</alphabet_array>
<alphabet_array>
<value letter_id="A">-1229</value>
<value letter_id="C">-1229</value>
<value letter_id="G">186</value>
<value letter_id="T">-1229</value>
</alphabet_array>
<alphabet_array>
<value letter_id="A">-1229</value>
<value letter_id="C">-1229</value>
<value letter_id="G">-1229</value>
<value letter_id="T">215</value>
</alphabet_array>
<alphabet_array>
<value letter_id="A">215</value>
<value letter_id="C">-1229</value>
<value letter_id="G">-1229</value>
<value letter_id="T">-1229</value>
</alphabet_array>
<alphabet_array>
<value letter_id="A">-1229</value>
<value letter_id="C">-1229</value>
<value letter_id="G">-1229</value>
<value letter_id="T">215</value>
</alphabet_array>
<alphabet_array>
<value letter_id="A">215</value>
<value letter_id="C">-1229</value>
<value letter_id="G">-1229</value>
<value letter_id="T">-1229</value>
</alphabet_array>
<alphabet_array>
<value letter_id="A">-1229</value>
<value letter_id="C">-1229</value>
<value letter_id="G">-1229</value>
<value letter_id="T">215</value>
</alphabet_array>
<alphabet_array>
<value letter_id="A">215</value>
<value letter_id="C">-1229</value>
<value letter_id="G">-1229</value>
<value letter_id="T">-1229</value>
</alphabet_array>
<alphabet_array>
<value letter_id="A">-1229</value>
<value letter_id="C">177</value>
<value letter_id="G">-1229</value>
<value letter_id="T">-191</value>
</alphabet_array>
<alphabet_array>
<value letter_id="A">215</value>
<value letter_id="C">-1229</value>
<value letter_id="G">-1229</value>
<value letter_id="T">-1229</value>
</alphabet_array>
<alphabet_array>
<value letter_id="A">215</value>
<value letter_id="C">-1229</value>
<value letter_id="G">-1229</value>
<value letter_id="T">-1229</value>
</alphabet_array>
<alphabet_array>
<value letter_id="A">-1229</value>
<value letter_id="C">-1229</value>
<value letter_id="G">-1229</value>
<value letter_id="T">215</value>
</alphabet_array>
<alphabet_array>
<value letter_id="A">42</value>
<value letter_id="C">-1229</value>
<value letter_id="G">135</value>
<value letter_id="T">-1229</value>
</alphabet_array>
<alphabet_array>
<value letter_id="A">-1229</value>
<value letter_id="C">171</value>
<value letter_id="G">-146</value>
<value letter_id="T">-1229</value>
</alphabet_array>
<alphabet_array>
<value letter_id="A">-1229</value>
<value letter_id="C">186</value>
<value letter_id="G">-1229</value>
<value letter_id="T">-1229</value>
</alphabet_array>
<alphabet_array>
<value letter_id="A">215</value>
<value letter_id="C">-1229</value>
<value letter_id="G">-1229</value>
<value letter_id="T">-1229</value>
</alphabet_array>
<alphabet_array>
<value letter_id="A">-1229</value>
<value letter_id="C">3</value>
<value letter_id="G">135</value>
<value letter_id="T">-349</value>
</alphabet_array>
<alphabet_array>
<value letter_id="A">-1229</value>
<value letter_id="C">186</value>
<value letter_id="G">-1229</value>
<value letter_id="T">-1229</value>
</alphabet_array>
<alphabet_array>
<value letter_id="A">-1229</value>
<value letter_id="C">13</value>
<value letter_id="G">-1229</value>
<value letter_id="T">164</value>
</alphabet_array>
<alphabet_array>
<value letter_id="A">-1229</value>
<value letter_id="C">-220</value>
<value letter_id="G">-1229</value>
<value letter_id="T">206</value>
</alphabet_array>
<alphabet_array>
<value letter_id="A">215</value>
<value letter_id="C">-1229</value>
<value letter_id="G">-1229</value>
<value letter_id="T">-1229</value>
</alphabet_array>
<alphabet_array>
<value letter_id="A">-1229</value>
<value letter_id="C">186</value>
<value letter_id="G">-1229</value>
<value letter_id="T">-1229</value>
</alphabet_array>
<alphabet_array>
<value letter_id="A">-1229</value>
<value letter_id="C">-1229</value>
<value letter_id="G">186</value>
<value letter_id="T">-1229</value>
</alphabet_array>
<alphabet_array>
<value letter_id="A">42</value>
<value letter_id="C">-1229</value>
<value letter_id="G">135</value>
<value letter_id="T">-1229</value>
</alphabet_array>
<alphabet_array>
<value letter_id="A">-1229</value>
<value letter_id="C">135</value>
<value letter_id="G">-1229</value>
<value letter_id="T">42</value>
</alphabet_array>
<alphabet_array>
<value letter_id="A">-1229</value>
<value letter_id="C">186</value>
<value letter_id="G">-1229</value>
<value letter_id="T">-1229</value>
</alphabet_array>
<alphabet_array>
<value letter_id="A">-1229</value>
<value letter_id="C">-1229</value>
<value letter_id="G">186</value>
<value letter_id="T">-1229</value>
</alphabet_array>
<alphabet_array>
<value letter_id="A">206</value>
<value letter_id="C">-1229</value>
<value letter_id="G">-220</value>
<value letter_id="T">-1229</value>
</alphabet_array>
<alphabet_array>
<value letter_id="A">215</value>
<value letter_id="C">-1229</value>
<value letter_id="G">-1229</value>
<value letter_id="T">-1229</value>
</alphabet_array>
<alphabet_array>
<value letter_id="A">-1229</value>
<value letter_id="C">-1229</value>
<value letter_id="G">-1229</value>
<value letter_id="T">215</value>
</alphabet_array>
</alphabet_matrix>
</scores>
<probabilities>
<alphabet_matrix>
<alphabet_array>
<value letter_id="A">0.000000</value>
<value letter_id="C">0.760000</value>
<value letter_id="G">0.000000</value>
<value letter_id="T">0.240000</value>
</alphabet_array>
<alphabet_array>
<value letter_id="A">0.000000</value>
<value letter_id="C">0.000000</value>
<value letter_id="G">0.000000</value>
<value letter_id="T">1.000000</value>
</alphabet_array>
<alphabet_array>
<value letter_id="A">0.000000</value>
<value letter_id="C">0.000000</value>
<value letter_id="G">0.000000</value>
<value letter_id="T">1.000000</value>
</alphabet_array>
<alphabet_array>
<value letter_id="A">0.000000</value>
<value letter_id="C">0.000000</value>
<value letter_id="G">0.000000</value>
<value letter_id="T">1.000000</value>
</alphabet_array>
<alphabet_array>
<value letter_id="A">0.000000</value>
<value letter_id="C">0.000000</value>
<value letter_id="G">0.000000</value>
<value letter_id="T">1.000000</value>
</alphabet_array>
<alphabet_array>
<value letter_id="A">1.000000</value>
<value letter_id="C">0.000000</value>
<value letter_id="G">0.000000</value>
<value letter_id="T">0.000000</value>
</alphabet_array>
<alphabet_array>
<value letter_id="A">0.000000</value>
<value letter_id="C">1.000000</value>
<value letter_id="G">0.000000</value>
<value letter_id="T">0.000000</value>
</alphabet_array>
<alphabet_array>
<value letter_id="A">1.000000</value>
<value letter_id="C">0.000000</value>
<value letter_id="G">0.000000</value>
<value letter_id="T">0.000000</value>
</alphabet_array>
<alphabet_array>
<value letter_id="A">0.000000</value>
<value letter_id="C">0.000000</value>
<value letter_id="G">0.000000</value>
<value letter_id="T">1.000000</value>
</alphabet_array>
<alphabet_array>
<value letter_id="A">0.940000</value>
<value letter_id="C">0.020000</value>
<value letter_id="G">0.040000</value>
<value letter_id="T">0.000000</value>
</alphabet_array>
<alphabet_array>
<value letter_id="A">0.000000</value>
<value letter_id="C">1.000000</value>
<value letter_id="G">0.000000</value>
<value letter_id="T">0.000000</value>
</alphabet_array>
<alphabet_array>
<value letter_id="A">1.000000</value>
<value letter_id="C">0.000000</value>
<value letter_id="G">0.000000</value>
<value letter_id="T">0.000000</value>
</alphabet_array>
<alphabet_array>
<value letter_id="A">0.000000</value>
<value letter_id="C">0.000000</value>
<value letter_id="G">0.000000</value>
<value letter_id="T">1.000000</value>
</alphabet_array>
<alphabet_array>
<value letter_id="A">0.000000</value>
<value letter_id="C">0.040000</value>
<value letter_id="G">0.000000</value>
<value letter_id="T">0.960000</value>
</alphabet_array>
<alphabet_array>
<value letter_id="A">0.000000</value>
<value letter_id="C">1.000000</value>
<value letter_id="G">0.000000</value>
<value letter_id="T">0.000000</value>
</alphabet_array>
<alphabet_array>
<value letter_id="A">0.080000</value>
<value letter_id="C">0.000000</value>
<value letter_id="G">0.920000</value>
<value letter_id="T">0.000000</value>
</alphabet_array>
<alphabet_array>
<value letter_id="A">0.000000</value>
<value letter_id="C">0.000000</value>
<value letter_id="G">0.000000</value>
<value letter_id="T">1.000000</value>
</alphabet_array>
<alphabet_array>
<value letter_id="A">0.000000</value>
<value letter_id="C">0.000000</value>
<value letter_id="G">1.000000</value>
<value letter_id="T">0.000000</value>
</alphabet_array>
<alphabet_array>
<value letter_id="A">1.000000</value>
<value letter_id="C">0.000000</value>
<value letter_id="G">0.000000</value>
<value letter_id="T">0.000000</value>
</alphabet_array>
<alphabet_array>
<value letter_id="A">1.000000</value>
<value letter_id="C">0.000000</value>
<value letter_id="G">0.000000</value>
<value letter_id="T">0.000000</value>
</alphabet_array>
<alphabet_array>
<value letter_id="A">0.000000</value>
<value letter_id="C">0.000000</value>
<value letter_id="G">0.000000</value>
<value letter_id="T">1.000000</value>
</alphabet_array>
<alphabet_array>
<value letter_id="A">0.000000</value>
<value letter_id="C">0.000000</value>
<value letter_id="G">1.000000</value>
<value letter_id="T">0.000000</value>
</alphabet_array>
<alphabet_array>
<value letter_id="A">0.000000</value>
<value letter_id="C">0.000000</value>
<value letter_id="G">0.000000</value>
<value letter_id="T">1.000000</value>
</alphabet_array>
<alphabet_array>
<value letter_id="A">1.000000</value>
<value letter_id="C">0.000000</value>
<value letter_id="G">0.000000</value>
<value letter_id="T">0.000000</value>
</alphabet_array>
<alphabet_array>
<value letter_id="A">0.000000</value>
<value letter_id="C">0.000000</value>
<value letter_id="G">0.000000</value>
<value letter_id="T">1.000000</value>
</alphabet_array>
<alphabet_array>
<value letter_id="A">1.000000</value>
<value letter_id="C">0.000000</value>
<value letter_id="G">0.000000</value>
<value letter_id="T">0.000000</value>
</alphabet_array>
<alphabet_array>
<value letter_id="A">0.000000</value>
<value letter_id="C">0.000000</value>
<value letter_id="G">0.000000</value>
<value letter_id="T">1.000000</value>
</alphabet_array>
<alphabet_array>
<value letter_id="A">1.000000</value>
<value letter_id="C">0.000000</value>
<value letter_id="G">0.000000</value>
<value letter_id="T">0.000000</value>
</alphabet_array>
<alphabet_array>
<value letter_id="A">0.000000</value>
<value letter_id="C">0.940000</value>
<value letter_id="G">0.000000</value>
<value letter_id="T">0.060000</value>
</alphabet_array>
<alphabet_array>
<value letter_id="A">1.000000</value>
<value letter_id="C">0.000000</value>
<value letter_id="G">0.000000</value>
<value letter_id="T">0.000000</value>
</alphabet_array>
<alphabet_array>
<value letter_id="A">1.000000</value>
<value letter_id="C">0.000000</value>
<value letter_id="G">0.000000</value>
<value letter_id="T">0.000000</value>
</alphabet_array>
<alphabet_array>
<value letter_id="A">0.000000</value>
<value letter_id="C">0.000000</value>
<value letter_id="G">0.000000</value>
<value letter_id="T">1.000000</value>
</alphabet_array>
<alphabet_array>
<value letter_id="A">0.300000</value>
<value letter_id="C">0.000000</value>
<value letter_id="G">0.700000</value>
<value letter_id="T">0.000000</value>
</alphabet_array>
<alphabet_array>
<value letter_id="A">0.000000</value>
<value letter_id="C">0.900000</value>
<value letter_id="G">0.100000</value>
<value letter_id="T">0.000000</value>
</alphabet_array>
<alphabet_array>
<value letter_id="A">0.000000</value>
<value letter_id="C">1.000000</value>
<value letter_id="G">0.000000</value>
<value letter_id="T">0.000000</value>
</alphabet_array>
<alphabet_array>
<value letter_id="A">1.000000</value>
<value letter_id="C">0.000000</value>
<value letter_id="G">0.000000</value>
<value letter_id="T">0.000000</value>
</alphabet_array>
<alphabet_array>
<value letter_id="A">0.000000</value>
<value letter_id="C">0.280000</value>
<value letter_id="G">0.700000</value>
<value letter_id="T">0.020000</value>
</alphabet_array>
<alphabet_array>
<value letter_id="A">0.000000</value>
<value letter_id="C">1.000000</value>
<value letter_id="G">0.000000</value>
<value letter_id="T">0.000000</value>
</alphabet_array>
<alphabet_array>
<value letter_id="A">0.000000</value>
<value letter_id="C">0.300000</value>
<value letter_id="G">0.000000</value>
<value letter_id="T">0.700000</value>
</alphabet_array>
<alphabet_array>
<value letter_id="A">0.000000</value>
<value letter_id="C">0.060000</value>
<value letter_id="G">0.000000</value>
<value letter_id="T">0.940000</value>
</alphabet_array>
<alphabet_array>
<value letter_id="A">1.000000</value>
<value letter_id="C">0.000000</value>
<value letter_id="G">0.000000</value>
<value letter_id="T">0.000000</value>
</alphabet_array>
<alphabet_array>
<value letter_id="A">0.000000</value>
<value letter_id="C">1.000000</value>
<value letter_id="G">0.000000</value>
<value letter_id="T">0.000000</value>
</alphabet_array>
<alphabet_array>
<value letter_id="A">0.000000</value>
<value letter_id="C">0.000000</value>
<value letter_id="G">1.000000</value>
<value letter_id="T">0.000000</value>
</alphabet_array>
<alphabet_array>
<value letter_id="A">0.300000</value>
<value letter_id="C">0.000000</value>
<value letter_id="G">0.700000</value>
<value letter_id="T">0.000000</value>
</alphabet_array>
<alphabet_array>
<value letter_id="A">0.000000</value>
<value letter_id="C">0.700000</value>
<value letter_id="G">0.000000</value>
<value letter_id="T">0.300000</value>
</alphabet_array>
<alphabet_array>
<value letter_id="A">0.000000</value>
<value letter_id="C">1.000000</value>
<value letter_id="G">0.000000</value>
<value letter_id="T">0.000000</value>
</alphabet_array>
<alphabet_array>
<value letter_id="A">0.000000</value>
<value letter_id="C">0.000000</value>
<value letter_id="G">1.000000</value>
<value letter_id="T">0.000000</value>
</alphabet_array>
<alphabet_array>
<value letter_id="A">0.940000</value>
<value letter_id="C">0.000000</value>
<value letter_id="G">0.060000</value>
<value letter_id="T">0.000000</value>
</alphabet_array>
<alphabet_array>
<value letter_id="A">1.000000</value>
<value letter_id="C">0.000000</value>
<value letter_id="G">0.000000</value>
<value letter_id="T">0.000000</value>
</alphabet_array>
<alphabet_array>
<value letter_id="A">0.000000</value>
<value letter_id="C">0.000000</value>
<value letter_id="G">0.000000</value>
<value letter_id="T">1.000000</value>
</alphabet_array>
</alphabet_matrix>
</probabilities>
<regular_expression>
[CT]TTTTACATACATTCGTGAATGTATATACAAT[GA]CCA[GC]C[TC]TACG[GA][CT]CGAAT
</regular_expression>
<contributing_sites>
<contributing_site sequence_id="sequence_410" position="31" strand="plus" pvalue="1.84e-31" >
<left_flank>GCATGAAGGA</left_flank>
<site>
<letter_ref letter_id="C"/>
<letter_ref letter_id="T"/>
<letter_ref letter_id="T"/>
<letter_ref letter_id="T"/>
<letter_ref letter_id="T"/>
<letter_ref letter_id="A"/>
<letter_ref letter_id="C"/>
<letter_ref letter_id="A"/>
<letter_ref letter_id="T"/>
<letter_ref letter_id="A"/>
<letter_ref letter_id="C"/>
<letter_ref letter_id="A"/>
<letter_ref letter_id="T"/>
<letter_ref letter_id="T"/>
<letter_ref letter_id="C"/>
<letter_ref letter_id="G"/>
<letter_ref letter_id="T"/>
<letter_ref letter_id="G"/>
<letter_ref letter_id="A"/>
<letter_ref letter_id="A"/>
<letter_ref letter_id="T"/>
<letter_ref letter_id="G"/>
<letter_ref letter_id="T"/>
<letter_ref letter_id="A"/>
<letter_ref letter_id="T"/>
<letter_ref letter_id="A"/>
<letter_ref letter_id="T"/>
<letter_ref letter_id="A"/>
<letter_ref letter_id="C"/>
<letter_ref letter_id="A"/>
<letter_ref letter_id="A"/>
<letter_ref letter_id="T"/>
<letter_ref letter_id="G"/>
<letter_ref letter_id="C"/>
<letter_ref letter_id="C"/>
<letter_ref letter_id="A"/>
<letter_ref letter_id="G"/>
<letter_ref letter_id="C"/>
<letter_ref letter_id="T"/>
<letter_ref letter_id="T"/>
<letter_ref letter_id="A"/>
<letter_ref letter_id="C"/>
<letter_ref letter_id="G"/>
<letter_ref letter_id="G"/>
<letter_ref letter_id="C"/>
<letter_ref letter_id="C"/>
<letter_ref letter_id="G"/>
<letter_ref letter_id="A"/>
<letter_ref letter_id="A"/>
<letter_ref letter_id="T"/>
</site>
<right_flank>GGCCTTCGAG</right_flank>
</contributing_site>
<contributing_site sequence_id="sequence_409" position="31" strand="plus" pvalue="1.84e-31" >
<left_flank>GCATGAAGGA</left_flank>
<site>
<letter_ref letter_id="C"/>
<letter_ref letter_id="T"/>
<letter_ref letter_id="T"/>
<letter_ref letter_id="T"/>
<letter_ref letter_id="T"/>
<letter_ref letter_id="A"/>
<letter_ref letter_id="C"/>
<letter_ref letter_id="A"/>
<letter_ref letter_id="T"/>
<letter_ref letter_id="A"/>
<letter_ref letter_id="C"/>
<letter_ref letter_id="A"/>
<letter_ref letter_id="T"/>
<letter_ref letter_id="T"/>
<letter_ref letter_id="C"/>
<letter_ref letter_id="G"/>
<letter_ref letter_id="T"/>
<letter_ref letter_id="G"/>
<letter_ref letter_id="A"/>
<letter_ref letter_id="A"/>
<letter_ref letter_id="T"/>
<letter_ref letter_id="G"/>
<letter_ref letter_id="T"/>
<letter_ref letter_id="A"/>
<letter_ref letter_id="T"/>
<letter_ref letter_id="A"/>
<letter_ref letter_id="T"/>
<letter_ref letter_id="A"/>
<letter_ref letter_id="C"/>
<letter_ref letter_id="A"/>
<letter_ref letter_id="A"/>
<letter_ref letter_id="T"/>
<letter_ref letter_id="G"/>
<letter_ref letter_id="C"/>
<letter_ref letter_id="C"/>
<letter_ref letter_id="A"/>
<letter_ref letter_id="G"/>
<letter_ref letter_id="C"/>
<letter_ref letter_id="T"/>
<letter_ref letter_id="T"/>
<letter_ref letter_id="A"/>
<letter_ref letter_id="C"/>
<letter_ref letter_id="G"/>
<letter_ref letter_id="G"/>
<letter_ref letter_id="C"/>
<letter_ref letter_id="C"/>
<letter_ref letter_id="G"/>
<letter_ref letter_id="A"/>
<letter_ref letter_id="A"/>
<letter_ref letter_id="T"/>
</site>
<right_flank>GGCCTTCGAG</right_flank>
</contributing_site>
<contributing_site sequence_id="sequence_408" position="31" strand="plus" pvalue="1.84e-31" >
<left_flank>GCATGAAGGA</left_flank>
<site>
<letter_ref letter_id="C"/>
<letter_ref letter_id="T"/>
<letter_ref letter_id="T"/>
<letter_ref letter_id="T"/>
<letter_ref letter_id="T"/>
<letter_ref letter_id="A"/>
<letter_ref letter_id="C"/>
<letter_ref letter_id="A"/>
<letter_ref letter_id="T"/>
<letter_ref letter_id="A"/>
<letter_ref letter_id="C"/>
<letter_ref letter_id="A"/>
<letter_ref letter_id="T"/>
<letter_ref letter_id="T"/>
<letter_ref letter_id="C"/>
<letter_ref letter_id="G"/>
<letter_ref letter_id="T"/>
<letter_ref letter_id="G"/>
<letter_ref letter_id="A"/>
<letter_ref letter_id="A"/>
<letter_ref letter_id="T"/>
<letter_ref letter_id="G"/>
<letter_ref letter_id="T"/>
<letter_ref letter_id="A"/>
<letter_ref letter_id="T"/>
<letter_ref letter_id="A"/>
<letter_ref letter_id="T"/>
<letter_ref letter_id="A"/>
<letter_ref letter_id="C"/>
<letter_ref letter_id="A"/>
<letter_ref letter_id="A"/>
<letter_ref letter_id="T"/>
<letter_ref letter_id="G"/>
<letter_ref letter_id="C"/>
<letter_ref letter_id="C"/>
<letter_ref letter_id="A"/>
<letter_ref letter_id="G"/>
<letter_ref letter_id="C"/>
<letter_ref letter_id="T"/>
<letter_ref letter_id="T"/>
<letter_ref letter_id="A"/>
<letter_ref letter_id="C"/>
<letter_ref letter_id="G"/>
<letter_ref letter_id="G"/>
<letter_ref letter_id="C"/>
<letter_ref letter_id="C"/>
<letter_ref letter_id="G"/>
<letter_ref letter_id="A"/>
<letter_ref letter_id="A"/>
<letter_ref letter_id="T"/>
</site>
<right_flank>GGCCTTCGAG</right_flank>
</contributing_site>
<contributing_site sequence_id="sequence_405" position="31" strand="plus" pvalue="1.84e-31" >
<left_flank>GCATGAAGGA</left_flank>
<site>
<letter_ref letter_id="C"/>
<letter_ref letter_id="T"/>
<letter_ref letter_id="T"/>
<letter_ref letter_id="T"/>
<letter_ref letter_id="T"/>
<letter_ref letter_id="A"/>
<letter_ref letter_id="C"/>
<letter_ref letter_id="A"/>
<letter_ref letter_id="T"/>
<letter_ref letter_id="A"/>
<letter_ref letter_id="C"/>
<letter_ref letter_id="A"/>
<letter_ref letter_id="T"/>
<letter_ref letter_id="T"/>
<letter_ref letter_id="C"/>
<letter_ref letter_id="G"/>
<letter_ref letter_id="T"/>
<letter_ref letter_id="G"/>
<letter_ref letter_id="A"/>
<letter_ref letter_id="A"/>
<letter_ref letter_id="T"/>
<letter_ref letter_id="G"/>
<letter_ref letter_id="T"/>
<letter_ref letter_id="A"/>
<letter_ref letter_id="T"/>
<letter_ref letter_id="A"/>
<letter_ref letter_id="T"/>
<letter_ref letter_id="A"/>
<letter_ref letter_id="C"/>
<letter_ref letter_id="A"/>
<letter_ref letter_id="A"/>
<letter_ref letter_id="T"/>
<letter_ref letter_id="G"/>
<letter_ref letter_id="C"/>
<letter_ref letter_id="C"/>
<letter_ref letter_id="A"/>
<letter_ref letter_id="G"/>
<letter_ref letter_id="C"/>
<letter_ref letter_id="T"/>
<letter_ref letter_id="T"/>
<letter_ref letter_id="A"/>
<letter_ref letter_id="C"/>
<letter_ref letter_id="G"/>
<letter_ref letter_id="G"/>
<letter_ref letter_id="C"/>
<letter_ref letter_id="C"/>
<letter_ref letter_id="G"/>
<letter_ref letter_id="A"/>
<letter_ref letter_id="A"/>
<letter_ref letter_id="T"/>
</site>
<right_flank>GGCCTTCGAG</right_flank>
</contributing_site>
<contributing_site sequence_id="sequence_404" position="31" strand="plus" pvalue="1.84e-31" >
<left_flank>GCATGAAGGA</left_flank>
<site>
<letter_ref letter_id="C"/>
<letter_ref letter_id="T"/>
<letter_ref letter_id="T"/>
<letter_ref letter_id="T"/>
<letter_ref letter_id="T"/>
<letter_ref letter_id="A"/>
<letter_ref letter_id="C"/>
<letter_ref letter_id="A"/>
<letter_ref letter_id="T"/>
<letter_ref letter_id="A"/>
<letter_ref letter_id="C"/>
<letter_ref letter_id="A"/>
<letter_ref letter_id="T"/>
<letter_ref letter_id="T"/>
<letter_ref letter_id="C"/>
<letter_ref letter_id="G"/>
<letter_ref letter_id="T"/>
<letter_ref letter_id="G"/>
<letter_ref letter_id="A"/>
<letter_ref letter_id="A"/>
<letter_ref letter_id="T"/>
<letter_ref letter_id="G"/>
<letter_ref letter_id="T"/>
<letter_ref letter_id="A"/>
<letter_ref letter_id="T"/>
<letter_ref letter_id="A"/>
<letter_ref letter_id="T"/>
<letter_ref letter_id="A"/>
<letter_ref letter_id="C"/>
<letter_ref letter_id="A"/>
<letter_ref letter_id="A"/>
<letter_ref letter_id="T"/>
<letter_ref letter_id="G"/>
<letter_ref letter_id="C"/>
<letter_ref letter_id="C"/>
<letter_ref letter_id="A"/>
<letter_ref letter_id="G"/>
<letter_ref letter_id="C"/>
<letter_ref letter_id="T"/>
<letter_ref letter_id="T"/>
<letter_ref letter_id="A"/>
<letter_ref letter_id="C"/>
<letter_ref letter_id="G"/>
<letter_ref letter_id="G"/>
<letter_ref letter_id="C"/>
<letter_ref letter_id="C"/>
<letter_ref letter_id="G"/>
<letter_ref letter_id="A"/>
<letter_ref letter_id="A"/>
<letter_ref letter_id="T"/>
</site>
<right_flank>GGCCTTCGAG</right_flank>
</contributing_site>
<contributing_site sequence_id="sequence_401" position="31" strand="plus" pvalue="1.84e-31" >
<left_flank>GCATGAAGGA</left_flank>
<site>
<letter_ref letter_id="C"/>
<letter_ref letter_id="T"/>
<letter_ref letter_id="T"/>
<letter_ref letter_id="T"/>
<letter_ref letter_id="T"/>
<letter_ref letter_id="A"/>
<letter_ref letter_id="C"/>
<letter_ref letter_id="A"/>
<letter_ref letter_id="T"/>
<letter_ref letter_id="A"/>
<letter_ref letter_id="C"/>
<letter_ref letter_id="A"/>
<letter_ref letter_id="T"/>
<letter_ref letter_id="T"/>
<letter_ref letter_id="C"/>
<letter_ref letter_id="G"/>
<letter_ref letter_id="T"/>
<letter_ref letter_id="G"/>
<letter_ref letter_id="A"/>
<letter_ref letter_id="A"/>
<letter_ref letter_id="T"/>
<letter_ref letter_id="G"/>
<letter_ref letter_id="T"/>
<letter_ref letter_id="A"/>
<letter_ref letter_id="T"/>
<letter_ref letter_id="A"/>
<letter_ref letter_id="T"/>
<letter_ref letter_id="A"/>
<letter_ref letter_id="C"/>
<letter_ref letter_id="A"/>
<letter_ref letter_id="A"/>
<letter_ref letter_id="T"/>
<letter_ref letter_id="G"/>
<letter_ref letter_id="C"/>
<letter_ref letter_id="C"/>
<letter_ref letter_id="A"/>
<letter_ref letter_id="G"/>
<letter_ref letter_id="C"/>
<letter_ref letter_id="T"/>
<letter_ref letter_id="T"/>
<letter_ref letter_id="A"/>
<letter_ref letter_id="C"/>
<letter_ref letter_id="G"/>
<letter_ref letter_id="G"/>
<letter_ref letter_id="C"/>
<letter_ref letter_id="C"/>
<letter_ref letter_id="G"/>
<letter_ref letter_id="A"/>
<letter_ref letter_id="A"/>
<letter_ref letter_id="T"/>
</site>
<right_flank>GGCCTTCGAG</right_flank>
</contributing_site>
<contributing_site sequence_id="sequence_400" position="31" strand="plus" pvalue="1.84e-31" >
<left_flank>GCATGAAGGA</left_flank>
<site>
<letter_ref letter_id="C"/>
<letter_ref letter_id="T"/>
<letter_ref letter_id="T"/>
<letter_ref letter_id="T"/>
<letter_ref letter_id="T"/>
<letter_ref letter_id="A"/>
<letter_ref letter_id="C"/>
<letter_ref letter_id="A"/>
<letter_ref letter_id="T"/>
<letter_ref letter_id="A"/>
<letter_ref letter_id="C"/>
<letter_ref letter_id="A"/>
<letter_ref letter_id="T"/>
<letter_ref letter_id="T"/>
<letter_ref letter_id="C"/>
<letter_ref letter_id="G"/>
<letter_ref letter_id="T"/>
<letter_ref letter_id="G"/>
<letter_ref letter_id="A"/>
<letter_ref letter_id="A"/>
<letter_ref letter_id="T"/>
<letter_ref letter_id="G"/>
<letter_ref letter_id="T"/>
<letter_ref letter_id="A"/>
<letter_ref letter_id="T"/>
<letter_ref letter_id="A"/>
<letter_ref letter_id="T"/>
<letter_ref letter_id="A"/>
<letter_ref letter_id="C"/>
<letter_ref letter_id="A"/>
<letter_ref letter_id="A"/>
<letter_ref letter_id="T"/>
<letter_ref letter_id="G"/>
<letter_ref letter_id="C"/>
<letter_ref letter_id="C"/>
<letter_ref letter_id="A"/>
<letter_ref letter_id="G"/>
<letter_ref letter_id="C"/>
<letter_ref letter_id="T"/>
<letter_ref letter_id="T"/>
<letter_ref letter_id="A"/>
<letter_ref letter_id="C"/>
<letter_ref letter_id="G"/>
<letter_ref letter_id="G"/>
<letter_ref letter_id="C"/>
<letter_ref letter_id="C"/>
<letter_ref letter_id="G"/>
<letter_ref letter_id="A"/>
<letter_ref letter_id="A"/>
<letter_ref letter_id="T"/>
</site>
<right_flank>GGCCTTCGAG</right_flank>
</contributing_site>
<contributing_site sequence_id="sequence_398" position="31" strand="plus" pvalue="1.84e-31" >
<left_flank>GCATGAAGGA</left_flank>
<site>
<letter_ref letter_id="C"/>
<letter_ref letter_id="T"/>
<letter_ref letter_id="T"/>
<letter_ref letter_id="T"/>
<letter_ref letter_id="T"/>
<letter_ref letter_id="A"/>
<letter_ref letter_id="C"/>
<letter_ref letter_id="A"/>
<letter_ref letter_id="T"/>
<letter_ref letter_id="A"/>
<letter_ref letter_id="C"/>
<letter_ref letter_id="A"/>
<letter_ref letter_id="T"/>
<letter_ref letter_id="T"/>
<letter_ref letter_id="C"/>
<letter_ref letter_id="G"/>
<letter_ref letter_id="T"/>
<letter_ref letter_id="G"/>
<letter_ref letter_id="A"/>
<letter_ref letter_id="A"/>
<letter_ref letter_id="T"/>
<letter_ref letter_id="G"/>
<letter_ref letter_id="T"/>
<letter_ref letter_id="A"/>
<letter_ref letter_id="T"/>
<letter_ref letter_id="A"/>
<letter_ref letter_id="T"/>
<letter_ref letter_id="A"/>
<letter_ref letter_id="C"/>
<letter_ref letter_id="A"/>
<letter_ref letter_id="A"/>
<letter_ref letter_id="T"/>
<letter_ref letter_id="G"/>
<letter_ref letter_id="C"/>
<letter_ref letter_id="C"/>
<letter_ref letter_id="A"/>
<letter_ref letter_id="G"/>
<letter_ref letter_id="C"/>
<letter_ref letter_id="T"/>
<letter_ref letter_id="T"/>
<letter_ref letter_id="A"/>
<letter_ref letter_id="C"/>
<letter_ref letter_id="G"/>
<letter_ref letter_id="G"/>
<letter_ref letter_id="C"/>
<letter_ref letter_id="C"/>
<letter_ref letter_id="G"/>
<letter_ref letter_id="A"/>
<letter_ref letter_id="A"/>
<letter_ref letter_id="T"/>
</site>
<right_flank>GGCCTTCGAG</right_flank>
</contributing_site>
<contributing_site sequence_id="sequence_389" position="31" strand="plus" pvalue="1.84e-31" >
<left_flank>GCATGAAGGA</left_flank>
<site>
<letter_ref letter_id="C"/>
<letter_ref letter_id="T"/>
<letter_ref letter_id="T"/>
<letter_ref letter_id="T"/>
<letter_ref letter_id="T"/>
<letter_ref letter_id="A"/>
<letter_ref letter_id="C"/>
<letter_ref letter_id="A"/>
<letter_ref letter_id="T"/>
<letter_ref letter_id="A"/>
<letter_ref letter_id="C"/>
<letter_ref letter_id="A"/>
<letter_ref letter_id="T"/>
<letter_ref letter_id="T"/>
<letter_ref letter_id="C"/>
<letter_ref letter_id="G"/>
<letter_ref letter_id="T"/>
<letter_ref letter_id="G"/>
<letter_ref letter_id="A"/>
<letter_ref letter_id="A"/>
<letter_ref letter_id="T"/>
<letter_ref letter_id="G"/>
<letter_ref letter_id="T"/>
<letter_ref letter_id="A"/>
<letter_ref letter_id="T"/>
<letter_ref letter_id="A"/>
<letter_ref letter_id="T"/>
<letter_ref letter_id="A"/>
<letter_ref letter_id="C"/>
<letter_ref letter_id="A"/>
<letter_ref letter_id="A"/>
<letter_ref letter_id="T"/>
<letter_ref letter_id="G"/>
<letter_ref letter_id="C"/>
<letter_ref letter_id="C"/>
<letter_ref letter_id="A"/>
<letter_ref letter_id="G"/>
<letter_ref letter_id="C"/>
<letter_ref letter_id="T"/>
<letter_ref letter_id="T"/>
<letter_ref letter_id="A"/>
<letter_ref letter_id="C"/>
<letter_ref letter_id="G"/>
<letter_ref letter_id="G"/>
<letter_ref letter_id="C"/>
<letter_ref letter_id="C"/>
<letter_ref letter_id="G"/>
<letter_ref letter_id="A"/>
<letter_ref letter_id="A"/>
<letter_ref letter_id="T"/>
</site>
<right_flank>GGCCTTCGAG</right_flank>
</contributing_site>
<contributing_site sequence_id="sequence_386" position="31" strand="plus" pvalue="1.84e-31" >
<left_flank>GCATGAAGGA</left_flank>
<site>
<letter_ref letter_id="C"/>
<letter_ref letter_id="T"/>
<letter_ref letter_id="T"/>
<letter_ref letter_id="T"/>
<letter_ref letter_id="T"/>
<letter_ref letter_id="A"/>
<letter_ref letter_id="C"/>
<letter_ref letter_id="A"/>
<letter_ref letter_id="T"/>
<letter_ref letter_id="A"/>
<letter_ref letter_id="C"/>
<letter_ref letter_id="A"/>
<letter_ref letter_id="T"/>
<letter_ref letter_id="T"/>
<letter_ref letter_id="C"/>
<letter_ref letter_id="G"/>
<letter_ref letter_id="T"/>
<letter_ref letter_id="G"/>
<letter_ref letter_id="A"/>
<letter_ref letter_id="A"/>
<letter_ref letter_id="T"/>
<letter_ref letter_id="G"/>
<letter_ref letter_id="T"/>
<letter_ref letter_id="A"/>
<letter_ref letter_id="T"/>
<letter_ref letter_id="A"/>
<letter_ref letter_id="T"/>
<letter_ref letter_id="A"/>
<letter_ref letter_id="C"/>
<letter_ref letter_id="A"/>
<letter_ref letter_id="A"/>
<letter_ref letter_id="T"/>
<letter_ref letter_id="G"/>
<letter_ref letter_id="C"/>
<letter_ref letter_id="C"/>
<letter_ref letter_id="A"/>
<letter_ref letter_id="G"/>
<letter_ref letter_id="C"/>
<letter_ref letter_id="T"/>
<letter_ref letter_id="T"/>
<letter_ref letter_id="A"/>
<letter_ref letter_id="C"/>
<letter_ref letter_id="G"/>
<letter_ref letter_id="G"/>
<letter_ref letter_id="C"/>
<letter_ref letter_id="C"/>
<letter_ref letter_id="G"/>
<letter_ref letter_id="A"/>
<letter_ref letter_id="A"/>
<letter_ref letter_id="T"/>
</site>
<right_flank>GGCCTTCGAG</right_flank>
</contributing_site>
<contributing_site sequence_id="sequence_370" position="31" strand="plus" pvalue="1.84e-31" >
<left_flank>GCATGAAGGA</left_flank>
<site>
<letter_ref letter_id="C"/>
<letter_ref letter_id="T"/>
<letter_ref letter_id="T"/>
<letter_ref letter_id="T"/>
<letter_ref letter_id="T"/>
<letter_ref letter_id="A"/>
<letter_ref letter_id="C"/>
<letter_ref letter_id="A"/>
<letter_ref letter_id="T"/>
<letter_ref letter_id="A"/>
<letter_ref letter_id="C"/>
<letter_ref letter_id="A"/>
<letter_ref letter_id="T"/>
<letter_ref letter_id="T"/>
<letter_ref letter_id="C"/>
<letter_ref letter_id="G"/>
<letter_ref letter_id="T"/>
<letter_ref letter_id="G"/>
<letter_ref letter_id="A"/>
<letter_ref letter_id="A"/>
<letter_ref letter_id="T"/>
<letter_ref letter_id="G"/>
<letter_ref letter_id="T"/>
<letter_ref letter_id="A"/>
<letter_ref letter_id="T"/>
<letter_ref letter_id="A"/>
<letter_ref letter_id="T"/>
<letter_ref letter_id="A"/>
<letter_ref letter_id="C"/>
<letter_ref letter_id="A"/>
<letter_ref letter_id="A"/>
<letter_ref letter_id="T"/>
<letter_ref letter_id="G"/>
<letter_ref letter_id="C"/>
<letter_ref letter_id="C"/>
<letter_ref letter_id="A"/>
<letter_ref letter_id="G"/>
<letter_ref letter_id="C"/>
<letter_ref letter_id="T"/>
<letter_ref letter_id="T"/>
<letter_ref letter_id="A"/>
<letter_ref letter_id="C"/>
<letter_ref letter_id="G"/>
<letter_ref letter_id="G"/>
<letter_ref letter_id="C"/>
<letter_ref letter_id="C"/>
<letter_ref letter_id="G"/>
<letter_ref letter_id="A"/>
<letter_ref letter_id="A"/>
<letter_ref letter_id="T"/>
</site>
<right_flank>GGCCTTCGAG</right_flank>
</contributing_site>
<contributing_site sequence_id="sequence_361" position="31" strand="plus" pvalue="1.84e-31" >
<left_flank>GCATGAAGGA</left_flank>
<site>
<letter_ref letter_id="C"/>
<letter_ref letter_id="T"/>
<letter_ref letter_id="T"/>
<letter_ref letter_id="T"/>
<letter_ref letter_id="T"/>
<letter_ref letter_id="A"/>
<letter_ref letter_id="C"/>
<letter_ref letter_id="A"/>
<letter_ref letter_id="T"/>
<letter_ref letter_id="A"/>
<letter_ref letter_id="C"/>
<letter_ref letter_id="A"/>
<letter_ref letter_id="T"/>
<letter_ref letter_id="T"/>
<letter_ref letter_id="C"/>
<letter_ref letter_id="G"/>
<letter_ref letter_id="T"/>
<letter_ref letter_id="G"/>
<letter_ref letter_id="A"/>
<letter_ref letter_id="A"/>
<letter_ref letter_id="T"/>
<letter_ref letter_id="G"/>
<letter_ref letter_id="T"/>
<letter_ref letter_id="A"/>
<letter_ref letter_id="T"/>
<letter_ref letter_id="A"/>
<letter_ref letter_id="T"/>
<letter_ref letter_id="A"/>
<letter_ref letter_id="C"/>
<letter_ref letter_id="A"/>
<letter_ref letter_id="A"/>
<letter_ref letter_id="T"/>
<letter_ref letter_id="G"/>
<letter_ref letter_id="C"/>
<letter_ref letter_id="C"/>
<letter_ref letter_id="A"/>
<letter_ref letter_id="G"/>
<letter_ref letter_id="C"/>
<letter_ref letter_id="T"/>
<letter_ref letter_id="T"/>
<letter_ref letter_id="A"/>
<letter_ref letter_id="C"/>
<letter_ref letter_id="G"/>
<letter_ref letter_id="G"/>
<letter_ref letter_id="C"/>
<letter_ref letter_id="C"/>
<letter_ref letter_id="G"/>
<letter_ref letter_id="A"/>
<letter_ref letter_id="A"/>
<letter_ref letter_id="T"/>
</site>
<right_flank>GGCCTTCGAG</right_flank>
</contributing_site>
<contributing_site sequence_id="sequence_350" position="31" strand="plus" pvalue="1.84e-31" >
<left_flank>GCATGAAGGA</left_flank>
<site>
<letter_ref letter_id="C"/>
<letter_ref letter_id="T"/>
<letter_ref letter_id="T"/>
<letter_ref letter_id="T"/>
<letter_ref letter_id="T"/>
<letter_ref letter_id="A"/>
<letter_ref letter_id="C"/>
<letter_ref letter_id="A"/>
<letter_ref letter_id="T"/>
<letter_ref letter_id="A"/>
<letter_ref letter_id="C"/>
<letter_ref letter_id="A"/>
<letter_ref letter_id="T"/>
<letter_ref letter_id="T"/>
<letter_ref letter_id="C"/>
<letter_ref letter_id="G"/>
<letter_ref letter_id="T"/>
<letter_ref letter_id="G"/>
<letter_ref letter_id="A"/>
<letter_ref letter_id="A"/>
<letter_ref letter_id="T"/>
<letter_ref letter_id="G"/>
<letter_ref letter_id="T"/>
<letter_ref letter_id="A"/>
<letter_ref letter_id="T"/>
<letter_ref letter_id="A"/>
<letter_ref letter_id="T"/>
<letter_ref letter_id="A"/>
<letter_ref letter_id="C"/>
<letter_ref letter_id="A"/>
<letter_ref letter_id="A"/>
<letter_ref letter_id="T"/>
<letter_ref letter_id="G"/>
<letter_ref letter_id="C"/>
<letter_ref letter_id="C"/>
<letter_ref letter_id="A"/>
<letter_ref letter_id="G"/>
<letter_ref letter_id="C"/>
<letter_ref letter_id="T"/>
<letter_ref letter_id="T"/>
<letter_ref letter_id="A"/>
<letter_ref letter_id="C"/>
<letter_ref letter_id="G"/>
<letter_ref letter_id="G"/>
<letter_ref letter_id="C"/>
<letter_ref letter_id="C"/>
<letter_ref letter_id="G"/>
<letter_ref letter_id="A"/>
<letter_ref letter_id="A"/>
<letter_ref letter_id="T"/>
</site>
<right_flank>GGCCTTCGAG</right_flank>
</contributing_site>
<contributing_site sequence_id="sequence_337" position="31" strand="plus" pvalue="1.84e-31" >
<left_flank>GCATGAAGGA</left_flank>
<site>
<letter_ref letter_id="C"/>
<letter_ref letter_id="T"/>
<letter_ref letter_id="T"/>
<letter_ref letter_id="T"/>
<letter_ref letter_id="T"/>
<letter_ref letter_id="A"/>
<letter_ref letter_id="C"/>
<letter_ref letter_id="A"/>
<letter_ref letter_id="T"/>
<letter_ref letter_id="A"/>
<letter_ref letter_id="C"/>
<letter_ref letter_id="A"/>
<letter_ref letter_id="T"/>
<letter_ref letter_id="T"/>
<letter_ref letter_id="C"/>
<letter_ref letter_id="G"/>
<letter_ref letter_id="T"/>
<letter_ref letter_id="G"/>
<letter_ref letter_id="A"/>
<letter_ref letter_id="A"/>
<letter_ref letter_id="T"/>
<letter_ref letter_id="G"/>
<letter_ref letter_id="T"/>
<letter_ref letter_id="A"/>
<letter_ref letter_id="T"/>
<letter_ref letter_id="A"/>
<letter_ref letter_id="T"/>
<letter_ref letter_id="A"/>
<letter_ref letter_id="C"/>
<letter_ref letter_id="A"/>
<letter_ref letter_id="A"/>
<letter_ref letter_id="T"/>
<letter_ref letter_id="G"/>
<letter_ref letter_id="C"/>
<letter_ref letter_id="C"/>
<letter_ref letter_id="A"/>
<letter_ref letter_id="G"/>
<letter_ref letter_id="C"/>
<letter_ref letter_id="T"/>
<letter_ref letter_id="T"/>
<letter_ref letter_id="A"/>
<letter_ref letter_id="C"/>
<letter_ref letter_id="G"/>
<letter_ref letter_id="G"/>
<letter_ref letter_id="C"/>
<letter_ref letter_id="C"/>
<letter_ref letter_id="G"/>
<letter_ref letter_id="A"/>
<letter_ref letter_id="A"/>
<letter_ref letter_id="T"/>
</site>
<right_flank>GGCCTTCGAG</right_flank>
</contributing_site>
<contributing_site sequence_id="sequence_315" position="31" strand="plus" pvalue="1.84e-31" >
<left_flank>GCATGAAGGA</left_flank>
<site>
<letter_ref letter_id="C"/>
<letter_ref letter_id="T"/>
<letter_ref letter_id="T"/>
<letter_ref letter_id="T"/>
<letter_ref letter_id="T"/>
<letter_ref letter_id="A"/>
<letter_ref letter_id="C"/>
<letter_ref letter_id="A"/>
<letter_ref letter_id="T"/>
<letter_ref letter_id="A"/>
<letter_ref letter_id="C"/>
<letter_ref letter_id="A"/>
<letter_ref letter_id="T"/>
<letter_ref letter_id="T"/>
<letter_ref letter_id="C"/>
<letter_ref letter_id="G"/>
<letter_ref letter_id="T"/>
<letter_ref letter_id="G"/>
<letter_ref letter_id="A"/>
<letter_ref letter_id="A"/>
<letter_ref letter_id="T"/>
<letter_ref letter_id="G"/>
<letter_ref letter_id="T"/>
<letter_ref letter_id="A"/>
<letter_ref letter_id="T"/>
<letter_ref letter_id="A"/>
<letter_ref letter_id="T"/>
<letter_ref letter_id="A"/>
<letter_ref letter_id="C"/>
<letter_ref letter_id="A"/>
<letter_ref letter_id="A"/>
<letter_ref letter_id="T"/>
<letter_ref letter_id="G"/>
<letter_ref letter_id="C"/>
<letter_ref letter_id="C"/>
<letter_ref letter_id="A"/>
<letter_ref letter_id="G"/>
<letter_ref letter_id="C"/>
<letter_ref letter_id="T"/>
<letter_ref letter_id="T"/>
<letter_ref letter_id="A"/>
<letter_ref letter_id="C"/>
<letter_ref letter_id="G"/>
<letter_ref letter_id="G"/>
<letter_ref letter_id="C"/>
<letter_ref letter_id="C"/>
<letter_ref letter_id="G"/>
<letter_ref letter_id="A"/>
<letter_ref letter_id="A"/>
<letter_ref letter_id="T"/>
</site>
<right_flank>GGCCTTCGAG</right_flank>
</contributing_site>
<contributing_site sequence_id="sequence_309" position="31" strand="plus" pvalue="1.84e-31" >
<left_flank>GCATGAAGGA</left_flank>
<site>
<letter_ref letter_id="C"/>
<letter_ref letter_id="T"/>
<letter_ref letter_id="T"/>
<letter_ref letter_id="T"/>
<letter_ref letter_id="T"/>
<letter_ref letter_id="A"/>
<letter_ref letter_id="C"/>
<letter_ref letter_id="A"/>
<letter_ref letter_id="T"/>
<letter_ref letter_id="A"/>
<letter_ref letter_id="C"/>
<letter_ref letter_id="A"/>
<letter_ref letter_id="T"/>
<letter_ref letter_id="T"/>
<letter_ref letter_id="C"/>
<letter_ref letter_id="G"/>
<letter_ref letter_id="T"/>
<letter_ref letter_id="G"/>
<letter_ref letter_id="A"/>
<letter_ref letter_id="A"/>
<letter_ref letter_id="T"/>
<letter_ref letter_id="G"/>
<letter_ref letter_id="T"/>
<letter_ref letter_id="A"/>
<letter_ref letter_id="T"/>
<letter_ref letter_id="A"/>
<letter_ref letter_id="T"/>
<letter_ref letter_id="A"/>
<letter_ref letter_id="C"/>
<letter_ref letter_id="A"/>
<letter_ref letter_id="A"/>
<letter_ref letter_id="T"/>
<letter_ref letter_id="G"/>
<letter_ref letter_id="C"/>
<letter_ref letter_id="C"/>
<letter_ref letter_id="A"/>
<letter_ref letter_id="G"/>
<letter_ref letter_id="C"/>
<letter_ref letter_id="T"/>
<letter_ref letter_id="T"/>
<letter_ref letter_id="A"/>
<letter_ref letter_id="C"/>
<letter_ref letter_id="G"/>
<letter_ref letter_id="G"/>
<letter_ref letter_id="C"/>
<letter_ref letter_id="C"/>
<letter_ref letter_id="G"/>
<letter_ref letter_id="A"/>
<letter_ref letter_id="A"/>
<letter_ref letter_id="T"/>
</site>
<right_flank>GGCCTTCGAG</right_flank>
</contributing_site>
<contributing_site sequence_id="sequence_293" position="31" strand="plus" pvalue="1.84e-31" >
<left_flank>GCATGAAGGA</left_flank>
<site>
<letter_ref letter_id="C"/>
<letter_ref letter_id="T"/>
<letter_ref letter_id="T"/>
<letter_ref letter_id="T"/>
<letter_ref letter_id="T"/>
<letter_ref letter_id="A"/>
<letter_ref letter_id="C"/>
<letter_ref letter_id="A"/>
<letter_ref letter_id="T"/>
<letter_ref letter_id="A"/>
<letter_ref letter_id="C"/>
<letter_ref letter_id="A"/>
<letter_ref letter_id="T"/>
<letter_ref letter_id="T"/>
<letter_ref letter_id="C"/>
<letter_ref letter_id="G"/>
<letter_ref letter_id="T"/>
<letter_ref letter_id="G"/>
<letter_ref letter_id="A"/>
<letter_ref letter_id="A"/>
<letter_ref letter_id="T"/>
<letter_ref letter_id="G"/>
<letter_ref letter_id="T"/>
<letter_ref letter_id="A"/>
<letter_ref letter_id="T"/>
<letter_ref letter_id="A"/>
<letter_ref letter_id="T"/>
<letter_ref letter_id="A"/>
<letter_ref letter_id="C"/>
<letter_ref letter_id="A"/>
<letter_ref letter_id="A"/>
<letter_ref letter_id="T"/>
<letter_ref letter_id="G"/>
<letter_ref letter_id="C"/>
<letter_ref letter_id="C"/>
<letter_ref letter_id="A"/>
<letter_ref letter_id="G"/>
<letter_ref letter_id="C"/>
<letter_ref letter_id="T"/>
<letter_ref letter_id="T"/>
<letter_ref letter_id="A"/>
<letter_ref letter_id="C"/>
<letter_ref letter_id="G"/>
<letter_ref letter_id="G"/>
<letter_ref letter_id="C"/>
<letter_ref letter_id="C"/>
<letter_ref letter_id="G"/>
<letter_ref letter_id="A"/>
<letter_ref letter_id="A"/>
<letter_ref letter_id="T"/>
</site>
<right_flank>GGCCTTCGAG</right_flank>
</contributing_site>
<contributing_site sequence_id="sequence_288" position="31" strand="plus" pvalue="1.84e-31" >
<left_flank>GCATGAAGGA</left_flank>
<site>
<letter_ref letter_id="C"/>
<letter_ref letter_id="T"/>
<letter_ref letter_id="T"/>
<letter_ref letter_id="T"/>
<letter_ref letter_id="T"/>
<letter_ref letter_id="A"/>
<letter_ref letter_id="C"/>
<letter_ref letter_id="A"/>
<letter_ref letter_id="T"/>
<letter_ref letter_id="A"/>
<letter_ref letter_id="C"/>
<letter_ref letter_id="A"/>
<letter_ref letter_id="T"/>
<letter_ref letter_id="T"/>
<letter_ref letter_id="C"/>
<letter_ref letter_id="G"/>
<letter_ref letter_id="T"/>
<letter_ref letter_id="G"/>
<letter_ref letter_id="A"/>
<letter_ref letter_id="A"/>
<letter_ref letter_id="T"/>
<letter_ref letter_id="G"/>
<letter_ref letter_id="T"/>
<letter_ref letter_id="A"/>
<letter_ref letter_id="T"/>
<letter_ref letter_id="A"/>
<letter_ref letter_id="T"/>
<letter_ref letter_id="A"/>
<letter_ref letter_id="C"/>
<letter_ref letter_id="A"/>
<letter_ref letter_id="A"/>
<letter_ref letter_id="T"/>
<letter_ref letter_id="G"/>
<letter_ref letter_id="C"/>
<letter_ref letter_id="C"/>
<letter_ref letter_id="A"/>
<letter_ref letter_id="G"/>
<letter_ref letter_id="C"/>
<letter_ref letter_id="T"/>
<letter_ref letter_id="T"/>
<letter_ref letter_id="A"/>
<letter_ref letter_id="C"/>
<letter_ref letter_id="G"/>
<letter_ref letter_id="G"/>
<letter_ref letter_id="C"/>
<letter_ref letter_id="C"/>
<letter_ref letter_id="G"/>
<letter_ref letter_id="A"/>
<letter_ref letter_id="A"/>
<letter_ref letter_id="T"/>
</site>
<right_flank>GGCCTTCGAG</right_flank>
</contributing_site>
<contributing_site sequence_id="sequence_284" position="31" strand="plus" pvalue="1.84e-31" >
<left_flank>GCATGAAGGA</left_flank>
<site>
<letter_ref letter_id="C"/>
<letter_ref letter_id="T"/>
<letter_ref letter_id="T"/>
<letter_ref letter_id="T"/>
<letter_ref letter_id="T"/>
<letter_ref letter_id="A"/>
<letter_ref letter_id="C"/>
<letter_ref letter_id="A"/>
<letter_ref letter_id="T"/>
<letter_ref letter_id="A"/>
<letter_ref letter_id="C"/>
<letter_ref letter_id="A"/>
<letter_ref letter_id="T"/>
<letter_ref letter_id="T"/>
<letter_ref letter_id="C"/>
<letter_ref letter_id="G"/>
<letter_ref letter_id="T"/>
<letter_ref letter_id="G"/>
<letter_ref letter_id="A"/>
<letter_ref letter_id="A"/>
<letter_ref letter_id="T"/>
<letter_ref letter_id="G"/>
<letter_ref letter_id="T"/>
<letter_ref letter_id="A"/>
<letter_ref letter_id="T"/>
<letter_ref letter_id="A"/>
<letter_ref letter_id="T"/>
<letter_ref letter_id="A"/>
<letter_ref letter_id="C"/>
<letter_ref letter_id="A"/>
<letter_ref letter_id="A"/>
<letter_ref letter_id="T"/>
<letter_ref letter_id="G"/>
<letter_ref letter_id="C"/>
<letter_ref letter_id="C"/>
<letter_ref letter_id="A"/>
<letter_ref letter_id="G"/>
<letter_ref letter_id="C"/>
<letter_ref letter_id="T"/>
<letter_ref letter_id="T"/>
<letter_ref letter_id="A"/>
<letter_ref letter_id="C"/>
<letter_ref letter_id="G"/>
<letter_ref letter_id="G"/>
<letter_ref letter_id="C"/>
<letter_ref letter_id="C"/>
<letter_ref letter_id="G"/>
<letter_ref letter_id="A"/>
<letter_ref letter_id="A"/>
<letter_ref letter_id="T"/>
</site>
<right_flank>GGCCTTCGAG</right_flank>
</contributing_site>
<contributing_site sequence_id="sequence_283" position="31" strand="plus" pvalue="1.84e-31" >
<left_flank>GCATGAAGGA</left_flank>
<site>
<letter_ref letter_id="C"/>
<letter_ref letter_id="T"/>
<letter_ref letter_id="T"/>
<letter_ref letter_id="T"/>
<letter_ref letter_id="T"/>
<letter_ref letter_id="A"/>
<letter_ref letter_id="C"/>
<letter_ref letter_id="A"/>
<letter_ref letter_id="T"/>
<letter_ref letter_id="A"/>
<letter_ref letter_id="C"/>
<letter_ref letter_id="A"/>
<letter_ref letter_id="T"/>
<letter_ref letter_id="T"/>
<letter_ref letter_id="C"/>
<letter_ref letter_id="G"/>
<letter_ref letter_id="T"/>
<letter_ref letter_id="G"/>
<letter_ref letter_id="A"/>
<letter_ref letter_id="A"/>
<letter_ref letter_id="T"/>
<letter_ref letter_id="G"/>
<letter_ref letter_id="T"/>
<letter_ref letter_id="A"/>
<letter_ref letter_id="T"/>
<letter_ref letter_id="A"/>
<letter_ref letter_id="T"/>
<letter_ref letter_id="A"/>
<letter_ref letter_id="C"/>
<letter_ref letter_id="A"/>
<letter_ref letter_id="A"/>
<letter_ref letter_id="T"/>
<letter_ref letter_id="G"/>
<letter_ref letter_id="C"/>
<letter_ref letter_id="C"/>
<letter_ref letter_id="A"/>
<letter_ref letter_id="G"/>
<letter_ref letter_id="C"/>
<letter_ref letter_id="T"/>
<letter_ref letter_id="T"/>
<letter_ref letter_id="A"/>
<letter_ref letter_id="C"/>
<letter_ref letter_id="G"/>
<letter_ref letter_id="G"/>
<letter_ref letter_id="C"/>
<letter_ref letter_id="C"/>
<letter_ref letter_id="G"/>
<letter_ref letter_id="A"/>
<letter_ref letter_id="A"/>
<letter_ref letter_id="T"/>
</site>
<right_flank>GGCCTTCGAG</right_flank>
</contributing_site>
<contributing_site sequence_id="sequence_224" position="31" strand="plus" pvalue="1.84e-31" >
<left_flank>GCATAAAGGA</left_flank>
<site>
<letter_ref letter_id="C"/>
<letter_ref letter_id="T"/>
<letter_ref letter_id="T"/>
<letter_ref letter_id="T"/>
<letter_ref letter_id="T"/>
<letter_ref letter_id="A"/>
<letter_ref letter_id="C"/>
<letter_ref letter_id="A"/>
<letter_ref letter_id="T"/>
<letter_ref letter_id="A"/>
<letter_ref letter_id="C"/>
<letter_ref letter_id="A"/>
<letter_ref letter_id="T"/>
<letter_ref letter_id="T"/>
<letter_ref letter_id="C"/>
<letter_ref letter_id="G"/>
<letter_ref letter_id="T"/>
<letter_ref letter_id="G"/>
<letter_ref letter_id="A"/>
<letter_ref letter_id="A"/>
<letter_ref letter_id="T"/>
<letter_ref letter_id="G"/>
<letter_ref letter_id="T"/>
<letter_ref letter_id="A"/>
<letter_ref letter_id="T"/>
<letter_ref letter_id="A"/>
<letter_ref letter_id="T"/>
<letter_ref letter_id="A"/>
<letter_ref letter_id="C"/>
<letter_ref letter_id="A"/>
<letter_ref letter_id="A"/>
<letter_ref letter_id="T"/>
<letter_ref letter_id="G"/>
<letter_ref letter_id="C"/>
<letter_ref letter_id="C"/>
<letter_ref letter_id="A"/>
<letter_ref letter_id="G"/>
<letter_ref letter_id="C"/>
<letter_ref letter_id="T"/>
<letter_ref letter_id="T"/>
<letter_ref letter_id="A"/>
<letter_ref letter_id="C"/>
<letter_ref letter_id="G"/>
<letter_ref letter_id="G"/>
<letter_ref letter_id="C"/>
<letter_ref letter_id="C"/>
<letter_ref letter_id="G"/>
<letter_ref letter_id="A"/>
<letter_ref letter_id="A"/>
<letter_ref letter_id="T"/>
</site>
<right_flank>GGCCTTCGAG</right_flank>
</contributing_site>
<contributing_site sequence_id="sequence_218" position="31" strand="plus" pvalue="1.84e-31" >
<left_flank>GCATAAAGGA</left_flank>
<site>
<letter_ref letter_id="C"/>
<letter_ref letter_id="T"/>
<letter_ref letter_id="T"/>
<letter_ref letter_id="T"/>
<letter_ref letter_id="T"/>
<letter_ref letter_id="A"/>
<letter_ref letter_id="C"/>
<letter_ref letter_id="A"/>
<letter_ref letter_id="T"/>
<letter_ref letter_id="A"/>
<letter_ref letter_id="C"/>
<letter_ref letter_id="A"/>
<letter_ref letter_id="T"/>
<letter_ref letter_id="T"/>
<letter_ref letter_id="C"/>
<letter_ref letter_id="G"/>
<letter_ref letter_id="T"/>
<letter_ref letter_id="G"/>
<letter_ref letter_id="A"/>
<letter_ref letter_id="A"/>
<letter_ref letter_id="T"/>
<letter_ref letter_id="G"/>
<letter_ref letter_id="T"/>
<letter_ref letter_id="A"/>
<letter_ref letter_id="T"/>
<letter_ref letter_id="A"/>
<letter_ref letter_id="T"/>
<letter_ref letter_id="A"/>
<letter_ref letter_id="C"/>
<letter_ref letter_id="A"/>
<letter_ref letter_id="A"/>
<letter_ref letter_id="T"/>
<letter_ref letter_id="G"/>
<letter_ref letter_id="C"/>
<letter_ref letter_id="C"/>
<letter_ref letter_id="A"/>
<letter_ref letter_id="G"/>
<letter_ref letter_id="C"/>
<letter_ref letter_id="T"/>
<letter_ref letter_id="T"/>
<letter_ref letter_id="A"/>
<letter_ref letter_id="C"/>
<letter_ref letter_id="G"/>
<letter_ref letter_id="G"/>
<letter_ref letter_id="C"/>
<letter_ref letter_id="C"/>
<letter_ref letter_id="G"/>
<letter_ref letter_id="A"/>
<letter_ref letter_id="A"/>
<letter_ref letter_id="T"/>
</site>
<right_flank>GGCCTTCGAG</right_flank>
</contributing_site>
<contributing_site sequence_id="sequence_211" position="31" strand="plus" pvalue="1.84e-31" >
<left_flank>GCATGAAGGA</left_flank>
<site>
<letter_ref letter_id="C"/>
<letter_ref letter_id="T"/>
<letter_ref letter_id="T"/>
<letter_ref letter_id="T"/>
<letter_ref letter_id="T"/>
<letter_ref letter_id="A"/>
<letter_ref letter_id="C"/>
<letter_ref letter_id="A"/>
<letter_ref letter_id="T"/>
<letter_ref letter_id="A"/>
<letter_ref letter_id="C"/>
<letter_ref letter_id="A"/>
<letter_ref letter_id="T"/>
<letter_ref letter_id="T"/>
<letter_ref letter_id="C"/>
<letter_ref letter_id="G"/>
<letter_ref letter_id="T"/>
<letter_ref letter_id="G"/>
<letter_ref letter_id="A"/>
<letter_ref letter_id="A"/>
<letter_ref letter_id="T"/>
<letter_ref letter_id="G"/>
<letter_ref letter_id="T"/>
<letter_ref letter_id="A"/>
<letter_ref letter_id="T"/>
<letter_ref letter_id="A"/>
<letter_ref letter_id="T"/>
<letter_ref letter_id="A"/>
<letter_ref letter_id="C"/>
<letter_ref letter_id="A"/>
<letter_ref letter_id="A"/>
<letter_ref letter_id="T"/>
<letter_ref letter_id="G"/>
<letter_ref letter_id="C"/>
<letter_ref letter_id="C"/>
<letter_ref letter_id="A"/>
<letter_ref letter_id="G"/>
<letter_ref letter_id="C"/>
<letter_ref letter_id="T"/>
<letter_ref letter_id="T"/>
<letter_ref letter_id="A"/>
<letter_ref letter_id="C"/>
<letter_ref letter_id="G"/>
<letter_ref letter_id="G"/>
<letter_ref letter_id="C"/>
<letter_ref letter_id="C"/>
<letter_ref letter_id="G"/>
<letter_ref letter_id="A"/>
<letter_ref letter_id="A"/>
<letter_ref letter_id="T"/>
</site>
<right_flank>GGCCTTCGAG</right_flank>
</contributing_site>
<contributing_site sequence_id="sequence_201" position="31" strand="plus" pvalue="1.84e-31" >
<left_flank>GCATGAAGGA</left_flank>
<site>
<letter_ref letter_id="C"/>
<letter_ref letter_id="T"/>
<letter_ref letter_id="T"/>
<letter_ref letter_id="T"/>
<letter_ref letter_id="T"/>
<letter_ref letter_id="A"/>
<letter_ref letter_id="C"/>
<letter_ref letter_id="A"/>
<letter_ref letter_id="T"/>
<letter_ref letter_id="A"/>
<letter_ref letter_id="C"/>
<letter_ref letter_id="A"/>
<letter_ref letter_id="T"/>
<letter_ref letter_id="T"/>
<letter_ref letter_id="C"/>
<letter_ref letter_id="G"/>
<letter_ref letter_id="T"/>
<letter_ref letter_id="G"/>
<letter_ref letter_id="A"/>
<letter_ref letter_id="A"/>
<letter_ref letter_id="T"/>
<letter_ref letter_id="G"/>
<letter_ref letter_id="T"/>
<letter_ref letter_id="A"/>
<letter_ref letter_id="T"/>
<letter_ref letter_id="A"/>
<letter_ref letter_id="T"/>
<letter_ref letter_id="A"/>
<letter_ref letter_id="C"/>
<letter_ref letter_id="A"/>
<letter_ref letter_id="A"/>
<letter_ref letter_id="T"/>
<letter_ref letter_id="G"/>
<letter_ref letter_id="C"/>
<letter_ref letter_id="C"/>
<letter_ref letter_id="A"/>
<letter_ref letter_id="G"/>
<letter_ref letter_id="C"/>
<letter_ref letter_id="T"/>
<letter_ref letter_id="T"/>
<letter_ref letter_id="A"/>
<letter_ref letter_id="C"/>
<letter_ref letter_id="G"/>
<letter_ref letter_id="G"/>
<letter_ref letter_id="C"/>
<letter_ref letter_id="C"/>
<letter_ref letter_id="G"/>
<letter_ref letter_id="A"/>
<letter_ref letter_id="A"/>
<letter_ref letter_id="T"/>
</site>
<right_flank>GGCCTTCGAG</right_flank>
</contributing_site>
<contributing_site sequence_id="sequence_197" position="31" strand="plus" pvalue="1.84e-31" >
<left_flank>GCATGAAGGA</left_flank>
<site>
<letter_ref letter_id="C"/>
<letter_ref letter_id="T"/>
<letter_ref letter_id="T"/>
<letter_ref letter_id="T"/>
<letter_ref letter_id="T"/>
<letter_ref letter_id="A"/>
<letter_ref letter_id="C"/>
<letter_ref letter_id="A"/>
<letter_ref letter_id="T"/>
<letter_ref letter_id="A"/>
<letter_ref letter_id="C"/>
<letter_ref letter_id="A"/>
<letter_ref letter_id="T"/>
<letter_ref letter_id="T"/>
<letter_ref letter_id="C"/>
<letter_ref letter_id="G"/>
<letter_ref letter_id="T"/>
<letter_ref letter_id="G"/>
<letter_ref letter_id="A"/>
<letter_ref letter_id="A"/>
<letter_ref letter_id="T"/>
<letter_ref letter_id="G"/>
<letter_ref letter_id="T"/>
<letter_ref letter_id="A"/>
<letter_ref letter_id="T"/>
<letter_ref letter_id="A"/>
<letter_ref letter_id="T"/>
<letter_ref letter_id="A"/>
<letter_ref letter_id="C"/>
<letter_ref letter_id="A"/>
<letter_ref letter_id="A"/>
<letter_ref letter_id="T"/>
<letter_ref letter_id="G"/>
<letter_ref letter_id="C"/>
<letter_ref letter_id="C"/>
<letter_ref letter_id="A"/>
<letter_ref letter_id="G"/>
<letter_ref letter_id="C"/>
<letter_ref letter_id="T"/>
<letter_ref letter_id="T"/>
<letter_ref letter_id="A"/>
<letter_ref letter_id="C"/>
<letter_ref letter_id="G"/>
<letter_ref letter_id="G"/>
<letter_ref letter_id="C"/>
<letter_ref letter_id="C"/>
<letter_ref letter_id="G"/>
<letter_ref letter_id="A"/>
<letter_ref letter_id="A"/>
<letter_ref letter_id="T"/>
</site>
<right_flank>GGCCTTCGAG</right_flank>
</contributing_site>
<contributing_site sequence_id="sequence_172" position="31" strand="plus" pvalue="1.84e-31" >
<left_flank>GCATGAAGGA</left_flank>
<site>
<letter_ref letter_id="C"/>
<letter_ref letter_id="T"/>
<letter_ref letter_id="T"/>
<letter_ref letter_id="T"/>
<letter_ref letter_id="T"/>
<letter_ref letter_id="A"/>
<letter_ref letter_id="C"/>
<letter_ref letter_id="A"/>
<letter_ref letter_id="T"/>
<letter_ref letter_id="A"/>
<letter_ref letter_id="C"/>
<letter_ref letter_id="A"/>
<letter_ref letter_id="T"/>
<letter_ref letter_id="T"/>
<letter_ref letter_id="C"/>
<letter_ref letter_id="G"/>
<letter_ref letter_id="T"/>
<letter_ref letter_id="G"/>
<letter_ref letter_id="A"/>
<letter_ref letter_id="A"/>
<letter_ref letter_id="T"/>
<letter_ref letter_id="G"/>
<letter_ref letter_id="T"/>
<letter_ref letter_id="A"/>
<letter_ref letter_id="T"/>
<letter_ref letter_id="A"/>
<letter_ref letter_id="T"/>
<letter_ref letter_id="A"/>
<letter_ref letter_id="C"/>
<letter_ref letter_id="A"/>
<letter_ref letter_id="A"/>
<letter_ref letter_id="T"/>
<letter_ref letter_id="G"/>
<letter_ref letter_id="C"/>
<letter_ref letter_id="C"/>
<letter_ref letter_id="A"/>
<letter_ref letter_id="G"/>
<letter_ref letter_id="C"/>
<letter_ref letter_id="T"/>
<letter_ref letter_id="T"/>
<letter_ref letter_id="A"/>
<letter_ref letter_id="C"/>
<letter_ref letter_id="G"/>
<letter_ref letter_id="G"/>
<letter_ref letter_id="C"/>
<letter_ref letter_id="C"/>
<letter_ref letter_id="G"/>
<letter_ref letter_id="A"/>
<letter_ref letter_id="A"/>
<letter_ref letter_id="T"/>
</site>
<right_flank>GGCCTTCGAG</right_flank>
</contributing_site>
<contributing_site sequence_id="sequence_167" position="31" strand="plus" pvalue="1.84e-31" >
<left_flank>GCATGAAGGA</left_flank>
<site>
<letter_ref letter_id="C"/>
<letter_ref letter_id="T"/>
<letter_ref letter_id="T"/>
<letter_ref letter_id="T"/>
<letter_ref letter_id="T"/>
<letter_ref letter_id="A"/>
<letter_ref letter_id="C"/>
<letter_ref letter_id="A"/>
<letter_ref letter_id="T"/>
<letter_ref letter_id="A"/>
<letter_ref letter_id="C"/>
<letter_ref letter_id="A"/>
<letter_ref letter_id="T"/>
<letter_ref letter_id="T"/>
<letter_ref letter_id="C"/>
<letter_ref letter_id="G"/>
<letter_ref letter_id="T"/>
<letter_ref letter_id="G"/>
<letter_ref letter_id="A"/>
<letter_ref letter_id="A"/>
<letter_ref letter_id="T"/>
<letter_ref letter_id="G"/>
<letter_ref letter_id="T"/>
<letter_ref letter_id="A"/>
<letter_ref letter_id="T"/>
<letter_ref letter_id="A"/>
<letter_ref letter_id="T"/>
<letter_ref letter_id="A"/>
<letter_ref letter_id="C"/>
<letter_ref letter_id="A"/>
<letter_ref letter_id="A"/>
<letter_ref letter_id="T"/>
<letter_ref letter_id="G"/>
<letter_ref letter_id="C"/>
<letter_ref letter_id="C"/>
<letter_ref letter_id="A"/>
<letter_ref letter_id="G"/>
<letter_ref letter_id="C"/>
<letter_ref letter_id="T"/>
<letter_ref letter_id="T"/>
<letter_ref letter_id="A"/>
<letter_ref letter_id="C"/>
<letter_ref letter_id="G"/>
<letter_ref letter_id="G"/>
<letter_ref letter_id="C"/>
<letter_ref letter_id="C"/>
<letter_ref letter_id="G"/>
<letter_ref letter_id="A"/>
<letter_ref letter_id="A"/>
<letter_ref letter_id="T"/>
</site>
<right_flank>GGCCTTCGAG</right_flank>
</contributing_site>
<contributing_site sequence_id="sequence_155" position="31" strand="plus" pvalue="1.84e-31" >
<left_flank>GCATGAAGGA</left_flank>
<site>
<letter_ref letter_id="C"/>
<letter_ref letter_id="T"/>
<letter_ref letter_id="T"/>
<letter_ref letter_id="T"/>
<letter_ref letter_id="T"/>
<letter_ref letter_id="A"/>
<letter_ref letter_id="C"/>
<letter_ref letter_id="A"/>
<letter_ref letter_id="T"/>
<letter_ref letter_id="A"/>
<letter_ref letter_id="C"/>
<letter_ref letter_id="A"/>
<letter_ref letter_id="T"/>
<letter_ref letter_id="T"/>
<letter_ref letter_id="C"/>
<letter_ref letter_id="G"/>
<letter_ref letter_id="T"/>
<letter_ref letter_id="G"/>
<letter_ref letter_id="A"/>
<letter_ref letter_id="A"/>
<letter_ref letter_id="T"/>
<letter_ref letter_id="G"/>
<letter_ref letter_id="T"/>
<letter_ref letter_id="A"/>
<letter_ref letter_id="T"/>
<letter_ref letter_id="A"/>
<letter_ref letter_id="T"/>
<letter_ref letter_id="A"/>
<letter_ref letter_id="C"/>
<letter_ref letter_id="A"/>
<letter_ref letter_id="A"/>
<letter_ref letter_id="T"/>
<letter_ref letter_id="G"/>
<letter_ref letter_id="C"/>
<letter_ref letter_id="C"/>
<letter_ref letter_id="A"/>
<letter_ref letter_id="G"/>
<letter_ref letter_id="C"/>
<letter_ref letter_id="T"/>
<letter_ref letter_id="T"/>
<letter_ref letter_id="A"/>
<letter_ref letter_id="C"/>
<letter_ref letter_id="G"/>
<letter_ref letter_id="G"/>
<letter_ref letter_id="C"/>
<letter_ref letter_id="C"/>
<letter_ref letter_id="G"/>
<letter_ref letter_id="A"/>
<letter_ref letter_id="A"/>
<letter_ref letter_id="T"/>
</site>
<right_flank>GGCCTTCGAG</right_flank>
</contributing_site>
<contributing_site sequence_id="sequence_147" position="31" strand="plus" pvalue="1.84e-31" >
<left_flank>GCATGAAGGA</left_flank>
<site>
<letter_ref letter_id="C"/>
<letter_ref letter_id="T"/>
<letter_ref letter_id="T"/>
<letter_ref letter_id="T"/>
<letter_ref letter_id="T"/>
<letter_ref letter_id="A"/>
<letter_ref letter_id="C"/>
<letter_ref letter_id="A"/>
<letter_ref letter_id="T"/>
<letter_ref letter_id="A"/>
<letter_ref letter_id="C"/>
<letter_ref letter_id="A"/>
<letter_ref letter_id="T"/>
<letter_ref letter_id="T"/>
<letter_ref letter_id="C"/>
<letter_ref letter_id="G"/>
<letter_ref letter_id="T"/>
<letter_ref letter_id="G"/>
<letter_ref letter_id="A"/>
<letter_ref letter_id="A"/>
<letter_ref letter_id="T"/>
<letter_ref letter_id="G"/>
<letter_ref letter_id="T"/>
<letter_ref letter_id="A"/>
<letter_ref letter_id="T"/>
<letter_ref letter_id="A"/>
<letter_ref letter_id="T"/>
<letter_ref letter_id="A"/>
<letter_ref letter_id="C"/>
<letter_ref letter_id="A"/>
<letter_ref letter_id="A"/>
<letter_ref letter_id="T"/>
<letter_ref letter_id="G"/>
<letter_ref letter_id="C"/>
<letter_ref letter_id="C"/>
<letter_ref letter_id="A"/>
<letter_ref letter_id="G"/>
<letter_ref letter_id="C"/>
<letter_ref letter_id="T"/>
<letter_ref letter_id="T"/>
<letter_ref letter_id="A"/>
<letter_ref letter_id="C"/>
<letter_ref letter_id="G"/>
<letter_ref letter_id="G"/>
<letter_ref letter_id="C"/>
<letter_ref letter_id="C"/>
<letter_ref letter_id="G"/>
<letter_ref letter_id="A"/>
<letter_ref letter_id="A"/>
<letter_ref letter_id="T"/>
</site>
<right_flank>GGCCTTCGAG</right_flank>
</contributing_site>
<contributing_site sequence_id="sequence_146" position="31" strand="plus" pvalue="1.84e-31" >
<left_flank>GCATGAAGGA</left_flank>
<site>
<letter_ref letter_id="C"/>
<letter_ref letter_id="T"/>
<letter_ref letter_id="T"/>
<letter_ref letter_id="T"/>
<letter_ref letter_id="T"/>
<letter_ref letter_id="A"/>
<letter_ref letter_id="C"/>
<letter_ref letter_id="A"/>
<letter_ref letter_id="T"/>
<letter_ref letter_id="A"/>
<letter_ref letter_id="C"/>
<letter_ref letter_id="A"/>
<letter_ref letter_id="T"/>
<letter_ref letter_id="T"/>
<letter_ref letter_id="C"/>
<letter_ref letter_id="G"/>
<letter_ref letter_id="T"/>
<letter_ref letter_id="G"/>
<letter_ref letter_id="A"/>
<letter_ref letter_id="A"/>
<letter_ref letter_id="T"/>
<letter_ref letter_id="G"/>
<letter_ref letter_id="T"/>
<letter_ref letter_id="A"/>
<letter_ref letter_id="T"/>
<letter_ref letter_id="A"/>
<letter_ref letter_id="T"/>
<letter_ref letter_id="A"/>
<letter_ref letter_id="C"/>
<letter_ref letter_id="A"/>
<letter_ref letter_id="A"/>
<letter_ref letter_id="T"/>
<letter_ref letter_id="G"/>
<letter_ref letter_id="C"/>
<letter_ref letter_id="C"/>
<letter_ref letter_id="A"/>
<letter_ref letter_id="G"/>
<letter_ref letter_id="C"/>
<letter_ref letter_id="T"/>
<letter_ref letter_id="T"/>
<letter_ref letter_id="A"/>
<letter_ref letter_id="C"/>
<letter_ref letter_id="G"/>
<letter_ref letter_id="G"/>
<letter_ref letter_id="C"/>
<letter_ref letter_id="C"/>
<letter_ref letter_id="G"/>
<letter_ref letter_id="A"/>
<letter_ref letter_id="A"/>
<letter_ref letter_id="T"/>
</site>
<right_flank>GGCCTTCGAG</right_flank>
</contributing_site>
<contributing_site sequence_id="sequence_144" position="31" strand="plus" pvalue="1.84e-31" >
<left_flank>GCATGAAGGA</left_flank>
<site>
<letter_ref letter_id="C"/>
<letter_ref letter_id="T"/>
<letter_ref letter_id="T"/>
<letter_ref letter_id="T"/>
<letter_ref letter_id="T"/>
<letter_ref letter_id="A"/>
<letter_ref letter_id="C"/>
<letter_ref letter_id="A"/>
<letter_ref letter_id="T"/>
<letter_ref letter_id="A"/>
<letter_ref letter_id="C"/>
<letter_ref letter_id="A"/>
<letter_ref letter_id="T"/>
<letter_ref letter_id="T"/>
<letter_ref letter_id="C"/>
<letter_ref letter_id="G"/>
<letter_ref letter_id="T"/>
<letter_ref letter_id="G"/>
<letter_ref letter_id="A"/>
<letter_ref letter_id="A"/>
<letter_ref letter_id="T"/>
<letter_ref letter_id="G"/>
<letter_ref letter_id="T"/>
<letter_ref letter_id="A"/>
<letter_ref letter_id="T"/>
<letter_ref letter_id="A"/>
<letter_ref letter_id="T"/>
<letter_ref letter_id="A"/>
<letter_ref letter_id="C"/>
<letter_ref letter_id="A"/>
<letter_ref letter_id="A"/>
<letter_ref letter_id="T"/>
<letter_ref letter_id="G"/>
<letter_ref letter_id="C"/>
<letter_ref letter_id="C"/>
<letter_ref letter_id="A"/>
<letter_ref letter_id="G"/>
<letter_ref letter_id="C"/>
<letter_ref letter_id="T"/>
<letter_ref letter_id="T"/>
<letter_ref letter_id="A"/>
<letter_ref letter_id="C"/>
<letter_ref letter_id="G"/>
<letter_ref letter_id="G"/>
<letter_ref letter_id="C"/>
<letter_ref letter_id="C"/>
<letter_ref letter_id="G"/>
<letter_ref letter_id="A"/>
<letter_ref letter_id="A"/>
<letter_ref letter_id="T"/>
</site>
<right_flank>GGCCTTCGAG</right_flank>
</contributing_site>
<contributing_site sequence_id="sequence_99" position="31" strand="plus" pvalue="1.84e-31" >
<left_flank>GCATAAAGGA</left_flank>
<site>
<letter_ref letter_id="C"/>
<letter_ref letter_id="T"/>
<letter_ref letter_id="T"/>
<letter_ref letter_id="T"/>
<letter_ref letter_id="T"/>
<letter_ref letter_id="A"/>
<letter_ref letter_id="C"/>
<letter_ref letter_id="A"/>
<letter_ref letter_id="T"/>
<letter_ref letter_id="A"/>
<letter_ref letter_id="C"/>
<letter_ref letter_id="A"/>
<letter_ref letter_id="T"/>
<letter_ref letter_id="T"/>
<letter_ref letter_id="C"/>
<letter_ref letter_id="G"/>
<letter_ref letter_id="T"/>
<letter_ref letter_id="G"/>
<letter_ref letter_id="A"/>
<letter_ref letter_id="A"/>
<letter_ref letter_id="T"/>
<letter_ref letter_id="G"/>
<letter_ref letter_id="T"/>
<letter_ref letter_id="A"/>
<letter_ref letter_id="T"/>
<letter_ref letter_id="A"/>
<letter_ref letter_id="T"/>
<letter_ref letter_id="A"/>
<letter_ref letter_id="C"/>
<letter_ref letter_id="A"/>
<letter_ref letter_id="A"/>
<letter_ref letter_id="T"/>
<letter_ref letter_id="G"/>
<letter_ref letter_id="C"/>
<letter_ref letter_id="C"/>
<letter_ref letter_id="A"/>
<letter_ref letter_id="G"/>
<letter_ref letter_id="C"/>
<letter_ref letter_id="T"/>
<letter_ref letter_id="T"/>
<letter_ref letter_id="A"/>
<letter_ref letter_id="C"/>
<letter_ref letter_id="G"/>
<letter_ref letter_id="G"/>
<letter_ref letter_id="C"/>
<letter_ref letter_id="C"/>
<letter_ref letter_id="G"/>
<letter_ref letter_id="A"/>
<letter_ref letter_id="A"/>
<letter_ref letter_id="T"/>
</site>
<right_flank>GGCCTTCGAG</right_flank>
</contributing_site>
<contributing_site sequence_id="sequence_77" position="31" strand="plus" pvalue="1.84e-31" >
<left_flank>GCATGAAGGA</left_flank>
<site>
<letter_ref letter_id="C"/>
<letter_ref letter_id="T"/>
<letter_ref letter_id="T"/>
<letter_ref letter_id="T"/>
<letter_ref letter_id="T"/>
<letter_ref letter_id="A"/>
<letter_ref letter_id="C"/>
<letter_ref letter_id="A"/>
<letter_ref letter_id="T"/>
<letter_ref letter_id="A"/>
<letter_ref letter_id="C"/>
<letter_ref letter_id="A"/>
<letter_ref letter_id="T"/>
<letter_ref letter_id="T"/>
<letter_ref letter_id="C"/>
<letter_ref letter_id="G"/>
<letter_ref letter_id="T"/>
<letter_ref letter_id="G"/>
<letter_ref letter_id="A"/>
<letter_ref letter_id="A"/>
<letter_ref letter_id="T"/>
<letter_ref letter_id="G"/>
<letter_ref letter_id="T"/>
<letter_ref letter_id="A"/>
<letter_ref letter_id="T"/>
<letter_ref letter_id="A"/>
<letter_ref letter_id="T"/>
<letter_ref letter_id="A"/>
<letter_ref letter_id="C"/>
<letter_ref letter_id="A"/>
<letter_ref letter_id="A"/>
<letter_ref letter_id="T"/>
<letter_ref letter_id="G"/>
<letter_ref letter_id="C"/>
<letter_ref letter_id="C"/>
<letter_ref letter_id="A"/>
<letter_ref letter_id="G"/>
<letter_ref letter_id="C"/>
<letter_ref letter_id="T"/>
<letter_ref letter_id="T"/>
<letter_ref letter_id="A"/>
<letter_ref letter_id="C"/>
<letter_ref letter_id="G"/>
<letter_ref letter_id="G"/>
<letter_ref letter_id="C"/>
<letter_ref letter_id="C"/>
<letter_ref letter_id="G"/>
<letter_ref letter_id="A"/>
<letter_ref letter_id="A"/>
<letter_ref letter_id="T"/>
</site>
<right_flank>GGCCTTCGAG</right_flank>
</contributing_site>
<contributing_site sequence_id="sequence_61" position="31" strand="plus" pvalue="1.84e-31" >
<left_flank>GCATGAAGGA</left_flank>
<site>
<letter_ref letter_id="C"/>
<letter_ref letter_id="T"/>
<letter_ref letter_id="T"/>
<letter_ref letter_id="T"/>
<letter_ref letter_id="T"/>
<letter_ref letter_id="A"/>
<letter_ref letter_id="C"/>
<letter_ref letter_id="A"/>
<letter_ref letter_id="T"/>
<letter_ref letter_id="A"/>
<letter_ref letter_id="C"/>
<letter_ref letter_id="A"/>
<letter_ref letter_id="T"/>
<letter_ref letter_id="T"/>
<letter_ref letter_id="C"/>
<letter_ref letter_id="G"/>
<letter_ref letter_id="T"/>
<letter_ref letter_id="G"/>
<letter_ref letter_id="A"/>
<letter_ref letter_id="A"/>
<letter_ref letter_id="T"/>
<letter_ref letter_id="G"/>
<letter_ref letter_id="T"/>
<letter_ref letter_id="A"/>
<letter_ref letter_id="T"/>
<letter_ref letter_id="A"/>
<letter_ref letter_id="T"/>
<letter_ref letter_id="A"/>
<letter_ref letter_id="C"/>
<letter_ref letter_id="A"/>
<letter_ref letter_id="A"/>
<letter_ref letter_id="T"/>
<letter_ref letter_id="G"/>
<letter_ref letter_id="C"/>
<letter_ref letter_id="C"/>
<letter_ref letter_id="A"/>
<letter_ref letter_id="G"/>
<letter_ref letter_id="C"/>
<letter_ref letter_id="T"/>
<letter_ref letter_id="T"/>
<letter_ref letter_id="A"/>
<letter_ref letter_id="C"/>
<letter_ref letter_id="G"/>
<letter_ref letter_id="G"/>
<letter_ref letter_id="C"/>
<letter_ref letter_id="C"/>
<letter_ref letter_id="G"/>
<letter_ref letter_id="A"/>
<letter_ref letter_id="A"/>
<letter_ref letter_id="T"/>
</site>
<right_flank>GGCCTTCGAG</right_flank>
</contributing_site>
<contributing_site sequence_id="sequence_24" position="31" strand="plus" pvalue="1.84e-31" >
<left_flank>GCATGAAGGA</left_flank>
<site>
<letter_ref letter_id="C"/>
<letter_ref letter_id="T"/>
<letter_ref letter_id="T"/>
<letter_ref letter_id="T"/>
<letter_ref letter_id="T"/>
<letter_ref letter_id="A"/>
<letter_ref letter_id="C"/>
<letter_ref letter_id="A"/>
<letter_ref letter_id="T"/>
<letter_ref letter_id="A"/>
<letter_ref letter_id="C"/>
<letter_ref letter_id="A"/>
<letter_ref letter_id="T"/>
<letter_ref letter_id="T"/>
<letter_ref letter_id="C"/>
<letter_ref letter_id="G"/>
<letter_ref letter_id="T"/>
<letter_ref letter_id="G"/>
<letter_ref letter_id="A"/>
<letter_ref letter_id="A"/>
<letter_ref letter_id="T"/>
<letter_ref letter_id="G"/>
<letter_ref letter_id="T"/>
<letter_ref letter_id="A"/>
<letter_ref letter_id="T"/>
<letter_ref letter_id="A"/>
<letter_ref letter_id="T"/>
<letter_ref letter_id="A"/>
<letter_ref letter_id="C"/>
<letter_ref letter_id="A"/>
<letter_ref letter_id="A"/>
<letter_ref letter_id="T"/>
<letter_ref letter_id="G"/>
<letter_ref letter_id="C"/>
<letter_ref letter_id="C"/>
<letter_ref letter_id="A"/>
<letter_ref letter_id="G"/>
<letter_ref letter_id="C"/>
<letter_ref letter_id="T"/>
<letter_ref letter_id="T"/>
<letter_ref letter_id="A"/>
<letter_ref letter_id="C"/>
<letter_ref letter_id="G"/>
<letter_ref letter_id="G"/>
<letter_ref letter_id="C"/>
<letter_ref letter_id="C"/>
<letter_ref letter_id="G"/>
<letter_ref letter_id="A"/>
<letter_ref letter_id="A"/>
<letter_ref letter_id="T"/>
</site>
<right_flank>GGCCTTCGAG</right_flank>
</contributing_site>
<contributing_site sequence_id="sequence_444" position="32" strand="plus" pvalue="3.48e-29" >
<left_flank>GCGGGCGGGC</left_flank>
<site>
<letter_ref letter_id="T"/>
<letter_ref letter_id="T"/>
<letter_ref letter_id="T"/>
<letter_ref letter_id="T"/>
<letter_ref letter_id="T"/>
<letter_ref letter_id="A"/>
<letter_ref letter_id="C"/>
<letter_ref letter_id="A"/>
<letter_ref letter_id="T"/>
<letter_ref letter_id="A"/>
<letter_ref letter_id="C"/>
<letter_ref letter_id="A"/>
<letter_ref letter_id="T"/>
<letter_ref letter_id="T"/>
<letter_ref letter_id="C"/>
<letter_ref letter_id="G"/>
<letter_ref letter_id="T"/>
<letter_ref letter_id="G"/>
<letter_ref letter_id="A"/>
<letter_ref letter_id="A"/>
<letter_ref letter_id="T"/>
<letter_ref letter_id="G"/>
<letter_ref letter_id="T"/>
<letter_ref letter_id="A"/>
<letter_ref letter_id="T"/>
<letter_ref letter_id="A"/>
<letter_ref letter_id="T"/>
<letter_ref letter_id="A"/>
<letter_ref letter_id="C"/>
<letter_ref letter_id="A"/>
<letter_ref letter_id="A"/>
<letter_ref letter_id="T"/>
<letter_ref letter_id="A"/>
<letter_ref letter_id="C"/>
<letter_ref letter_id="C"/>
<letter_ref letter_id="A"/>
<letter_ref letter_id="C"/>
<letter_ref letter_id="C"/>
<letter_ref letter_id="C"/>
<letter_ref letter_id="T"/>
<letter_ref letter_id="A"/>
<letter_ref letter_id="C"/>
<letter_ref letter_id="G"/>
<letter_ref letter_id="A"/>
<letter_ref letter_id="T"/>
<letter_ref letter_id="C"/>
<letter_ref letter_id="G"/>
<letter_ref letter_id="A"/>
<letter_ref letter_id="A"/>
<letter_ref letter_id="T"/>
</site>
<right_flank>GACCAAAGTG</right_flank>
</contributing_site>
<contributing_site sequence_id="sequence_424" position="34" strand="plus" pvalue="3.48e-29" >
<left_flank>GCGGACGGTC</left_flank>
<site>
<letter_ref letter_id="T"/>
<letter_ref letter_id="T"/>
<letter_ref letter_id="T"/>
<letter_ref letter_id="T"/>
<letter_ref letter_id="T"/>
<letter_ref letter_id="A"/>
<letter_ref letter_id="C"/>
<letter_ref letter_id="A"/>
<letter_ref letter_id="T"/>
<letter_ref letter_id="A"/>
<letter_ref letter_id="C"/>
<letter_ref letter_id="A"/>
<letter_ref letter_id="T"/>
<letter_ref letter_id="T"/>
<letter_ref letter_id="C"/>
<letter_ref letter_id="G"/>
<letter_ref letter_id="T"/>
<letter_ref letter_id="G"/>
<letter_ref letter_id="A"/>
<letter_ref letter_id="A"/>
<letter_ref letter_id="T"/>
<letter_ref letter_id="G"/>
<letter_ref letter_id="T"/>
<letter_ref letter_id="A"/>
<letter_ref letter_id="T"/>
<letter_ref letter_id="A"/>
<letter_ref letter_id="T"/>
<letter_ref letter_id="A"/>
<letter_ref letter_id="C"/>
<letter_ref letter_id="A"/>
<letter_ref letter_id="A"/>
<letter_ref letter_id="T"/>
<letter_ref letter_id="A"/>
<letter_ref letter_id="C"/>
<letter_ref letter_id="C"/>
<letter_ref letter_id="A"/>
<letter_ref letter_id="C"/>
<letter_ref letter_id="C"/>
<letter_ref letter_id="C"/>
<letter_ref letter_id="T"/>
<letter_ref letter_id="A"/>
<letter_ref letter_id="C"/>
<letter_ref letter_id="G"/>
<letter_ref letter_id="A"/>
<letter_ref letter_id="T"/>
<letter_ref letter_id="C"/>
<letter_ref letter_id="G"/>
<letter_ref letter_id="A"/>
<letter_ref letter_id="A"/>
<letter_ref letter_id="T"/>
</site>
<right_flank>GACCCAAGTG</right_flank>
</contributing_site>
<contributing_site sequence_id="sequence_153" position="31" strand="plus" pvalue="3.48e-29" >
<left_flank>ACAAACGGGC</left_flank>
<site>
<letter_ref letter_id="T"/>
<letter_ref letter_id="T"/>
<letter_ref letter_id="T"/>
<letter_ref letter_id="T"/>
<letter_ref letter_id="T"/>
<letter_ref letter_id="A"/>
<letter_ref letter_id="C"/>
<letter_ref letter_id="A"/>
<letter_ref letter_id="T"/>
<letter_ref letter_id="A"/>
<letter_ref letter_id="C"/>
<letter_ref letter_id="A"/>
<letter_ref letter_id="T"/>
<letter_ref letter_id="T"/>
<letter_ref letter_id="C"/>
<letter_ref letter_id="G"/>
<letter_ref letter_id="T"/>
<letter_ref letter_id="G"/>
<letter_ref letter_id="A"/>
<letter_ref letter_id="A"/>
<letter_ref letter_id="T"/>
<letter_ref letter_id="G"/>
<letter_ref letter_id="T"/>
<letter_ref letter_id="A"/>
<letter_ref letter_id="T"/>
<letter_ref letter_id="A"/>
<letter_ref letter_id="T"/>
<letter_ref letter_id="A"/>
<letter_ref letter_id="C"/>
<letter_ref letter_id="A"/>
<letter_ref letter_id="A"/>
<letter_ref letter_id="T"/>
<letter_ref letter_id="A"/>
<letter_ref letter_id="C"/>
<letter_ref letter_id="C"/>
<letter_ref letter_id="A"/>
<letter_ref letter_id="C"/>
<letter_ref letter_id="C"/>
<letter_ref letter_id="C"/>
<letter_ref letter_id="T"/>
<letter_ref letter_id="A"/>
<letter_ref letter_id="C"/>
<letter_ref letter_id="G"/>
<letter_ref letter_id="A"/>
<letter_ref letter_id="T"/>
<letter_ref letter_id="C"/>
<letter_ref letter_id="G"/>
<letter_ref letter_id="A"/>
<letter_ref letter_id="A"/>
<letter_ref letter_id="T"/>
</site>
<right_flank>GACCCAAGTG</right_flank>
</contributing_site>
<contributing_site sequence_id="sequence_38" position="31" strand="plus" pvalue="3.48e-29" >
<left_flank>ACAAACGGGC</left_flank>
<site>
<letter_ref letter_id="T"/>
<letter_ref letter_id="T"/>
<letter_ref letter_id="T"/>
<letter_ref letter_id="T"/>
<letter_ref letter_id="T"/>
<letter_ref letter_id="A"/>
<letter_ref letter_id="C"/>
<letter_ref letter_id="A"/>
<letter_ref letter_id="T"/>
<letter_ref letter_id="A"/>
<letter_ref letter_id="C"/>
<letter_ref letter_id="A"/>
<letter_ref letter_id="T"/>
<letter_ref letter_id="T"/>
<letter_ref letter_id="C"/>
<letter_ref letter_id="G"/>
<letter_ref letter_id="T"/>
<letter_ref letter_id="G"/>
<letter_ref letter_id="A"/>
<letter_ref letter_id="A"/>
<letter_ref letter_id="T"/>
<letter_ref letter_id="G"/>
<letter_ref letter_id="T"/>
<letter_ref letter_id="A"/>
<letter_ref letter_id="T"/>
<letter_ref letter_id="A"/>
<letter_ref letter_id="T"/>
<letter_ref letter_id="A"/>
<letter_ref letter_id="C"/>
<letter_ref letter_id="A"/>
<letter_ref letter_id="A"/>
<letter_ref letter_id="T"/>
<letter_ref letter_id="A"/>
<letter_ref letter_id="C"/>
<letter_ref letter_id="C"/>
<letter_ref letter_id="A"/>
<letter_ref letter_id="C"/>
<letter_ref letter_id="C"/>
<letter_ref letter_id="C"/>
<letter_ref letter_id="T"/>
<letter_ref letter_id="A"/>
<letter_ref letter_id="C"/>
<letter_ref letter_id="G"/>
<letter_ref letter_id="A"/>
<letter_ref letter_id="T"/>
<letter_ref letter_id="C"/>
<letter_ref letter_id="G"/>
<letter_ref letter_id="A"/>
<letter_ref letter_id="A"/>
<letter_ref letter_id="T"/>
</site>
<right_flank>GACCCAAGTG</right_flank>
</contributing_site>
<contributing_site sequence_id="sequence_23" position="13" strand="plus" pvalue="3.48e-29" >
<left_flank>GCGAACGAGC</left_flank>
<site>
<letter_ref letter_id="T"/>
<letter_ref letter_id="T"/>
<letter_ref letter_id="T"/>
<letter_ref letter_id="T"/>
<letter_ref letter_id="T"/>
<letter_ref letter_id="A"/>
<letter_ref letter_id="C"/>
<letter_ref letter_id="A"/>
<letter_ref letter_id="T"/>
<letter_ref letter_id="A"/>
<letter_ref letter_id="C"/>
<letter_ref letter_id="A"/>
<letter_ref letter_id="T"/>
<letter_ref letter_id="T"/>
<letter_ref letter_id="C"/>
<letter_ref letter_id="G"/>
<letter_ref letter_id="T"/>
<letter_ref letter_id="G"/>
<letter_ref letter_id="A"/>
<letter_ref letter_id="A"/>
<letter_ref letter_id="T"/>
<letter_ref letter_id="G"/>
<letter_ref letter_id="T"/>
<letter_ref letter_id="A"/>
<letter_ref letter_id="T"/>
<letter_ref letter_id="A"/>
<letter_ref letter_id="T"/>
<letter_ref letter_id="A"/>
<letter_ref letter_id="C"/>
<letter_ref letter_id="A"/>
<letter_ref letter_id="A"/>
<letter_ref letter_id="T"/>
<letter_ref letter_id="A"/>
<letter_ref letter_id="C"/>
<letter_ref letter_id="C"/>
<letter_ref letter_id="A"/>
<letter_ref letter_id="C"/>
<letter_ref letter_id="C"/>
<letter_ref letter_id="C"/>
<letter_ref letter_id="T"/>
<letter_ref letter_id="A"/>
<letter_ref letter_id="C"/>
<letter_ref letter_id="G"/>
<letter_ref letter_id="A"/>
<letter_ref letter_id="T"/>
<letter_ref letter_id="C"/>
<letter_ref letter_id="G"/>
<letter_ref letter_id="A"/>
<letter_ref letter_id="A"/>
<letter_ref letter_id="T"/>
</site>
<right_flank>GACCCAAGTG</right_flank>
</contributing_site>
<contributing_site sequence_id="sequence_454" position="28" strand="plus" pvalue="1.31e-28" >
<left_flank>ATAAACGGGC</left_flank>
<site>
<letter_ref letter_id="T"/>
<letter_ref letter_id="T"/>
<letter_ref letter_id="T"/>
<letter_ref letter_id="T"/>
<letter_ref letter_id="T"/>
<letter_ref letter_id="A"/>
<letter_ref letter_id="C"/>
<letter_ref letter_id="A"/>
<letter_ref letter_id="T"/>
<letter_ref letter_id="A"/>
<letter_ref letter_id="C"/>
<letter_ref letter_id="A"/>
<letter_ref letter_id="T"/>
<letter_ref letter_id="T"/>
<letter_ref letter_id="C"/>
<letter_ref letter_id="A"/>
<letter_ref letter_id="T"/>
<letter_ref letter_id="G"/>
<letter_ref letter_id="A"/>
<letter_ref letter_id="A"/>
<letter_ref letter_id="T"/>
<letter_ref letter_id="G"/>
<letter_ref letter_id="T"/>
<letter_ref letter_id="A"/>
<letter_ref letter_id="T"/>
<letter_ref letter_id="A"/>
<letter_ref letter_id="T"/>
<letter_ref letter_id="A"/>
<letter_ref letter_id="C"/>
<letter_ref letter_id="A"/>
<letter_ref letter_id="A"/>
<letter_ref letter_id="T"/>
<letter_ref letter_id="A"/>
<letter_ref letter_id="C"/>
<letter_ref letter_id="C"/>
<letter_ref letter_id="A"/>
<letter_ref letter_id="C"/>
<letter_ref letter_id="C"/>
<letter_ref letter_id="C"/>
<letter_ref letter_id="T"/>
<letter_ref letter_id="A"/>
<letter_ref letter_id="C"/>
<letter_ref letter_id="G"/>
<letter_ref letter_id="A"/>
<letter_ref letter_id="T"/>
<letter_ref letter_id="C"/>
<letter_ref letter_id="G"/>
<letter_ref letter_id="A"/>
<letter_ref letter_id="A"/>
<letter_ref letter_id="T"/>
</site>
<right_flank>GACCCAAGTG</right_flank>
</contributing_site>
<contributing_site sequence_id="sequence_441" position="34" strand="plus" pvalue="1.31e-28" >
<left_flank>CTGAGAGGGC</left_flank>
<site>
<letter_ref letter_id="T"/>
<letter_ref letter_id="T"/>
<letter_ref letter_id="T"/>
<letter_ref letter_id="T"/>
<letter_ref letter_id="T"/>
<letter_ref letter_id="A"/>
<letter_ref letter_id="C"/>
<letter_ref letter_id="A"/>
<letter_ref letter_id="T"/>
<letter_ref letter_id="A"/>
<letter_ref letter_id="C"/>
<letter_ref letter_id="A"/>
<letter_ref letter_id="T"/>
<letter_ref letter_id="T"/>
<letter_ref letter_id="C"/>
<letter_ref letter_id="G"/>
<letter_ref letter_id="T"/>
<letter_ref letter_id="G"/>
<letter_ref letter_id="A"/>
<letter_ref letter_id="A"/>
<letter_ref letter_id="T"/>
<letter_ref letter_id="G"/>
<letter_ref letter_id="T"/>
<letter_ref letter_id="A"/>
<letter_ref letter_id="T"/>
<letter_ref letter_id="A"/>
<letter_ref letter_id="T"/>
<letter_ref letter_id="A"/>
<letter_ref letter_id="C"/>
<letter_ref letter_id="A"/>
<letter_ref letter_id="A"/>
<letter_ref letter_id="T"/>
<letter_ref letter_id="A"/>
<letter_ref letter_id="G"/>
<letter_ref letter_id="C"/>
<letter_ref letter_id="A"/>
<letter_ref letter_id="C"/>
<letter_ref letter_id="C"/>
<letter_ref letter_id="C"/>
<letter_ref letter_id="T"/>
<letter_ref letter_id="A"/>
<letter_ref letter_id="C"/>
<letter_ref letter_id="G"/>
<letter_ref letter_id="A"/>
<letter_ref letter_id="T"/>
<letter_ref letter_id="C"/>
<letter_ref letter_id="G"/>
<letter_ref letter_id="A"/>
<letter_ref letter_id="A"/>
<letter_ref letter_id="T"/>
</site>
<right_flank>GGCCAAAGGG</right_flank>
</contributing_site>
<contributing_site sequence_id="sequence_431" position="34" strand="plus" pvalue="1.31e-28" >
<left_flank>CTGAGAGGGC</left_flank>
<site>
<letter_ref letter_id="T"/>
<letter_ref letter_id="T"/>
<letter_ref letter_id="T"/>
<letter_ref letter_id="T"/>
<letter_ref letter_id="T"/>
<letter_ref letter_id="A"/>
<letter_ref letter_id="C"/>
<letter_ref letter_id="A"/>
<letter_ref letter_id="T"/>
<letter_ref letter_id="A"/>
<letter_ref letter_id="C"/>
<letter_ref letter_id="A"/>
<letter_ref letter_id="T"/>
<letter_ref letter_id="T"/>
<letter_ref letter_id="C"/>
<letter_ref letter_id="G"/>
<letter_ref letter_id="T"/>
<letter_ref letter_id="G"/>
<letter_ref letter_id="A"/>
<letter_ref letter_id="A"/>
<letter_ref letter_id="T"/>
<letter_ref letter_id="G"/>
<letter_ref letter_id="T"/>
<letter_ref letter_id="A"/>
<letter_ref letter_id="T"/>
<letter_ref letter_id="A"/>
<letter_ref letter_id="T"/>
<letter_ref letter_id="A"/>
<letter_ref letter_id="C"/>
<letter_ref letter_id="A"/>
<letter_ref letter_id="A"/>
<letter_ref letter_id="T"/>
<letter_ref letter_id="A"/>
<letter_ref letter_id="G"/>
<letter_ref letter_id="C"/>
<letter_ref letter_id="A"/>
<letter_ref letter_id="C"/>
<letter_ref letter_id="C"/>
<letter_ref letter_id="C"/>
<letter_ref letter_id="T"/>
<letter_ref letter_id="A"/>
<letter_ref letter_id="C"/>
<letter_ref letter_id="G"/>
<letter_ref letter_id="A"/>
<letter_ref letter_id="T"/>
<letter_ref letter_id="C"/>
<letter_ref letter_id="G"/>
<letter_ref letter_id="A"/>
<letter_ref letter_id="A"/>
<letter_ref letter_id="T"/>
</site>
<right_flank>GGCCAAAGGG</right_flank>
</contributing_site>
<contributing_site sequence_id="sequence_265" position="29" strand="plus" pvalue="1.31e-28" >
<left_flank>ACAACCGGGC</left_flank>
<site>
<letter_ref letter_id="T"/>
<letter_ref letter_id="T"/>
<letter_ref letter_id="T"/>
<letter_ref letter_id="T"/>
<letter_ref letter_id="T"/>
<letter_ref letter_id="A"/>
<letter_ref letter_id="C"/>
<letter_ref letter_id="A"/>
<letter_ref letter_id="T"/>
<letter_ref letter_id="A"/>
<letter_ref letter_id="C"/>
<letter_ref letter_id="A"/>
<letter_ref letter_id="T"/>
<letter_ref letter_id="T"/>
<letter_ref letter_id="C"/>
<letter_ref letter_id="A"/>
<letter_ref letter_id="T"/>
<letter_ref letter_id="G"/>
<letter_ref letter_id="A"/>
<letter_ref letter_id="A"/>
<letter_ref letter_id="T"/>
<letter_ref letter_id="G"/>
<letter_ref letter_id="T"/>
<letter_ref letter_id="A"/>
<letter_ref letter_id="T"/>
<letter_ref letter_id="A"/>
<letter_ref letter_id="T"/>
<letter_ref letter_id="A"/>
<letter_ref letter_id="C"/>
<letter_ref letter_id="A"/>
<letter_ref letter_id="A"/>
<letter_ref letter_id="T"/>
<letter_ref letter_id="A"/>
<letter_ref letter_id="C"/>
<letter_ref letter_id="C"/>
<letter_ref letter_id="A"/>
<letter_ref letter_id="C"/>
<letter_ref letter_id="C"/>
<letter_ref letter_id="C"/>
<letter_ref letter_id="T"/>
<letter_ref letter_id="A"/>
<letter_ref letter_id="C"/>
<letter_ref letter_id="G"/>
<letter_ref letter_id="A"/>
<letter_ref letter_id="T"/>
<letter_ref letter_id="C"/>
<letter_ref letter_id="G"/>
<letter_ref letter_id="A"/>
<letter_ref letter_id="A"/>
<letter_ref letter_id="T"/>
</site>
<right_flank>GACCCAAGTG</right_flank>
</contributing_site>
<contributing_site sequence_id="sequence_263" position="29" strand="plus" pvalue="1.31e-28" >
<left_flank>ACAAACGGGC</left_flank>
<site>
<letter_ref letter_id="T"/>
<letter_ref letter_id="T"/>
<letter_ref letter_id="T"/>
<letter_ref letter_id="T"/>
<letter_ref letter_id="T"/>
<letter_ref letter_id="A"/>
<letter_ref letter_id="C"/>
<letter_ref letter_id="A"/>
<letter_ref letter_id="T"/>
<letter_ref letter_id="A"/>
<letter_ref letter_id="C"/>
<letter_ref letter_id="A"/>
<letter_ref letter_id="T"/>
<letter_ref letter_id="T"/>
<letter_ref letter_id="C"/>
<letter_ref letter_id="A"/>
<letter_ref letter_id="T"/>
<letter_ref letter_id="G"/>
<letter_ref letter_id="A"/>
<letter_ref letter_id="A"/>
<letter_ref letter_id="T"/>
<letter_ref letter_id="G"/>
<letter_ref letter_id="T"/>
<letter_ref letter_id="A"/>
<letter_ref letter_id="T"/>
<letter_ref letter_id="A"/>
<letter_ref letter_id="T"/>
<letter_ref letter_id="A"/>
<letter_ref letter_id="C"/>
<letter_ref letter_id="A"/>
<letter_ref letter_id="A"/>
<letter_ref letter_id="T"/>
<letter_ref letter_id="A"/>
<letter_ref letter_id="C"/>
<letter_ref letter_id="C"/>
<letter_ref letter_id="A"/>
<letter_ref letter_id="C"/>
<letter_ref letter_id="C"/>
<letter_ref letter_id="C"/>
<letter_ref letter_id="T"/>
<letter_ref letter_id="A"/>
<letter_ref letter_id="C"/>
<letter_ref letter_id="G"/>
<letter_ref letter_id="A"/>
<letter_ref letter_id="T"/>
<letter_ref letter_id="C"/>
<letter_ref letter_id="G"/>
<letter_ref letter_id="A"/>
<letter_ref letter_id="A"/>
<letter_ref letter_id="T"/>
</site>
<right_flank>GACCCAAGTG</right_flank>
</contributing_site>
<contributing_site sequence_id="sequence_11" position="26" strand="plus" pvalue="2.46e-28" >
<left_flank>CGTAGGGGCT</left_flank>
<site>
<letter_ref letter_id="T"/>
<letter_ref letter_id="T"/>
<letter_ref letter_id="T"/>
<letter_ref letter_id="T"/>
<letter_ref letter_id="T"/>
<letter_ref letter_id="A"/>
<letter_ref letter_id="C"/>
<letter_ref letter_id="A"/>
<letter_ref letter_id="T"/>
<letter_ref letter_id="A"/>
<letter_ref letter_id="C"/>
<letter_ref letter_id="A"/>
<letter_ref letter_id="T"/>
<letter_ref letter_id="C"/>
<letter_ref letter_id="C"/>
<letter_ref letter_id="G"/>
<letter_ref letter_id="T"/>
<letter_ref letter_id="G"/>
<letter_ref letter_id="A"/>
<letter_ref letter_id="A"/>
<letter_ref letter_id="T"/>
<letter_ref letter_id="G"/>
<letter_ref letter_id="T"/>
<letter_ref letter_id="A"/>
<letter_ref letter_id="T"/>
<letter_ref letter_id="A"/>
<letter_ref letter_id="T"/>
<letter_ref letter_id="A"/>
<letter_ref letter_id="C"/>
<letter_ref letter_id="A"/>
<letter_ref letter_id="A"/>
<letter_ref letter_id="T"/>
<letter_ref letter_id="A"/>
<letter_ref letter_id="C"/>
<letter_ref letter_id="C"/>
<letter_ref letter_id="A"/>
<letter_ref letter_id="C"/>
<letter_ref letter_id="C"/>
<letter_ref letter_id="C"/>
<letter_ref letter_id="T"/>
<letter_ref letter_id="A"/>
<letter_ref letter_id="C"/>
<letter_ref letter_id="G"/>
<letter_ref letter_id="A"/>
<letter_ref letter_id="T"/>
<letter_ref letter_id="C"/>
<letter_ref letter_id="G"/>
<letter_ref letter_id="A"/>
<letter_ref letter_id="A"/>
<letter_ref letter_id="T"/>
</site>
<right_flank>GACCCAAGGG</right_flank>
</contributing_site>
<contributing_site sequence_id="sequence_217" position="31" strand="plus" pvalue="6.16e-28" >
<left_flank>GCGGACGGTC</left_flank>
<site>
<letter_ref letter_id="T"/>
<letter_ref letter_id="T"/>
<letter_ref letter_id="T"/>
<letter_ref letter_id="T"/>
<letter_ref letter_id="T"/>
<letter_ref letter_id="A"/>
<letter_ref letter_id="C"/>
<letter_ref letter_id="A"/>
<letter_ref letter_id="T"/>
<letter_ref letter_id="A"/>
<letter_ref letter_id="C"/>
<letter_ref letter_id="A"/>
<letter_ref letter_id="T"/>
<letter_ref letter_id="C"/>
<letter_ref letter_id="C"/>
<letter_ref letter_id="A"/>
<letter_ref letter_id="T"/>
<letter_ref letter_id="G"/>
<letter_ref letter_id="A"/>
<letter_ref letter_id="A"/>
<letter_ref letter_id="T"/>
<letter_ref letter_id="G"/>
<letter_ref letter_id="T"/>
<letter_ref letter_id="A"/>
<letter_ref letter_id="T"/>
<letter_ref letter_id="A"/>
<letter_ref letter_id="T"/>
<letter_ref letter_id="A"/>
<letter_ref letter_id="C"/>
<letter_ref letter_id="A"/>
<letter_ref letter_id="A"/>
<letter_ref letter_id="T"/>
<letter_ref letter_id="A"/>
<letter_ref letter_id="C"/>
<letter_ref letter_id="C"/>
<letter_ref letter_id="A"/>
<letter_ref letter_id="C"/>
<letter_ref letter_id="C"/>
<letter_ref letter_id="C"/>
<letter_ref letter_id="T"/>
<letter_ref letter_id="A"/>
<letter_ref letter_id="C"/>
<letter_ref letter_id="G"/>
<letter_ref letter_id="A"/>
<letter_ref letter_id="T"/>
<letter_ref letter_id="C"/>
<letter_ref letter_id="G"/>
<letter_ref letter_id="A"/>
<letter_ref letter_id="A"/>
<letter_ref letter_id="T"/>
</site>
<right_flank>GACCAAAGTG</right_flank>
</contributing_site>
<contributing_site sequence_id="sequence_57" position="5" strand="plus" pvalue="2.95e-26" >
<left_flank>ACGCA</left_flank>
<site>
<letter_ref letter_id="C"/>
<letter_ref letter_id="T"/>
<letter_ref letter_id="T"/>
<letter_ref letter_id="T"/>
<letter_ref letter_id="T"/>
<letter_ref letter_id="A"/>
<letter_ref letter_id="C"/>
<letter_ref letter_id="A"/>
<letter_ref letter_id="T"/>
<letter_ref letter_id="G"/>
<letter_ref letter_id="C"/>
<letter_ref letter_id="A"/>
<letter_ref letter_id="T"/>
<letter_ref letter_id="T"/>
<letter_ref letter_id="C"/>
<letter_ref letter_id="G"/>
<letter_ref letter_id="T"/>
<letter_ref letter_id="G"/>
<letter_ref letter_id="A"/>
<letter_ref letter_id="A"/>
<letter_ref letter_id="T"/>
<letter_ref letter_id="G"/>
<letter_ref letter_id="T"/>
<letter_ref letter_id="A"/>
<letter_ref letter_id="T"/>
<letter_ref letter_id="A"/>
<letter_ref letter_id="T"/>
<letter_ref letter_id="A"/>
<letter_ref letter_id="T"/>
<letter_ref letter_id="A"/>
<letter_ref letter_id="A"/>
<letter_ref letter_id="T"/>
<letter_ref letter_id="A"/>
<letter_ref letter_id="G"/>
<letter_ref letter_id="C"/>
<letter_ref letter_id="A"/>
<letter_ref letter_id="C"/>
<letter_ref letter_id="C"/>
<letter_ref letter_id="C"/>
<letter_ref letter_id="C"/>
<letter_ref letter_id="A"/>
<letter_ref letter_id="C"/>
<letter_ref letter_id="G"/>
<letter_ref letter_id="A"/>
<letter_ref letter_id="T"/>
<letter_ref letter_id="C"/>
<letter_ref letter_id="G"/>
<letter_ref letter_id="G"/>
<letter_ref letter_id="A"/>
<letter_ref letter_id="T"/>
</site>
<right_flank>AGCCCAAGCC</right_flank>
</contributing_site>
<contributing_site sequence_id="sequence_258" position="4" strand="plus" pvalue="4.04e-26" >
<left_flank>CGCA</left_flank>
<site>
<letter_ref letter_id="C"/>
<letter_ref letter_id="T"/>
<letter_ref letter_id="T"/>
<letter_ref letter_id="T"/>
<letter_ref letter_id="T"/>
<letter_ref letter_id="A"/>
<letter_ref letter_id="C"/>
<letter_ref letter_id="A"/>
<letter_ref letter_id="T"/>
<letter_ref letter_id="C"/>
<letter_ref letter_id="C"/>
<letter_ref letter_id="A"/>
<letter_ref letter_id="T"/>
<letter_ref letter_id="T"/>
<letter_ref letter_id="C"/>
<letter_ref letter_id="G"/>
<letter_ref letter_id="T"/>
<letter_ref letter_id="G"/>
<letter_ref letter_id="A"/>
<letter_ref letter_id="A"/>
<letter_ref letter_id="T"/>
<letter_ref letter_id="G"/>
<letter_ref letter_id="T"/>
<letter_ref letter_id="A"/>
<letter_ref letter_id="T"/>
<letter_ref letter_id="A"/>
<letter_ref letter_id="T"/>
<letter_ref letter_id="A"/>
<letter_ref letter_id="T"/>
<letter_ref letter_id="A"/>
<letter_ref letter_id="A"/>
<letter_ref letter_id="T"/>
<letter_ref letter_id="A"/>
<letter_ref letter_id="G"/>
<letter_ref letter_id="C"/>
<letter_ref letter_id="A"/>
<letter_ref letter_id="C"/>
<letter_ref letter_id="C"/>
<letter_ref letter_id="C"/>
<letter_ref letter_id="C"/>
<letter_ref letter_id="A"/>
<letter_ref letter_id="C"/>
<letter_ref letter_id="G"/>
<letter_ref letter_id="A"/>
<letter_ref letter_id="T"/>
<letter_ref letter_id="C"/>
<letter_ref letter_id="G"/>
<letter_ref letter_id="G"/>
<letter_ref letter_id="A"/>
<letter_ref letter_id="T"/>
</site>
<right_flank>AGCCCAAGCC</right_flank>
</contributing_site>
<contributing_site sequence_id="sequence_16" position="1" strand="plus" pvalue="7.65e-26" >
<left_flank>A</left_flank>
<site>
<letter_ref letter_id="C"/>
<letter_ref letter_id="T"/>
<letter_ref letter_id="T"/>
<letter_ref letter_id="T"/>
<letter_ref letter_id="T"/>
<letter_ref letter_id="A"/>
<letter_ref letter_id="C"/>
<letter_ref letter_id="A"/>
<letter_ref letter_id="T"/>
<letter_ref letter_id="G"/>
<letter_ref letter_id="C"/>
<letter_ref letter_id="A"/>
<letter_ref letter_id="T"/>
<letter_ref letter_id="T"/>
<letter_ref letter_id="C"/>
<letter_ref letter_id="G"/>
<letter_ref letter_id="T"/>
<letter_ref letter_id="G"/>
<letter_ref letter_id="A"/>
<letter_ref letter_id="A"/>
<letter_ref letter_id="T"/>
<letter_ref letter_id="G"/>
<letter_ref letter_id="T"/>
<letter_ref letter_id="A"/>
<letter_ref letter_id="T"/>
<letter_ref letter_id="A"/>
<letter_ref letter_id="T"/>
<letter_ref letter_id="A"/>
<letter_ref letter_id="T"/>
<letter_ref letter_id="A"/>
<letter_ref letter_id="A"/>
<letter_ref letter_id="T"/>
<letter_ref letter_id="A"/>
<letter_ref letter_id="G"/>
<letter_ref letter_id="C"/>
<letter_ref letter_id="A"/>
<letter_ref letter_id="T"/>
<letter_ref letter_id="C"/>
<letter_ref letter_id="C"/>
<letter_ref letter_id="C"/>
<letter_ref letter_id="A"/>
<letter_ref letter_id="C"/>
<letter_ref letter_id="G"/>
<letter_ref letter_id="A"/>
<letter_ref letter_id="T"/>
<letter_ref letter_id="C"/>
<letter_ref letter_id="G"/>
<letter_ref letter_id="G"/>
<letter_ref letter_id="A"/>
<letter_ref letter_id="T"/>
</site>
<right_flank>AGCCCAAGCC</right_flank>
</contributing_site>
</contributing_sites>
</motif>
<motif id="motif_3" name="CTTTTACATACATTCGTGAATGTATATACAATGCCAGCTTACGGCCGAAT" alt="MEME-3" width="50" sites="50" ic="92.8" re="95.1" llr="3294" e_value="4.4e-1099" bayes_threshold="13.2706" elapsed_time="7672.252000">
<scores>
<alphabet_matrix>
<alphabet_array>
<value letter_id="A">-1229</value>
<value letter_id="C">164</value>
<value letter_id="G">-1229</value>
<value letter_id="T">-68</value>
</alphabet_array>
<alphabet_array>
<value letter_id="A">-1229</value>
<value letter_id="C">-1229</value>
<value letter_id="G">-1229</value>
<value letter_id="T">215</value>
</alphabet_array>
<alphabet_array>
<value letter_id="A">-1229</value>
<value letter_id="C">-1229</value>
<value letter_id="G">-1229</value>
<value letter_id="T">215</value>
</alphabet_array>
<alphabet_array>
<value letter_id="A">-1229</value>
<value letter_id="C">-1229</value>
<value letter_id="G">-1229</value>
<value letter_id="T">215</value>
</alphabet_array>
<alphabet_array>
<value letter_id="A">-1229</value>
<value letter_id="C">-1229</value>
<value letter_id="G">-1229</value>
<value letter_id="T">215</value>
</alphabet_array>
<alphabet_array>
<value letter_id="A">215</value>
<value letter_id="C">-1229</value>
<value letter_id="G">-1229</value>
<value letter_id="T">-1229</value>
</alphabet_array>
<alphabet_array>
<value letter_id="A">-1229</value>
<value letter_id="C">186</value>
<value letter_id="G">-1229</value>
<value letter_id="T">-1229</value>
</alphabet_array>
<alphabet_array>
<value letter_id="A">215</value>
<value letter_id="C">-1229</value>
<value letter_id="G">-1229</value>
<value letter_id="T">-1229</value>
</alphabet_array>
<alphabet_array>
<value letter_id="A">-1229</value>
<value letter_id="C">-1229</value>
<value letter_id="G">-1229</value>
<value letter_id="T">215</value>
</alphabet_array>
<alphabet_array>
<value letter_id="A">206</value>
<value letter_id="C">-378</value>
<value letter_id="G">-378</value>
<value letter_id="T">-349</value>
</alphabet_array>
<alphabet_array>
<value letter_id="A">-1229</value>
<value letter_id="C">186</value>
<value letter_id="G">-1229</value>
<value letter_id="T">-1229</value>
</alphabet_array>
<alphabet_array>
<value letter_id="A">215</value>
<value letter_id="C">-1229</value>
<value letter_id="G">-1229</value>
<value letter_id="T">-1229</value>
</alphabet_array>
<alphabet_array>
<value letter_id="A">-1229</value>
<value letter_id="C">-1229</value>
<value letter_id="G">-1229</value>
<value letter_id="T">215</value>
</alphabet_array>
<alphabet_array>
<value letter_id="A">-1229</value>
<value letter_id="C">-278</value>
<value letter_id="G">-1229</value>
<value letter_id="T">209</value>
</alphabet_array>
<alphabet_array>
<value letter_id="A">-1229</value>
<value letter_id="C">186</value>
<value letter_id="G">-1229</value>
<value letter_id="T">-1229</value>
</alphabet_array>
<alphabet_array>
<value letter_id="A">-1229</value>
<value letter_id="C">-1229</value>
<value letter_id="G">180</value>
<value letter_id="T">-249</value>
</alphabet_array>
<alphabet_array>
<value letter_id="A">-1229</value>
<value letter_id="C">-1229</value>
<value letter_id="G">-1229</value>
<value letter_id="T">215</value>
</alphabet_array>
<alphabet_array>
<value letter_id="A">-1229</value>
<value letter_id="C">-1229</value>
<value letter_id="G">186</value>
<value letter_id="T">-1229</value>
</alphabet_array>
<alphabet_array>
<value letter_id="A">212</value>
<value letter_id="C">-1229</value>
<value letter_id="G">-378</value>
<value letter_id="T">-1229</value>
</alphabet_array>
<alphabet_array>
<value letter_id="A">215</value>
<value letter_id="C">-1229</value>
<value letter_id="G">-1229</value>
<value letter_id="T">-1229</value>
</alphabet_array>
<alphabet_array>
<value letter_id="A">-1229</value>
<value letter_id="C">-1229</value>
<value letter_id="G">-1229</value>
<value letter_id="T">215</value>
</alphabet_array>
<alphabet_array>
<value letter_id="A">-1229</value>
<value letter_id="C">-1229</value>
<value letter_id="G">186</value>
<value letter_id="T">-1229</value>
</alphabet_array>
<alphabet_array>
<value letter_id="A">-1229</value>
<value letter_id="C">-1229</value>
<value letter_id="G">-1229</value>
<value letter_id="T">215</value>
</alphabet_array>
<alphabet_array>
<value letter_id="A">215</value>
<value letter_id="C">-1229</value>
<value letter_id="G">-1229</value>
<value letter_id="T">-1229</value>
</alphabet_array>
<alphabet_array>
<value letter_id="A">-1229</value>
<value letter_id="C">-1229</value>
<value letter_id="G">-1229</value>
<value letter_id="T">215</value>
</alphabet_array>
<alphabet_array>
<value letter_id="A">215</value>
<value letter_id="C">-1229</value>
<value letter_id="G">-1229</value>
<value letter_id="T">-1229</value>
</alphabet_array>
<alphabet_array>
<value letter_id="A">-1229</value>
<value letter_id="C">-1229</value>
<value letter_id="G">-1229</value>
<value letter_id="T">215</value>
</alphabet_array>
<alphabet_array>
<value letter_id="A">215</value>
<value letter_id="C">-1229</value>
<value letter_id="G">-1229</value>
<value letter_id="T">-1229</value>
</alphabet_array>
<alphabet_array>
<value letter_id="A">-1229</value>
<value letter_id="C">177</value>
<value letter_id="G">-1229</value>
<value letter_id="T">-191</value>
</alphabet_array>
<alphabet_array>
<value letter_id="A">215</value>
<value letter_id="C">-1229</value>
<value letter_id="G">-1229</value>
<value letter_id="T">-1229</value>
</alphabet_array>
<alphabet_array>
<value letter_id="A">215</value>
<value letter_id="C">-1229</value>
<value letter_id="G">-1229</value>
<value letter_id="T">-1229</value>
</alphabet_array>
<alphabet_array>
<value letter_id="A">-1229</value>
<value letter_id="C">-1229</value>
<value letter_id="G">-1229</value>
<value letter_id="T">215</value>
</alphabet_array>
<alphabet_array>
<value letter_id="A">-3</value>
<value letter_id="C">-1229</value>
<value letter_id="G">150</value>
<value letter_id="T">-1229</value>
</alphabet_array>
<alphabet_array>
<value letter_id="A">-1229</value>
<value letter_id="C">168</value>
<value letter_id="G">-120</value>
<value letter_id="T">-1229</value>
</alphabet_array>
<alphabet_array>
<value letter_id="A">-1229</value>
<value letter_id="C">186</value>
<value letter_id="G">-1229</value>
<value letter_id="T">-1229</value>
</alphabet_array>
<alphabet_array>
<value letter_id="A">215</value>
<value letter_id="C">-1229</value>
<value letter_id="G">-1229</value>
<value letter_id="T">-1229</value>
</alphabet_array>
<alphabet_array>
<value letter_id="A">-1229</value>
<value letter_id="C">-46</value>
<value letter_id="G">150</value>
<value letter_id="T">-349</value>
</alphabet_array>
<alphabet_array>
<value letter_id="A">-1229</value>
<value letter_id="C">186</value>
<value letter_id="G">-1229</value>
<value letter_id="T">-1229</value>
</alphabet_array>
<alphabet_array>
<value letter_id="A">-1229</value>
<value letter_id="C">-32</value>
<value letter_id="G">-1229</value>
<value letter_id="T">179</value>
</alphabet_array>
<alphabet_array>
<value letter_id="A">-1229</value>
<value letter_id="C">-220</value>
<value letter_id="G">-1229</value>
<value letter_id="T">206</value>
</alphabet_array>
<alphabet_array>
<value letter_id="A">215</value>
<value letter_id="C">-1229</value>
<value letter_id="G">-1229</value>
<value letter_id="T">-1229</value>
</alphabet_array>
<alphabet_array>
<value letter_id="A">-1229</value>
<value letter_id="C">186</value>
<value letter_id="G">-1229</value>
<value letter_id="T">-1229</value>
</alphabet_array>
<alphabet_array>
<value letter_id="A">-1229</value>
<value letter_id="C">-1229</value>
<value letter_id="G">186</value>
<value letter_id="T">-1229</value>
</alphabet_array>
<alphabet_array>
<value letter_id="A">-3</value>
<value letter_id="C">-1229</value>
<value letter_id="G">150</value>
<value letter_id="T">-1229</value>
</alphabet_array>
<alphabet_array>
<value letter_id="A">-1229</value>
<value letter_id="C">150</value>
<value letter_id="G">-1229</value>
<value letter_id="T">-3</value>
</alphabet_array>
<alphabet_array>
<value letter_id="A">-1229</value>
<value letter_id="C">186</value>
<value letter_id="G">-1229</value>
<value letter_id="T">-1229</value>
</alphabet_array>
<alphabet_array>
<value letter_id="A">-1229</value>
<value letter_id="C">-1229</value>
<value letter_id="G">186</value>
<value letter_id="T">-1229</value>
</alphabet_array>
<alphabet_array>
<value letter_id="A">206</value>
<value letter_id="C">-1229</value>
<value letter_id="G">-220</value>
<value letter_id="T">-1229</value>
</alphabet_array>
<alphabet_array>
<value letter_id="A">215</value>
<value letter_id="C">-1229</value>
<value letter_id="G">-1229</value>
<value letter_id="T">-1229</value>
</alphabet_array>
<alphabet_array>
<value letter_id="A">-1229</value>
<value letter_id="C">-378</value>
<value letter_id="G">-1229</value>
<value letter_id="T">212</value>
</alphabet_array>
</alphabet_matrix>
</scores>
<probabilities>
<alphabet_matrix>
<alphabet_array>
<value letter_id="A">0.000000</value>
<value letter_id="C">0.860000</value>
<value letter_id="G">0.000000</value>
<value letter_id="T">0.140000</value>
</alphabet_array>
<alphabet_array>
<value letter_id="A">0.000000</value>
<value letter_id="C">0.000000</value>
<value letter_id="G">0.000000</value>
<value letter_id="T">1.000000</value>
</alphabet_array>
<alphabet_array>
<value letter_id="A">0.000000</value>
<value letter_id="C">0.000000</value>
<value letter_id="G">0.000000</value>
<value letter_id="T">1.000000</value>
</alphabet_array>
<alphabet_array>
<value letter_id="A">0.000000</value>
<value letter_id="C">0.000000</value>
<value letter_id="G">0.000000</value>
<value letter_id="T">1.000000</value>
</alphabet_array>
<alphabet_array>
<value letter_id="A">0.000000</value>
<value letter_id="C">0.000000</value>
<value letter_id="G">0.000000</value>
<value letter_id="T">1.000000</value>
</alphabet_array>
<alphabet_array>
<value letter_id="A">1.000000</value>
<value letter_id="C">0.000000</value>
<value letter_id="G">0.000000</value>
<value letter_id="T">0.000000</value>
</alphabet_array>
<alphabet_array>
<value letter_id="A">0.000000</value>
<value letter_id="C">1.000000</value>
<value letter_id="G">0.000000</value>
<value letter_id="T">0.000000</value>
</alphabet_array>
<alphabet_array>
<value letter_id="A">1.000000</value>
<value letter_id="C">0.000000</value>
<value letter_id="G">0.000000</value>
<value letter_id="T">0.000000</value>
</alphabet_array>
<alphabet_array>
<value letter_id="A">0.000000</value>
<value letter_id="C">0.000000</value>
<value letter_id="G">0.000000</value>
<value letter_id="T">1.000000</value>
</alphabet_array>
<alphabet_array>
<value letter_id="A">0.940000</value>
<value letter_id="C">0.020000</value>
<value letter_id="G">0.020000</value>
<value letter_id="T">0.020000</value>
</alphabet_array>
<alphabet_array>
<value letter_id="A">0.000000</value>
<value letter_id="C">1.000000</value>
<value letter_id="G">0.000000</value>
<value letter_id="T">0.000000</value>
</alphabet_array>
<alphabet_array>
<value letter_id="A">1.000000</value>
<value letter_id="C">0.000000</value>
<value letter_id="G">0.000000</value>
<value letter_id="T">0.000000</value>
</alphabet_array>
<alphabet_array>
<value letter_id="A">0.000000</value>
<value letter_id="C">0.000000</value>
<value letter_id="G">0.000000</value>
<value letter_id="T">1.000000</value>
</alphabet_array>
<alphabet_array>
<value letter_id="A">0.000000</value>
<value letter_id="C">0.040000</value>
<value letter_id="G">0.000000</value>
<value letter_id="T">0.960000</value>
</alphabet_array>
<alphabet_array>
<value letter_id="A">0.000000</value>
<value letter_id="C">1.000000</value>
<value letter_id="G">0.000000</value>
<value letter_id="T">0.000000</value>
</alphabet_array>
<alphabet_array>
<value letter_id="A">0.000000</value>
<value letter_id="C">0.000000</value>
<value letter_id="G">0.960000</value>
<value letter_id="T">0.040000</value>
</alphabet_array>
<alphabet_array>
<value letter_id="A">0.000000</value>
<value letter_id="C">0.000000</value>
<value letter_id="G">0.000000</value>
<value letter_id="T">1.000000</value>
</alphabet_array>
<alphabet_array>
<value letter_id="A">0.000000</value>
<value letter_id="C">0.000000</value>
<value letter_id="G">1.000000</value>
<value letter_id="T">0.000000</value>
</alphabet_array>
<alphabet_array>
<value letter_id="A">0.980000</value>
<value letter_id="C">0.000000</value>
<value letter_id="G">0.020000</value>
<value letter_id="T">0.000000</value>
</alphabet_array>
<alphabet_array>
<value letter_id="A">1.000000</value>
<value letter_id="C">0.000000</value>
<value letter_id="G">0.000000</value>
<value letter_id="T">0.000000</value>
</alphabet_array>
<alphabet_array>
<value letter_id="A">0.000000</value>
<value letter_id="C">0.000000</value>
<value letter_id="G">0.000000</value>
<value letter_id="T">1.000000</value>
</alphabet_array>
<alphabet_array>
<value letter_id="A">0.000000</value>
<value letter_id="C">0.000000</value>
<value letter_id="G">1.000000</value>
<value letter_id="T">0.000000</value>
</alphabet_array>
<alphabet_array>
<value letter_id="A">0.000000</value>
<value letter_id="C">0.000000</value>
<value letter_id="G">0.000000</value>
<value letter_id="T">1.000000</value>
</alphabet_array>
<alphabet_array>
<value letter_id="A">1.000000</value>
<value letter_id="C">0.000000</value>
<value letter_id="G">0.000000</value>
<value letter_id="T">0.000000</value>
</alphabet_array>
<alphabet_array>
<value letter_id="A">0.000000</value>
<value letter_id="C">0.000000</value>
<value letter_id="G">0.000000</value>
<value letter_id="T">1.000000</value>
</alphabet_array>
<alphabet_array>
<value letter_id="A">1.000000</value>
<value letter_id="C">0.000000</value>
<value letter_id="G">0.000000</value>
<value letter_id="T">0.000000</value>
</alphabet_array>
<alphabet_array>
<value letter_id="A">0.000000</value>
<value letter_id="C">0.000000</value>
<value letter_id="G">0.000000</value>
<value letter_id="T">1.000000</value>
</alphabet_array>
<alphabet_array>
<value letter_id="A">1.000000</value>
<value letter_id="C">0.000000</value>
<value letter_id="G">0.000000</value>
<value letter_id="T">0.000000</value>
</alphabet_array>
<alphabet_array>
<value letter_id="A">0.000000</value>
<value letter_id="C">0.940000</value>
<value letter_id="G">0.000000</value>
<value letter_id="T">0.060000</value>
</alphabet_array>
<alphabet_array>
<value letter_id="A">1.000000</value>
<value letter_id="C">0.000000</value>
<value letter_id="G">0.000000</value>
<value letter_id="T">0.000000</value>
</alphabet_array>
<alphabet_array>
<value letter_id="A">1.000000</value>
<value letter_id="C">0.000000</value>
<value letter_id="G">0.000000</value>
<value letter_id="T">0.000000</value>
</alphabet_array>
<alphabet_array>
<value letter_id="A">0.000000</value>
<value letter_id="C">0.000000</value>
<value letter_id="G">0.000000</value>
<value letter_id="T">1.000000</value>
</alphabet_array>
<alphabet_array>
<value letter_id="A">0.220000</value>
<value letter_id="C">0.000000</value>
<value letter_id="G">0.780000</value>
<value letter_id="T">0.000000</value>
</alphabet_array>
<alphabet_array>
<value letter_id="A">0.000000</value>
<value letter_id="C">0.880000</value>
<value letter_id="G">0.120000</value>
<value letter_id="T">0.000000</value>
</alphabet_array>
<alphabet_array>
<value letter_id="A">0.000000</value>
<value letter_id="C">1.000000</value>
<value letter_id="G">0.000000</value>
<value letter_id="T">0.000000</value>
</alphabet_array>
<alphabet_array>
<value letter_id="A">1.000000</value>
<value letter_id="C">0.000000</value>
<value letter_id="G">0.000000</value>
<value letter_id="T">0.000000</value>
</alphabet_array>
<alphabet_array>
<value letter_id="A">0.000000</value>
<value letter_id="C">0.200000</value>
<value letter_id="G">0.780000</value>
<value letter_id="T">0.020000</value>
</alphabet_array>
<alphabet_array>
<value letter_id="A">0.000000</value>
<value letter_id="C">1.000000</value>
<value letter_id="G">0.000000</value>
<value letter_id="T">0.000000</value>
</alphabet_array>
<alphabet_array>
<value letter_id="A">0.000000</value>
<value letter_id="C">0.220000</value>
<value letter_id="G">0.000000</value>
<value letter_id="T">0.780000</value>
</alphabet_array>
<alphabet_array>
<value letter_id="A">0.000000</value>
<value letter_id="C">0.060000</value>
<value letter_id="G">0.000000</value>
<value letter_id="T">0.940000</value>
</alphabet_array>
<alphabet_array>
<value letter_id="A">1.000000</value>
<value letter_id="C">0.000000</value>
<value letter_id="G">0.000000</value>
<value letter_id="T">0.000000</value>
</alphabet_array>
<alphabet_array>
<value letter_id="A">0.000000</value>
<value letter_id="C">1.000000</value>
<value letter_id="G">0.000000</value>
<value letter_id="T">0.000000</value>
</alphabet_array>
<alphabet_array>
<value letter_id="A">0.000000</value>
<value letter_id="C">0.000000</value>
<value letter_id="G">1.000000</value>
<value letter_id="T">0.000000</value>
</alphabet_array>
<alphabet_array>
<value letter_id="A">0.220000</value>
<value letter_id="C">0.000000</value>
<value letter_id="G">0.780000</value>
<value letter_id="T">0.000000</value>
</alphabet_array>
<alphabet_array>
<value letter_id="A">0.000000</value>
<value letter_id="C">0.780000</value>
<value letter_id="G">0.000000</value>
<value letter_id="T">0.220000</value>
</alphabet_array>
<alphabet_array>
<value letter_id="A">0.000000</value>
<value letter_id="C">1.000000</value>
<value letter_id="G">0.000000</value>
<value letter_id="T">0.000000</value>
</alphabet_array>
<alphabet_array>
<value letter_id="A">0.000000</value>
<value letter_id="C">0.000000</value>
<value letter_id="G">1.000000</value>
<value letter_id="T">0.000000</value>
</alphabet_array>
<alphabet_array>
<value letter_id="A">0.940000</value>
<value letter_id="C">0.000000</value>
<value letter_id="G">0.060000</value>
<value letter_id="T">0.000000</value>
</alphabet_array>
<alphabet_array>
<value letter_id="A">1.000000</value>
<value letter_id="C">0.000000</value>
<value letter_id="G">0.000000</value>
<value letter_id="T">0.000000</value>
</alphabet_array>
<alphabet_array>
<value letter_id="A">0.000000</value>
<value letter_id="C">0.020000</value>
<value letter_id="G">0.000000</value>
<value letter_id="T">0.980000</value>
</alphabet_array>
</alphabet_matrix>
</probabilities>
<regular_expression>
CTTTTACATACATTCGTGAATGTATATACAAT[GA]CCA[GC]C[TC]TACG[GA][CT]CGAAT
</regular_expression>
<contributing_sites>
<contributing_site sequence_id="sequence_411" position="31" strand="plus" pvalue="1.84e-31" >
<left_flank>GCATGAAGGA</left_flank>
<site>
<letter_ref letter_id="C"/>
<letter_ref letter_id="T"/>
<letter_ref letter_id="T"/>
<letter_ref letter_id="T"/>
<letter_ref letter_id="T"/>
<letter_ref letter_id="A"/>
<letter_ref letter_id="C"/>
<letter_ref letter_id="A"/>
<letter_ref letter_id="T"/>
<letter_ref letter_id="A"/>
<letter_ref letter_id="C"/>
<letter_ref letter_id="A"/>
<letter_ref letter_id="T"/>
<letter_ref letter_id="T"/>
<letter_ref letter_id="C"/>
<letter_ref letter_id="G"/>
<letter_ref letter_id="T"/>
<letter_ref letter_id="G"/>
<letter_ref letter_id="A"/>
<letter_ref letter_id="A"/>
<letter_ref letter_id="T"/>
<letter_ref letter_id="G"/>
<letter_ref letter_id="T"/>
<letter_ref letter_id="A"/>
<letter_ref letter_id="T"/>
<letter_ref letter_id="A"/>
<letter_ref letter_id="T"/>
<letter_ref letter_id="A"/>
<letter_ref letter_id="C"/>
<letter_ref letter_id="A"/>
<letter_ref letter_id="A"/>
<letter_ref letter_id="T"/>
<letter_ref letter_id="G"/>
<letter_ref letter_id="C"/>
<letter_ref letter_id="C"/>
<letter_ref letter_id="A"/>
<letter_ref letter_id="G"/>
<letter_ref letter_id="C"/>
<letter_ref letter_id="T"/>
<letter_ref letter_id="T"/>
<letter_ref letter_id="A"/>
<letter_ref letter_id="C"/>
<letter_ref letter_id="G"/>
<letter_ref letter_id="G"/>
<letter_ref letter_id="C"/>
<letter_ref letter_id="C"/>
<letter_ref letter_id="G"/>
<letter_ref letter_id="A"/>
<letter_ref letter_id="A"/>
<letter_ref letter_id="T"/>
</site>
<right_flank>GGCCTTCGAG</right_flank>
</contributing_site>
<contributing_site sequence_id="sequence_407" position="31" strand="plus" pvalue="1.84e-31" >
<left_flank>GCATGAAGGA</left_flank>
<site>
<letter_ref letter_id="C"/>
<letter_ref letter_id="T"/>
<letter_ref letter_id="T"/>
<letter_ref letter_id="T"/>
<letter_ref letter_id="T"/>
<letter_ref letter_id="A"/>
<letter_ref letter_id="C"/>
<letter_ref letter_id="A"/>
<letter_ref letter_id="T"/>
<letter_ref letter_id="A"/>
<letter_ref letter_id="C"/>
<letter_ref letter_id="A"/>
<letter_ref letter_id="T"/>
<letter_ref letter_id="T"/>
<letter_ref letter_id="C"/>
<letter_ref letter_id="G"/>
<letter_ref letter_id="T"/>
<letter_ref letter_id="G"/>
<letter_ref letter_id="A"/>
<letter_ref letter_id="A"/>
<letter_ref letter_id="T"/>
<letter_ref letter_id="G"/>
<letter_ref letter_id="T"/>
<letter_ref letter_id="A"/>
<letter_ref letter_id="T"/>
<letter_ref letter_id="A"/>
<letter_ref letter_id="T"/>
<letter_ref letter_id="A"/>
<letter_ref letter_id="C"/>
<letter_ref letter_id="A"/>
<letter_ref letter_id="A"/>
<letter_ref letter_id="T"/>
<letter_ref letter_id="G"/>
<letter_ref letter_id="C"/>
<letter_ref letter_id="C"/>
<letter_ref letter_id="A"/>
<letter_ref letter_id="G"/>
<letter_ref letter_id="C"/>
<letter_ref letter_id="T"/>
<letter_ref letter_id="T"/>
<letter_ref letter_id="A"/>
<letter_ref letter_id="C"/>
<letter_ref letter_id="G"/>
<letter_ref letter_id="G"/>
<letter_ref letter_id="C"/>
<letter_ref letter_id="C"/>
<letter_ref letter_id="G"/>
<letter_ref letter_id="A"/>
<letter_ref letter_id="A"/>
<letter_ref letter_id="T"/>
</site>
<right_flank>GGCCTTCGAG</right_flank>
</contributing_site>
<contributing_site sequence_id="sequence_402" position="31" strand="plus" pvalue="1.84e-31" >
<left_flank>GCATGAAGGA</left_flank>
<site>
<letter_ref letter_id="C"/>
<letter_ref letter_id="T"/>
<letter_ref letter_id="T"/>
<letter_ref letter_id="T"/>
<letter_ref letter_id="T"/>
<letter_ref letter_id="A"/>
<letter_ref letter_id="C"/>
<letter_ref letter_id="A"/>
<letter_ref letter_id="T"/>
<letter_ref letter_id="A"/>
<letter_ref letter_id="C"/>
<letter_ref letter_id="A"/>
<letter_ref letter_id="T"/>
<letter_ref letter_id="T"/>
<letter_ref letter_id="C"/>
<letter_ref letter_id="G"/>
<letter_ref letter_id="T"/>
<letter_ref letter_id="G"/>
<letter_ref letter_id="A"/>
<letter_ref letter_id="A"/>
<letter_ref letter_id="T"/>
<letter_ref letter_id="G"/>
<letter_ref letter_id="T"/>
<letter_ref letter_id="A"/>
<letter_ref letter_id="T"/>
<letter_ref letter_id="A"/>
<letter_ref letter_id="T"/>
<letter_ref letter_id="A"/>
<letter_ref letter_id="C"/>
<letter_ref letter_id="A"/>
<letter_ref letter_id="A"/>
<letter_ref letter_id="T"/>
<letter_ref letter_id="G"/>
<letter_ref letter_id="C"/>
<letter_ref letter_id="C"/>
<letter_ref letter_id="A"/>
<letter_ref letter_id="G"/>
<letter_ref letter_id="C"/>
<letter_ref letter_id="T"/>
<letter_ref letter_id="T"/>
<letter_ref letter_id="A"/>
<letter_ref letter_id="C"/>
<letter_ref letter_id="G"/>
<letter_ref letter_id="G"/>
<letter_ref letter_id="C"/>
<letter_ref letter_id="C"/>
<letter_ref letter_id="G"/>
<letter_ref letter_id="A"/>
<letter_ref letter_id="A"/>
<letter_ref letter_id="T"/>
</site>
<right_flank>GGCCTTCGAG</right_flank>
</contributing_site>
<contributing_site sequence_id="sequence_384" position="31" strand="plus" pvalue="1.84e-31" >
<left_flank>GCATGAAGGA</left_flank>
<site>
<letter_ref letter_id="C"/>
<letter_ref letter_id="T"/>
<letter_ref letter_id="T"/>
<letter_ref letter_id="T"/>
<letter_ref letter_id="T"/>
<letter_ref letter_id="A"/>
<letter_ref letter_id="C"/>
<letter_ref letter_id="A"/>
<letter_ref letter_id="T"/>
<letter_ref letter_id="A"/>
<letter_ref letter_id="C"/>
<letter_ref letter_id="A"/>
<letter_ref letter_id="T"/>
<letter_ref letter_id="T"/>
<letter_ref letter_id="C"/>
<letter_ref letter_id="G"/>
<letter_ref letter_id="T"/>
<letter_ref letter_id="G"/>
<letter_ref letter_id="A"/>
<letter_ref letter_id="A"/>
<letter_ref letter_id="T"/>
<letter_ref letter_id="G"/>
<letter_ref letter_id="T"/>
<letter_ref letter_id="A"/>
<letter_ref letter_id="T"/>
<letter_ref letter_id="A"/>
<letter_ref letter_id="T"/>
<letter_ref letter_id="A"/>
<letter_ref letter_id="C"/>
<letter_ref letter_id="A"/>
<letter_ref letter_id="A"/>
<letter_ref letter_id="T"/>
<letter_ref letter_id="G"/>
<letter_ref letter_id="C"/>
<letter_ref letter_id="C"/>
<letter_ref letter_id="A"/>
<letter_ref letter_id="G"/>
<letter_ref letter_id="C"/>
<letter_ref letter_id="T"/>
<letter_ref letter_id="T"/>
<letter_ref letter_id="A"/>
<letter_ref letter_id="C"/>
<letter_ref letter_id="G"/>
<letter_ref letter_id="G"/>
<letter_ref letter_id="C"/>
<letter_ref letter_id="C"/>
<letter_ref letter_id="G"/>
<letter_ref letter_id="A"/>
<letter_ref letter_id="A"/>
<letter_ref letter_id="T"/>
</site>
<right_flank>GGCCTTCGAG</right_flank>
</contributing_site>
<contributing_site sequence_id="sequence_371" position="31" strand="plus" pvalue="1.84e-31" >
<left_flank>GCATGAAGGA</left_flank>
<site>
<letter_ref letter_id="C"/>
<letter_ref letter_id="T"/>
<letter_ref letter_id="T"/>
<letter_ref letter_id="T"/>
<letter_ref letter_id="T"/>
<letter_ref letter_id="A"/>
<letter_ref letter_id="C"/>
<letter_ref letter_id="A"/>
<letter_ref letter_id="T"/>
<letter_ref letter_id="A"/>
<letter_ref letter_id="C"/>
<letter_ref letter_id="A"/>
<letter_ref letter_id="T"/>
<letter_ref letter_id="T"/>
<letter_ref letter_id="C"/>
<letter_ref letter_id="G"/>
<letter_ref letter_id="T"/>
<letter_ref letter_id="G"/>
<letter_ref letter_id="A"/>
<letter_ref letter_id="A"/>
<letter_ref letter_id="T"/>
<letter_ref letter_id="G"/>
<letter_ref letter_id="T"/>
<letter_ref letter_id="A"/>
<letter_ref letter_id="T"/>
<letter_ref letter_id="A"/>
<letter_ref letter_id="T"/>
<letter_ref letter_id="A"/>
<letter_ref letter_id="C"/>
<letter_ref letter_id="A"/>
<letter_ref letter_id="A"/>
<letter_ref letter_id="T"/>
<letter_ref letter_id="G"/>
<letter_ref letter_id="C"/>
<letter_ref letter_id="C"/>
<letter_ref letter_id="A"/>
<letter_ref letter_id="G"/>
<letter_ref letter_id="C"/>
<letter_ref letter_id="T"/>
<letter_ref letter_id="T"/>
<letter_ref letter_id="A"/>
<letter_ref letter_id="C"/>
<letter_ref letter_id="G"/>
<letter_ref letter_id="G"/>
<letter_ref letter_id="C"/>
<letter_ref letter_id="C"/>
<letter_ref letter_id="G"/>
<letter_ref letter_id="A"/>
<letter_ref letter_id="A"/>
<letter_ref letter_id="T"/>
</site>
<right_flank>GGCCTTCGAG</right_flank>
</contributing_site>
<contributing_site sequence_id="sequence_368" position="31" strand="plus" pvalue="1.84e-31" >
<left_flank>GCATGAAGGA</left_flank>
<site>
<letter_ref letter_id="C"/>
<letter_ref letter_id="T"/>
<letter_ref letter_id="T"/>
<letter_ref letter_id="T"/>
<letter_ref letter_id="T"/>
<letter_ref letter_id="A"/>
<letter_ref letter_id="C"/>
<letter_ref letter_id="A"/>
<letter_ref letter_id="T"/>
<letter_ref letter_id="A"/>
<letter_ref letter_id="C"/>
<letter_ref letter_id="A"/>
<letter_ref letter_id="T"/>
<letter_ref letter_id="T"/>
<letter_ref letter_id="C"/>
<letter_ref letter_id="G"/>
<letter_ref letter_id="T"/>
<letter_ref letter_id="G"/>
<letter_ref letter_id="A"/>
<letter_ref letter_id="A"/>
<letter_ref letter_id="T"/>
<letter_ref letter_id="G"/>
<letter_ref letter_id="T"/>
<letter_ref letter_id="A"/>
<letter_ref letter_id="T"/>
<letter_ref letter_id="A"/>
<letter_ref letter_id="T"/>
<letter_ref letter_id="A"/>
<letter_ref letter_id="C"/>
<letter_ref letter_id="A"/>
<letter_ref letter_id="A"/>
<letter_ref letter_id="T"/>
<letter_ref letter_id="G"/>
<letter_ref letter_id="C"/>
<letter_ref letter_id="C"/>
<letter_ref letter_id="A"/>
<letter_ref letter_id="G"/>
<letter_ref letter_id="C"/>
<letter_ref letter_id="T"/>
<letter_ref letter_id="T"/>
<letter_ref letter_id="A"/>
<letter_ref letter_id="C"/>
<letter_ref letter_id="G"/>
<letter_ref letter_id="G"/>
<letter_ref letter_id="C"/>
<letter_ref letter_id="C"/>
<letter_ref letter_id="G"/>
<letter_ref letter_id="A"/>
<letter_ref letter_id="A"/>
<letter_ref letter_id="T"/>
</site>
<right_flank>GGCCTTCGAG</right_flank>
</contributing_site>
<contributing_site sequence_id="sequence_366" position="31" strand="plus" pvalue="1.84e-31" >
<left_flank>GCATGAAGGA</left_flank>
<site>
<letter_ref letter_id="C"/>
<letter_ref letter_id="T"/>
<letter_ref letter_id="T"/>
<letter_ref letter_id="T"/>
<letter_ref letter_id="T"/>
<letter_ref letter_id="A"/>
<letter_ref letter_id="C"/>
<letter_ref letter_id="A"/>
<letter_ref letter_id="T"/>
<letter_ref letter_id="A"/>
<letter_ref letter_id="C"/>
<letter_ref letter_id="A"/>
<letter_ref letter_id="T"/>
<letter_ref letter_id="T"/>
<letter_ref letter_id="C"/>
<letter_ref letter_id="G"/>
<letter_ref letter_id="T"/>
<letter_ref letter_id="G"/>
<letter_ref letter_id="A"/>
<letter_ref letter_id="A"/>
<letter_ref letter_id="T"/>
<letter_ref letter_id="G"/>
<letter_ref letter_id="T"/>
<letter_ref letter_id="A"/>
<letter_ref letter_id="T"/>
<letter_ref letter_id="A"/>
<letter_ref letter_id="T"/>
<letter_ref letter_id="A"/>
<letter_ref letter_id="C"/>
<letter_ref letter_id="A"/>
<letter_ref letter_id="A"/>
<letter_ref letter_id="T"/>
<letter_ref letter_id="G"/>
<letter_ref letter_id="C"/>
<letter_ref letter_id="C"/>
<letter_ref letter_id="A"/>
<letter_ref letter_id="G"/>
<letter_ref letter_id="C"/>
<letter_ref letter_id="T"/>
<letter_ref letter_id="T"/>
<letter_ref letter_id="A"/>
<letter_ref letter_id="C"/>
<letter_ref letter_id="G"/>
<letter_ref letter_id="G"/>
<letter_ref letter_id="C"/>
<letter_ref letter_id="C"/>
<letter_ref letter_id="G"/>
<letter_ref letter_id="A"/>
<letter_ref letter_id="A"/>
<letter_ref letter_id="T"/>
</site>
<right_flank>GGCCTTCGAG</right_flank>
</contributing_site>
<contributing_site sequence_id="sequence_364" position="31" strand="plus" pvalue="1.84e-31" >
<left_flank>GCATGAAGGA</left_flank>
<site>
<letter_ref letter_id="C"/>
<letter_ref letter_id="T"/>
<letter_ref letter_id="T"/>
<letter_ref letter_id="T"/>
<letter_ref letter_id="T"/>
<letter_ref letter_id="A"/>
<letter_ref letter_id="C"/>
<letter_ref letter_id="A"/>
<letter_ref letter_id="T"/>
<letter_ref letter_id="A"/>
<letter_ref letter_id="C"/>
<letter_ref letter_id="A"/>
<letter_ref letter_id="T"/>
<letter_ref letter_id="T"/>
<letter_ref letter_id="C"/>
<letter_ref letter_id="G"/>
<letter_ref letter_id="T"/>
<letter_ref letter_id="G"/>
<letter_ref letter_id="A"/>
<letter_ref letter_id="A"/>
<letter_ref letter_id="T"/>
<letter_ref letter_id="G"/>
<letter_ref letter_id="T"/>
<letter_ref letter_id="A"/>
<letter_ref letter_id="T"/>
<letter_ref letter_id="A"/>
<letter_ref letter_id="T"/>
<letter_ref letter_id="A"/>
<letter_ref letter_id="C"/>
<letter_ref letter_id="A"/>
<letter_ref letter_id="A"/>
<letter_ref letter_id="T"/>
<letter_ref letter_id="G"/>
<letter_ref letter_id="C"/>
<letter_ref letter_id="C"/>
<letter_ref letter_id="A"/>
<letter_ref letter_id="G"/>
<letter_ref letter_id="C"/>
<letter_ref letter_id="T"/>
<letter_ref letter_id="T"/>
<letter_ref letter_id="A"/>
<letter_ref letter_id="C"/>
<letter_ref letter_id="G"/>
<letter_ref letter_id="G"/>
<letter_ref letter_id="C"/>
<letter_ref letter_id="C"/>
<letter_ref letter_id="G"/>
<letter_ref letter_id="A"/>
<letter_ref letter_id="A"/>
<letter_ref letter_id="T"/>
</site>
<right_flank>GGCCTTCGAG</right_flank>
</contributing_site>
<contributing_site sequence_id="sequence_327" position="31" strand="plus" pvalue="1.84e-31" >
<left_flank>GCATGAAGGA</left_flank>
<site>
<letter_ref letter_id="C"/>
<letter_ref letter_id="T"/>
<letter_ref letter_id="T"/>
<letter_ref letter_id="T"/>
<letter_ref letter_id="T"/>
<letter_ref letter_id="A"/>
<letter_ref letter_id="C"/>
<letter_ref letter_id="A"/>
<letter_ref letter_id="T"/>
<letter_ref letter_id="A"/>
<letter_ref letter_id="C"/>
<letter_ref letter_id="A"/>
<letter_ref letter_id="T"/>
<letter_ref letter_id="T"/>
<letter_ref letter_id="C"/>
<letter_ref letter_id="G"/>
<letter_ref letter_id="T"/>
<letter_ref letter_id="G"/>
<letter_ref letter_id="A"/>
<letter_ref letter_id="A"/>
<letter_ref letter_id="T"/>
<letter_ref letter_id="G"/>
<letter_ref letter_id="T"/>
<letter_ref letter_id="A"/>
<letter_ref letter_id="T"/>
<letter_ref letter_id="A"/>
<letter_ref letter_id="T"/>
<letter_ref letter_id="A"/>
<letter_ref letter_id="C"/>
<letter_ref letter_id="A"/>
<letter_ref letter_id="A"/>
<letter_ref letter_id="T"/>
<letter_ref letter_id="G"/>
<letter_ref letter_id="C"/>
<letter_ref letter_id="C"/>
<letter_ref letter_id="A"/>
<letter_ref letter_id="G"/>
<letter_ref letter_id="C"/>
<letter_ref letter_id="T"/>
<letter_ref letter_id="T"/>
<letter_ref letter_id="A"/>
<letter_ref letter_id="C"/>
<letter_ref letter_id="G"/>
<letter_ref letter_id="G"/>
<letter_ref letter_id="C"/>
<letter_ref letter_id="C"/>
<letter_ref letter_id="G"/>
<letter_ref letter_id="A"/>
<letter_ref letter_id="A"/>
<letter_ref letter_id="T"/>
</site>
<right_flank>GGCCTTCGAG</right_flank>
</contributing_site>
<contributing_site sequence_id="sequence_325" position="31" strand="plus" pvalue="1.84e-31" >
<left_flank>GCATGAAGGA</left_flank>
<site>
<letter_ref letter_id="C"/>
<letter_ref letter_id="T"/>
<letter_ref letter_id="T"/>
<letter_ref letter_id="T"/>
<letter_ref letter_id="T"/>
<letter_ref letter_id="A"/>
<letter_ref letter_id="C"/>
<letter_ref letter_id="A"/>
<letter_ref letter_id="T"/>
<letter_ref letter_id="A"/>
<letter_ref letter_id="C"/>
<letter_ref letter_id="A"/>
<letter_ref letter_id="T"/>
<letter_ref letter_id="T"/>
<letter_ref letter_id="C"/>
<letter_ref letter_id="G"/>
<letter_ref letter_id="T"/>
<letter_ref letter_id="G"/>
<letter_ref letter_id="A"/>
<letter_ref letter_id="A"/>
<letter_ref letter_id="T"/>
<letter_ref letter_id="G"/>
<letter_ref letter_id="T"/>
<letter_ref letter_id="A"/>
<letter_ref letter_id="T"/>
<letter_ref letter_id="A"/>
<letter_ref letter_id="T"/>
<letter_ref letter_id="A"/>
<letter_ref letter_id="C"/>
<letter_ref letter_id="A"/>
<letter_ref letter_id="A"/>
<letter_ref letter_id="T"/>
<letter_ref letter_id="G"/>
<letter_ref letter_id="C"/>
<letter_ref letter_id="C"/>
<letter_ref letter_id="A"/>
<letter_ref letter_id="G"/>
<letter_ref letter_id="C"/>
<letter_ref letter_id="T"/>
<letter_ref letter_id="T"/>
<letter_ref letter_id="A"/>
<letter_ref letter_id="C"/>
<letter_ref letter_id="G"/>
<letter_ref letter_id="G"/>
<letter_ref letter_id="C"/>
<letter_ref letter_id="C"/>
<letter_ref letter_id="G"/>
<letter_ref letter_id="A"/>
<letter_ref letter_id="A"/>
<letter_ref letter_id="T"/>
</site>
<right_flank>GGCCTTCGAG</right_flank>
</contributing_site>
<contributing_site sequence_id="sequence_311" position="31" strand="plus" pvalue="1.84e-31" >
<left_flank>GCATGAAGGA</left_flank>
<site>
<letter_ref letter_id="C"/>
<letter_ref letter_id="T"/>
<letter_ref letter_id="T"/>
<letter_ref letter_id="T"/>
<letter_ref letter_id="T"/>
<letter_ref letter_id="A"/>
<letter_ref letter_id="C"/>
<letter_ref letter_id="A"/>
<letter_ref letter_id="T"/>
<letter_ref letter_id="A"/>
<letter_ref letter_id="C"/>
<letter_ref letter_id="A"/>
<letter_ref letter_id="T"/>
<letter_ref letter_id="T"/>
<letter_ref letter_id="C"/>
<letter_ref letter_id="G"/>
<letter_ref letter_id="T"/>
<letter_ref letter_id="G"/>
<letter_ref letter_id="A"/>
<letter_ref letter_id="A"/>
<letter_ref letter_id="T"/>
<letter_ref letter_id="G"/>
<letter_ref letter_id="T"/>
<letter_ref letter_id="A"/>
<letter_ref letter_id="T"/>
<letter_ref letter_id="A"/>
<letter_ref letter_id="T"/>
<letter_ref letter_id="A"/>
<letter_ref letter_id="C"/>
<letter_ref letter_id="A"/>
<letter_ref letter_id="A"/>
<letter_ref letter_id="T"/>
<letter_ref letter_id="G"/>
<letter_ref letter_id="C"/>
<letter_ref letter_id="C"/>
<letter_ref letter_id="A"/>
<letter_ref letter_id="G"/>
<letter_ref letter_id="C"/>
<letter_ref letter_id="T"/>
<letter_ref letter_id="T"/>
<letter_ref letter_id="A"/>
<letter_ref letter_id="C"/>
<letter_ref letter_id="G"/>
<letter_ref letter_id="G"/>
<letter_ref letter_id="C"/>
<letter_ref letter_id="C"/>
<letter_ref letter_id="G"/>
<letter_ref letter_id="A"/>
<letter_ref letter_id="A"/>
<letter_ref letter_id="T"/>
</site>
<right_flank>GGCCTTCGAG</right_flank>
</contributing_site>
<contributing_site sequence_id="sequence_308" position="31" strand="plus" pvalue="1.84e-31" >
<left_flank>GCATGAAGGA</left_flank>
<site>
<letter_ref letter_id="C"/>
<letter_ref letter_id="T"/>
<letter_ref letter_id="T"/>
<letter_ref letter_id="T"/>
<letter_ref letter_id="T"/>
<letter_ref letter_id="A"/>
<letter_ref letter_id="C"/>
<letter_ref letter_id="A"/>
<letter_ref letter_id="T"/>
<letter_ref letter_id="A"/>
<letter_ref letter_id="C"/>
<letter_ref letter_id="A"/>
<letter_ref letter_id="T"/>
<letter_ref letter_id="T"/>
<letter_ref letter_id="C"/>
<letter_ref letter_id="G"/>
<letter_ref letter_id="T"/>
<letter_ref letter_id="G"/>
<letter_ref letter_id="A"/>
<letter_ref letter_id="A"/>
<letter_ref letter_id="T"/>
<letter_ref letter_id="G"/>
<letter_ref letter_id="T"/>
<letter_ref letter_id="A"/>
<letter_ref letter_id="T"/>
<letter_ref letter_id="A"/>
<letter_ref letter_id="T"/>
<letter_ref letter_id="A"/>
<letter_ref letter_id="C"/>
<letter_ref letter_id="A"/>
<letter_ref letter_id="A"/>
<letter_ref letter_id="T"/>
<letter_ref letter_id="G"/>
<letter_ref letter_id="C"/>
<letter_ref letter_id="C"/>
<letter_ref letter_id="A"/>
<letter_ref letter_id="G"/>
<letter_ref letter_id="C"/>
<letter_ref letter_id="T"/>
<letter_ref letter_id="T"/>
<letter_ref letter_id="A"/>
<letter_ref letter_id="C"/>
<letter_ref letter_id="G"/>
<letter_ref letter_id="G"/>
<letter_ref letter_id="C"/>
<letter_ref letter_id="C"/>
<letter_ref letter_id="G"/>
<letter_ref letter_id="A"/>
<letter_ref letter_id="A"/>
<letter_ref letter_id="T"/>
</site>
<right_flank>GGCCTTCGAG</right_flank>
</contributing_site>
<contributing_site sequence_id="sequence_305" position="31" strand="plus" pvalue="1.84e-31" >
<left_flank>GCATGAAGGA</left_flank>
<site>
<letter_ref letter_id="C"/>
<letter_ref letter_id="T"/>
<letter_ref letter_id="T"/>
<letter_ref letter_id="T"/>
<letter_ref letter_id="T"/>
<letter_ref letter_id="A"/>
<letter_ref letter_id="C"/>
<letter_ref letter_id="A"/>
<letter_ref letter_id="T"/>
<letter_ref letter_id="A"/>
<letter_ref letter_id="C"/>
<letter_ref letter_id="A"/>
<letter_ref letter_id="T"/>
<letter_ref letter_id="T"/>
<letter_ref letter_id="C"/>
<letter_ref letter_id="G"/>
<letter_ref letter_id="T"/>
<letter_ref letter_id="G"/>
<letter_ref letter_id="A"/>
<letter_ref letter_id="A"/>
<letter_ref letter_id="T"/>
<letter_ref letter_id="G"/>
<letter_ref letter_id="T"/>
<letter_ref letter_id="A"/>
<letter_ref letter_id="T"/>
<letter_ref letter_id="A"/>
<letter_ref letter_id="T"/>
<letter_ref letter_id="A"/>
<letter_ref letter_id="C"/>
<letter_ref letter_id="A"/>
<letter_ref letter_id="A"/>
<letter_ref letter_id="T"/>
<letter_ref letter_id="G"/>
<letter_ref letter_id="C"/>
<letter_ref letter_id="C"/>
<letter_ref letter_id="A"/>
<letter_ref letter_id="G"/>
<letter_ref letter_id="C"/>
<letter_ref letter_id="T"/>
<letter_ref letter_id="T"/>
<letter_ref letter_id="A"/>
<letter_ref letter_id="C"/>
<letter_ref letter_id="G"/>
<letter_ref letter_id="G"/>
<letter_ref letter_id="C"/>
<letter_ref letter_id="C"/>
<letter_ref letter_id="G"/>
<letter_ref letter_id="A"/>
<letter_ref letter_id="A"/>
<letter_ref letter_id="T"/>
</site>
<right_flank>GGCCTTCGAG</right_flank>
</contributing_site>
<contributing_site sequence_id="sequence_301" position="31" strand="plus" pvalue="1.84e-31" >
<left_flank>GCATGAAGGA</left_flank>
<site>
<letter_ref letter_id="C"/>
<letter_ref letter_id="T"/>
<letter_ref letter_id="T"/>
<letter_ref letter_id="T"/>
<letter_ref letter_id="T"/>
<letter_ref letter_id="A"/>
<letter_ref letter_id="C"/>
<letter_ref letter_id="A"/>
<letter_ref letter_id="T"/>
<letter_ref letter_id="A"/>
<letter_ref letter_id="C"/>
<letter_ref letter_id="A"/>
<letter_ref letter_id="T"/>
<letter_ref letter_id="T"/>
<letter_ref letter_id="C"/>
<letter_ref letter_id="G"/>
<letter_ref letter_id="T"/>
<letter_ref letter_id="G"/>
<letter_ref letter_id="A"/>
<letter_ref letter_id="A"/>
<letter_ref letter_id="T"/>
<letter_ref letter_id="G"/>
<letter_ref letter_id="T"/>
<letter_ref letter_id="A"/>
<letter_ref letter_id="T"/>
<letter_ref letter_id="A"/>
<letter_ref letter_id="T"/>
<letter_ref letter_id="A"/>
<letter_ref letter_id="C"/>
<letter_ref letter_id="A"/>
<letter_ref letter_id="A"/>
<letter_ref letter_id="T"/>
<letter_ref letter_id="G"/>
<letter_ref letter_id="C"/>
<letter_ref letter_id="C"/>
<letter_ref letter_id="A"/>
<letter_ref letter_id="G"/>
<letter_ref letter_id="C"/>
<letter_ref letter_id="T"/>
<letter_ref letter_id="T"/>
<letter_ref letter_id="A"/>
<letter_ref letter_id="C"/>
<letter_ref letter_id="G"/>
<letter_ref letter_id="G"/>
<letter_ref letter_id="C"/>
<letter_ref letter_id="C"/>
<letter_ref letter_id="G"/>
<letter_ref letter_id="A"/>
<letter_ref letter_id="A"/>
<letter_ref letter_id="T"/>
</site>
<right_flank>GGCCTTCGAG</right_flank>
</contributing_site>
<contributing_site sequence_id="sequence_294" position="31" strand="plus" pvalue="1.84e-31" >
<left_flank>GCATGAAGGA</left_flank>
<site>
<letter_ref letter_id="C"/>
<letter_ref letter_id="T"/>
<letter_ref letter_id="T"/>
<letter_ref letter_id="T"/>
<letter_ref letter_id="T"/>
<letter_ref letter_id="A"/>
<letter_ref letter_id="C"/>
<letter_ref letter_id="A"/>
<letter_ref letter_id="T"/>
<letter_ref letter_id="A"/>
<letter_ref letter_id="C"/>
<letter_ref letter_id="A"/>
<letter_ref letter_id="T"/>
<letter_ref letter_id="T"/>
<letter_ref letter_id="C"/>
<letter_ref letter_id="G"/>
<letter_ref letter_id="T"/>
<letter_ref letter_id="G"/>
<letter_ref letter_id="A"/>
<letter_ref letter_id="A"/>
<letter_ref letter_id="T"/>
<letter_ref letter_id="G"/>
<letter_ref letter_id="T"/>
<letter_ref letter_id="A"/>
<letter_ref letter_id="T"/>
<letter_ref letter_id="A"/>
<letter_ref letter_id="T"/>
<letter_ref letter_id="A"/>
<letter_ref letter_id="C"/>
<letter_ref letter_id="A"/>
<letter_ref letter_id="A"/>
<letter_ref letter_id="T"/>
<letter_ref letter_id="G"/>
<letter_ref letter_id="C"/>
<letter_ref letter_id="C"/>
<letter_ref letter_id="A"/>
<letter_ref letter_id="G"/>
<letter_ref letter_id="C"/>
<letter_ref letter_id="T"/>
<letter_ref letter_id="T"/>
<letter_ref letter_id="A"/>
<letter_ref letter_id="C"/>
<letter_ref letter_id="G"/>
<letter_ref letter_id="G"/>
<letter_ref letter_id="C"/>
<letter_ref letter_id="C"/>
<letter_ref letter_id="G"/>
<letter_ref letter_id="A"/>
<letter_ref letter_id="A"/>
<letter_ref letter_id="T"/>
</site>
<right_flank>GGCCTTCGAG</right_flank>
</contributing_site>
<contributing_site sequence_id="sequence_287" position="31" strand="plus" pvalue="1.84e-31" >
<left_flank>GCATGAAGGA</left_flank>
<site>
<letter_ref letter_id="C"/>
<letter_ref letter_id="T"/>
<letter_ref letter_id="T"/>
<letter_ref letter_id="T"/>
<letter_ref letter_id="T"/>
<letter_ref letter_id="A"/>
<letter_ref letter_id="C"/>
<letter_ref letter_id="A"/>
<letter_ref letter_id="T"/>
<letter_ref letter_id="A"/>
<letter_ref letter_id="C"/>
<letter_ref letter_id="A"/>
<letter_ref letter_id="T"/>
<letter_ref letter_id="T"/>
<letter_ref letter_id="C"/>
<letter_ref letter_id="G"/>
<letter_ref letter_id="T"/>
<letter_ref letter_id="G"/>
<letter_ref letter_id="A"/>
<letter_ref letter_id="A"/>
<letter_ref letter_id="T"/>
<letter_ref letter_id="G"/>
<letter_ref letter_id="T"/>
<letter_ref letter_id="A"/>
<letter_ref letter_id="T"/>
<letter_ref letter_id="A"/>
<letter_ref letter_id="T"/>
<letter_ref letter_id="A"/>
<letter_ref letter_id="C"/>
<letter_ref letter_id="A"/>
<letter_ref letter_id="A"/>
<letter_ref letter_id="T"/>
<letter_ref letter_id="G"/>
<letter_ref letter_id="C"/>
<letter_ref letter_id="C"/>
<letter_ref letter_id="A"/>
<letter_ref letter_id="G"/>
<letter_ref letter_id="C"/>
<letter_ref letter_id="T"/>
<letter_ref letter_id="T"/>
<letter_ref letter_id="A"/>
<letter_ref letter_id="C"/>
<letter_ref letter_id="G"/>
<letter_ref letter_id="G"/>
<letter_ref letter_id="C"/>
<letter_ref letter_id="C"/>
<letter_ref letter_id="G"/>
<letter_ref letter_id="A"/>
<letter_ref letter_id="A"/>
<letter_ref letter_id="T"/>
</site>
<right_flank>GGCCTTCGAG</right_flank>
</contributing_site>
<contributing_site sequence_id="sequence_286" position="31" strand="plus" pvalue="1.84e-31" >
<left_flank>GCATGAAGGA</left_flank>
<site>
<letter_ref letter_id="C"/>
<letter_ref letter_id="T"/>
<letter_ref letter_id="T"/>
<letter_ref letter_id="T"/>
<letter_ref letter_id="T"/>
<letter_ref letter_id="A"/>
<letter_ref letter_id="C"/>
<letter_ref letter_id="A"/>
<letter_ref letter_id="T"/>
<letter_ref letter_id="A"/>
<letter_ref letter_id="C"/>
<letter_ref letter_id="A"/>
<letter_ref letter_id="T"/>
<letter_ref letter_id="T"/>
<letter_ref letter_id="C"/>
<letter_ref letter_id="G"/>
<letter_ref letter_id="T"/>
<letter_ref letter_id="G"/>
<letter_ref letter_id="A"/>
<letter_ref letter_id="A"/>
<letter_ref letter_id="T"/>
<letter_ref letter_id="G"/>
<letter_ref letter_id="T"/>
<letter_ref letter_id="A"/>
<letter_ref letter_id="T"/>
<letter_ref letter_id="A"/>
<letter_ref letter_id="T"/>
<letter_ref letter_id="A"/>
<letter_ref letter_id="C"/>
<letter_ref letter_id="A"/>
<letter_ref letter_id="A"/>
<letter_ref letter_id="T"/>
<letter_ref letter_id="G"/>
<letter_ref letter_id="C"/>
<letter_ref letter_id="C"/>
<letter_ref letter_id="A"/>
<letter_ref letter_id="G"/>
<letter_ref letter_id="C"/>
<letter_ref letter_id="T"/>
<letter_ref letter_id="T"/>
<letter_ref letter_id="A"/>
<letter_ref letter_id="C"/>
<letter_ref letter_id="G"/>
<letter_ref letter_id="G"/>
<letter_ref letter_id="C"/>
<letter_ref letter_id="C"/>
<letter_ref letter_id="G"/>
<letter_ref letter_id="A"/>
<letter_ref letter_id="A"/>
<letter_ref letter_id="T"/>
</site>
<right_flank>GGCCTTCGAG</right_flank>
</contributing_site>
<contributing_site sequence_id="sequence_285" position="31" strand="plus" pvalue="1.84e-31" >
<left_flank>GCATGAAGGA</left_flank>
<site>
<letter_ref letter_id="C"/>
<letter_ref letter_id="T"/>
<letter_ref letter_id="T"/>
<letter_ref letter_id="T"/>
<letter_ref letter_id="T"/>
<letter_ref letter_id="A"/>
<letter_ref letter_id="C"/>
<letter_ref letter_id="A"/>
<letter_ref letter_id="T"/>
<letter_ref letter_id="A"/>
<letter_ref letter_id="C"/>
<letter_ref letter_id="A"/>
<letter_ref letter_id="T"/>
<letter_ref letter_id="T"/>
<letter_ref letter_id="C"/>
<letter_ref letter_id="G"/>
<letter_ref letter_id="T"/>
<letter_ref letter_id="G"/>
<letter_ref letter_id="A"/>
<letter_ref letter_id="A"/>
<letter_ref letter_id="T"/>
<letter_ref letter_id="G"/>
<letter_ref letter_id="T"/>
<letter_ref letter_id="A"/>
<letter_ref letter_id="T"/>
<letter_ref letter_id="A"/>
<letter_ref letter_id="T"/>
<letter_ref letter_id="A"/>
<letter_ref letter_id="C"/>
<letter_ref letter_id="A"/>
<letter_ref letter_id="A"/>
<letter_ref letter_id="T"/>
<letter_ref letter_id="G"/>
<letter_ref letter_id="C"/>
<letter_ref letter_id="C"/>
<letter_ref letter_id="A"/>
<letter_ref letter_id="G"/>
<letter_ref letter_id="C"/>
<letter_ref letter_id="T"/>
<letter_ref letter_id="T"/>
<letter_ref letter_id="A"/>
<letter_ref letter_id="C"/>
<letter_ref letter_id="G"/>
<letter_ref letter_id="G"/>
<letter_ref letter_id="C"/>
<letter_ref letter_id="C"/>
<letter_ref letter_id="G"/>
<letter_ref letter_id="A"/>
<letter_ref letter_id="A"/>
<letter_ref letter_id="T"/>
</site>
<right_flank>GGCCTTCGAG</right_flank>
</contributing_site>
<contributing_site sequence_id="sequence_282" position="31" strand="plus" pvalue="1.84e-31" >
<left_flank>GCATGAAGGA</left_flank>
<site>
<letter_ref letter_id="C"/>
<letter_ref letter_id="T"/>
<letter_ref letter_id="T"/>
<letter_ref letter_id="T"/>
<letter_ref letter_id="T"/>
<letter_ref letter_id="A"/>
<letter_ref letter_id="C"/>
<letter_ref letter_id="A"/>
<letter_ref letter_id="T"/>
<letter_ref letter_id="A"/>
<letter_ref letter_id="C"/>
<letter_ref letter_id="A"/>
<letter_ref letter_id="T"/>
<letter_ref letter_id="T"/>
<letter_ref letter_id="C"/>
<letter_ref letter_id="G"/>
<letter_ref letter_id="T"/>
<letter_ref letter_id="G"/>
<letter_ref letter_id="A"/>
<letter_ref letter_id="A"/>
<letter_ref letter_id="T"/>
<letter_ref letter_id="G"/>
<letter_ref letter_id="T"/>
<letter_ref letter_id="A"/>
<letter_ref letter_id="T"/>
<letter_ref letter_id="A"/>
<letter_ref letter_id="T"/>
<letter_ref letter_id="A"/>
<letter_ref letter_id="C"/>
<letter_ref letter_id="A"/>
<letter_ref letter_id="A"/>
<letter_ref letter_id="T"/>
<letter_ref letter_id="G"/>
<letter_ref letter_id="C"/>
<letter_ref letter_id="C"/>
<letter_ref letter_id="A"/>
<letter_ref letter_id="G"/>
<letter_ref letter_id="C"/>
<letter_ref letter_id="T"/>
<letter_ref letter_id="T"/>
<letter_ref letter_id="A"/>
<letter_ref letter_id="C"/>
<letter_ref letter_id="G"/>
<letter_ref letter_id="G"/>
<letter_ref letter_id="C"/>
<letter_ref letter_id="C"/>
<letter_ref letter_id="G"/>
<letter_ref letter_id="A"/>
<letter_ref letter_id="A"/>
<letter_ref letter_id="T"/>
</site>
<right_flank>GGCCTTCGAG</right_flank>
</contributing_site>
<contributing_site sequence_id="sequence_280" position="31" strand="plus" pvalue="1.84e-31" >
<left_flank>GCATGAAGGA</left_flank>
<site>
<letter_ref letter_id="C"/>
<letter_ref letter_id="T"/>
<letter_ref letter_id="T"/>
<letter_ref letter_id="T"/>
<letter_ref letter_id="T"/>
<letter_ref letter_id="A"/>
<letter_ref letter_id="C"/>
<letter_ref letter_id="A"/>
<letter_ref letter_id="T"/>
<letter_ref letter_id="A"/>
<letter_ref letter_id="C"/>
<letter_ref letter_id="A"/>
<letter_ref letter_id="T"/>
<letter_ref letter_id="T"/>
<letter_ref letter_id="C"/>
<letter_ref letter_id="G"/>
<letter_ref letter_id="T"/>
<letter_ref letter_id="G"/>
<letter_ref letter_id="A"/>
<letter_ref letter_id="A"/>
<letter_ref letter_id="T"/>
<letter_ref letter_id="G"/>
<letter_ref letter_id="T"/>
<letter_ref letter_id="A"/>
<letter_ref letter_id="T"/>
<letter_ref letter_id="A"/>
<letter_ref letter_id="T"/>
<letter_ref letter_id="A"/>
<letter_ref letter_id="C"/>
<letter_ref letter_id="A"/>
<letter_ref letter_id="A"/>
<letter_ref letter_id="T"/>
<letter_ref letter_id="G"/>
<letter_ref letter_id="C"/>
<letter_ref letter_id="C"/>
<letter_ref letter_id="A"/>
<letter_ref letter_id="G"/>
<letter_ref letter_id="C"/>
<letter_ref letter_id="T"/>
<letter_ref letter_id="T"/>
<letter_ref letter_id="A"/>
<letter_ref letter_id="C"/>
<letter_ref letter_id="G"/>
<letter_ref letter_id="G"/>
<letter_ref letter_id="C"/>
<letter_ref letter_id="C"/>
<letter_ref letter_id="G"/>
<letter_ref letter_id="A"/>
<letter_ref letter_id="A"/>
<letter_ref letter_id="T"/>
</site>
<right_flank>GGCCTTCGAG</right_flank>
</contributing_site>
<contributing_site sequence_id="sequence_278" position="31" strand="plus" pvalue="1.84e-31" >
<left_flank>GCATGAAGGA</left_flank>
<site>
<letter_ref letter_id="C"/>
<letter_ref letter_id="T"/>
<letter_ref letter_id="T"/>
<letter_ref letter_id="T"/>
<letter_ref letter_id="T"/>
<letter_ref letter_id="A"/>
<letter_ref letter_id="C"/>
<letter_ref letter_id="A"/>
<letter_ref letter_id="T"/>
<letter_ref letter_id="A"/>
<letter_ref letter_id="C"/>
<letter_ref letter_id="A"/>
<letter_ref letter_id="T"/>
<letter_ref letter_id="T"/>
<letter_ref letter_id="C"/>
<letter_ref letter_id="G"/>
<letter_ref letter_id="T"/>
<letter_ref letter_id="G"/>
<letter_ref letter_id="A"/>
<letter_ref letter_id="A"/>
<letter_ref letter_id="T"/>
<letter_ref letter_id="G"/>
<letter_ref letter_id="T"/>
<letter_ref letter_id="A"/>
<letter_ref letter_id="T"/>
<letter_ref letter_id="A"/>
<letter_ref letter_id="T"/>
<letter_ref letter_id="A"/>
<letter_ref letter_id="C"/>
<letter_ref letter_id="A"/>
<letter_ref letter_id="A"/>
<letter_ref letter_id="T"/>
<letter_ref letter_id="G"/>
<letter_ref letter_id="C"/>
<letter_ref letter_id="C"/>
<letter_ref letter_id="A"/>
<letter_ref letter_id="G"/>
<letter_ref letter_id="C"/>
<letter_ref letter_id="T"/>
<letter_ref letter_id="T"/>
<letter_ref letter_id="A"/>
<letter_ref letter_id="C"/>
<letter_ref letter_id="G"/>
<letter_ref letter_id="G"/>
<letter_ref letter_id="C"/>
<letter_ref letter_id="C"/>
<letter_ref letter_id="G"/>
<letter_ref letter_id="A"/>
<letter_ref letter_id="A"/>
<letter_ref letter_id="T"/>
</site>
<right_flank>GGCCTTCGAG</right_flank>
</contributing_site>
<contributing_site sequence_id="sequence_276" position="31" strand="plus" pvalue="1.84e-31" >
<left_flank>GCATGAAGGA</left_flank>
<site>
<letter_ref letter_id="C"/>
<letter_ref letter_id="T"/>
<letter_ref letter_id="T"/>
<letter_ref letter_id="T"/>
<letter_ref letter_id="T"/>
<letter_ref letter_id="A"/>
<letter_ref letter_id="C"/>
<letter_ref letter_id="A"/>
<letter_ref letter_id="T"/>
<letter_ref letter_id="A"/>
<letter_ref letter_id="C"/>
<letter_ref letter_id="A"/>
<letter_ref letter_id="T"/>
<letter_ref letter_id="T"/>
<letter_ref letter_id="C"/>
<letter_ref letter_id="G"/>
<letter_ref letter_id="T"/>
<letter_ref letter_id="G"/>
<letter_ref letter_id="A"/>
<letter_ref letter_id="A"/>
<letter_ref letter_id="T"/>
<letter_ref letter_id="G"/>
<letter_ref letter_id="T"/>
<letter_ref letter_id="A"/>
<letter_ref letter_id="T"/>
<letter_ref letter_id="A"/>
<letter_ref letter_id="T"/>
<letter_ref letter_id="A"/>
<letter_ref letter_id="C"/>
<letter_ref letter_id="A"/>
<letter_ref letter_id="A"/>
<letter_ref letter_id="T"/>
<letter_ref letter_id="G"/>
<letter_ref letter_id="C"/>
<letter_ref letter_id="C"/>
<letter_ref letter_id="A"/>
<letter_ref letter_id="G"/>
<letter_ref letter_id="C"/>
<letter_ref letter_id="T"/>
<letter_ref letter_id="T"/>
<letter_ref letter_id="A"/>
<letter_ref letter_id="C"/>
<letter_ref letter_id="G"/>
<letter_ref letter_id="G"/>
<letter_ref letter_id="C"/>
<letter_ref letter_id="C"/>
<letter_ref letter_id="G"/>
<letter_ref letter_id="A"/>
<letter_ref letter_id="A"/>
<letter_ref letter_id="T"/>
</site>
<right_flank>GGCCTTCGAG</right_flank>
</contributing_site>
<contributing_site sequence_id="sequence_275" position="31" strand="plus" pvalue="1.84e-31" >
<left_flank>GCATGAAGGA</left_flank>
<site>
<letter_ref letter_id="C"/>
<letter_ref letter_id="T"/>
<letter_ref letter_id="T"/>
<letter_ref letter_id="T"/>
<letter_ref letter_id="T"/>
<letter_ref letter_id="A"/>
<letter_ref letter_id="C"/>
<letter_ref letter_id="A"/>
<letter_ref letter_id="T"/>
<letter_ref letter_id="A"/>
<letter_ref letter_id="C"/>
<letter_ref letter_id="A"/>
<letter_ref letter_id="T"/>
<letter_ref letter_id="T"/>
<letter_ref letter_id="C"/>
<letter_ref letter_id="G"/>
<letter_ref letter_id="T"/>
<letter_ref letter_id="G"/>
<letter_ref letter_id="A"/>
<letter_ref letter_id="A"/>
<letter_ref letter_id="T"/>
<letter_ref letter_id="G"/>
<letter_ref letter_id="T"/>
<letter_ref letter_id="A"/>
<letter_ref letter_id="T"/>
<letter_ref letter_id="A"/>
<letter_ref letter_id="T"/>
<letter_ref letter_id="A"/>
<letter_ref letter_id="C"/>
<letter_ref letter_id="A"/>
<letter_ref letter_id="A"/>
<letter_ref letter_id="T"/>
<letter_ref letter_id="G"/>
<letter_ref letter_id="C"/>
<letter_ref letter_id="C"/>
<letter_ref letter_id="A"/>
<letter_ref letter_id="G"/>
<letter_ref letter_id="C"/>
<letter_ref letter_id="T"/>
<letter_ref letter_id="T"/>
<letter_ref letter_id="A"/>
<letter_ref letter_id="C"/>
<letter_ref letter_id="G"/>
<letter_ref letter_id="G"/>
<letter_ref letter_id="C"/>
<letter_ref letter_id="C"/>
<letter_ref letter_id="G"/>
<letter_ref letter_id="A"/>
<letter_ref letter_id="A"/>
<letter_ref letter_id="T"/>
</site>
<right_flank>GGCCTTCGAG</right_flank>
</contributing_site>
<contributing_site sequence_id="sequence_235" position="31" strand="plus" pvalue="1.84e-31" >
<left_flank>GCATGAAGGA</left_flank>
<site>
<letter_ref letter_id="C"/>
<letter_ref letter_id="T"/>
<letter_ref letter_id="T"/>
<letter_ref letter_id="T"/>
<letter_ref letter_id="T"/>
<letter_ref letter_id="A"/>
<letter_ref letter_id="C"/>
<letter_ref letter_id="A"/>
<letter_ref letter_id="T"/>
<letter_ref letter_id="A"/>
<letter_ref letter_id="C"/>
<letter_ref letter_id="A"/>
<letter_ref letter_id="T"/>
<letter_ref letter_id="T"/>
<letter_ref letter_id="C"/>
<letter_ref letter_id="G"/>
<letter_ref letter_id="T"/>
<letter_ref letter_id="G"/>
<letter_ref letter_id="A"/>
<letter_ref letter_id="A"/>
<letter_ref letter_id="T"/>
<letter_ref letter_id="G"/>
<letter_ref letter_id="T"/>
<letter_ref letter_id="A"/>
<letter_ref letter_id="T"/>
<letter_ref letter_id="A"/>
<letter_ref letter_id="T"/>
<letter_ref letter_id="A"/>
<letter_ref letter_id="C"/>
<letter_ref letter_id="A"/>
<letter_ref letter_id="A"/>
<letter_ref letter_id="T"/>
<letter_ref letter_id="G"/>
<letter_ref letter_id="C"/>
<letter_ref letter_id="C"/>
<letter_ref letter_id="A"/>
<letter_ref letter_id="G"/>
<letter_ref letter_id="C"/>
<letter_ref letter_id="T"/>
<letter_ref letter_id="T"/>
<letter_ref letter_id="A"/>
<letter_ref letter_id="C"/>
<letter_ref letter_id="G"/>
<letter_ref letter_id="G"/>
<letter_ref letter_id="C"/>
<letter_ref letter_id="C"/>
<letter_ref letter_id="G"/>
<letter_ref letter_id="A"/>
<letter_ref letter_id="A"/>
<letter_ref letter_id="T"/>
</site>
<right_flank>GGCCTTCGAG</right_flank>
</contributing_site>
<contributing_site sequence_id="sequence_213" position="31" strand="plus" pvalue="1.84e-31" >
<left_flank>GCATGAAGGA</left_flank>
<site>
<letter_ref letter_id="C"/>
<letter_ref letter_id="T"/>
<letter_ref letter_id="T"/>
<letter_ref letter_id="T"/>
<letter_ref letter_id="T"/>
<letter_ref letter_id="A"/>
<letter_ref letter_id="C"/>
<letter_ref letter_id="A"/>
<letter_ref letter_id="T"/>
<letter_ref letter_id="A"/>
<letter_ref letter_id="C"/>
<letter_ref letter_id="A"/>
<letter_ref letter_id="T"/>
<letter_ref letter_id="T"/>
<letter_ref letter_id="C"/>
<letter_ref letter_id="G"/>
<letter_ref letter_id="T"/>
<letter_ref letter_id="G"/>
<letter_ref letter_id="A"/>
<letter_ref letter_id="A"/>
<letter_ref letter_id="T"/>
<letter_ref letter_id="G"/>
<letter_ref letter_id="T"/>
<letter_ref letter_id="A"/>
<letter_ref letter_id="T"/>
<letter_ref letter_id="A"/>
<letter_ref letter_id="T"/>
<letter_ref letter_id="A"/>
<letter_ref letter_id="C"/>
<letter_ref letter_id="A"/>
<letter_ref letter_id="A"/>
<letter_ref letter_id="T"/>
<letter_ref letter_id="G"/>
<letter_ref letter_id="C"/>
<letter_ref letter_id="C"/>
<letter_ref letter_id="A"/>
<letter_ref letter_id="G"/>
<letter_ref letter_id="C"/>
<letter_ref letter_id="T"/>
<letter_ref letter_id="T"/>
<letter_ref letter_id="A"/>
<letter_ref letter_id="C"/>
<letter_ref letter_id="G"/>
<letter_ref letter_id="G"/>
<letter_ref letter_id="C"/>
<letter_ref letter_id="C"/>
<letter_ref letter_id="G"/>
<letter_ref letter_id="A"/>
<letter_ref letter_id="A"/>
<letter_ref letter_id="T"/>
</site>
<right_flank>GGCCTTCGAG</right_flank>
</contributing_site>
<contributing_site sequence_id="sequence_206" position="31" strand="plus" pvalue="1.84e-31" >
<left_flank>GCATGAAGGA</left_flank>
<site>
<letter_ref letter_id="C"/>
<letter_ref letter_id="T"/>
<letter_ref letter_id="T"/>
<letter_ref letter_id="T"/>
<letter_ref letter_id="T"/>
<letter_ref letter_id="A"/>
<letter_ref letter_id="C"/>
<letter_ref letter_id="A"/>
<letter_ref letter_id="T"/>
<letter_ref letter_id="A"/>
<letter_ref letter_id="C"/>
<letter_ref letter_id="A"/>
<letter_ref letter_id="T"/>
<letter_ref letter_id="T"/>
<letter_ref letter_id="C"/>
<letter_ref letter_id="G"/>
<letter_ref letter_id="T"/>
<letter_ref letter_id="G"/>
<letter_ref letter_id="A"/>
<letter_ref letter_id="A"/>
<letter_ref letter_id="T"/>
<letter_ref letter_id="G"/>
<letter_ref letter_id="T"/>
<letter_ref letter_id="A"/>
<letter_ref letter_id="T"/>
<letter_ref letter_id="A"/>
<letter_ref letter_id="T"/>
<letter_ref letter_id="A"/>
<letter_ref letter_id="C"/>
<letter_ref letter_id="A"/>
<letter_ref letter_id="A"/>
<letter_ref letter_id="T"/>
<letter_ref letter_id="G"/>
<letter_ref letter_id="C"/>
<letter_ref letter_id="C"/>
<letter_ref letter_id="A"/>
<letter_ref letter_id="G"/>
<letter_ref letter_id="C"/>
<letter_ref letter_id="T"/>
<letter_ref letter_id="T"/>
<letter_ref letter_id="A"/>
<letter_ref letter_id="C"/>
<letter_ref letter_id="G"/>
<letter_ref letter_id="G"/>
<letter_ref letter_id="C"/>
<letter_ref letter_id="C"/>
<letter_ref letter_id="G"/>
<letter_ref letter_id="A"/>
<letter_ref letter_id="A"/>
<letter_ref letter_id="T"/>
</site>
<right_flank>GGCCTTCGAG</right_flank>
</contributing_site>
<contributing_site sequence_id="sequence_199" position="31" strand="plus" pvalue="1.84e-31" >
<left_flank>GCATGAAGGA</left_flank>
<site>
<letter_ref letter_id="C"/>
<letter_ref letter_id="T"/>
<letter_ref letter_id="T"/>
<letter_ref letter_id="T"/>
<letter_ref letter_id="T"/>
<letter_ref letter_id="A"/>
<letter_ref letter_id="C"/>
<letter_ref letter_id="A"/>
<letter_ref letter_id="T"/>
<letter_ref letter_id="A"/>
<letter_ref letter_id="C"/>
<letter_ref letter_id="A"/>
<letter_ref letter_id="T"/>
<letter_ref letter_id="T"/>
<letter_ref letter_id="C"/>
<letter_ref letter_id="G"/>
<letter_ref letter_id="T"/>
<letter_ref letter_id="G"/>
<letter_ref letter_id="A"/>
<letter_ref letter_id="A"/>
<letter_ref letter_id="T"/>
<letter_ref letter_id="G"/>
<letter_ref letter_id="T"/>
<letter_ref letter_id="A"/>
<letter_ref letter_id="T"/>
<letter_ref letter_id="A"/>
<letter_ref letter_id="T"/>
<letter_ref letter_id="A"/>
<letter_ref letter_id="C"/>
<letter_ref letter_id="A"/>
<letter_ref letter_id="A"/>
<letter_ref letter_id="T"/>
<letter_ref letter_id="G"/>
<letter_ref letter_id="C"/>
<letter_ref letter_id="C"/>
<letter_ref letter_id="A"/>
<letter_ref letter_id="G"/>
<letter_ref letter_id="C"/>
<letter_ref letter_id="T"/>
<letter_ref letter_id="T"/>
<letter_ref letter_id="A"/>
<letter_ref letter_id="C"/>
<letter_ref letter_id="G"/>
<letter_ref letter_id="G"/>
<letter_ref letter_id="C"/>
<letter_ref letter_id="C"/>
<letter_ref letter_id="G"/>
<letter_ref letter_id="A"/>
<letter_ref letter_id="A"/>
<letter_ref letter_id="T"/>
</site>
<right_flank>GGCCTTCGAG</right_flank>
</contributing_site>
<contributing_site sequence_id="sequence_187" position="31" strand="plus" pvalue="1.84e-31" >
<left_flank>GCATGAAGGA</left_flank>
<site>
<letter_ref letter_id="C"/>
<letter_ref letter_id="T"/>
<letter_ref letter_id="T"/>
<letter_ref letter_id="T"/>
<letter_ref letter_id="T"/>
<letter_ref letter_id="A"/>
<letter_ref letter_id="C"/>
<letter_ref letter_id="A"/>
<letter_ref letter_id="T"/>
<letter_ref letter_id="A"/>
<letter_ref letter_id="C"/>
<letter_ref letter_id="A"/>
<letter_ref letter_id="T"/>
<letter_ref letter_id="T"/>
<letter_ref letter_id="C"/>
<letter_ref letter_id="G"/>
<letter_ref letter_id="T"/>
<letter_ref letter_id="G"/>
<letter_ref letter_id="A"/>
<letter_ref letter_id="A"/>
<letter_ref letter_id="T"/>
<letter_ref letter_id="G"/>
<letter_ref letter_id="T"/>
<letter_ref letter_id="A"/>
<letter_ref letter_id="T"/>
<letter_ref letter_id="A"/>
<letter_ref letter_id="T"/>
<letter_ref letter_id="A"/>
<letter_ref letter_id="C"/>
<letter_ref letter_id="A"/>
<letter_ref letter_id="A"/>
<letter_ref letter_id="T"/>
<letter_ref letter_id="G"/>
<letter_ref letter_id="C"/>
<letter_ref letter_id="C"/>
<letter_ref letter_id="A"/>
<letter_ref letter_id="G"/>
<letter_ref letter_id="C"/>
<letter_ref letter_id="T"/>
<letter_ref letter_id="T"/>
<letter_ref letter_id="A"/>
<letter_ref letter_id="C"/>
<letter_ref letter_id="G"/>
<letter_ref letter_id="G"/>
<letter_ref letter_id="C"/>
<letter_ref letter_id="C"/>
<letter_ref letter_id="G"/>
<letter_ref letter_id="A"/>
<letter_ref letter_id="A"/>
<letter_ref letter_id="T"/>
</site>
<right_flank>GGCCTTCGAG</right_flank>
</contributing_site>
<contributing_site sequence_id="sequence_171" position="31" strand="plus" pvalue="1.84e-31" >
<left_flank>GCATGAAGGA</left_flank>
<site>
<letter_ref letter_id="C"/>
<letter_ref letter_id="T"/>
<letter_ref letter_id="T"/>
<letter_ref letter_id="T"/>
<letter_ref letter_id="T"/>
<letter_ref letter_id="A"/>
<letter_ref letter_id="C"/>
<letter_ref letter_id="A"/>
<letter_ref letter_id="T"/>
<letter_ref letter_id="A"/>
<letter_ref letter_id="C"/>
<letter_ref letter_id="A"/>
<letter_ref letter_id="T"/>
<letter_ref letter_id="T"/>
<letter_ref letter_id="C"/>
<letter_ref letter_id="G"/>
<letter_ref letter_id="T"/>
<letter_ref letter_id="G"/>
<letter_ref letter_id="A"/>
<letter_ref letter_id="A"/>
<letter_ref letter_id="T"/>
<letter_ref letter_id="G"/>
<letter_ref letter_id="T"/>
<letter_ref letter_id="A"/>
<letter_ref letter_id="T"/>
<letter_ref letter_id="A"/>
<letter_ref letter_id="T"/>
<letter_ref letter_id="A"/>
<letter_ref letter_id="C"/>
<letter_ref letter_id="A"/>
<letter_ref letter_id="A"/>
<letter_ref letter_id="T"/>
<letter_ref letter_id="G"/>
<letter_ref letter_id="C"/>
<letter_ref letter_id="C"/>
<letter_ref letter_id="A"/>
<letter_ref letter_id="G"/>
<letter_ref letter_id="C"/>
<letter_ref letter_id="T"/>
<letter_ref letter_id="T"/>
<letter_ref letter_id="A"/>
<letter_ref letter_id="C"/>
<letter_ref letter_id="G"/>
<letter_ref letter_id="G"/>
<letter_ref letter_id="C"/>
<letter_ref letter_id="C"/>
<letter_ref letter_id="G"/>
<letter_ref letter_id="A"/>
<letter_ref letter_id="A"/>
<letter_ref letter_id="T"/>
</site>
<right_flank>GGCCTTCGAG</right_flank>
</contributing_site>
<contributing_site sequence_id="sequence_166" position="31" strand="plus" pvalue="1.84e-31" >
<left_flank>GCATGAAGGA</left_flank>
<site>
<letter_ref letter_id="C"/>
<letter_ref letter_id="T"/>
<letter_ref letter_id="T"/>
<letter_ref letter_id="T"/>
<letter_ref letter_id="T"/>
<letter_ref letter_id="A"/>
<letter_ref letter_id="C"/>
<letter_ref letter_id="A"/>
<letter_ref letter_id="T"/>
<letter_ref letter_id="A"/>
<letter_ref letter_id="C"/>
<letter_ref letter_id="A"/>
<letter_ref letter_id="T"/>
<letter_ref letter_id="T"/>
<letter_ref letter_id="C"/>
<letter_ref letter_id="G"/>
<letter_ref letter_id="T"/>
<letter_ref letter_id="G"/>
<letter_ref letter_id="A"/>
<letter_ref letter_id="A"/>
<letter_ref letter_id="T"/>
<letter_ref letter_id="G"/>
<letter_ref letter_id="T"/>
<letter_ref letter_id="A"/>
<letter_ref letter_id="T"/>
<letter_ref letter_id="A"/>
<letter_ref letter_id="T"/>
<letter_ref letter_id="A"/>
<letter_ref letter_id="C"/>
<letter_ref letter_id="A"/>
<letter_ref letter_id="A"/>
<letter_ref letter_id="T"/>
<letter_ref letter_id="G"/>
<letter_ref letter_id="C"/>
<letter_ref letter_id="C"/>
<letter_ref letter_id="A"/>
<letter_ref letter_id="G"/>
<letter_ref letter_id="C"/>
<letter_ref letter_id="T"/>
<letter_ref letter_id="T"/>
<letter_ref letter_id="A"/>
<letter_ref letter_id="C"/>
<letter_ref letter_id="G"/>
<letter_ref letter_id="G"/>
<letter_ref letter_id="C"/>
<letter_ref letter_id="C"/>
<letter_ref letter_id="G"/>
<letter_ref letter_id="A"/>
<letter_ref letter_id="A"/>
<letter_ref letter_id="T"/>
</site>
<right_flank>GGCCTTCGAG</right_flank>
</contributing_site>
<contributing_site sequence_id="sequence_140" position="31" strand="plus" pvalue="1.84e-31" >
<left_flank>GCATGAAGGA</left_flank>
<site>
<letter_ref letter_id="C"/>
<letter_ref letter_id="T"/>
<letter_ref letter_id="T"/>
<letter_ref letter_id="T"/>
<letter_ref letter_id="T"/>
<letter_ref letter_id="A"/>
<letter_ref letter_id="C"/>
<letter_ref letter_id="A"/>
<letter_ref letter_id="T"/>
<letter_ref letter_id="A"/>
<letter_ref letter_id="C"/>
<letter_ref letter_id="A"/>
<letter_ref letter_id="T"/>
<letter_ref letter_id="T"/>
<letter_ref letter_id="C"/>
<letter_ref letter_id="G"/>
<letter_ref letter_id="T"/>
<letter_ref letter_id="G"/>
<letter_ref letter_id="A"/>
<letter_ref letter_id="A"/>
<letter_ref letter_id="T"/>
<letter_ref letter_id="G"/>
<letter_ref letter_id="T"/>
<letter_ref letter_id="A"/>
<letter_ref letter_id="T"/>
<letter_ref letter_id="A"/>
<letter_ref letter_id="T"/>
<letter_ref letter_id="A"/>
<letter_ref letter_id="C"/>
<letter_ref letter_id="A"/>
<letter_ref letter_id="A"/>
<letter_ref letter_id="T"/>
<letter_ref letter_id="G"/>
<letter_ref letter_id="C"/>
<letter_ref letter_id="C"/>
<letter_ref letter_id="A"/>
<letter_ref letter_id="G"/>
<letter_ref letter_id="C"/>
<letter_ref letter_id="T"/>
<letter_ref letter_id="T"/>
<letter_ref letter_id="A"/>
<letter_ref letter_id="C"/>
<letter_ref letter_id="G"/>
<letter_ref letter_id="G"/>
<letter_ref letter_id="C"/>
<letter_ref letter_id="C"/>
<letter_ref letter_id="G"/>
<letter_ref letter_id="A"/>
<letter_ref letter_id="A"/>
<letter_ref letter_id="T"/>
</site>
<right_flank>GGCCTTCGAG</right_flank>
</contributing_site>
<contributing_site sequence_id="sequence_133" position="31" strand="plus" pvalue="1.84e-31" >
<left_flank>GCATGAAGGA</left_flank>
<site>
<letter_ref letter_id="C"/>
<letter_ref letter_id="T"/>
<letter_ref letter_id="T"/>
<letter_ref letter_id="T"/>
<letter_ref letter_id="T"/>
<letter_ref letter_id="A"/>
<letter_ref letter_id="C"/>
<letter_ref letter_id="A"/>
<letter_ref letter_id="T"/>
<letter_ref letter_id="A"/>
<letter_ref letter_id="C"/>
<letter_ref letter_id="A"/>
<letter_ref letter_id="T"/>
<letter_ref letter_id="T"/>
<letter_ref letter_id="C"/>
<letter_ref letter_id="G"/>
<letter_ref letter_id="T"/>
<letter_ref letter_id="G"/>
<letter_ref letter_id="A"/>
<letter_ref letter_id="A"/>
<letter_ref letter_id="T"/>
<letter_ref letter_id="G"/>
<letter_ref letter_id="T"/>
<letter_ref letter_id="A"/>
<letter_ref letter_id="T"/>
<letter_ref letter_id="A"/>
<letter_ref letter_id="T"/>
<letter_ref letter_id="A"/>
<letter_ref letter_id="C"/>
<letter_ref letter_id="A"/>
<letter_ref letter_id="A"/>
<letter_ref letter_id="T"/>
<letter_ref letter_id="G"/>
<letter_ref letter_id="C"/>
<letter_ref letter_id="C"/>
<letter_ref letter_id="A"/>
<letter_ref letter_id="G"/>
<letter_ref letter_id="C"/>
<letter_ref letter_id="T"/>
<letter_ref letter_id="T"/>
<letter_ref letter_id="A"/>
<letter_ref letter_id="C"/>
<letter_ref letter_id="G"/>
<letter_ref letter_id="G"/>
<letter_ref letter_id="C"/>
<letter_ref letter_id="C"/>
<letter_ref letter_id="G"/>
<letter_ref letter_id="A"/>
<letter_ref letter_id="A"/>
<letter_ref letter_id="T"/>
</site>
<right_flank>GGCCTTCGAG</right_flank>
</contributing_site>
<contributing_site sequence_id="sequence_131" position="31" strand="plus" pvalue="1.84e-31" >
<left_flank>GCATGAAGGA</left_flank>
<site>
<letter_ref letter_id="C"/>
<letter_ref letter_id="T"/>
<letter_ref letter_id="T"/>
<letter_ref letter_id="T"/>
<letter_ref letter_id="T"/>
<letter_ref letter_id="A"/>
<letter_ref letter_id="C"/>
<letter_ref letter_id="A"/>
<letter_ref letter_id="T"/>
<letter_ref letter_id="A"/>
<letter_ref letter_id="C"/>
<letter_ref letter_id="A"/>
<letter_ref letter_id="T"/>
<letter_ref letter_id="T"/>
<letter_ref letter_id="C"/>
<letter_ref letter_id="G"/>
<letter_ref letter_id="T"/>
<letter_ref letter_id="G"/>
<letter_ref letter_id="A"/>
<letter_ref letter_id="A"/>
<letter_ref letter_id="T"/>
<letter_ref letter_id="G"/>
<letter_ref letter_id="T"/>
<letter_ref letter_id="A"/>
<letter_ref letter_id="T"/>
<letter_ref letter_id="A"/>
<letter_ref letter_id="T"/>
<letter_ref letter_id="A"/>
<letter_ref letter_id="C"/>
<letter_ref letter_id="A"/>
<letter_ref letter_id="A"/>
<letter_ref letter_id="T"/>
<letter_ref letter_id="G"/>
<letter_ref letter_id="C"/>
<letter_ref letter_id="C"/>
<letter_ref letter_id="A"/>
<letter_ref letter_id="G"/>
<letter_ref letter_id="C"/>
<letter_ref letter_id="T"/>
<letter_ref letter_id="T"/>
<letter_ref letter_id="A"/>
<letter_ref letter_id="C"/>
<letter_ref letter_id="G"/>
<letter_ref letter_id="G"/>
<letter_ref letter_id="C"/>
<letter_ref letter_id="C"/>
<letter_ref letter_id="G"/>
<letter_ref letter_id="A"/>
<letter_ref letter_id="A"/>
<letter_ref letter_id="T"/>
</site>
<right_flank>GGCCTTCGAG</right_flank>
</contributing_site>
<contributing_site sequence_id="sequence_125" position="31" strand="plus" pvalue="1.84e-31" >
<left_flank>GCATGAAGGA</left_flank>
<site>
<letter_ref letter_id="C"/>
<letter_ref letter_id="T"/>
<letter_ref letter_id="T"/>
<letter_ref letter_id="T"/>
<letter_ref letter_id="T"/>
<letter_ref letter_id="A"/>
<letter_ref letter_id="C"/>
<letter_ref letter_id="A"/>
<letter_ref letter_id="T"/>
<letter_ref letter_id="A"/>
<letter_ref letter_id="C"/>
<letter_ref letter_id="A"/>
<letter_ref letter_id="T"/>
<letter_ref letter_id="T"/>
<letter_ref letter_id="C"/>
<letter_ref letter_id="G"/>
<letter_ref letter_id="T"/>
<letter_ref letter_id="G"/>
<letter_ref letter_id="A"/>
<letter_ref letter_id="A"/>
<letter_ref letter_id="T"/>
<letter_ref letter_id="G"/>
<letter_ref letter_id="T"/>
<letter_ref letter_id="A"/>
<letter_ref letter_id="T"/>
<letter_ref letter_id="A"/>
<letter_ref letter_id="T"/>
<letter_ref letter_id="A"/>
<letter_ref letter_id="C"/>
<letter_ref letter_id="A"/>
<letter_ref letter_id="A"/>
<letter_ref letter_id="T"/>
<letter_ref letter_id="G"/>
<letter_ref letter_id="C"/>
<letter_ref letter_id="C"/>
<letter_ref letter_id="A"/>
<letter_ref letter_id="G"/>
<letter_ref letter_id="C"/>
<letter_ref letter_id="T"/>
<letter_ref letter_id="T"/>
<letter_ref letter_id="A"/>
<letter_ref letter_id="C"/>
<letter_ref letter_id="G"/>
<letter_ref letter_id="G"/>
<letter_ref letter_id="C"/>
<letter_ref letter_id="C"/>
<letter_ref letter_id="G"/>
<letter_ref letter_id="A"/>
<letter_ref letter_id="A"/>
<letter_ref letter_id="T"/>
</site>
<right_flank>GGCCTTCGAG</right_flank>
</contributing_site>
<contributing_site sequence_id="sequence_119" position="31" strand="plus" pvalue="1.84e-31" >
<left_flank>GCATGAAGGA</left_flank>
<site>
<letter_ref letter_id="C"/>
<letter_ref letter_id="T"/>
<letter_ref letter_id="T"/>
<letter_ref letter_id="T"/>
<letter_ref letter_id="T"/>
<letter_ref letter_id="A"/>
<letter_ref letter_id="C"/>
<letter_ref letter_id="A"/>
<letter_ref letter_id="T"/>
<letter_ref letter_id="A"/>
<letter_ref letter_id="C"/>
<letter_ref letter_id="A"/>
<letter_ref letter_id="T"/>
<letter_ref letter_id="T"/>
<letter_ref letter_id="C"/>
<letter_ref letter_id="G"/>
<letter_ref letter_id="T"/>
<letter_ref letter_id="G"/>
<letter_ref letter_id="A"/>
<letter_ref letter_id="A"/>
<letter_ref letter_id="T"/>
<letter_ref letter_id="G"/>
<letter_ref letter_id="T"/>
<letter_ref letter_id="A"/>
<letter_ref letter_id="T"/>
<letter_ref letter_id="A"/>
<letter_ref letter_id="T"/>
<letter_ref letter_id="A"/>
<letter_ref letter_id="C"/>
<letter_ref letter_id="A"/>
<letter_ref letter_id="A"/>
<letter_ref letter_id="T"/>
<letter_ref letter_id="G"/>
<letter_ref letter_id="C"/>
<letter_ref letter_id="C"/>
<letter_ref letter_id="A"/>
<letter_ref letter_id="G"/>
<letter_ref letter_id="C"/>
<letter_ref letter_id="T"/>
<letter_ref letter_id="T"/>
<letter_ref letter_id="A"/>
<letter_ref letter_id="C"/>
<letter_ref letter_id="G"/>
<letter_ref letter_id="G"/>
<letter_ref letter_id="C"/>
<letter_ref letter_id="C"/>
<letter_ref letter_id="G"/>
<letter_ref letter_id="A"/>
<letter_ref letter_id="A"/>
<letter_ref letter_id="T"/>
</site>
<right_flank>GGCCTTCGAG</right_flank>
</contributing_site>
<contributing_site sequence_id="sequence_118" position="31" strand="plus" pvalue="1.84e-31" >
<left_flank>GCATGAAGGA</left_flank>
<site>
<letter_ref letter_id="C"/>
<letter_ref letter_id="T"/>
<letter_ref letter_id="T"/>
<letter_ref letter_id="T"/>
<letter_ref letter_id="T"/>
<letter_ref letter_id="A"/>
<letter_ref letter_id="C"/>
<letter_ref letter_id="A"/>
<letter_ref letter_id="T"/>
<letter_ref letter_id="A"/>
<letter_ref letter_id="C"/>
<letter_ref letter_id="A"/>
<letter_ref letter_id="T"/>
<letter_ref letter_id="T"/>
<letter_ref letter_id="C"/>
<letter_ref letter_id="G"/>
<letter_ref letter_id="T"/>
<letter_ref letter_id="G"/>
<letter_ref letter_id="A"/>
<letter_ref letter_id="A"/>
<letter_ref letter_id="T"/>
<letter_ref letter_id="G"/>
<letter_ref letter_id="T"/>
<letter_ref letter_id="A"/>
<letter_ref letter_id="T"/>
<letter_ref letter_id="A"/>
<letter_ref letter_id="T"/>
<letter_ref letter_id="A"/>
<letter_ref letter_id="C"/>
<letter_ref letter_id="A"/>
<letter_ref letter_id="A"/>
<letter_ref letter_id="T"/>
<letter_ref letter_id="G"/>
<letter_ref letter_id="C"/>
<letter_ref letter_id="C"/>
<letter_ref letter_id="A"/>
<letter_ref letter_id="G"/>
<letter_ref letter_id="C"/>
<letter_ref letter_id="T"/>
<letter_ref letter_id="T"/>
<letter_ref letter_id="A"/>
<letter_ref letter_id="C"/>
<letter_ref letter_id="G"/>
<letter_ref letter_id="G"/>
<letter_ref letter_id="C"/>
<letter_ref letter_id="C"/>
<letter_ref letter_id="G"/>
<letter_ref letter_id="A"/>
<letter_ref letter_id="A"/>
<letter_ref letter_id="T"/>
</site>
<right_flank>GGCCTTCGAG</right_flank>
</contributing_site>
<contributing_site sequence_id="sequence_112" position="31" strand="plus" pvalue="1.84e-31" >
<left_flank>GCATGAAGGA</left_flank>
<site>
<letter_ref letter_id="C"/>
<letter_ref letter_id="T"/>
<letter_ref letter_id="T"/>
<letter_ref letter_id="T"/>
<letter_ref letter_id="T"/>
<letter_ref letter_id="A"/>
<letter_ref letter_id="C"/>
<letter_ref letter_id="A"/>
<letter_ref letter_id="T"/>
<letter_ref letter_id="A"/>
<letter_ref letter_id="C"/>
<letter_ref letter_id="A"/>
<letter_ref letter_id="T"/>
<letter_ref letter_id="T"/>
<letter_ref letter_id="C"/>
<letter_ref letter_id="G"/>
<letter_ref letter_id="T"/>
<letter_ref letter_id="G"/>
<letter_ref letter_id="A"/>
<letter_ref letter_id="A"/>
<letter_ref letter_id="T"/>
<letter_ref letter_id="G"/>
<letter_ref letter_id="T"/>
<letter_ref letter_id="A"/>
<letter_ref letter_id="T"/>
<letter_ref letter_id="A"/>
<letter_ref letter_id="T"/>
<letter_ref letter_id="A"/>
<letter_ref letter_id="C"/>
<letter_ref letter_id="A"/>
<letter_ref letter_id="A"/>
<letter_ref letter_id="T"/>
<letter_ref letter_id="G"/>
<letter_ref letter_id="C"/>
<letter_ref letter_id="C"/>
<letter_ref letter_id="A"/>
<letter_ref letter_id="G"/>
<letter_ref letter_id="C"/>
<letter_ref letter_id="T"/>
<letter_ref letter_id="T"/>
<letter_ref letter_id="A"/>
<letter_ref letter_id="C"/>
<letter_ref letter_id="G"/>
<letter_ref letter_id="G"/>
<letter_ref letter_id="C"/>
<letter_ref letter_id="C"/>
<letter_ref letter_id="G"/>
<letter_ref letter_id="A"/>
<letter_ref letter_id="A"/>
<letter_ref letter_id="T"/>
</site>
<right_flank>GGCCTTCGAG</right_flank>
</contributing_site>
<contributing_site sequence_id="sequence_87" position="31" strand="plus" pvalue="1.84e-31" >
<left_flank>GCATGAAGGA</left_flank>
<site>
<letter_ref letter_id="C"/>
<letter_ref letter_id="T"/>
<letter_ref letter_id="T"/>
<letter_ref letter_id="T"/>
<letter_ref letter_id="T"/>
<letter_ref letter_id="A"/>
<letter_ref letter_id="C"/>
<letter_ref letter_id="A"/>
<letter_ref letter_id="T"/>
<letter_ref letter_id="A"/>
<letter_ref letter_id="C"/>
<letter_ref letter_id="A"/>
<letter_ref letter_id="T"/>
<letter_ref letter_id="T"/>
<letter_ref letter_id="C"/>
<letter_ref letter_id="G"/>
<letter_ref letter_id="T"/>
<letter_ref letter_id="G"/>
<letter_ref letter_id="A"/>
<letter_ref letter_id="A"/>
<letter_ref letter_id="T"/>
<letter_ref letter_id="G"/>
<letter_ref letter_id="T"/>
<letter_ref letter_id="A"/>
<letter_ref letter_id="T"/>
<letter_ref letter_id="A"/>
<letter_ref letter_id="T"/>
<letter_ref letter_id="A"/>
<letter_ref letter_id="C"/>
<letter_ref letter_id="A"/>
<letter_ref letter_id="A"/>
<letter_ref letter_id="T"/>
<letter_ref letter_id="G"/>
<letter_ref letter_id="C"/>
<letter_ref letter_id="C"/>
<letter_ref letter_id="A"/>
<letter_ref letter_id="G"/>
<letter_ref letter_id="C"/>
<letter_ref letter_id="T"/>
<letter_ref letter_id="T"/>
<letter_ref letter_id="A"/>
<letter_ref letter_id="C"/>
<letter_ref letter_id="G"/>
<letter_ref letter_id="G"/>
<letter_ref letter_id="C"/>
<letter_ref letter_id="C"/>
<letter_ref letter_id="G"/>
<letter_ref letter_id="A"/>
<letter_ref letter_id="A"/>
<letter_ref letter_id="T"/>
</site>
<right_flank>GGCCTTCGAG</right_flank>
</contributing_site>
<contributing_site sequence_id="sequence_25" position="31" strand="plus" pvalue="1.84e-31" >
<left_flank>GCATGAAGGA</left_flank>
<site>
<letter_ref letter_id="C"/>
<letter_ref letter_id="T"/>
<letter_ref letter_id="T"/>
<letter_ref letter_id="T"/>
<letter_ref letter_id="T"/>
<letter_ref letter_id="A"/>
<letter_ref letter_id="C"/>
<letter_ref letter_id="A"/>
<letter_ref letter_id="T"/>
<letter_ref letter_id="A"/>
<letter_ref letter_id="C"/>
<letter_ref letter_id="A"/>
<letter_ref letter_id="T"/>
<letter_ref letter_id="T"/>
<letter_ref letter_id="C"/>
<letter_ref letter_id="G"/>
<letter_ref letter_id="T"/>
<letter_ref letter_id="G"/>
<letter_ref letter_id="A"/>
<letter_ref letter_id="A"/>
<letter_ref letter_id="T"/>
<letter_ref letter_id="G"/>
<letter_ref letter_id="T"/>
<letter_ref letter_id="A"/>
<letter_ref letter_id="T"/>
<letter_ref letter_id="A"/>
<letter_ref letter_id="T"/>
<letter_ref letter_id="A"/>
<letter_ref letter_id="C"/>
<letter_ref letter_id="A"/>
<letter_ref letter_id="A"/>
<letter_ref letter_id="T"/>
<letter_ref letter_id="G"/>
<letter_ref letter_id="C"/>
<letter_ref letter_id="C"/>
<letter_ref letter_id="A"/>
<letter_ref letter_id="G"/>
<letter_ref letter_id="C"/>
<letter_ref letter_id="T"/>
<letter_ref letter_id="T"/>
<letter_ref letter_id="A"/>
<letter_ref letter_id="C"/>
<letter_ref letter_id="G"/>
<letter_ref letter_id="G"/>
<letter_ref letter_id="C"/>
<letter_ref letter_id="C"/>
<letter_ref letter_id="G"/>
<letter_ref letter_id="A"/>
<letter_ref letter_id="A"/>
<letter_ref letter_id="T"/>
</site>
<right_flank>GGCCTTCGAG</right_flank>
</contributing_site>
<contributing_site sequence_id="sequence_452" position="34" strand="plus" pvalue="1.17e-28" >
<left_flank>GCGGACGGTC</left_flank>
<site>
<letter_ref letter_id="T"/>
<letter_ref letter_id="T"/>
<letter_ref letter_id="T"/>
<letter_ref letter_id="T"/>
<letter_ref letter_id="T"/>
<letter_ref letter_id="A"/>
<letter_ref letter_id="C"/>
<letter_ref letter_id="A"/>
<letter_ref letter_id="T"/>
<letter_ref letter_id="A"/>
<letter_ref letter_id="C"/>
<letter_ref letter_id="A"/>
<letter_ref letter_id="T"/>
<letter_ref letter_id="T"/>
<letter_ref letter_id="C"/>
<letter_ref letter_id="G"/>
<letter_ref letter_id="T"/>
<letter_ref letter_id="G"/>
<letter_ref letter_id="A"/>
<letter_ref letter_id="A"/>
<letter_ref letter_id="T"/>
<letter_ref letter_id="G"/>
<letter_ref letter_id="T"/>
<letter_ref letter_id="A"/>
<letter_ref letter_id="T"/>
<letter_ref letter_id="A"/>
<letter_ref letter_id="T"/>
<letter_ref letter_id="A"/>
<letter_ref letter_id="C"/>
<letter_ref letter_id="A"/>
<letter_ref letter_id="A"/>
<letter_ref letter_id="T"/>
<letter_ref letter_id="A"/>
<letter_ref letter_id="C"/>
<letter_ref letter_id="C"/>
<letter_ref letter_id="A"/>
<letter_ref letter_id="C"/>
<letter_ref letter_id="C"/>
<letter_ref letter_id="C"/>
<letter_ref letter_id="T"/>
<letter_ref letter_id="A"/>
<letter_ref letter_id="C"/>
<letter_ref letter_id="G"/>
<letter_ref letter_id="A"/>
<letter_ref letter_id="T"/>
<letter_ref letter_id="C"/>
<letter_ref letter_id="G"/>
<letter_ref letter_id="A"/>
<letter_ref letter_id="A"/>
<letter_ref letter_id="T"/>
</site>
<right_flank>GACCCAAGTG</right_flank>
</contributing_site>
<contributing_site sequence_id="sequence_420" position="32" strand="plus" pvalue="1.17e-28" >
<left_flank>GCGGGCGGGC</left_flank>
<site>
<letter_ref letter_id="T"/>
<letter_ref letter_id="T"/>
<letter_ref letter_id="T"/>
<letter_ref letter_id="T"/>
<letter_ref letter_id="T"/>
<letter_ref letter_id="A"/>
<letter_ref letter_id="C"/>
<letter_ref letter_id="A"/>
<letter_ref letter_id="T"/>
<letter_ref letter_id="A"/>
<letter_ref letter_id="C"/>
<letter_ref letter_id="A"/>
<letter_ref letter_id="T"/>
<letter_ref letter_id="T"/>
<letter_ref letter_id="C"/>
<letter_ref letter_id="G"/>
<letter_ref letter_id="T"/>
<letter_ref letter_id="G"/>
<letter_ref letter_id="A"/>
<letter_ref letter_id="A"/>
<letter_ref letter_id="T"/>
<letter_ref letter_id="G"/>
<letter_ref letter_id="T"/>
<letter_ref letter_id="A"/>
<letter_ref letter_id="T"/>
<letter_ref letter_id="A"/>
<letter_ref letter_id="T"/>
<letter_ref letter_id="A"/>
<letter_ref letter_id="C"/>
<letter_ref letter_id="A"/>
<letter_ref letter_id="A"/>
<letter_ref letter_id="T"/>
<letter_ref letter_id="A"/>
<letter_ref letter_id="C"/>
<letter_ref letter_id="C"/>
<letter_ref letter_id="A"/>
<letter_ref letter_id="C"/>
<letter_ref letter_id="C"/>
<letter_ref letter_id="C"/>
<letter_ref letter_id="T"/>
<letter_ref letter_id="A"/>
<letter_ref letter_id="C"/>
<letter_ref letter_id="G"/>
<letter_ref letter_id="A"/>
<letter_ref letter_id="T"/>
<letter_ref letter_id="C"/>
<letter_ref letter_id="G"/>
<letter_ref letter_id="A"/>
<letter_ref letter_id="A"/>
<letter_ref letter_id="T"/>
</site>
<right_flank>GACCAAAGTG</right_flank>
</contributing_site>
<contributing_site sequence_id="sequence_74" position="32" strand="plus" pvalue="1.17e-28" >
<left_flank>GCGAACGAGC</left_flank>
<site>
<letter_ref letter_id="T"/>
<letter_ref letter_id="T"/>
<letter_ref letter_id="T"/>
<letter_ref letter_id="T"/>
<letter_ref letter_id="T"/>
<letter_ref letter_id="A"/>
<letter_ref letter_id="C"/>
<letter_ref letter_id="A"/>
<letter_ref letter_id="T"/>
<letter_ref letter_id="A"/>
<letter_ref letter_id="C"/>
<letter_ref letter_id="A"/>
<letter_ref letter_id="T"/>
<letter_ref letter_id="T"/>
<letter_ref letter_id="C"/>
<letter_ref letter_id="G"/>
<letter_ref letter_id="T"/>
<letter_ref letter_id="G"/>
<letter_ref letter_id="A"/>
<letter_ref letter_id="A"/>
<letter_ref letter_id="T"/>
<letter_ref letter_id="G"/>
<letter_ref letter_id="T"/>
<letter_ref letter_id="A"/>
<letter_ref letter_id="T"/>
<letter_ref letter_id="A"/>
<letter_ref letter_id="T"/>
<letter_ref letter_id="A"/>
<letter_ref letter_id="C"/>
<letter_ref letter_id="A"/>
<letter_ref letter_id="A"/>
<letter_ref letter_id="T"/>
<letter_ref letter_id="A"/>
<letter_ref letter_id="C"/>
<letter_ref letter_id="C"/>
<letter_ref letter_id="A"/>
<letter_ref letter_id="C"/>
<letter_ref letter_id="C"/>
<letter_ref letter_id="C"/>
<letter_ref letter_id="T"/>
<letter_ref letter_id="A"/>
<letter_ref letter_id="C"/>
<letter_ref letter_id="G"/>
<letter_ref letter_id="A"/>
<letter_ref letter_id="T"/>
<letter_ref letter_id="C"/>
<letter_ref letter_id="G"/>
<letter_ref letter_id="A"/>
<letter_ref letter_id="A"/>
<letter_ref letter_id="T"/>
</site>
<right_flank>GACCCAAGTG</right_flank>
</contributing_site>
<contributing_site sequence_id="sequence_31" position="34" strand="plus" pvalue="1.17e-28" >
<left_flank>GCGATCGGGC</left_flank>
<site>
<letter_ref letter_id="T"/>
<letter_ref letter_id="T"/>
<letter_ref letter_id="T"/>
<letter_ref letter_id="T"/>
<letter_ref letter_id="T"/>
<letter_ref letter_id="A"/>
<letter_ref letter_id="C"/>
<letter_ref letter_id="A"/>
<letter_ref letter_id="T"/>
<letter_ref letter_id="A"/>
<letter_ref letter_id="C"/>
<letter_ref letter_id="A"/>
<letter_ref letter_id="T"/>
<letter_ref letter_id="T"/>
<letter_ref letter_id="C"/>
<letter_ref letter_id="G"/>
<letter_ref letter_id="T"/>
<letter_ref letter_id="G"/>
<letter_ref letter_id="A"/>
<letter_ref letter_id="A"/>
<letter_ref letter_id="T"/>
<letter_ref letter_id="G"/>
<letter_ref letter_id="T"/>
<letter_ref letter_id="A"/>
<letter_ref letter_id="T"/>
<letter_ref letter_id="A"/>
<letter_ref letter_id="T"/>
<letter_ref letter_id="A"/>
<letter_ref letter_id="C"/>
<letter_ref letter_id="A"/>
<letter_ref letter_id="A"/>
<letter_ref letter_id="T"/>
<letter_ref letter_id="A"/>
<letter_ref letter_id="C"/>
<letter_ref letter_id="C"/>
<letter_ref letter_id="A"/>
<letter_ref letter_id="C"/>
<letter_ref letter_id="C"/>
<letter_ref letter_id="C"/>
<letter_ref letter_id="T"/>
<letter_ref letter_id="A"/>
<letter_ref letter_id="C"/>
<letter_ref letter_id="G"/>
<letter_ref letter_id="A"/>
<letter_ref letter_id="T"/>
<letter_ref letter_id="C"/>
<letter_ref letter_id="G"/>
<letter_ref letter_id="A"/>
<letter_ref letter_id="A"/>
<letter_ref letter_id="T"/>
</site>
<right_flank>GACCCAAGTG</right_flank>
</contributing_site>
<contributing_site sequence_id="sequence_430" position="34" strand="plus" pvalue="3.48e-28" >
<left_flank>CTGAGAGGGC</left_flank>
<site>
<letter_ref letter_id="T"/>
<letter_ref letter_id="T"/>
<letter_ref letter_id="T"/>
<letter_ref letter_id="T"/>
<letter_ref letter_id="T"/>
<letter_ref letter_id="A"/>
<letter_ref letter_id="C"/>
<letter_ref letter_id="A"/>
<letter_ref letter_id="T"/>
<letter_ref letter_id="A"/>
<letter_ref letter_id="C"/>
<letter_ref letter_id="A"/>
<letter_ref letter_id="T"/>
<letter_ref letter_id="T"/>
<letter_ref letter_id="C"/>
<letter_ref letter_id="G"/>
<letter_ref letter_id="T"/>
<letter_ref letter_id="G"/>
<letter_ref letter_id="A"/>
<letter_ref letter_id="A"/>
<letter_ref letter_id="T"/>
<letter_ref letter_id="G"/>
<letter_ref letter_id="T"/>
<letter_ref letter_id="A"/>
<letter_ref letter_id="T"/>
<letter_ref letter_id="A"/>
<letter_ref letter_id="T"/>
<letter_ref letter_id="A"/>
<letter_ref letter_id="C"/>
<letter_ref letter_id="A"/>
<letter_ref letter_id="A"/>
<letter_ref letter_id="T"/>
<letter_ref letter_id="A"/>
<letter_ref letter_id="G"/>
<letter_ref letter_id="C"/>
<letter_ref letter_id="A"/>
<letter_ref letter_id="C"/>
<letter_ref letter_id="C"/>
<letter_ref letter_id="C"/>
<letter_ref letter_id="T"/>
<letter_ref letter_id="A"/>
<letter_ref letter_id="C"/>
<letter_ref letter_id="G"/>
<letter_ref letter_id="A"/>
<letter_ref letter_id="T"/>
<letter_ref letter_id="C"/>
<letter_ref letter_id="G"/>
<letter_ref letter_id="A"/>
<letter_ref letter_id="A"/>
<letter_ref letter_id="T"/>
</site>
<right_flank>GGCCAAAGGG</right_flank>
</contributing_site>
<contributing_site sequence_id="sequence_428" position="34" strand="plus" pvalue="3.48e-28" >
<left_flank>CTGGGAGGGC</left_flank>
<site>
<letter_ref letter_id="T"/>
<letter_ref letter_id="T"/>
<letter_ref letter_id="T"/>
<letter_ref letter_id="T"/>
<letter_ref letter_id="T"/>
<letter_ref letter_id="A"/>
<letter_ref letter_id="C"/>
<letter_ref letter_id="A"/>
<letter_ref letter_id="T"/>
<letter_ref letter_id="A"/>
<letter_ref letter_id="C"/>
<letter_ref letter_id="A"/>
<letter_ref letter_id="T"/>
<letter_ref letter_id="T"/>
<letter_ref letter_id="C"/>
<letter_ref letter_id="G"/>
<letter_ref letter_id="T"/>
<letter_ref letter_id="G"/>
<letter_ref letter_id="A"/>
<letter_ref letter_id="A"/>
<letter_ref letter_id="T"/>
<letter_ref letter_id="G"/>
<letter_ref letter_id="T"/>
<letter_ref letter_id="A"/>
<letter_ref letter_id="T"/>
<letter_ref letter_id="A"/>
<letter_ref letter_id="T"/>
<letter_ref letter_id="A"/>
<letter_ref letter_id="C"/>
<letter_ref letter_id="A"/>
<letter_ref letter_id="A"/>
<letter_ref letter_id="T"/>
<letter_ref letter_id="A"/>
<letter_ref letter_id="G"/>
<letter_ref letter_id="C"/>
<letter_ref letter_id="A"/>
<letter_ref letter_id="C"/>
<letter_ref letter_id="C"/>
<letter_ref letter_id="C"/>
<letter_ref letter_id="T"/>
<letter_ref letter_id="A"/>
<letter_ref letter_id="C"/>
<letter_ref letter_id="G"/>
<letter_ref letter_id="A"/>
<letter_ref letter_id="T"/>
<letter_ref letter_id="C"/>
<letter_ref letter_id="G"/>
<letter_ref letter_id="A"/>
<letter_ref letter_id="A"/>
<letter_ref letter_id="T"/>
</site>
<right_flank>GGCCAAAGGG</right_flank>
</contributing_site>
<contributing_site sequence_id="sequence_456" position="32" strand="plus" pvalue="7.08e-28" >
<left_flank>ATAAACGGGC</left_flank>
<site>
<letter_ref letter_id="T"/>
<letter_ref letter_id="T"/>
<letter_ref letter_id="T"/>
<letter_ref letter_id="T"/>
<letter_ref letter_id="T"/>
<letter_ref letter_id="A"/>
<letter_ref letter_id="C"/>
<letter_ref letter_id="A"/>
<letter_ref letter_id="T"/>
<letter_ref letter_id="A"/>
<letter_ref letter_id="C"/>
<letter_ref letter_id="A"/>
<letter_ref letter_id="T"/>
<letter_ref letter_id="C"/>
<letter_ref letter_id="C"/>
<letter_ref letter_id="G"/>
<letter_ref letter_id="T"/>
<letter_ref letter_id="G"/>
<letter_ref letter_id="A"/>
<letter_ref letter_id="A"/>
<letter_ref letter_id="T"/>
<letter_ref letter_id="G"/>
<letter_ref letter_id="T"/>
<letter_ref letter_id="A"/>
<letter_ref letter_id="T"/>
<letter_ref letter_id="A"/>
<letter_ref letter_id="T"/>
<letter_ref letter_id="A"/>
<letter_ref letter_id="C"/>
<letter_ref letter_id="A"/>
<letter_ref letter_id="A"/>
<letter_ref letter_id="T"/>
<letter_ref letter_id="A"/>
<letter_ref letter_id="C"/>
<letter_ref letter_id="C"/>
<letter_ref letter_id="A"/>
<letter_ref letter_id="C"/>
<letter_ref letter_id="C"/>
<letter_ref letter_id="C"/>
<letter_ref letter_id="T"/>
<letter_ref letter_id="A"/>
<letter_ref letter_id="C"/>
<letter_ref letter_id="G"/>
<letter_ref letter_id="A"/>
<letter_ref letter_id="T"/>
<letter_ref letter_id="C"/>
<letter_ref letter_id="G"/>
<letter_ref letter_id="A"/>
<letter_ref letter_id="A"/>
<letter_ref letter_id="T"/>
</site>
<right_flank>GACCCAAGTG</right_flank>
</contributing_site>
<contributing_site sequence_id="sequence_95" position="34" strand="plus" pvalue="3.39e-26" >
<left_flank>GGCAGAAGGG</left_flank>
<site>
<letter_ref letter_id="C"/>
<letter_ref letter_id="T"/>
<letter_ref letter_id="T"/>
<letter_ref letter_id="T"/>
<letter_ref letter_id="T"/>
<letter_ref letter_id="A"/>
<letter_ref letter_id="C"/>
<letter_ref letter_id="A"/>
<letter_ref letter_id="T"/>
<letter_ref letter_id="A"/>
<letter_ref letter_id="C"/>
<letter_ref letter_id="A"/>
<letter_ref letter_id="T"/>
<letter_ref letter_id="C"/>
<letter_ref letter_id="C"/>
<letter_ref letter_id="T"/>
<letter_ref letter_id="T"/>
<letter_ref letter_id="G"/>
<letter_ref letter_id="A"/>
<letter_ref letter_id="A"/>
<letter_ref letter_id="T"/>
<letter_ref letter_id="G"/>
<letter_ref letter_id="T"/>
<letter_ref letter_id="A"/>
<letter_ref letter_id="T"/>
<letter_ref letter_id="A"/>
<letter_ref letter_id="T"/>
<letter_ref letter_id="A"/>
<letter_ref letter_id="C"/>
<letter_ref letter_id="A"/>
<letter_ref letter_id="A"/>
<letter_ref letter_id="T"/>
<letter_ref letter_id="A"/>
<letter_ref letter_id="G"/>
<letter_ref letter_id="C"/>
<letter_ref letter_id="A"/>
<letter_ref letter_id="C"/>
<letter_ref letter_id="C"/>
<letter_ref letter_id="C"/>
<letter_ref letter_id="T"/>
<letter_ref letter_id="A"/>
<letter_ref letter_id="C"/>
<letter_ref letter_id="G"/>
<letter_ref letter_id="A"/>
<letter_ref letter_id="T"/>
<letter_ref letter_id="C"/>
<letter_ref letter_id="G"/>
<letter_ref letter_id="A"/>
<letter_ref letter_id="A"/>
<letter_ref letter_id="C"/>
</site>
<right_flank>CGCCCACGGG</right_flank>
</contributing_site>
<contributing_site sequence_id="sequence_58" position="4" strand="plus" pvalue="7.71e-26" >
<left_flank>CGCA</left_flank>
<site>
<letter_ref letter_id="C"/>
<letter_ref letter_id="T"/>
<letter_ref letter_id="T"/>
<letter_ref letter_id="T"/>
<letter_ref letter_id="T"/>
<letter_ref letter_id="A"/>
<letter_ref letter_id="C"/>
<letter_ref letter_id="A"/>
<letter_ref letter_id="T"/>
<letter_ref letter_id="C"/>
<letter_ref letter_id="C"/>
<letter_ref letter_id="A"/>
<letter_ref letter_id="T"/>
<letter_ref letter_id="T"/>
<letter_ref letter_id="C"/>
<letter_ref letter_id="G"/>
<letter_ref letter_id="T"/>
<letter_ref letter_id="G"/>
<letter_ref letter_id="A"/>
<letter_ref letter_id="A"/>
<letter_ref letter_id="T"/>
<letter_ref letter_id="G"/>
<letter_ref letter_id="T"/>
<letter_ref letter_id="A"/>
<letter_ref letter_id="T"/>
<letter_ref letter_id="A"/>
<letter_ref letter_id="T"/>
<letter_ref letter_id="A"/>
<letter_ref letter_id="T"/>
<letter_ref letter_id="A"/>
<letter_ref letter_id="A"/>
<letter_ref letter_id="T"/>
<letter_ref letter_id="A"/>
<letter_ref letter_id="G"/>
<letter_ref letter_id="C"/>
<letter_ref letter_id="A"/>
<letter_ref letter_id="C"/>
<letter_ref letter_id="C"/>
<letter_ref letter_id="C"/>
<letter_ref letter_id="C"/>
<letter_ref letter_id="A"/>
<letter_ref letter_id="C"/>
<letter_ref letter_id="G"/>
<letter_ref letter_id="A"/>
<letter_ref letter_id="T"/>
<letter_ref letter_id="C"/>
<letter_ref letter_id="G"/>
<letter_ref letter_id="G"/>
<letter_ref letter_id="A"/>
<letter_ref letter_id="T"/>
</site>
<right_flank>AGCCCAAGCT</right_flank>
</contributing_site>
<contributing_site sequence_id="sequence_63" position="3" strand="plus" pvalue="2.63e-25" >
<left_flank>GCA</left_flank>
<site>
<letter_ref letter_id="C"/>
<letter_ref letter_id="T"/>
<letter_ref letter_id="T"/>
<letter_ref letter_id="T"/>
<letter_ref letter_id="T"/>
<letter_ref letter_id="A"/>
<letter_ref letter_id="C"/>
<letter_ref letter_id="A"/>
<letter_ref letter_id="T"/>
<letter_ref letter_id="T"/>
<letter_ref letter_id="C"/>
<letter_ref letter_id="A"/>
<letter_ref letter_id="T"/>
<letter_ref letter_id="T"/>
<letter_ref letter_id="C"/>
<letter_ref letter_id="T"/>
<letter_ref letter_id="T"/>
<letter_ref letter_id="G"/>
<letter_ref letter_id="A"/>
<letter_ref letter_id="A"/>
<letter_ref letter_id="T"/>
<letter_ref letter_id="G"/>
<letter_ref letter_id="T"/>
<letter_ref letter_id="A"/>
<letter_ref letter_id="T"/>
<letter_ref letter_id="A"/>
<letter_ref letter_id="T"/>
<letter_ref letter_id="A"/>
<letter_ref letter_id="T"/>
<letter_ref letter_id="A"/>
<letter_ref letter_id="A"/>
<letter_ref letter_id="T"/>
<letter_ref letter_id="A"/>
<letter_ref letter_id="G"/>
<letter_ref letter_id="C"/>
<letter_ref letter_id="A"/>
<letter_ref letter_id="C"/>
<letter_ref letter_id="C"/>
<letter_ref letter_id="C"/>
<letter_ref letter_id="C"/>
<letter_ref letter_id="A"/>
<letter_ref letter_id="C"/>
<letter_ref letter_id="G"/>
<letter_ref letter_id="A"/>
<letter_ref letter_id="T"/>
<letter_ref letter_id="C"/>
<letter_ref letter_id="G"/>
<letter_ref letter_id="G"/>
<letter_ref letter_id="A"/>
<letter_ref letter_id="T"/>
</site>
<right_flank>AGCCCAAGCC</right_flank>
</contributing_site>
<contributing_site sequence_id="sequence_341" position="1" strand="plus" pvalue="1.15e-24" >
<left_flank>A</left_flank>
<site>
<letter_ref letter_id="C"/>
<letter_ref letter_id="T"/>
<letter_ref letter_id="T"/>
<letter_ref letter_id="T"/>
<letter_ref letter_id="T"/>
<letter_ref letter_id="A"/>
<letter_ref letter_id="C"/>
<letter_ref letter_id="A"/>
<letter_ref letter_id="T"/>
<letter_ref letter_id="G"/>
<letter_ref letter_id="C"/>
<letter_ref letter_id="A"/>
<letter_ref letter_id="T"/>
<letter_ref letter_id="T"/>
<letter_ref letter_id="C"/>
<letter_ref letter_id="G"/>
<letter_ref letter_id="T"/>
<letter_ref letter_id="G"/>
<letter_ref letter_id="G"/>
<letter_ref letter_id="A"/>
<letter_ref letter_id="T"/>
<letter_ref letter_id="G"/>
<letter_ref letter_id="T"/>
<letter_ref letter_id="A"/>
<letter_ref letter_id="T"/>
<letter_ref letter_id="A"/>
<letter_ref letter_id="T"/>
<letter_ref letter_id="A"/>
<letter_ref letter_id="T"/>
<letter_ref letter_id="A"/>
<letter_ref letter_id="A"/>
<letter_ref letter_id="T"/>
<letter_ref letter_id="A"/>
<letter_ref letter_id="G"/>
<letter_ref letter_id="C"/>
<letter_ref letter_id="A"/>
<letter_ref letter_id="T"/>
<letter_ref letter_id="C"/>
<letter_ref letter_id="C"/>
<letter_ref letter_id="C"/>
<letter_ref letter_id="A"/>
<letter_ref letter_id="C"/>
<letter_ref letter_id="G"/>
<letter_ref letter_id="A"/>
<letter_ref letter_id="T"/>
<letter_ref letter_id="C"/>
<letter_ref letter_id="G"/>
<letter_ref letter_id="G"/>
<letter_ref letter_id="A"/>
<letter_ref letter_id="T"/>
</site>
<right_flank>AGCCCAAGCC</right_flank>
</contributing_site>
</contributing_sites>
</motif>
</motifs>
<scanned_sites_summary p_thresh="0.0001">
<scanned_sites sequence_id="sequence_0" pvalue="3.27e-73" num_sites="1"><scanned_site motif_id="motif_2" strand="plus" position="31" pvalue="3.48e-29"/>
</scanned_sites>
<scanned_sites sequence_id="sequence_1" pvalue="1.51e-66" num_sites="1"><scanned_site motif_id="motif_2" strand="plus" position="31" pvalue="6.16e-28"/>
</scanned_sites>
<scanned_sites sequence_id="sequence_2" pvalue="1.49e-80" num_sites="1"><scanned_site motif_id="motif_1" strand="plus" position="31" pvalue="1.84e-31"/>
</scanned_sites>
<scanned_sites sequence_id="sequence_3" pvalue="1.49e-80" num_sites="1"><scanned_site motif_id="motif_1" strand="plus" position="31" pvalue="1.84e-31"/>
</scanned_sites>
<scanned_sites sequence_id="sequence_4" pvalue="1.49e-80" num_sites="2"><scanned_site motif_id="motif_1" strand="plus" position="31" pvalue="1.84e-31"/>
<scanned_site motif_id="motif_3" strand="minus" position="171" pvalue="5.25e-05"/>
</scanned_sites>
<scanned_sites sequence_id="sequence_5" pvalue="1.49e-80" num_sites="1"><scanned_site motif_id="motif_1" strand="plus" position="31" pvalue="1.84e-31"/>
</scanned_sites>
<scanned_sites sequence_id="sequence_6" pvalue="4.87e-70" num_sites="1"><scanned_site motif_id="motif_1" strand="plus" position="30" pvalue="1.03e-28"/>
</scanned_sites>
<scanned_sites sequence_id="sequence_7" pvalue="1.99e-01" num_sites="0"></scanned_sites>
<scanned_sites sequence_id="sequence_8" pvalue="3.27e-73" num_sites="1"><scanned_site motif_id="motif_2" strand="plus" position="31" pvalue="3.48e-29"/>
</scanned_sites>
<scanned_sites sequence_id="sequence_9" pvalue="1.49e-80" num_sites="1"><scanned_site motif_id="motif_1" strand="plus" position="31" pvalue="1.84e-31"/>
</scanned_sites>
<scanned_sites sequence_id="sequence_10" pvalue="1.49e-80" num_sites="1"><scanned_site motif_id="motif_1" strand="plus" position="31" pvalue="1.84e-31"/>
</scanned_sites>
<scanned_sites sequence_id="sequence_11" pvalue="2.04e-69" num_sites="1"><scanned_site motif_id="motif_2" strand="plus" position="26" pvalue="2.46e-28"/>
</scanned_sites>
<scanned_sites sequence_id="sequence_12" pvalue="9.77e-01" num_sites="0"></scanned_sites>
<scanned_sites sequence_id="sequence_13" pvalue="3.27e-73" num_sites="1"><scanned_site motif_id="motif_2" strand="plus" position="31" pvalue="3.48e-29"/>
</scanned_sites>
<scanned_sites sequence_id="sequence_14" pvalue="3.27e-73" num_sites="1"><scanned_site motif_id="motif_2" strand="plus" position="34" pvalue="3.48e-29"/>
</scanned_sites>
<scanned_sites sequence_id="sequence_15" pvalue="4.92e-32" num_sites="1"><scanned_site motif_id="motif_1" strand="plus" position="1" pvalue="3.66e-15"/>
</scanned_sites>
<scanned_sites sequence_id="sequence_16" pvalue="3.89e-62" num_sites="1"><scanned_site motif_id="motif_2" strand="plus" position="1" pvalue="7.65e-26"/>
</scanned_sites>
<scanned_sites sequence_id="sequence_17" pvalue="1.08e-27" num_sites="1"><scanned_site motif_id="motif_2" strand="plus" position="20" pvalue="5.51e-14"/>
</scanned_sites>
<scanned_sites sequence_id="sequence_18" pvalue="1.76e-64" num_sites="1"><scanned_site motif_id="motif_2" strand="plus" position="5" pvalue="2.95e-26"/>
</scanned_sites>
<scanned_sites sequence_id="sequence_19" pvalue="4.73e-62" num_sites="1"><scanned_site motif_id="motif_3" strand="plus" position="3" pvalue="7.08e-26"/>
</scanned_sites>
<scanned_sites sequence_id="sequence_20" pvalue="1.49e-80" num_sites="2"><scanned_site motif_id="motif_1" strand="plus" position="31" pvalue="1.84e-31"/>
<scanned_site motif_id="motif_3" strand="minus" position="171" pvalue="5.25e-05"/>
</scanned_sites>
<scanned_sites sequence_id="sequence_21" pvalue="1.49e-80" num_sites="1"><scanned_site motif_id="motif_1" strand="plus" position="31" pvalue="1.84e-31"/>
</scanned_sites>
<scanned_sites sequence_id="sequence_22" pvalue="1.49e-80" num_sites="1"><scanned_site motif_id="motif_1" strand="plus" position="31" pvalue="1.84e-31"/>
</scanned_sites>
<scanned_sites sequence_id="sequence_23" pvalue="2.59e-73" num_sites="1"><scanned_site motif_id="motif_2" strand="plus" position="13" pvalue="3.48e-29"/>
</scanned_sites>
<scanned_sites sequence_id="sequence_24" pvalue="1.49e-80" num_sites="1"><scanned_site motif_id="motif_1" strand="plus" position="31" pvalue="1.84e-31"/>
</scanned_sites>
<scanned_sites sequence_id="sequence_25" pvalue="1.49e-80" num_sites="1"><scanned_site motif_id="motif_1" strand="plus" position="31" pvalue="1.84e-31"/>
</scanned_sites>
<scanned_sites sequence_id="sequence_26" pvalue="1.49e-80" num_sites="1"><scanned_site motif_id="motif_1" strand="plus" position="31" pvalue="1.84e-31"/>
</scanned_sites>
<scanned_sites sequence_id="sequence_27" pvalue="3.32e-58" num_sites="1"><scanned_site motif_id="motif_3" strand="plus" position="3" pvalue="2.63e-25"/>
</scanned_sites>
<scanned_sites sequence_id="sequence_28" pvalue="5.26e-59" num_sites="1"><scanned_site motif_id="motif_2" strand="plus" position="5" pvalue="2.20e-24"/>
</scanned_sites>
<scanned_sites sequence_id="sequence_29" pvalue="1.35e-01" num_sites="0"></scanned_sites>
<scanned_sites sequence_id="sequence_30" pvalue="1.99e-01" num_sites="0"></scanned_sites>
<scanned_sites sequence_id="sequence_31" pvalue="3.27e-73" num_sites="1"><scanned_site motif_id="motif_2" strand="plus" position="34" pvalue="3.48e-29"/>
</scanned_sites>
<scanned_sites sequence_id="sequence_32" pvalue="1.51e-66" num_sites="1"><scanned_site motif_id="motif_2" strand="plus" position="31" pvalue="6.16e-28"/>
</scanned_sites>
<scanned_sites sequence_id="sequence_33" pvalue="1.51e-66" num_sites="1"><scanned_site motif_id="motif_2" strand="plus" position="31" pvalue="6.16e-28"/>
</scanned_sites>
<scanned_sites sequence_id="sequence_34" pvalue="1.51e-66" num_sites="1"><scanned_site motif_id="motif_2" strand="plus" position="31" pvalue="6.16e-28"/>
</scanned_sites>
<scanned_sites sequence_id="sequence_35" pvalue="5.06e-26" num_sites="1"><scanned_site motif_id="motif_1" strand="plus" position="15" pvalue="1.57e-13"/>
</scanned_sites>
<scanned_sites sequence_id="sequence_36" pvalue="1.45e-18" num_sites="1"><scanned_site motif_id="motif_2" strand="plus" position="15" pvalue="1.12e-10"/>
</scanned_sites>
<scanned_sites sequence_id="sequence_37" pvalue="3.27e-73" num_sites="1"><scanned_site motif_id="motif_2" strand="plus" position="32" pvalue="3.48e-29"/>
</scanned_sites>
<scanned_sites sequence_id="sequence_38" pvalue="3.27e-73" num_sites="1"><scanned_site motif_id="motif_2" strand="plus" position="31" pvalue="3.48e-29"/>
</scanned_sites>
<scanned_sites sequence_id="sequence_39" pvalue="8.36e-01" num_sites="0"></scanned_sites>
<scanned_sites sequence_id="sequence_40" pvalue="3.27e-73" num_sites="1"><scanned_site motif_id="motif_2" strand="plus" position="31" pvalue="3.48e-29"/>
</scanned_sites>
<scanned_sites sequence_id="sequence_41" pvalue="8.37e-01" num_sites="0"></scanned_sites>
<scanned_sites sequence_id="sequence_42" pvalue="1.49e-80" num_sites="1"><scanned_site motif_id="motif_1" strand="plus" position="31" pvalue="1.84e-31"/>
</scanned_sites>
<scanned_sites sequence_id="sequence_43" pvalue="1.49e-80" num_sites="1"><scanned_site motif_id="motif_1" strand="plus" position="31" pvalue="1.84e-31"/>
</scanned_sites>
<scanned_sites sequence_id="sequence_44" pvalue="2.04e-69" num_sites="1"><scanned_site motif_id="motif_2" strand="plus" position="26" pvalue="2.46e-28"/>
</scanned_sites>
<scanned_sites sequence_id="sequence_45" pvalue="1.52e-30" num_sites="1"><scanned_site motif_id="motif_1" strand="plus" position="2" pvalue="6.06e-15"/>
</scanned_sites>
<scanned_sites sequence_id="sequence_46" pvalue="1.52e-30" num_sites="1"><scanned_site motif_id="motif_1" strand="plus" position="2" pvalue="6.06e-15"/>
</scanned_sites>
<scanned_sites sequence_id="sequence_47" pvalue="3.27e-73" num_sites="1"><scanned_site motif_id="motif_2" strand="plus" position="31" pvalue="3.48e-29"/>
</scanned_sites>
<scanned_sites sequence_id="sequence_48" pvalue="4.87e-70" num_sites="1"><scanned_site motif_id="motif_1" strand="plus" position="34" pvalue="1.03e-28"/>
</scanned_sites>
<scanned_sites sequence_id="sequence_49" pvalue="1.35e-01" num_sites="0"></scanned_sites>
<scanned_sites sequence_id="sequence_50" pvalue="4.75e-02" num_sites="0"></scanned_sites>
<scanned_sites sequence_id="sequence_51" pvalue="3.27e-73" num_sites="1"><scanned_site motif_id="motif_2" strand="plus" position="31" pvalue="3.48e-29"/>
</scanned_sites>
<scanned_sites sequence_id="sequence_52" pvalue="2.86e-32" num_sites="1"><scanned_site motif_id="motif_1" strand="plus" position="2" pvalue="2.85e-15"/>
</scanned_sites>
<scanned_sites sequence_id="sequence_53" pvalue="1.49e-80" num_sites="1"><scanned_site motif_id="motif_1" strand="plus" position="31" pvalue="1.84e-31"/>
</scanned_sites>
<scanned_sites sequence_id="sequence_54" pvalue="1.49e-80" num_sites="1"><scanned_site motif_id="motif_1" strand="plus" position="31" pvalue="1.84e-31"/>
</scanned_sites>
<scanned_sites sequence_id="sequence_55" pvalue="1.08e-27" num_sites="1"><scanned_site motif_id="motif_2" strand="plus" position="20" pvalue="5.51e-14"/>
</scanned_sites>
<scanned_sites sequence_id="sequence_56" pvalue="7.64e-62" num_sites="1"><scanned_site motif_id="motif_2" strand="plus" position="3" pvalue="7.08e-26"/>
</scanned_sites>
<scanned_sites sequence_id="sequence_57" pvalue="1.76e-64" num_sites="1"><scanned_site motif_id="motif_2" strand="plus" position="5" pvalue="2.95e-26"/>
</scanned_sites>
<scanned_sites sequence_id="sequence_58" pvalue="4.54e-63" num_sites="1"><scanned_site motif_id="motif_2" strand="plus" position="4" pvalue="4.04e-26"/>
</scanned_sites>
<scanned_sites sequence_id="sequence_59" pvalue="1.49e-80" num_sites="1"><scanned_site motif_id="motif_1" strand="plus" position="31" pvalue="1.84e-31"/>
</scanned_sites>
<scanned_sites sequence_id="sequence_60" pvalue="9.99e-01" num_sites="0"></scanned_sites>
<scanned_sites sequence_id="sequence_61" pvalue="1.49e-80" num_sites="1"><scanned_site motif_id="motif_1" strand="plus" position="31" pvalue="1.84e-31"/>
</scanned_sites>
<scanned_sites sequence_id="sequence_62" pvalue="5.94e-01" num_sites="0"></scanned_sites>
<scanned_sites sequence_id="sequence_63" pvalue="3.32e-58" num_sites="1"><scanned_site motif_id="motif_3" strand="plus" position="3" pvalue="2.63e-25"/>
</scanned_sites>
<scanned_sites sequence_id="sequence_64" pvalue="1.49e-80" num_sites="1"><scanned_site motif_id="motif_1" strand="plus" position="31" pvalue="1.84e-31"/>
</scanned_sites>
<scanned_sites sequence_id="sequence_65" pvalue="1.49e-80" num_sites="1"><scanned_site motif_id="motif_1" strand="plus" position="31" pvalue="1.84e-31"/>
</scanned_sites>
<scanned_sites sequence_id="sequence_66" pvalue="1.49e-80" num_sites="1"><scanned_site motif_id="motif_1" strand="plus" position="31" pvalue="1.84e-31"/>
</scanned_sites>
<scanned_sites sequence_id="sequence_67" pvalue="4.73e-62" num_sites="1"><scanned_site motif_id="motif_3" strand="plus" position="3" pvalue="7.08e-26"/>
</scanned_sites>
<scanned_sites sequence_id="sequence_68" pvalue="1.76e-64" num_sites="1"><scanned_site motif_id="motif_2" strand="plus" position="3" pvalue="2.95e-26"/>
</scanned_sites>
<scanned_sites sequence_id="sequence_69" pvalue="2.56e-33" num_sites="1"><scanned_site motif_id="motif_3" strand="plus" position="1" pvalue="9.58e-16"/>
</scanned_sites>
<scanned_sites sequence_id="sequence_70" pvalue="2.56e-33" num_sites="1"><scanned_site motif_id="motif_3" strand="plus" position="1" pvalue="9.58e-16"/>
</scanned_sites>
<scanned_sites sequence_id="sequence_71" pvalue="7.64e-62" num_sites="1"><scanned_site motif_id="motif_2" strand="plus" position="0" pvalue="7.08e-26"/>
</scanned_sites>
<scanned_sites sequence_id="sequence_72" pvalue="4.87e-70" num_sites="1"><scanned_site motif_id="motif_1" strand="plus" position="28" pvalue="1.03e-28"/>
</scanned_sites>
<scanned_sites sequence_id="sequence_73" pvalue="1.49e-80" num_sites="1"><scanned_site motif_id="motif_1" strand="plus" position="31" pvalue="1.84e-31"/>
</scanned_sites>
<scanned_sites sequence_id="sequence_74" pvalue="3.27e-73" num_sites="1"><scanned_site motif_id="motif_2" strand="plus" position="32" pvalue="3.48e-29"/>
</scanned_sites>
<scanned_sites sequence_id="sequence_75" pvalue="3.27e-73" num_sites="1"><scanned_site motif_id="motif_2" strand="plus" position="31" pvalue="3.48e-29"/>
</scanned_sites>
<scanned_sites sequence_id="sequence_76" pvalue="1.49e-80" num_sites="1"><scanned_site motif_id="motif_1" strand="plus" position="31" pvalue="1.84e-31"/>
</scanned_sites>
<scanned_sites sequence_id="sequence_77" pvalue="1.49e-80" num_sites="1"><scanned_site motif_id="motif_1" strand="plus" position="31" pvalue="1.84e-31"/>
</scanned_sites>
<scanned_sites sequence_id="sequence_78" pvalue="1.35e-01" num_sites="0"></scanned_sites>
<scanned_sites sequence_id="sequence_79" pvalue="2.56e-33" num_sites="1"><scanned_site motif_id="motif_3" strand="plus" position="0" pvalue="9.58e-16"/>
</scanned_sites>
<scanned_sites sequence_id="sequence_80" pvalue="1.52e-30" num_sites="1"><scanned_site motif_id="motif_1" strand="plus" position="0" pvalue="6.06e-15"/>
</scanned_sites>
<scanned_sites sequence_id="sequence_81" pvalue="1.49e-80" num_sites="1"><scanned_site motif_id="motif_1" strand="plus" position="31" pvalue="1.84e-31"/>
</scanned_sites>
<scanned_sites sequence_id="sequence_82" pvalue="1.49e-80" num_sites="1"><scanned_site motif_id="motif_1" strand="plus" position="31" pvalue="1.84e-31"/>
</scanned_sites>
<scanned_sites sequence_id="sequence_83" pvalue="3.86e-01" num_sites="0"></scanned_sites>
<scanned_sites sequence_id="sequence_84" pvalue="1.49e-80" num_sites="2"><scanned_site motif_id="motif_1" strand="plus" position="31" pvalue="1.84e-31"/>
<scanned_site motif_id="motif_3" strand="minus" position="171" pvalue="5.25e-05"/>
</scanned_sites>
<scanned_sites sequence_id="sequence_85" pvalue="1.49e-80" num_sites="2"><scanned_site motif_id="motif_1" strand="plus" position="31" pvalue="1.84e-31"/>
<scanned_site motif_id="motif_3" strand="minus" position="171" pvalue="5.25e-05"/>
</scanned_sites>
<scanned_sites sequence_id="sequence_86" pvalue="1.49e-80" num_sites="2"><scanned_site motif_id="motif_1" strand="plus" position="31" pvalue="1.84e-31"/>
<scanned_site motif_id="motif_3" strand="minus" position="171" pvalue="5.25e-05"/>
</scanned_sites>
<scanned_sites sequence_id="sequence_87" pvalue="1.49e-80" num_sites="1"><scanned_site motif_id="motif_1" strand="plus" position="31" pvalue="1.84e-31"/>
</scanned_sites>
<scanned_sites sequence_id="sequence_88" pvalue="1.59e-03" num_sites="1"><scanned_site motif_id="motif_1" strand="plus" position="124" pvalue="3.56e-05"/>
</scanned_sites>
<scanned_sites sequence_id="sequence_89" pvalue="4.09e-30" num_sites="1"><scanned_site motif_id="motif_3" strand="plus" position="5" pvalue="1.28e-14"/>
</scanned_sites>
<scanned_sites sequence_id="sequence_90" pvalue="6.76e-31" num_sites="1"><scanned_site motif_id="motif_3" strand="plus" position="7" pvalue="7.68e-15"/>
</scanned_sites>
<scanned_sites sequence_id="sequence_91" pvalue="3.88e-02" num_sites="0"></scanned_sites>
<scanned_sites sequence_id="sequence_92" pvalue="4.54e-63" num_sites="1"><scanned_site motif_id="motif_2" strand="plus" position="4" pvalue="4.04e-26"/>
</scanned_sites>
<scanned_sites sequence_id="sequence_93" pvalue="3.81e-34" num_sites="1"><scanned_site motif_id="motif_3" strand="plus" position="0" pvalue="5.60e-16"/>
</scanned_sites>
<scanned_sites sequence_id="sequence_94" pvalue="4.54e-63" num_sites="1"><scanned_site motif_id="motif_2" strand="plus" position="4" pvalue="4.04e-26"/>
</scanned_sites>
<scanned_sites sequence_id="sequence_95" pvalue="7.97e-60" num_sites="1"><scanned_site motif_id="motif_3" strand="plus" position="34" pvalue="3.39e-26"/>
</scanned_sites>
<scanned_sites sequence_id="sequence_96" pvalue="8.16e-32" num_sites="1"><scanned_site motif_id="motif_3" strand="plus" position="56" pvalue="1.43e-15"/>
</scanned_sites>
<scanned_sites sequence_id="sequence_97" pvalue="8.37e-01" num_sites="0"></scanned_sites>
<scanned_sites sequence_id="sequence_98" pvalue="1.11e-33" num_sites="2"><scanned_site motif_id="motif_3" strand="plus" position="5" pvalue="6.57e-16"/>
<scanned_site motif_id="motif_3" strand="plus" position="73" pvalue="6.83e-05"/>
</scanned_sites>
<scanned_sites sequence_id="sequence_99" pvalue="1.49e-80" num_sites="2"><scanned_site motif_id="motif_1" strand="plus" position="31" pvalue="1.84e-31"/>
<scanned_site motif_id="motif_3" strand="minus" position="171" pvalue="5.25e-05"/>
</scanned_sites>
<scanned_sites sequence_id="sequence_100" pvalue="4.87e-70" num_sites="1"><scanned_site motif_id="motif_1" strand="plus" position="29" pvalue="1.03e-28"/>
</scanned_sites>
<scanned_sites sequence_id="sequence_101" pvalue="5.86e-01" num_sites="0"></scanned_sites>
<scanned_sites sequence_id="sequence_102" pvalue="5.26e-59" num_sites="1"><scanned_site motif_id="motif_2" strand="plus" position="3" pvalue="2.20e-24"/>
</scanned_sites>
<scanned_sites sequence_id="sequence_103" pvalue="2.56e-33" num_sites="1"><scanned_site motif_id="motif_3" strand="plus" position="0" pvalue="9.58e-16"/>
</scanned_sites>
<scanned_sites sequence_id="sequence_104" pvalue="2.86e-32" num_sites="1"><scanned_site motif_id="motif_1" strand="plus" position="0" pvalue="2.85e-15"/>
</scanned_sites>
<scanned_sites sequence_id="sequence_105" pvalue="2.56e-33" num_sites="1"><scanned_site motif_id="motif_3" strand="plus" position="1" pvalue="9.58e-16"/>
</scanned_sites>
<scanned_sites sequence_id="sequence_106" pvalue="1.52e-30" num_sites="1"><scanned_site motif_id="motif_1" strand="plus" position="2" pvalue="6.06e-15"/>
</scanned_sites>
<scanned_sites sequence_id="sequence_107" pvalue="3.27e-73" num_sites="1"><scanned_site motif_id="motif_2" strand="plus" position="32" pvalue="3.48e-29"/>
</scanned_sites>
<scanned_sites sequence_id="sequence_108" pvalue="7.11e-57" num_sites="1"><scanned_site motif_id="motif_2" strand="plus" position="2" pvalue="5.35e-24"/>
</scanned_sites>
<scanned_sites sequence_id="sequence_109" pvalue="2.04e-69" num_sites="1"><scanned_site motif_id="motif_2" strand="plus" position="26" pvalue="2.46e-28"/>
</scanned_sites>
<scanned_sites sequence_id="sequence_110" pvalue="1.11e-33" num_sites="2"><scanned_site motif_id="motif_3" strand="plus" position="5" pvalue="6.57e-16"/>
<scanned_site motif_id="motif_3" strand="plus" position="73" pvalue="6.83e-05"/>
</scanned_sites>
<scanned_sites sequence_id="sequence_111" pvalue="3.27e-73" num_sites="1"><scanned_site motif_id="motif_2" strand="plus" position="34" pvalue="3.48e-29"/>
</scanned_sites>
<scanned_sites sequence_id="sequence_112" pvalue="1.49e-80" num_sites="1"><scanned_site motif_id="motif_1" strand="plus" position="31" pvalue="1.84e-31"/>
</scanned_sites>
<scanned_sites sequence_id="sequence_113" pvalue="1.49e-80" num_sites="1"><scanned_site motif_id="motif_1" strand="plus" position="31" pvalue="1.84e-31"/>
</scanned_sites>
<scanned_sites sequence_id="sequence_114" pvalue="3.27e-73" num_sites="1"><scanned_site motif_id="motif_2" strand="plus" position="31" pvalue="3.48e-29"/>
</scanned_sites>
<scanned_sites sequence_id="sequence_115" pvalue="1.49e-80" num_sites="1"><scanned_site motif_id="motif_1" strand="plus" position="31" pvalue="1.84e-31"/>
</scanned_sites>
<scanned_sites sequence_id="sequence_116" pvalue="1.49e-80" num_sites="1"><scanned_site motif_id="motif_1" strand="plus" position="31" pvalue="1.84e-31"/>
</scanned_sites>
<scanned_sites sequence_id="sequence_117" pvalue="1.49e-80" num_sites="1"><scanned_site motif_id="motif_1" strand="plus" position="31" pvalue="1.84e-31"/>
</scanned_sites>
<scanned_sites sequence_id="sequence_118" pvalue="1.49e-80" num_sites="1"><scanned_site motif_id="motif_1" strand="plus" position="31" pvalue="1.84e-31"/>
</scanned_sites>
<scanned_sites sequence_id="sequence_119" pvalue="1.49e-80" num_sites="1"><scanned_site motif_id="motif_1" strand="plus" position="31" pvalue="1.84e-31"/>
</scanned_sites>
<scanned_sites sequence_id="sequence_120" pvalue="1.49e-80" num_sites="1"><scanned_site motif_id="motif_1" strand="plus" position="31" pvalue="1.84e-31"/>
</scanned_sites>
<scanned_sites sequence_id="sequence_121" pvalue="1.49e-80" num_sites="1"><scanned_site motif_id="motif_1" strand="plus" position="31" pvalue="1.84e-31"/>
</scanned_sites>
<scanned_sites sequence_id="sequence_122" pvalue="1.49e-80" num_sites="1"><scanned_site motif_id="motif_1" strand="plus" position="31" pvalue="1.84e-31"/>
</scanned_sites>
<scanned_sites sequence_id="sequence_123" pvalue="1.38e-74" num_sites="1"><scanned_site motif_id="motif_1" strand="plus" position="32" pvalue="3.09e-30"/>
</scanned_sites>
<scanned_sites sequence_id="sequence_124" pvalue="1.51e-66" num_sites="1"><scanned_site motif_id="motif_2" strand="plus" position="31" pvalue="6.16e-28"/>
</scanned_sites>
<scanned_sites sequence_id="sequence_125" pvalue="1.49e-80" num_sites="1"><scanned_site motif_id="motif_1" strand="plus" position="31" pvalue="1.84e-31"/>
</scanned_sites>
<scanned_sites sequence_id="sequence_126" pvalue="1.99e-01" num_sites="0"></scanned_sites>
<scanned_sites sequence_id="sequence_127" pvalue="1.49e-80" num_sites="1"><scanned_site motif_id="motif_1" strand="plus" position="31" pvalue="1.84e-31"/>
</scanned_sites>
<scanned_sites sequence_id="sequence_128" pvalue="1.49e-80" num_sites="1"><scanned_site motif_id="motif_1" strand="plus" position="31" pvalue="1.84e-31"/>
</scanned_sites>
<scanned_sites sequence_id="sequence_129" pvalue="1.49e-80" num_sites="1"><scanned_site motif_id="motif_1" strand="plus" position="31" pvalue="1.84e-31"/>
</scanned_sites>
<scanned_sites sequence_id="sequence_130" pvalue="1.49e-80" num_sites="1"><scanned_site motif_id="motif_1" strand="plus" position="31" pvalue="1.84e-31"/>
</scanned_sites>
<scanned_sites sequence_id="sequence_131" pvalue="1.49e-80" num_sites="1"><scanned_site motif_id="motif_1" strand="plus" position="31" pvalue="1.84e-31"/>
</scanned_sites>
<scanned_sites sequence_id="sequence_132" pvalue="1.49e-80" num_sites="1"><scanned_site motif_id="motif_1" strand="plus" position="31" pvalue="1.84e-31"/>
</scanned_sites>
<scanned_sites sequence_id="sequence_133" pvalue="1.49e-80" num_sites="1"><scanned_site motif_id="motif_1" strand="plus" position="31" pvalue="1.84e-31"/>
</scanned_sites>
<scanned_sites sequence_id="sequence_134" pvalue="3.27e-73" num_sites="1"><scanned_site motif_id="motif_2" strand="plus" position="31" pvalue="3.48e-29"/>
</scanned_sites>
<scanned_sites sequence_id="sequence_135" pvalue="5.06e-26" num_sites="1"><scanned_site motif_id="motif_1" strand="plus" position="15" pvalue="1.57e-13"/>
</scanned_sites>
<scanned_sites sequence_id="sequence_136" pvalue="1.49e-80" num_sites="1"><scanned_site motif_id="motif_1" strand="plus" position="31" pvalue="1.84e-31"/>
</scanned_sites>
<scanned_sites sequence_id="sequence_137" pvalue="1.49e-80" num_sites="1"><scanned_site motif_id="motif_1" strand="plus" position="31" pvalue="1.84e-31"/>
</scanned_sites>
<scanned_sites sequence_id="sequence_138" pvalue="1.51e-66" num_sites="1"><scanned_site motif_id="motif_2" strand="plus" position="31" pvalue="6.16e-28"/>
</scanned_sites>
<scanned_sites sequence_id="sequence_139" pvalue="1.49e-80" num_sites="1"><scanned_site motif_id="motif_1" strand="plus" position="31" pvalue="1.84e-31"/>
</scanned_sites>
<scanned_sites sequence_id="sequence_140" pvalue="1.49e-80" num_sites="1"><scanned_site motif_id="motif_1" strand="plus" position="31" pvalue="1.84e-31"/>
</scanned_sites>
<scanned_sites sequence_id="sequence_141" pvalue="1.49e-80" num_sites="1"><scanned_site motif_id="motif_1" strand="plus" position="31" pvalue="1.84e-31"/>
</scanned_sites>
<scanned_sites sequence_id="sequence_142" pvalue="1.49e-80" num_sites="1"><scanned_site motif_id="motif_1" strand="plus" position="31" pvalue="1.84e-31"/>
</scanned_sites>
<scanned_sites sequence_id="sequence_143" pvalue="1.49e-80" num_sites="1"><scanned_site motif_id="motif_1" strand="plus" position="31" pvalue="1.84e-31"/>
</scanned_sites>
<scanned_sites sequence_id="sequence_144" pvalue="1.49e-80" num_sites="1"><scanned_site motif_id="motif_1" strand="plus" position="31" pvalue="1.84e-31"/>
</scanned_sites>
<scanned_sites sequence_id="sequence_145" pvalue="1.49e-80" num_sites="1"><scanned_site motif_id="motif_1" strand="plus" position="31" pvalue="1.84e-31"/>
</scanned_sites>
<scanned_sites sequence_id="sequence_146" pvalue="1.49e-80" num_sites="1"><scanned_site motif_id="motif_1" strand="plus" position="31" pvalue="1.84e-31"/>
</scanned_sites>
<scanned_sites sequence_id="sequence_147" pvalue="1.49e-80" num_sites="1"><scanned_site motif_id="motif_1" strand="plus" position="31" pvalue="1.84e-31"/>
</scanned_sites>
<scanned_sites sequence_id="sequence_148" pvalue="1.49e-80" num_sites="1"><scanned_site motif_id="motif_1" strand="plus" position="31" pvalue="1.84e-31"/>
</scanned_sites>
<scanned_sites sequence_id="sequence_149" pvalue="1.49e-80" num_sites="1"><scanned_site motif_id="motif_1" strand="plus" position="31" pvalue="1.84e-31"/>
</scanned_sites>
<scanned_sites sequence_id="sequence_150" pvalue="1.49e-80" num_sites="1"><scanned_site motif_id="motif_1" strand="plus" position="31" pvalue="1.84e-31"/>
</scanned_sites>
<scanned_sites sequence_id="sequence_151" pvalue="1.49e-80" num_sites="1"><scanned_site motif_id="motif_1" strand="plus" position="31" pvalue="1.84e-31"/>
</scanned_sites>
<scanned_sites sequence_id="sequence_152" pvalue="1.49e-80" num_sites="1"><scanned_site motif_id="motif_1" strand="plus" position="31" pvalue="1.84e-31"/>
</scanned_sites>
<scanned_sites sequence_id="sequence_153" pvalue="3.27e-73" num_sites="1"><scanned_site motif_id="motif_2" strand="plus" position="31" pvalue="3.48e-29"/>
</scanned_sites>
<scanned_sites sequence_id="sequence_154" pvalue="1.49e-80" num_sites="1"><scanned_site motif_id="motif_1" strand="plus" position="31" pvalue="1.84e-31"/>
</scanned_sites>
<scanned_sites sequence_id="sequence_155" pvalue="1.49e-80" num_sites="1"><scanned_site motif_id="motif_1" strand="plus" position="31" pvalue="1.84e-31"/>
</scanned_sites>
<scanned_sites sequence_id="sequence_156" pvalue="1.49e-80" num_sites="1"><scanned_site motif_id="motif_1" strand="plus" position="31" pvalue="1.84e-31"/>
</scanned_sites>
<scanned_sites sequence_id="sequence_157" pvalue="1.49e-80" num_sites="2"><scanned_site motif_id="motif_1" strand="plus" position="31" pvalue="1.84e-31"/>
<scanned_site motif_id="motif_3" strand="minus" position="171" pvalue="5.25e-05"/>
</scanned_sites>
<scanned_sites sequence_id="sequence_158" pvalue="3.27e-73" num_sites="1"><scanned_site motif_id="motif_2" strand="plus" position="32" pvalue="3.48e-29"/>
</scanned_sites>
<scanned_sites sequence_id="sequence_159" pvalue="1.49e-80" num_sites="2"><scanned_site motif_id="motif_1" strand="plus" position="31" pvalue="1.84e-31"/>
<scanned_site motif_id="motif_3" strand="minus" position="171" pvalue="5.25e-05"/>
</scanned_sites>
<scanned_sites sequence_id="sequence_160" pvalue="1.49e-80" num_sites="1"><scanned_site motif_id="motif_1" strand="plus" position="31" pvalue="1.84e-31"/>
</scanned_sites>
<scanned_sites sequence_id="sequence_161" pvalue="1.49e-80" num_sites="1"><scanned_site motif_id="motif_1" strand="plus" position="31" pvalue="1.84e-31"/>
</scanned_sites>
<scanned_sites sequence_id="sequence_162" pvalue="1.49e-80" num_sites="1"><scanned_site motif_id="motif_1" strand="plus" position="31" pvalue="1.84e-31"/>
</scanned_sites>
<scanned_sites sequence_id="sequence_163" pvalue="1.49e-80" num_sites="1"><scanned_site motif_id="motif_1" strand="plus" position="31" pvalue="1.84e-31"/>
</scanned_sites>
<scanned_sites sequence_id="sequence_164" pvalue="1.49e-80" num_sites="1"><scanned_site motif_id="motif_1" strand="plus" position="31" pvalue="1.84e-31"/>
</scanned_sites>
<scanned_sites sequence_id="sequence_165" pvalue="1.49e-80" num_sites="1"><scanned_site motif_id="motif_1" strand="plus" position="31" pvalue="1.84e-31"/>
</scanned_sites>
<scanned_sites sequence_id="sequence_166" pvalue="1.49e-80" num_sites="1"><scanned_site motif_id="motif_1" strand="plus" position="31" pvalue="1.84e-31"/>
</scanned_sites>
<scanned_sites sequence_id="sequence_167" pvalue="1.49e-80" num_sites="1"><scanned_site motif_id="motif_1" strand="plus" position="31" pvalue="1.84e-31"/>
</scanned_sites>
<scanned_sites sequence_id="sequence_168" pvalue="1.49e-80" num_sites="1"><scanned_site motif_id="motif_1" strand="plus" position="31" pvalue="1.84e-31"/>
</scanned_sites>
<scanned_sites sequence_id="sequence_169" pvalue="8.37e-01" num_sites="0"></scanned_sites>
<scanned_sites sequence_id="sequence_170" pvalue="1.49e-80" num_sites="1"><scanned_site motif_id="motif_1" strand="plus" position="31" pvalue="1.84e-31"/>
</scanned_sites>
<scanned_sites sequence_id="sequence_171" pvalue="1.49e-80" num_sites="1"><scanned_site motif_id="motif_1" strand="plus" position="31" pvalue="1.84e-31"/>
</scanned_sites>
<scanned_sites sequence_id="sequence_172" pvalue="1.49e-80" num_sites="1"><scanned_site motif_id="motif_1" strand="plus" position="31" pvalue="1.84e-31"/>
</scanned_sites>
<scanned_sites sequence_id="sequence_173" pvalue="1.49e-80" num_sites="1"><scanned_site motif_id="motif_1" strand="plus" position="31" pvalue="1.84e-31"/>
</scanned_sites>
<scanned_sites sequence_id="sequence_174" pvalue="1.49e-80" num_sites="1"><scanned_site motif_id="motif_1" strand="plus" position="31" pvalue="1.84e-31"/>
</scanned_sites>
<scanned_sites sequence_id="sequence_175" pvalue="1.49e-80" num_sites="1"><scanned_site motif_id="motif_1" strand="plus" position="31" pvalue="1.84e-31"/>
</scanned_sites>
<scanned_sites sequence_id="sequence_176" pvalue="1.49e-80" num_sites="1"><scanned_site motif_id="motif_1" strand="plus" position="31" pvalue="1.84e-31"/>
</scanned_sites>
<scanned_sites sequence_id="sequence_177" pvalue="1.49e-80" num_sites="1"><scanned_site motif_id="motif_1" strand="plus" position="31" pvalue="1.84e-31"/>
</scanned_sites>
<scanned_sites sequence_id="sequence_178" pvalue="1.49e-80" num_sites="1"><scanned_site motif_id="motif_1" strand="plus" position="31" pvalue="1.84e-31"/>
</scanned_sites>
<scanned_sites sequence_id="sequence_179" pvalue="1.49e-80" num_sites="1"><scanned_site motif_id="motif_1" strand="plus" position="31" pvalue="1.84e-31"/>
</scanned_sites>
<scanned_sites sequence_id="sequence_180" pvalue="1.49e-80" num_sites="1"><scanned_site motif_id="motif_1" strand="plus" position="31" pvalue="1.84e-31"/>
</scanned_sites>
<scanned_sites sequence_id="sequence_181" pvalue="1.49e-80" num_sites="1"><scanned_site motif_id="motif_1" strand="plus" position="31" pvalue="1.84e-31"/>
</scanned_sites>
<scanned_sites sequence_id="sequence_182" pvalue="1.49e-80" num_sites="1"><scanned_site motif_id="motif_1" strand="plus" position="31" pvalue="1.84e-31"/>
</scanned_sites>
<scanned_sites sequence_id="sequence_183" pvalue="1.49e-80" num_sites="1"><scanned_site motif_id="motif_1" strand="plus" position="31" pvalue="1.84e-31"/>
</scanned_sites>
<scanned_sites sequence_id="sequence_184" pvalue="1.49e-80" num_sites="1"><scanned_site motif_id="motif_1" strand="plus" position="31" pvalue="1.84e-31"/>
</scanned_sites>
<scanned_sites sequence_id="sequence_185" pvalue="1.49e-80" num_sites="1"><scanned_site motif_id="motif_1" strand="plus" position="31" pvalue="1.84e-31"/>
</scanned_sites>
<scanned_sites sequence_id="sequence_186" pvalue="1.49e-80" num_sites="1"><scanned_site motif_id="motif_1" strand="plus" position="31" pvalue="1.84e-31"/>
</scanned_sites>
<scanned_sites sequence_id="sequence_187" pvalue="1.49e-80" num_sites="1"><scanned_site motif_id="motif_1" strand="plus" position="31" pvalue="1.84e-31"/>
</scanned_sites>
<scanned_sites sequence_id="sequence_188" pvalue="1.49e-80" num_sites="1"><scanned_site motif_id="motif_1" strand="plus" position="31" pvalue="1.84e-31"/>
</scanned_sites>
<scanned_sites sequence_id="sequence_189" pvalue="1.49e-80" num_sites="1"><scanned_site motif_id="motif_1" strand="plus" position="31" pvalue="1.84e-31"/>
</scanned_sites>
<scanned_sites sequence_id="sequence_190" pvalue="2.81e-02" num_sites="0"></scanned_sites>
<scanned_sites sequence_id="sequence_191" pvalue="1.49e-80" num_sites="1"><scanned_site motif_id="motif_1" strand="plus" position="31" pvalue="1.84e-31"/>
</scanned_sites>
<scanned_sites sequence_id="sequence_192" pvalue="1.49e-80" num_sites="1"><scanned_site motif_id="motif_1" strand="plus" position="31" pvalue="1.84e-31"/>
</scanned_sites>
<scanned_sites sequence_id="sequence_193" pvalue="1.49e-80" num_sites="1"><scanned_site motif_id="motif_1" strand="plus" position="31" pvalue="1.84e-31"/>
</scanned_sites>
<scanned_sites sequence_id="sequence_194" pvalue="2.81e-02" num_sites="0"></scanned_sites>
<scanned_sites sequence_id="sequence_195" pvalue="1.49e-80" num_sites="1"><scanned_site motif_id="motif_1" strand="plus" position="31" pvalue="1.84e-31"/>
</scanned_sites>
<scanned_sites sequence_id="sequence_196" pvalue="1.49e-80" num_sites="1"><scanned_site motif_id="motif_1" strand="plus" position="31" pvalue="1.84e-31"/>
</scanned_sites>
<scanned_sites sequence_id="sequence_197" pvalue="1.49e-80" num_sites="1"><scanned_site motif_id="motif_1" strand="plus" position="31" pvalue="1.84e-31"/>
</scanned_sites>
<scanned_sites sequence_id="sequence_198" pvalue="1.49e-80" num_sites="1"><scanned_site motif_id="motif_1" strand="plus" position="31" pvalue="1.84e-31"/>
</scanned_sites>
<scanned_sites sequence_id="sequence_199" pvalue="1.49e-80" num_sites="1"><scanned_site motif_id="motif_1" strand="plus" position="31" pvalue="1.84e-31"/>
</scanned_sites>
<scanned_sites sequence_id="sequence_200" pvalue="1.49e-80" num_sites="1"><scanned_site motif_id="motif_1" strand="plus" position="31" pvalue="1.84e-31"/>
</scanned_sites>
<scanned_sites sequence_id="sequence_201" pvalue="1.49e-80" num_sites="1"><scanned_site motif_id="motif_1" strand="plus" position="31" pvalue="1.84e-31"/>
</scanned_sites>
<scanned_sites sequence_id="sequence_202" pvalue="1.49e-80" num_sites="1"><scanned_site motif_id="motif_1" strand="plus" position="31" pvalue="1.84e-31"/>
</scanned_sites>
<scanned_sites sequence_id="sequence_203" pvalue="1.49e-80" num_sites="1"><scanned_site motif_id="motif_1" strand="plus" position="31" pvalue="1.84e-31"/>
</scanned_sites>
<scanned_sites sequence_id="sequence_204" pvalue="1.49e-80" num_sites="1"><scanned_site motif_id="motif_1" strand="plus" position="31" pvalue="1.84e-31"/>
</scanned_sites>
<scanned_sites sequence_id="sequence_205" pvalue="1.49e-80" num_sites="1"><scanned_site motif_id="motif_1" strand="plus" position="31" pvalue="1.84e-31"/>
</scanned_sites>
<scanned_sites sequence_id="sequence_206" pvalue="1.49e-80" num_sites="1"><scanned_site motif_id="motif_1" strand="plus" position="31" pvalue="1.84e-31"/>
</scanned_sites>
<scanned_sites sequence_id="sequence_207" pvalue="1.49e-80" num_sites="1"><scanned_site motif_id="motif_1" strand="plus" position="31" pvalue="1.84e-31"/>
</scanned_sites>
<scanned_sites sequence_id="sequence_208" pvalue="1.49e-80" num_sites="1"><scanned_site motif_id="motif_1" strand="plus" position="31" pvalue="1.84e-31"/>
</scanned_sites>
<scanned_sites sequence_id="sequence_209" pvalue="1.49e-80" num_sites="1"><scanned_site motif_id="motif_1" strand="plus" position="31" pvalue="1.84e-31"/>
</scanned_sites>
<scanned_sites sequence_id="sequence_210" pvalue="1.49e-80" num_sites="1"><scanned_site motif_id="motif_1" strand="plus" position="31" pvalue="1.84e-31"/>
</scanned_sites>
<scanned_sites sequence_id="sequence_211" pvalue="1.49e-80" num_sites="1"><scanned_site motif_id="motif_1" strand="plus" position="31" pvalue="1.84e-31"/>
</scanned_sites>
<scanned_sites sequence_id="sequence_212" pvalue="1.49e-80" num_sites="1"><scanned_site motif_id="motif_1" strand="plus" position="31" pvalue="1.84e-31"/>
</scanned_sites>
<scanned_sites sequence_id="sequence_213" pvalue="1.49e-80" num_sites="1"><scanned_site motif_id="motif_1" strand="plus" position="31" pvalue="1.84e-31"/>
</scanned_sites>
<scanned_sites sequence_id="sequence_214" pvalue="1.49e-80" num_sites="1"><scanned_site motif_id="motif_1" strand="plus" position="31" pvalue="1.84e-31"/>
</scanned_sites>
<scanned_sites sequence_id="sequence_215" pvalue="3.81e-34" num_sites="1"><scanned_site motif_id="motif_3" strand="plus" position="3" pvalue="5.60e-16"/>
</scanned_sites>
<scanned_sites sequence_id="sequence_216" pvalue="1.51e-66" num_sites="1"><scanned_site motif_id="motif_2" strand="plus" position="31" pvalue="6.16e-28"/>
</scanned_sites>
<scanned_sites sequence_id="sequence_217" pvalue="1.51e-66" num_sites="1"><scanned_site motif_id="motif_2" strand="plus" position="31" pvalue="6.16e-28"/>
</scanned_sites>
<scanned_sites sequence_id="sequence_218" pvalue="1.49e-80" num_sites="2"><scanned_site motif_id="motif_1" strand="plus" position="31" pvalue="1.84e-31"/>
<scanned_site motif_id="motif_3" strand="minus" position="171" pvalue="5.25e-05"/>
</scanned_sites>
<scanned_sites sequence_id="sequence_219" pvalue="3.55e-01" num_sites="0"></scanned_sites>
<scanned_sites sequence_id="sequence_220" pvalue="8.36e-01" num_sites="0"></scanned_sites>
<scanned_sites sequence_id="sequence_221" pvalue="3.27e-73" num_sites="1"><scanned_site motif_id="motif_2" strand="plus" position="29" pvalue="3.48e-29"/>
</scanned_sites>
<scanned_sites sequence_id="sequence_222" pvalue="5.50e-29" num_sites="1"><scanned_site motif_id="motif_1" strand="plus" position="21" pvalue="1.45e-14"/>
</scanned_sites>
<scanned_sites sequence_id="sequence_223" pvalue="3.27e-73" num_sites="1"><scanned_site motif_id="motif_2" strand="plus" position="31" pvalue="3.48e-29"/>
</scanned_sites>
<scanned_sites sequence_id="sequence_224" pvalue="1.49e-80" num_sites="2"><scanned_site motif_id="motif_1" strand="plus" position="31" pvalue="1.84e-31"/>
<scanned_site motif_id="motif_3" strand="minus" position="171" pvalue="5.25e-05"/>
</scanned_sites>
<scanned_sites sequence_id="sequence_225" pvalue="1.49e-80" num_sites="1"><scanned_site motif_id="motif_1" strand="plus" position="31" pvalue="1.84e-31"/>
</scanned_sites>
<scanned_sites sequence_id="sequence_226" pvalue="1.49e-80" num_sites="1"><scanned_site motif_id="motif_1" strand="plus" position="31" pvalue="1.84e-31"/>
</scanned_sites>
<scanned_sites sequence_id="sequence_227" pvalue="1.49e-80" num_sites="1"><scanned_site motif_id="motif_1" strand="plus" position="31" pvalue="1.84e-31"/>
</scanned_sites>
<scanned_sites sequence_id="sequence_228" pvalue="1.49e-80" num_sites="1"><scanned_site motif_id="motif_1" strand="plus" position="31" pvalue="1.84e-31"/>
</scanned_sites>
<scanned_sites sequence_id="sequence_229" pvalue="3.27e-73" num_sites="1"><scanned_site motif_id="motif_2" strand="plus" position="32" pvalue="3.48e-29"/>
</scanned_sites>
<scanned_sites sequence_id="sequence_230" pvalue="1.49e-80" num_sites="1"><scanned_site motif_id="motif_1" strand="plus" position="31" pvalue="1.84e-31"/>
</scanned_sites>
<scanned_sites sequence_id="sequence_231" pvalue="1.49e-80" num_sites="1"><scanned_site motif_id="motif_1" strand="plus" position="31" pvalue="1.84e-31"/>
</scanned_sites>
<scanned_sites sequence_id="sequence_232" pvalue="1.49e-80" num_sites="1"><scanned_site motif_id="motif_1" strand="plus" position="31" pvalue="1.84e-31"/>
</scanned_sites>
<scanned_sites sequence_id="sequence_233" pvalue="1.49e-80" num_sites="1"><scanned_site motif_id="motif_1" strand="plus" position="31" pvalue="1.84e-31"/>
</scanned_sites>
<scanned_sites sequence_id="sequence_234" pvalue="1.49e-80" num_sites="1"><scanned_site motif_id="motif_1" strand="plus" position="31" pvalue="1.84e-31"/>
</scanned_sites>
<scanned_sites sequence_id="sequence_235" pvalue="1.49e-80" num_sites="1"><scanned_site motif_id="motif_1" strand="plus" position="31" pvalue="1.84e-31"/>
</scanned_sites>
<scanned_sites sequence_id="sequence_236" pvalue="1.49e-80" num_sites="1"><scanned_site motif_id="motif_1" strand="plus" position="31" pvalue="1.84e-31"/>
</scanned_sites>
<scanned_sites sequence_id="sequence_237" pvalue="1.49e-80" num_sites="1"><scanned_site motif_id="motif_1" strand="plus" position="31" pvalue="1.84e-31"/>
</scanned_sites>
<scanned_sites sequence_id="sequence_238" pvalue="3.27e-73" num_sites="1"><scanned_site motif_id="motif_2" strand="plus" position="29" pvalue="3.48e-29"/>
</scanned_sites>
<scanned_sites sequence_id="sequence_239" pvalue="1.49e-80" num_sites="1"><scanned_site motif_id="motif_1" strand="plus" position="31" pvalue="1.84e-31"/>
</scanned_sites>
<scanned_sites sequence_id="sequence_240" pvalue="1.49e-80" num_sites="1"><scanned_site motif_id="motif_1" strand="plus" position="31" pvalue="1.84e-31"/>
</scanned_sites>
<scanned_sites sequence_id="sequence_241" pvalue="1.49e-80" num_sites="1"><scanned_site motif_id="motif_1" strand="plus" position="31" pvalue="1.84e-31"/>
</scanned_sites>
<scanned_sites sequence_id="sequence_242" pvalue="1.49e-80" num_sites="1"><scanned_site motif_id="motif_1" strand="plus" position="31" pvalue="1.84e-31"/>
</scanned_sites>
<scanned_sites sequence_id="sequence_243" pvalue="1.49e-80" num_sites="1"><scanned_site motif_id="motif_1" strand="plus" position="31" pvalue="1.84e-31"/>
</scanned_sites>
<scanned_sites sequence_id="sequence_244" pvalue="1.49e-80" num_sites="1"><scanned_site motif_id="motif_1" strand="plus" position="32" pvalue="1.84e-31"/>
</scanned_sites>
<scanned_sites sequence_id="sequence_245" pvalue="1.49e-80" num_sites="1"><scanned_site motif_id="motif_1" strand="plus" position="31" pvalue="1.84e-31"/>
</scanned_sites>
<scanned_sites sequence_id="sequence_246" pvalue="1.49e-80" num_sites="2"><scanned_site motif_id="motif_1" strand="plus" position="31" pvalue="1.84e-31"/>
<scanned_site motif_id="motif_3" strand="minus" position="171" pvalue="5.25e-05"/>
</scanned_sites>
<scanned_sites sequence_id="sequence_247" pvalue="2.04e-69" num_sites="1"><scanned_site motif_id="motif_2" strand="plus" position="26" pvalue="2.46e-28"/>
</scanned_sites>
<scanned_sites sequence_id="sequence_248" pvalue="1.49e-80" num_sites="1"><scanned_site motif_id="motif_1" strand="plus" position="31" pvalue="1.84e-31"/>
</scanned_sites>
<scanned_sites sequence_id="sequence_249" pvalue="1.49e-80" num_sites="1"><scanned_site motif_id="motif_1" strand="plus" position="31" pvalue="1.84e-31"/>
</scanned_sites>
<scanned_sites sequence_id="sequence_250" pvalue="3.27e-73" num_sites="1"><scanned_site motif_id="motif_2" strand="plus" position="32" pvalue="3.48e-29"/>
</scanned_sites>
<scanned_sites sequence_id="sequence_251" pvalue="1.51e-66" num_sites="1"><scanned_site motif_id="motif_2" strand="plus" position="31" pvalue="6.16e-28"/>
</scanned_sites>
<scanned_sites sequence_id="sequence_252" pvalue="3.27e-73" num_sites="1"><scanned_site motif_id="motif_2" strand="plus" position="32" pvalue="3.48e-29"/>
</scanned_sites>
<scanned_sites sequence_id="sequence_253" pvalue="1.49e-80" num_sites="1"><scanned_site motif_id="motif_1" strand="plus" position="31" pvalue="1.84e-31"/>
</scanned_sites>
<scanned_sites sequence_id="sequence_254" pvalue="1.49e-80" num_sites="2"><scanned_site motif_id="motif_1" strand="plus" position="31" pvalue="1.84e-31"/>
<scanned_site motif_id="motif_3" strand="minus" position="171" pvalue="5.25e-05"/>
</scanned_sites>
<scanned_sites sequence_id="sequence_255" pvalue="1.49e-80" num_sites="1"><scanned_site motif_id="motif_1" strand="plus" position="31" pvalue="1.84e-31"/>
</scanned_sites>
<scanned_sites sequence_id="sequence_256" pvalue="5.06e-26" num_sites="1"><scanned_site motif_id="motif_1" strand="plus" position="15" pvalue="1.57e-13"/>
</scanned_sites>
<scanned_sites sequence_id="sequence_257" pvalue="1.08e-27" num_sites="1"><scanned_site motif_id="motif_2" strand="plus" position="20" pvalue="5.51e-14"/>
</scanned_sites>
<scanned_sites sequence_id="sequence_258" pvalue="4.54e-63" num_sites="1"><scanned_site motif_id="motif_2" strand="plus" position="4" pvalue="4.04e-26"/>
</scanned_sites>
<scanned_sites sequence_id="sequence_259" pvalue="1.49e-80" num_sites="1"><scanned_site motif_id="motif_1" strand="plus" position="31" pvalue="1.84e-31"/>
</scanned_sites>
<scanned_sites sequence_id="sequence_260" pvalue="3.27e-73" num_sites="1"><scanned_site motif_id="motif_2" strand="plus" position="32" pvalue="3.48e-29"/>
</scanned_sites>
<scanned_sites sequence_id="sequence_261" pvalue="3.27e-73" num_sites="1"><scanned_site motif_id="motif_2" strand="plus" position="31" pvalue="3.48e-29"/>
</scanned_sites>
<scanned_sites sequence_id="sequence_262" pvalue="4.87e-70" num_sites="1"><scanned_site motif_id="motif_1" strand="plus" position="29" pvalue="1.03e-28"/>
</scanned_sites>
<scanned_sites sequence_id="sequence_263" pvalue="4.87e-70" num_sites="1"><scanned_site motif_id="motif_1" strand="plus" position="29" pvalue="1.03e-28"/>
</scanned_sites>
<scanned_sites sequence_id="sequence_264" pvalue="3.27e-73" num_sites="1"><scanned_site motif_id="motif_2" strand="plus" position="31" pvalue="3.48e-29"/>
</scanned_sites>
<scanned_sites sequence_id="sequence_265" pvalue="4.87e-70" num_sites="1"><scanned_site motif_id="motif_1" strand="plus" position="29" pvalue="1.03e-28"/>
</scanned_sites>
<scanned_sites sequence_id="sequence_266" pvalue="4.87e-70" num_sites="1"><scanned_site motif_id="motif_1" strand="plus" position="28" pvalue="1.03e-28"/>
</scanned_sites>
<scanned_sites sequence_id="sequence_267" pvalue="4.87e-70" num_sites="1"><scanned_site motif_id="motif_1" strand="plus" position="28" pvalue="1.03e-28"/>
</scanned_sites>
<scanned_sites sequence_id="sequence_268" pvalue="4.87e-70" num_sites="1"><scanned_site motif_id="motif_1" strand="plus" position="28" pvalue="1.03e-28"/>
</scanned_sites>
<scanned_sites sequence_id="sequence_269" pvalue="1.51e-66" num_sites="1"><scanned_site motif_id="motif_2" strand="plus" position="31" pvalue="6.16e-28"/>
</scanned_sites>
<scanned_sites sequence_id="sequence_270" pvalue="1.49e-80" num_sites="1"><scanned_site motif_id="motif_1" strand="plus" position="31" pvalue="1.84e-31"/>
</scanned_sites>
<scanned_sites sequence_id="sequence_271" pvalue="1.49e-80" num_sites="1"><scanned_site motif_id="motif_1" strand="plus" position="31" pvalue="1.84e-31"/>
</scanned_sites>
<scanned_sites sequence_id="sequence_272" pvalue="1.49e-80" num_sites="1"><scanned_site motif_id="motif_1" strand="plus" position="31" pvalue="1.84e-31"/>
</scanned_sites>
<scanned_sites sequence_id="sequence_273" pvalue="1.49e-80" num_sites="1"><scanned_site motif_id="motif_1" strand="plus" position="31" pvalue="1.84e-31"/>
</scanned_sites>
<scanned_sites sequence_id="sequence_274" pvalue="1.49e-80" num_sites="1"><scanned_site motif_id="motif_1" strand="plus" position="31" pvalue="1.84e-31"/>
</scanned_sites>
<scanned_sites sequence_id="sequence_275" pvalue="1.49e-80" num_sites="1"><scanned_site motif_id="motif_1" strand="plus" position="31" pvalue="1.84e-31"/>
</scanned_sites>
<scanned_sites sequence_id="sequence_276" pvalue="1.49e-80" num_sites="1"><scanned_site motif_id="motif_1" strand="plus" position="31" pvalue="1.84e-31"/>
</scanned_sites>
<scanned_sites sequence_id="sequence_277" pvalue="1.49e-80" num_sites="1"><scanned_site motif_id="motif_1" strand="plus" position="31" pvalue="1.84e-31"/>
</scanned_sites>
<scanned_sites sequence_id="sequence_278" pvalue="1.49e-80" num_sites="1"><scanned_site motif_id="motif_1" strand="plus" position="31" pvalue="1.84e-31"/>
</scanned_sites>
<scanned_sites sequence_id="sequence_279" pvalue="1.49e-80" num_sites="1"><scanned_site motif_id="motif_1" strand="plus" position="31" pvalue="1.84e-31"/>
</scanned_sites>
<scanned_sites sequence_id="sequence_280" pvalue="1.49e-80" num_sites="1"><scanned_site motif_id="motif_1" strand="plus" position="31" pvalue="1.84e-31"/>
</scanned_sites>
<scanned_sites sequence_id="sequence_281" pvalue="1.49e-80" num_sites="1"><scanned_site motif_id="motif_1" strand="plus" position="31" pvalue="1.84e-31"/>
</scanned_sites>
<scanned_sites sequence_id="sequence_282" pvalue="1.49e-80" num_sites="1"><scanned_site motif_id="motif_1" strand="plus" position="31" pvalue="1.84e-31"/>
</scanned_sites>
<scanned_sites sequence_id="sequence_283" pvalue="1.49e-80" num_sites="1"><scanned_site motif_id="motif_1" strand="plus" position="31" pvalue="1.84e-31"/>
</scanned_sites>
<scanned_sites sequence_id="sequence_284" pvalue="1.49e-80" num_sites="1"><scanned_site motif_id="motif_1" strand="plus" position="31" pvalue="1.84e-31"/>
</scanned_sites>
<scanned_sites sequence_id="sequence_285" pvalue="1.49e-80" num_sites="1"><scanned_site motif_id="motif_1" strand="plus" position="31" pvalue="1.84e-31"/>
</scanned_sites>
<scanned_sites sequence_id="sequence_286" pvalue="1.49e-80" num_sites="1"><scanned_site motif_id="motif_1" strand="plus" position="31" pvalue="1.84e-31"/>
</scanned_sites>
<scanned_sites sequence_id="sequence_287" pvalue="1.49e-80" num_sites="1"><scanned_site motif_id="motif_1" strand="plus" position="31" pvalue="1.84e-31"/>
</scanned_sites>
<scanned_sites sequence_id="sequence_288" pvalue="1.49e-80" num_sites="1"><scanned_site motif_id="motif_1" strand="plus" position="31" pvalue="1.84e-31"/>
</scanned_sites>
<scanned_sites sequence_id="sequence_289" pvalue="1.49e-80" num_sites="1"><scanned_site motif_id="motif_1" strand="plus" position="31" pvalue="1.84e-31"/>
</scanned_sites>
<scanned_sites sequence_id="sequence_290" pvalue="1.49e-80" num_sites="1"><scanned_site motif_id="motif_1" strand="plus" position="31" pvalue="1.84e-31"/>
</scanned_sites>
<scanned_sites sequence_id="sequence_291" pvalue="1.49e-80" num_sites="1"><scanned_site motif_id="motif_1" strand="plus" position="31" pvalue="1.84e-31"/>
</scanned_sites>
<scanned_sites sequence_id="sequence_292" pvalue="1.49e-80" num_sites="1"><scanned_site motif_id="motif_1" strand="plus" position="31" pvalue="1.84e-31"/>
</scanned_sites>
<scanned_sites sequence_id="sequence_293" pvalue="1.49e-80" num_sites="1"><scanned_site motif_id="motif_1" strand="plus" position="31" pvalue="1.84e-31"/>
</scanned_sites>
<scanned_sites sequence_id="sequence_294" pvalue="1.49e-80" num_sites="1"><scanned_site motif_id="motif_1" strand="plus" position="31" pvalue="1.84e-31"/>
</scanned_sites>
<scanned_sites sequence_id="sequence_295" pvalue="1.49e-80" num_sites="1"><scanned_site motif_id="motif_1" strand="plus" position="31" pvalue="1.84e-31"/>
</scanned_sites>
<scanned_sites sequence_id="sequence_296" pvalue="1.49e-80" num_sites="1"><scanned_site motif_id="motif_1" strand="plus" position="31" pvalue="1.84e-31"/>
</scanned_sites>
<scanned_sites sequence_id="sequence_297" pvalue="1.49e-80" num_sites="1"><scanned_site motif_id="motif_1" strand="plus" position="31" pvalue="1.84e-31"/>
</scanned_sites>
<scanned_sites sequence_id="sequence_298" pvalue="1.49e-80" num_sites="1"><scanned_site motif_id="motif_1" strand="plus" position="31" pvalue="1.84e-31"/>
</scanned_sites>
<scanned_sites sequence_id="sequence_299" pvalue="1.49e-80" num_sites="1"><scanned_site motif_id="motif_1" strand="plus" position="31" pvalue="1.84e-31"/>
</scanned_sites>
<scanned_sites sequence_id="sequence_300" pvalue="1.49e-80" num_sites="1"><scanned_site motif_id="motif_1" strand="plus" position="31" pvalue="1.84e-31"/>
</scanned_sites>
<scanned_sites sequence_id="sequence_301" pvalue="1.49e-80" num_sites="1"><scanned_site motif_id="motif_1" strand="plus" position="31" pvalue="1.84e-31"/>
</scanned_sites>
<scanned_sites sequence_id="sequence_302" pvalue="1.49e-80" num_sites="1"><scanned_site motif_id="motif_1" strand="plus" position="31" pvalue="1.84e-31"/>
</scanned_sites>
<scanned_sites sequence_id="sequence_303" pvalue="1.49e-80" num_sites="1"><scanned_site motif_id="motif_1" strand="plus" position="31" pvalue="1.84e-31"/>
</scanned_sites>
<scanned_sites sequence_id="sequence_304" pvalue="1.49e-80" num_sites="1"><scanned_site motif_id="motif_1" strand="plus" position="31" pvalue="1.84e-31"/>
</scanned_sites>
<scanned_sites sequence_id="sequence_305" pvalue="1.49e-80" num_sites="1"><scanned_site motif_id="motif_1" strand="plus" position="31" pvalue="1.84e-31"/>
</scanned_sites>
<scanned_sites sequence_id="sequence_306" pvalue="1.49e-80" num_sites="1"><scanned_site motif_id="motif_1" strand="plus" position="31" pvalue="1.84e-31"/>
</scanned_sites>
<scanned_sites sequence_id="sequence_307" pvalue="1.49e-80" num_sites="1"><scanned_site motif_id="motif_1" strand="plus" position="31" pvalue="1.84e-31"/>
</scanned_sites>
<scanned_sites sequence_id="sequence_308" pvalue="1.49e-80" num_sites="1"><scanned_site motif_id="motif_1" strand="plus" position="31" pvalue="1.84e-31"/>
</scanned_sites>
<scanned_sites sequence_id="sequence_309" pvalue="1.49e-80" num_sites="1"><scanned_site motif_id="motif_1" strand="plus" position="31" pvalue="1.84e-31"/>
</scanned_sites>
<scanned_sites sequence_id="sequence_310" pvalue="1.49e-80" num_sites="1"><scanned_site motif_id="motif_1" strand="plus" position="31" pvalue="1.84e-31"/>
</scanned_sites>
<scanned_sites sequence_id="sequence_311" pvalue="1.49e-80" num_sites="1"><scanned_site motif_id="motif_1" strand="plus" position="31" pvalue="1.84e-31"/>
</scanned_sites>
<scanned_sites sequence_id="sequence_312" pvalue="1.49e-80" num_sites="1"><scanned_site motif_id="motif_1" strand="plus" position="31" pvalue="1.84e-31"/>
</scanned_sites>
<scanned_sites sequence_id="sequence_313" pvalue="1.49e-80" num_sites="1"><scanned_site motif_id="motif_1" strand="plus" position="31" pvalue="1.84e-31"/>
</scanned_sites>
<scanned_sites sequence_id="sequence_314" pvalue="1.49e-80" num_sites="1"><scanned_site motif_id="motif_1" strand="plus" position="31" pvalue="1.84e-31"/>
</scanned_sites>
<scanned_sites sequence_id="sequence_315" pvalue="1.49e-80" num_sites="1"><scanned_site motif_id="motif_1" strand="plus" position="31" pvalue="1.84e-31"/>
</scanned_sites>
<scanned_sites sequence_id="sequence_316" pvalue="1.49e-80" num_sites="1"><scanned_site motif_id="motif_1" strand="plus" position="31" pvalue="1.84e-31"/>
</scanned_sites>
<scanned_sites sequence_id="sequence_317" pvalue="1.49e-80" num_sites="1"><scanned_site motif_id="motif_1" strand="plus" position="31" pvalue="1.84e-31"/>
</scanned_sites>
<scanned_sites sequence_id="sequence_318" pvalue="1.49e-80" num_sites="1"><scanned_site motif_id="motif_1" strand="plus" position="31" pvalue="1.84e-31"/>
</scanned_sites>
<scanned_sites sequence_id="sequence_319" pvalue="1.49e-80" num_sites="1"><scanned_site motif_id="motif_1" strand="plus" position="31" pvalue="1.84e-31"/>
</scanned_sites>
<scanned_sites sequence_id="sequence_320" pvalue="1.49e-80" num_sites="1"><scanned_site motif_id="motif_1" strand="plus" position="31" pvalue="1.84e-31"/>
</scanned_sites>
<scanned_sites sequence_id="sequence_321" pvalue="1.49e-80" num_sites="1"><scanned_site motif_id="motif_1" strand="plus" position="31" pvalue="1.84e-31"/>
</scanned_sites>
<scanned_sites sequence_id="sequence_322" pvalue="1.49e-80" num_sites="1"><scanned_site motif_id="motif_1" strand="plus" position="31" pvalue="1.84e-31"/>
</scanned_sites>
<scanned_sites sequence_id="sequence_323" pvalue="1.49e-80" num_sites="1"><scanned_site motif_id="motif_1" strand="plus" position="31" pvalue="1.84e-31"/>
</scanned_sites>
<scanned_sites sequence_id="sequence_324" pvalue="1.49e-80" num_sites="1"><scanned_site motif_id="motif_1" strand="plus" position="31" pvalue="1.84e-31"/>
</scanned_sites>
<scanned_sites sequence_id="sequence_325" pvalue="1.49e-80" num_sites="1"><scanned_site motif_id="motif_1" strand="plus" position="31" pvalue="1.84e-31"/>
</scanned_sites>
<scanned_sites sequence_id="sequence_326" pvalue="1.49e-80" num_sites="1"><scanned_site motif_id="motif_1" strand="plus" position="31" pvalue="1.84e-31"/>
</scanned_sites>
<scanned_sites sequence_id="sequence_327" pvalue="1.49e-80" num_sites="1"><scanned_site motif_id="motif_1" strand="plus" position="31" pvalue="1.84e-31"/>
</scanned_sites>
<scanned_sites sequence_id="sequence_328" pvalue="1.49e-80" num_sites="1"><scanned_site motif_id="motif_1" strand="plus" position="31" pvalue="1.84e-31"/>
</scanned_sites>
[truncated: 21,884 more chars]
