# Supplementary material for: Subfunctionalization influences the expansion of bacterial multidrug antibiotic resistance
Source: BMC Genomics. 2017 Oct 30;18:834. doi: 10.1186/s12864-017-4222-4 (PMC5663151; doi:10.1186/s12864-017-4222-4)
Supplement: Supplementary file 5 — Quality and depth of the sequencing run on B. cenocepacia mutants. (XLS 29 kb) [file 12864_2017_4222_MOESM5_ESM.xls]

## Sheet: Foglio1
	Sample name	Accession code	N. reads	Reads type	Reads length (mean after trimming)	Coverage (mean)	% of the genome at 5X or lower
	D4	SRR3736982	2,113,259	Paired-end	86.7	22.03X	98
	C18	SRR3737008	7,026,625	Paired-end	86.03	74.02X	91
	C20	SRR3737019	15,541,519	Paired-end	79.74	150.92	92.5
