# Supplementary material for: Subfunctionalization influences the expansion of bacterial multidrug antibiotic resistance
Source: BMC Genomics. 2017 Oct 30;18:834. doi: 10.1186/s12864-017-4222-4 (PMC5663151; doi:10.1186/s12864-017-4222-4)
Supplement: Supplementary file 6 — Primers used in this work. (XLS 40 kb) [file 12864_2017_4222_MOESM6_ESM.xls]

## Sheet: Foglio1
Primer	Sequence	Comments	Product size (bp)	Source
F2_1	5'-CATATGATCCGCGGTGGGCCGGAA-3'	Forward primer for the amplication of the first part of operon RND_2 (promoter region, BCAS0766, partial BCAS0765)	3479 bp	This work
R2_1	5'-GGATCCTTCGCGGCCAT-3'	Reverse primer for the amplication of the first part of operon RND_2 (promoter region, BCAS0766, partial BCAS0765)		This work
F2_2	5'-GGATCCGGCGCTCGCGCT-3'	Forward primer for the amplication of the second part of operon RND_2 (partial BCAS0765, BCAS0764)	2699 bp	This work
R2_2	5'-AAGCTTCACCGCACGCACGACGGT-3'	Reverse primer for the amplication of the second part of operon RND_2 (partial BCAS0765, BCAS0764)		This work
2_I_F1	5'-GGTGTACGTCGACCTCAC-3'	Internal primer for operon RND_2 amplicon sequencing		This work
2_I_F2	5'-GCTGCGTCCGATCCTGAT-3'	Internal primer for operon RND_2 amplicon sequencing		This work
2_I_F3	5'-ACGAAAACGCCACGGACG-3'	Internal primer for operon RND_2 amplicon sequencing		This work
2_I_F4	5'-ATCGTCGAAGGCGGTCTG-3'	Internal primer for operon RND_2 amplicon sequencing		This work
2_I_F5	5'-ACTGGCTGCCGCGCTGTT-3'	Internal primer for operon RND_2 amplicon sequencing		This work
2_I_F6	5'-ATGCGCCGGTCGATTACC-3'	Internal primer for operon RND_2 amplicon sequencing		This work
2_I_F7	5'-TATTCGACGTACAAGGAC-3'	Internal primer for operon RND_2 amplicon sequencing		This work
2_I_R1	5'-CGACCTCTCACAATTAGA-3'	Internal primer for operon RND_2 amplicon sequencing		This work
2_I_R2	5'-GACAGCCCTTCTTCCGCC-3'	Internal primer for operon RND_2 amplicon sequencing		This work
2_I_R3	5'-AATGCGACCAGCACGGAC-3'	Internal primer for operon RND_2 amplicon sequencing		This work
2_I_R4	5'-TGCGCCTGACGCAGCTCG-3'	Internal primer for operon RND_2 amplicon sequencing		This work
2_I_R5	5'-CGAGAACGTCTGGTCGAT-3'	Internal primer for operon RND_2 amplicon sequencing		This work
2_I_R6	5'-TTCTGCACGTTCGCGAGA-3'	Internal primer for operon RND_2 amplicon sequencing		This work
2_I_R7	5'-TTCACGCGGCTCAGCGGA-3'	Internal primer for operon RND_2 amplicon sequencing		This work
2_I_R8	5'-CCGACTTCCGGCGTTTGC-3'	Internal primer for operon RND_2 amplicon sequencing		This work
F4_1	5'-CATATGGTGCCGACGTGCTGTATC-3'	Forward primer for the amplication of the first part of operon RND_4 (promoter region, BCAL2822, partial BCAL2821)	1937 bp	This work
R4_1	5'-GGTACCGACGCCGTTCAG-3'	Reverse primer for the amplication of the first part of operon RND_4 (promoter region, BCAL2822, partial BCAL2821)		This work
F4_2	5'-GGTACCGTCACGCTGTTC-3'	Forward primer for the amplication of the second part of operon RND_4 (partial BCAL2821, BCAL2820)	4351 bp	This work
R4_2	5'-AAGCTTATCGTCACGACGACAGCG-3'	Reverse primer for the amplication of the second part of operon RND_4 (partial BCAL2821, BCAL2820)		This work
4_I_F1	5'-CGCAGTCGAGCCTCGAAG-3'	Internal primer for operon RND_4 amplicon sequencing		This work
4_I_F2	5'-ACGGCAGCATGAACAAGT-3'	Internal primer for operon RND_4 amplicon sequencing		This work
4_I_F3	5'-CGACCAGAAGGGCCAGGC-3'	Internal primer for operon RND_4 amplicon sequencing		This work
4_I_F4	5'-GCGTTCTCCGGCGGCTCG-3'	Internal primer for operon RND_4 amplicon sequencing		This work
4_I_F5	5'-GCGGGTTATCGCGCTTGC-3'	Internal primer for operon RND_4 amplicon sequencing		This work
4_I_F6	5'-AACGGCCTGAACGATACG-3'	Internal primer for operon RND_4 amplicon sequencing		This work
4_I_R1	5'-CGGCGGTGCCGATTCTTT-3'	Internal primer for operon RND_4 amplicon sequencing		This work
4_I_R2	5'-CGGAAGCGGCAGCGGCGC-'3	Internal primer for operon RND_4 amplicon sequencing		This work
4_I_R3	5'-AGTTGGTCAGGCGGTTCG-'3	Internal primer for operon RND_4 amplicon sequencing		This work
4_I_R4	5'-GCCGCCTTGTCGTAATCG-3'	Internal primer for operon RND_4 amplicon sequencing		This work
4_I_R5	5'-CACGTTCTGCGCGGTGAT-3'	Internal primer for operon RND_4 amplicon sequencing		This work
4_I_R6	5'-CGCCTGCGCCTGCTGGTT-3'	Internal primer for operon RND_4 amplicon sequencing		This work
4_I_R7	5'-AGGCGCGGATCGACGAAG-3'	Internal primer for operon RND_4 amplicon sequencing		This work
RND_2_for	5'-AACACGTACCTGACCACC-3'	Forward primer for RT_PCR analysis of RND2	186 bp	This work
RND_2_rev	5'-TCGAATAGTGCGCGAAGG-3'	Reverse primer for RT_PCR analysis of RND2		This work
RND_4_for	5'-TCCGACTACCTGTTGAAG-3'	Forward primer for RT_PCR analysis of RND4	186 bp	This work
RND_4_rev	5'-TCCCGTAGCGCCCGAACA-3'	Reverse primer for RT_PCR analysis of RND4		This work
16S_for	5'-CTAAGGAGACTGCCGGTGAC-3'	Forward primer for RT_PCR analysis of 16S	149 bp	This work
16S_rev	5'-CGATCGGTTTTCTGGGATTA-3'	Reverse primer for RT_PCR analysis of 16S		This work
188010_for	5'-GAATGGGTGCTGGCTGGC-3'	Forward primer for deletion validation (position 188010, Chromosome 1)		This work
188010_rev	5'-GCTCATGCTCGACGAACG-3'	Reverse primer for deletion validation (position 188010, Chromosome 1)		This work
191638_for	5'-TCATAGCGGCGAGCCCAT-3'	Forward primer for deletion validation (position 191638, Chromosome 1)		This work
191638_rev	5'-GGTGGAGCGGAGGAGGAT-3'	Reverse primer for deletion validation (position 191638, Chromosome 1)		This work
1426836_for	5'-CCCGTGCTTCCTGCACAG-3'	Forward primer for deletion validation (position 1426836, Chromosome 1)		This work
1426836_rev	5'-TTCGTGACGAAGGCGCGG-3'	Reverse primer for deletion validation (position 1426836, Chromosome 1)		This work
2092046_for	5'-ACCGACCACGCTTGGTGC -3'	Forward primer for deletion validation (position 2092046, Chromosome 2)		This work
2092046_rev	5'-TGCGCCTGCACGTTCCA-3'	Reverse primer for deletion validation (position 2092046, Chromosome 2)		This work
1417069_for	5'-GCTTTATTCGCAGCTTCGTC-3'	Forward primer for deletion validation (position 1417069, Chromosome 1)		This work
1417069_rev	5'-CAACGCAGAATGCGTACATC-3'	Reverse primer for deletion validation (position 1417069, Chromosome 1)		This work
3554574_for	5'-AGACCAATCGACGTTGAACC-3'	Forward primer for deletion validation (position 3554574, Chromosome 1)		This work
3554574_rev	5'-GCTTTGTGGGCATCGTATTT-3'	Reverse primer for deletion validation (position 3554574, Chromosome 1)		This work
8888_for	5'-TACCGCTGCGCGAGCAAC-3'	Forward primer for deletion validation (position 8888, Chromosome 3)		This work
8888_rev	5'-TACTTCCTACGCACGCCG-3'	Reverse primer for deletion validation (position 8888, Chromosome 3)		This work
493762_for	5'-CTGCTTCATGCCGCCCGA-3'	Forward primer for deletion validation (position 493762, Chromosome 3)		This work
493762_rev	5'-CGCAGACCGTTCAGGTAC-3'	Reverse primer for deletion validation (position 493762, Chromosome 3)		This work
3135829_for	5'-TTTTCTGCTCGAGCTCCTTC-3'	Forward primer for insertion validation (position 3135829, Chromosome 1)		This work
3135829_rev	5'-GCAAGCTCCTAACCATGCTC-3'	Reverse primer for insertion validation (position 3135829, Chromosome 1)		This work
867051_for	5'-CCATGCAGGTCCGGATGATC-3'	Forward primer for insertion validation (position 867051, Chromosome 3)		This work
867051_rev	5'-ATTCCCTGTCGAGCTGCAC-3'	Reverse primer for insertion validation (position 867051, Chromosome 3)		This work
BCAS0767_for	5'-CGGTTTCGTATGCAGCCAG-3'	Forward primer for RT_PCR analysis of BCAS0767	109 bp	This work
BCAS0767_rev	5'-GATGCCCATGTCGACCTGA-3'	Reverse primer for RT_PCR analysis of BCAS0767		This work
BCAS0768_for	5'-GACGAAATCCTCATCCGGCT-3'	Forward primer for RT_PCR analysis of BCAS0768	190 bp	This work
BCAS0768_rev	5'-AGTGATGGTGGAACGTCGAC-3'	Reverse primer for RT_PCR analysis of BCAS0768		This work
