# Supplementary material for: Subfunctionalization influences the expansion of bacterial multidrug antibiotic resistance
Source: BMC Genomics. 2017 Oct 30;18:834. doi: 10.1186/s12864-017-4222-4 (PMC5663151; doi:10.1186/s12864-017-4222-4)
Supplement: Supplementary file 7 — Complete list of all the plasmids and strains used in this work. (XLS 35 kb) [file 12864_2017_4222_MOESM7_ESM.xls]

## Sheet: Foglio1
	Strain or Plasmid	Description				Souce or reference
	Plasmids	Vector	Insert cloned	Insert leight (bp)	Characteristic/genotype
	pGEM-T Easy				Vector for PCR cloning, Ampr	Promega
	pRK2013				oricolE1, RK2 derivative, Kanr, mob+, tra+	Figurski et al. 1979
	pSCrhaB2				oripBBR1 rhaR rhaS PrhaB Tpr mob+	Cardona et al. 2005
	pGEM_RND2_first_part	pGEM-T Easy	First part of RND_2 operon (promoter region, BCAS0766, partial BCAS0765)	3479	Ampr	This work
	pGEM_RND2_second_part	pGEM-T Easy	Second part of RND_2 operon (partial BCAS0765, BCAS0764)	2699	Ampr	This work
	pGEM_RND4_first_part	pGEM-T Easy	First part of RND_4 operon (promoter region, BCAL2822, partial BCAL2821)	1937	Ampr	This work
	pGEM_RND4_second_part	pGEM-T Easy	Second part of RND_4 operon (partial BCAL2821, BCAL2820)	4351	Ampr	This work
	pEP_RND2_second_part	pSCrhaB2	Second part of RND_2 operon (partial BCAS0765, BCAS0764)	2699	Tpr	This work
	pEP_RND2_operon	pSCrhaB2	Operon RND_2 (promoter region,BCAS0766-64)	6178	Tpr	This work
	pEP_RND4_second_part	pSCrhaB2	Second part of RND_4 operon (partial BCAL2821, BCAL2820)	4351	Tpr	This work
	pEP_RND4_operon	pSCrhaB2	Operon RND_4 (promoter region, BCAL2822-20)	6288	Tpr	This work
	Strains	Description		Accession number
	Escherichia coli
	DH5α	F- Φ80dlacZΔMI5 Δ(lacZYA-argF)U169 endA I recA I hsdRI7(rK-mk+) sup E44 thi-I ΔgyrA96 relA I				Laboratory stock, Bethesda Research Laboratories 1986
	DH5α (pGEM_RND2_first_part)					This work
	DH5α (pGEM_RND2_second_part)					This work
	DH5α (pGEM_RND4_first_part)					This work
	DH5α (pGEM_RND4_second_part)					This work
	SY327	araD Δ(lac pro) argE(Am) recA56 nalA λ pir; Rifr anche pRK2013				Miller et al. 1988
	SY327 (pRK2013, pEP_RND2_second_part)					This work
	SY327 (pRK2013, pEP_RND2_operon)					This work
	SY327 (pRK2013, pEP_RND4_second_part)					This work
	SY327 (pRK2013, pEP_RND4_operon)					This work
	Burkholderia cenocepacia
	J2315	CF clinical isolate				G. Manno, Buroni et al. 2009
	D4	J2315 ΔBCAL2820–BCAL2822		SRR3736982		Buroni et al. 2009
	J2315 (pEP_RND2_operon)					This work
	J2315 (pEP_RND4_operon)					This work
	D4 (pEP_RND2_operon)					This work
	D4 (pEP_RND4_operon)					This work
	D4/C_18	D4 derivative, obtained in the presence of Chloramphenicol		SRR3737008		This work
	D4/C_20	D4 derivative, obtained in the presence of Chloramphenicol		SRR3737019		This work
